# Supplementary material for: Improving recombinant protein production by yeast through genome-scale modeling using proteome constraints
Source: Nat Commun. 2022 May 27;13:2969. doi: 10.1038/s41467-022-30689-7 (PMC9142503; doi:10.1038/s41467-022-30689-7)
Supplement: Supplementary file 4 — Supplementary Data 1 [file 41467_2022_30689_MOESM4_ESM.xlsx]

## Sheet: Sheet1
Supplementary Data 1: Extended metabolic reactions for precursor synthesis in the secretory pathway
RxnID	Description	Equation	GPR	Reference
SAM_transporting_fwd	SAM transporting into nucleus	S-adenosyl-L-methionine [cytoplasm] => S-adenosyl-L-methionine [nucleus]
SAM_transporting_rev	SAM transporting from nucleus	S-adenosyl-L-methionine [nucleus] => S-adenosyl-L-methionine [cytoplasm]
SAH_transporting_fwd	SAM transporting into nucleus	S-adenosyl-L-homocysteine [cytoplasm] => S-adenosyl-L-homocysteine [nucleus]
SAH_transporting_rev	SAM transporting from nucleus	S-adenosyl-L-homocysteine [nucleus] => S-adenosyl-L-homocysteine [cytoplasm]
NADP_transporting_fwd	SAM transporting into nucleus	NADP(+) [cytoplasm] => NADP(+) [nucleus]
NADP_transporting_rev	SAM transporting from nucleus	NADP(+) [nucleus] => NADP(+) [cytoplasm]
NADPH_transporting_fwd	SAM transporting into nucleus	NADPH [cytoplasm] => NADPH [nucleus]
NADPH_transporting_rev	SAM transporting from nucleus	NADPH [nucleus] => NADPH [cytoplasm]
CTP_transporting_fwd	CTP transporting into nucleus	CTP [cytoplasm] => CTP [nucleus]
CTP_transporting_rev	CTP transporting from nucleus	CTP [nucleus] => CTP [cytoplasm]
UTP_transporting_fwd	UTP transporting into nucleus	UTP [cytoplasm] => UTP [nucleus]
UTP_transporting_rev	UTP transporting from nucleus	UTP [nucleus] => UTP [cytoplasm]
GTP_transporting_fwd	GTP transporting into nucleus	GTP [cytoplasm] => GTP [nucleus]
GTP_transporting_rev	GTP transporting from nucleus	GTP [nucleus] => GTP [cytoplasm]
GTP_transporting_fwd2	GTP transporting into nucleus	GTP [cytoplasm] => GTP [nucleus]
GTP_transporting_rev2	GTP transporting from nucleus	GTP [nucleus] => GTP [cytoplasm]
GTP_transporting_fwd3	GTP transporting into er	GTP [cytoplasm] => GTP [endoplasmic reticulum]
GTP_transporting_rev3	GTP transporting from er	GTP [endoplasmic reticulum] => GTP [cytoplasm]
GTP_transporting_fwd4	GTP transporting into g	GTP [cytoplasm] => GTP [Golgi]
GTP_transporting_rev4	GTP transporting from g	GTP [Golgi] => GTP [cytoplasm]
diphosphate_transporting_fwd	diphosphate transporting into nucleus	diphosphate [cytoplasm] => diphosphate [nucleus]
diphosphate_transporting_rev	diphosphate transporting from nucleus	diphosphate [nucleus] => diphosphate [cytoplasm]
phosphate_transporting_fwd	phosphate transporting into nucleus	phosphate [cytoplasm] => phosphate [nucleus]
phosphate_transporting_rev	phosphate transporting from nucleus	phosphate [nucleus] => phosphate [cytoplasm]
five_prime_deoxyadenosine_sink	5''-deoxyadenosine leaves the model as dead metabolite	5''-deoxyadenosine [cytoplasm] =>
RHEA_14492_fwd1	2,3''-cyclic-nucleotide 3''-phosphodiesterase	Arr_GT_p [cytoplasm] + H2O [cytoplasm] => Arr1p [cytoplasm] + H+ [cytoplasm]
RHEA_14492_2_fwd1	2,3''-cyclic-nucleotide 3''-phosphodiesterase	Arr1p [cytoplasm] + H2O [cytoplasm] => ADP-ribose [cytoplasm] + diphosphate [cytoplasm]
RHEA_10415	ADP-ribose diphosphatase	ADP-ribose [cytoplasm] + H2O [cytoplasm] => ribose-5-phosphate [cytoplasm] + AMP [cytoplasm] + 2 H+ [cytoplasm]
TC_AMP_fwd1	threonylcarbamoyladenylate synthase	L-threonine [cytoplasm] + ATP [cytoplasm] + bicarbonate [cytoplasm] => TC-AMP [cytoplasm] + diphosphate [cytoplasm] + H2O [cytoplasm]
GDP_transporting_fwd	GDP transporting into mitochondrion	GDP [cytoplasm] => GDP [mitochondrion]
GDP_transporting_fwd2	GDP transporting into er	GDP [cytoplasm] => GDP [endoplasmic reticulum]
GDP_transporting_rev	GDP transporting from er	GDP [endoplasmic reticulum] => GDP [cytoplasm]
GDP_transporting_fwd3	GDP transporting into g	GDP [cytoplasm] => GDP [Golgi]
GDP_transporting_rev2	GDP transporting from g	GDP [Golgi] => GDP [cytoplasm]
CMP_transporting_fwd	CMP transporting into mitochondrion	CMP [cytoplasm] => CMP [mitochondrion]
UMP_transporting_fwd	UMP transporting into mitochondrion	UMP [cytoplasm] => UMP [mitochondrion]
ADP_transporting_fwd	ADP transporting into mitochondrion	ADP [cytoplasm] => ADP [mitochondrion]
TC_AMP_mitochondrion_fwd1	threonylcarbamoyladenylate synthase in mitochondrion	L-threonine [mitochondrion] + ATP [mitochondrion] + bicarbonate [mitochondrion] => TC-AMP [mitochondrion] + diphosphate [mitochondrion] + H2O [mitochondrion]
prenyl_diphosphate_transporting_fwd	prenyl diphosphate transporting into mitochondrion	prenyl diphosphate [cytoplasm] => prenyl diphosphate [mitochondrion]
L_cysteine_transporting_fwd	L-cysteine transporting into mitochondrion	L-cysteine [cytoplasm] => L-cysteine [mitochondrion]
L_glutamine_transporting_fwd	L-glutamine transporting into mitochondrion	L-glutamine [cytoplasm] => L-glutamine [mitochondrion]
L_methionine_transporting_fwd	L-methionine transporting into mitochondrion	L-methionine [cytoplasm] => L-methionine [mitochondrion]
oleate_transporting	oleate transporting out er	oleate [endoplasmic reticulum] <=> oleate [endoplasmic reticulum membrane]
O_phosphoethanolamine_transporting_fwd	O-phosphoethanolamine transporting out er	O-phosphoethanolamine [endoplasmic reticulum] => O-phosphoethanolamine [cytoplasm]
ERADM4	Ubiquitin of protein	H2O [cytoplasm] + ATP [cytoplasm] + Ubiquitin [cytoplasm] => H+ [cytoplasm] + diphosphate [cytoplasm] + AMP [cytoplasm] + Ubiquitin_for_Transfer [cytoplasm]		R03876
dol1	dehydrodolichyl diphosphate synthase	13 isopentenyl diphosphate [cytoplasm] + farnesyl diphosphate [cytoplasm] => 13 diphosphate [cytoplasm] + Dehydrodolichol diphosphate [cytoplasm]	( YMR101C or YBR002C )
dol2	polyprenyl diphosphate phosphatase	Dehydrodolichol diphosphate [cytoplasm] => diphosphate [cytoplasm] + di-trans-poly-cis-polyprenol [cytoplasm]
dol3	polyprenol reductase	NADPH [cytoplasm] + di-trans-poly-cis-polyprenol [cytoplasm] => NADP(+) [cytoplasm] + dolichol [cytoplasm]
SEC59_OLD	Dolichol kinase	CTP [cytoplasm] + dolichol [cytoplasm] => CDP [cytoplasm] + dolichyl phosphate [cytoplasm]	YMR013C
ALG7_OLD	UDP-N-acetyl-glucosamine-1-P transferase	UDP-N-acetyl-alpha-D-glucosamine [cytoplasm] + dolichyl phosphate [cytoplasm] => UMP [cytoplasm] + N-acetyl-D-diglucosaminyldiphosphodolichol [cytoplasm]	YBR243C
ALG13_OLD	UDP-GlcNAc transferase	UDP-N-acetyl-alpha-D-glucosamine [cytoplasm] + N-acetyl-D-diglucosaminyldiphosphodolichol [cytoplasm] => UDP [cytoplasm] + N,N-diacetylchitobiosyldiphosphodolichol [cytoplasm]	YBR070C and YGL047W
ALG1_OLD	Mannosyltransferase	GDP-alpha-D-mannose [cytoplasm] + N,N-diacetylchitobiosyldiphosphodolichol [cytoplasm] => GDP [cytoplasm] + alpha-D-mannosyldiacetylchitobiosyldiphosphodolichol [cytoplasm]	YBR110W
ALG2_1_OLD	alpha-1,3-mannosyltransferase	GDP-alpha-D-mannose [cytoplasm] + alpha-D-mannosyldiacetylchitobiosyldiphosphodolichol [cytoplasm] => GDP [cytoplasm] + Mannose(2)GlucoseNAc(2)-PP-dolichol [cytoplasm]	YGL065C
ALG2_2_OLD	alpha-1,6-mannosyltransferase	GDP-alpha-D-mannose [cytoplasm] + Mannose(2)GlucoseNAc(2)-PP-dolichol [cytoplasm] => GDP [cytoplasm] + Mannose(3)GlucoseNAc(2)-PP-dolichol [cytoplasm]	YGL065C
ALG11_1_OLD	alpha-1,2-mannosyltransferase	GDP-alpha-D-mannose [cytoplasm] + Mannose(3)GlucoseNAc(2)-PP-dolichol [cytoplasm] => GDP [cytoplasm] + Mannose(4)GlucoseNAc(2)-PP-dolichol [cytoplasm]	YNL048W
ALG11_2_OLD	alpha-1,2-mannosyltransferase	GDP-alpha-D-mannose [cytoplasm] + Mannose(4)GlucoseNAc(2)-PP-dolichol [cytoplasm] => GDP [cytoplasm] + Mannose(5)GlucoseNAc(2)-PP-dolichol [cytoplasm]	YNL048W
M5_DLO	M5-DLO FLippase	Mannose(5)GlucoseNAc(2)-PP-dolichol [cytoplasm] <=> Mannose(5)GlucoseNAc(2)-PP-dolichol [endoplasmic reticulum]	YBL020W
MPD	MPD FLippase	dolichyl D-mannosyl phosphate [endoplasmic reticulum] => dolichyl D-mannosyl phosphate [cytoplasm]	YBL020W
r_1748	Simple dolichyl phosphate diffusion	dolichyl phosphate [cytoplasm] <=> dolichyl phosphate [endoplasmic reticulum]	YBL020W
ALG3_OLD	Dolichol-P-Man dependent alpha(1-3) mannosyltransferase	dolichyl D-mannosyl phosphate [endoplasmic reticulum] + Mannose(5)GlucoseNAc(2)-PP-dolichol [endoplasmic reticulum] <=> dolichyl phosphate [endoplasmic reticulum] + Mannose(6)GlucoseNAc(2)-PP-dolichol [endoplasmic reticulum]	YBL082C	RHEA:29530
ALG9_1_OLD	alpha-1,2-mannosyltransferase	dolichyl D-mannosyl phosphate [endoplasmic reticulum] + Mannose(6)GlucoseNAc(2)-PP-dolichol [endoplasmic reticulum] <=> dolichyl phosphate [endoplasmic reticulum] + Mannose(7)GlucoseNAc(2)-PP-dolichol [endoplasmic reticulum]	YNL219C	RHEA:29534
ALG12_OLD	alpha-1,6-mannosyltransferase	dolichyl D-mannosyl phosphate [endoplasmic reticulum] + Mannose(7)GlucoseNAc(2)-PP-dolichol [endoplasmic reticulum] <=> dolichyl phosphate [endoplasmic reticulum] + Mannose(8)GlucoseNAc(2)-PP-dolichol [endoplasmic reticulum]	YNR030W	RHEA:29538
ALG9_2_OLD	alpha-1,2-mannosyltransferase	dolichyl D-mannosyl phosphate [endoplasmic reticulum] + Mannose(8)GlucoseNAc(2)-PP-dolichol [endoplasmic reticulum] <=> dolichyl phosphate [endoplasmic reticulum] + Mannose(9)GlucoseNAc(2)-PP-dolichol [endoplasmic reticulum]	YNL219C	RHEA:29542
ALG5_OLD	UDPglucose:dolichyl-phosphate beta-D-glucosyltransferase	dolichyl phosphate [cytoplasm] + UDP-D-glucose [cytoplasm] => UDP [cytoplasm] + dolichyl beta-D-glucosyl phosphate [cytoplasm]	YPL227C	RHEA:15402
GPD_FLippase	GPD FLippase	dolichyl beta-D-glucosyl phosphate [cytoplasm] => dolichyl beta-D-glucosyl phosphate [endoplasmic reticulum]
ALG6_OLD	glucosyltransferase	Mannose(9)GlucoseNAc(2)-PP-dolichol [endoplasmic reticulum] + dolichyl beta-D-glucosyl phosphate [endoplasmic reticulum] => dolichyl phosphate [endoplasmic reticulum] + GlucoseMannose(9)GlucoseNAc(2)-PP-dolichol [endoplasmic reticulum]	YOR002W	RHEA:30638
ALG8_OLD	alpha-1,3-glucosyltransferase	dolichyl beta-D-glucosyl phosphate [endoplasmic reticulum] + GlucoseMannose(9)GlucoseNAc(2)-PP-dolichol [endoplasmic reticulum] => dolichyl phosphate [endoplasmic reticulum] + Glucose(2)Mannose(9)GlucoseNAc(2)-PP-dolichol [endoplasmic reticulum]	YOR067C	RHEA:31310
DIE2_OLD	alpha-1,2-glucosyltransferase	dolichyl beta-D-glucosyl phosphate [endoplasmic reticulum] + Glucose(2)Mannose(9)GlucoseNAc(2)-PP-dolichol [endoplasmic reticulum] => dolichyl phosphate [endoplasmic reticulum] + Glucose(3)Mannose(9)GlucoseNAc(2)-PP-dolichol [endoplasmic reticulum]	YGR227W	RHEA:29543
Dolichyldiphosphatase	Dolichyldiphosphatase	Dolichyl diphosphate [endoplasmic reticulum] => dolichyl phosphate [endoplasmic reticulum] + phosphate [endoplasmic reticulum]	YGR036C	RHEA:14385
phospate transport	phospate transport	phosphate [endoplasmic reticulum] <=> phosphate [cytoplasm]
D_glucose transport	D_glucose transport	D-glucose [cytoplasm] <=> D-glucose [endoplasmic reticulum]
D_mannose transport	D_mannose transport	D-mannose [cytoplasm] <=> D-mannose [endoplasmic reticulum]
FADH2 transport	fadH2 transport	FADH2 [cytoplasm] => FADH2 [endoplasmic reticulum]	( YPL221W or YAL053W )
FAD transport	fad transport	FAD [endoplasmic reticulum] => FAD [cytoplasm]
r_4618	transport GSH from c to er	glutathione [cytoplasm] <=> glutathione [endoplasmic reticulum]	YER087C-B and YLR378C and YDR086C	MNXR100449;PMID: 28918898
transport_GSSG	transport GSSG from c to er	glutathione disulfide [cytoplasm] <=> glutathione disulfide [endoplasmic reticulum]		MNXR98629
PDI_reoxidation_GSSG	PDI_reoxidation_GSSG	PDI-ox [endoplasmic reticulum] + 2 glutathione [endoplasmic reticulum] => PDI [endoplasmic reticulum] + glutathione disulfide [endoplasmic reticulum]	YCL043C
PDI_reoxidation_ERO1LB	PDI_reoxidation_ERO1	PDI [endoplasmic reticulum] + oxygen [endoplasmic reticulum] => PDI-ox [endoplasmic reticulum] + hydrogen peroxide [endoplasmic reticulum]	( YCL043C and YML130C and YHR079C )
transport_h2o2	transport_h2o2 from c to er	hydrogen peroxide [endoplasmic reticulum] <=> hydrogen peroxide [cytoplasm]
GPIB1	N-Acetyle-Glucoseamine-transferase	1-phosphatidyl-1D-myo-inositol (1-16:0, 2-18:1) [cytoplasm] + UDP-N-acetyl-alpha-D-glucosamine [cytoplasm] => H+ [cytoplasm] + UDP [cytoplasm] + 6-(N-acetyl-alpha-D-glucosaminyl)-1-phosphatidyl-1D-myo-inositol [cytoplasm]	( YGR216C and YPL076W and YPL175W and YNL038W and YDR437W and YPL096C-A )
r_0518	GPI-anchor assembly, step 2	6-(N-acetyl-alpha-D-glucosaminyl)-1-phosphatidyl-1D-myo-inositol [cytoplasm] + H2O [cytoplasm] => 6-(alpha-D-glucosaminyl)-1-phosphatidyl-1D-myo-inositol [cytoplasm] + acetate [cytoplasm] + H+ [cytoplasm]	YMR281W	pmid/23135325
GPIB3	GPI-anchor assembly	6-(alpha-D-glucosaminyl)-1-phosphatidyl-1D-myo-inositol [cytoplasm] => 6-(alpha-D-glucosaminyl)-1-phosphatidyl-1D-myo-inositol [endoplasmic reticulum]
r_0137	acylation of GPI inositol at 2 position, GPI-anchor assembly, step 3	6-(alpha-D-glucosaminyl)-1-phosphatidyl-1D-myo-inositol [endoplasmic reticulum] + palmitoyl-CoA [endoplasmic reticulum] => 6-(alpha-D-glucosaminyl)-O-acyl-1-phosphatidyl-1D-myo-inositol [endoplasmic reticulum] + coenzyme A [endoplasmic reticulum]	YJL091C	pmid/12714589
r_0519	GPI-anchor assembly, step 5	6-(alpha-D-glucosaminyl)-O-acyl-1-phosphatidyl-1D-myo-inositol [endoplasmic reticulum] + dolichyl D-mannosyl phosphate [endoplasmic reticulum] => 6-O-(alpha-D-mannosyl-(1-4)-alpha-D-glucosaminyl)-O-acyl-1-phosphatidyl-1D-myo-inositol [endoplasmic reticulum] + dolichyl phosphate [endoplasmic reticulum]	( YCL052C and YJR013W and YLR242C )	pmid/11102867
r_0520	GPI-anchor assembly, step 6	6-O-(alpha-D-mannosyl-(1-4)-alpha-D-glucosaminyl)-O-acyl-1-phosphatidyl-1D-myo-inositol [endoplasmic reticulum] + phosphatidylethanolamine (1-16:1, 2-16:1) [endoplasmic reticulum membrane] => 6-O-{2-O-((2-aminoethyl)phosphoryl)-alpha-D-mannosyl-(1-4)-alpha-D-glucosaminyl}-O-acyl-1-phosphatidyl-1D-myo-inositol [endoplasmic reticulum] + diglyceride (1-16:1, 2-16:1) [endoplasmic reticulum membrane]	YKL165C	pmid/11102867
r_0521	GPI-anchor assembly, step 7	6-O-{2-O-((2-aminoethyl)phosphoryl)-alpha-D-mannosyl-(1-4)-alpha-D-glucosaminyl}-O-acyl-1-phosphatidyl-1D-myo-inositol [endoplasmic reticulum] + dolichyl D-mannosyl phosphate [endoplasmic reticulum] => 6-O-{alpha-D-mannosyl-(1-6)-2-O-((2-aminoethyl)phosphoryl)-alpha-D-mannosyl-(1-4)-alpha-D-glucosaminyl}-O-acyl-1-phosphatidyl-1D-myo-inositol [endoplasmic reticulum] + dolichyl phosphate [endoplasm…	YBR004C	pmid/15623507
r_0522	GPI-anchor assembly, step 8	6-O-{alpha-D-mannosyl-(1-6)-2-O-((2-aminoethyl)phosphoryl)-alpha-D-mannosyl-(1-4)-alpha-D-glucosaminyl}-O-acyl-1-phosphatidyl-1D-myo-inositol [endoplasmic reticulum] + dolichyl D-mannosyl phosphate [endoplasmic reticulum] => 6-O-{alpha-D-mannosyl-(1-2)-alpha-D-mannosyl-(1-6)-2-O-((2-aminoethyl)phosphoryl)-alpha-D-mannosyl-(1-4)-alpha-D-glucosaminyl}-O-acyl-1-phosphatidyl-1D-myo-inositol [endoplas…	YGL142C	pmid/11102867
GPIB9	GPI-anchor assembly, step 9	6-O-{alpha-D-mannosyl-(1-2)-alpha-D-mannosyl-(1-6)-2-O-((2-aminoethyl)phosphoryl)-alpha-D-mannosyl-(1-4)-alpha-D-glucosaminyl}-O-acyl-1-phosphatidyl-1D-myo-inositol [endoplasmic reticulum] + dolichyl D-mannosyl phosphate [endoplasmic reticulum] => 6-O-alpha-D-mannosyl-(1-2)-{alpha-D-mannosyl-(1-2)-alpha-D-mannosyl-(1-6)-2-O-((2-aminoethyl)phosphoryl)-alpha-D-mannosyl-(1-4)-alpha-D-glucosaminyl}-O…	YOR149C
GPIB10	GPI-anchor assembly, step 10	6-O-alpha-D-mannosyl-(1-2)-{alpha-D-mannosyl-(1-2)-alpha-D-mannosyl-(1-6)-2-O-((2-aminoethyl)phosphoryl)-alpha-D-mannosyl-(1-4)-alpha-D-glucosaminyl}-O-acyl-1-phosphatidyl-1D-myo-inositol [endoplasmic reticulum] + phosphatidylethanolamine (1-16:1, 2-16:1) [endoplasmic reticulum membrane] => 6-O-alpha-D-mannosyl-(1-2)-{alpha-D-mannosyl-2-O-((2-aminoethyl)phosphoryl)-(1-2)-alpha-D-mannosyl-(1-6)-2-…	( YLL031C or YDR302W )	pmid/11102867
GPIB11	GPI-anchor assembly, step 11	6-O-alpha-D-mannosyl-(1-2)-{alpha-D-mannosyl-2-O-((2-aminoethyl)phosphoryl)-(1-2)-alpha-D-mannosyl-(1-6)-2-O-((2-aminoethyl)phosphoryl)-alpha-D-mannosyl-(1-4)-alpha-D-glucosaminyl}-O-acyl-1-phosphatidyl-1D-myo-inositol [endoplasmic reticulum] + phosphatidylethanolamine (1-16:1, 2-16:1) [endoplasmic reticulum membrane] => 6-O-2-O-((2-aminoethyl)phosphoryl)-alpha-D-mannosyl-(1-2)-{alpha-D-mannosyl-…	( YJL062W or YDR302W )	pmid/31319476
Transport_DAG(16:0,26:0)_lp	DAG(16:0,26:0) transport	diglyceride (1-26:0, 2-16:0) [endoplasmic reticulum] => diglyceride (1-26:0, 2-16:0) [lipid particle]		r_3593
TGL3	DAG lipase (1-16:0, 2-26:0), lipid particle	diglyceride (1-26:0, 2-16:0) [lipid particle] + H2O [lipid particle] => H+ [lipid particle] + cerotic acid [lipid particle] + 1-monoglyceride (16:0) [lipid particle]	YMR313C	r_3296
