# Supplementary material for: Improving recombinant protein production by yeast through genome-scale modeling using proteome constraints
Source: Nat Commun. 2022 May 27;13:2969. doi: 10.1038/s41467-022-30689-7 (PMC9142503; doi:10.1038/s41467-022-30689-7)
Supplement: Supplementary file 5 — Supplementary Data 2 [file 41467_2022_30689_MOESM5_ESM.xlsx]

## Sheet: Sheet1
Supplementary Data 2: Proteins in the pcSecYeast
proteins in the model	function
Q0045	metabolic
Q0080	metabolic
Q0085	metabolic
Q0105	metabolic
Q0130	metabolic
Q0250	metabolic
Q0275	metabolic
YAL012W	metabolic
YAL022C	metabolic
YAL026C	metabolic
YAL035W	metabolic
YAL038W	metabolic
YAL039C	metabolic
YAL044C	metabolic
YAL053W	metabolic
YAL054C	metabolic
YAL060W	metabolic
YAL061W	metabolic
YAL062W	metabolic
YAR015W	metabolic
YAR035W	metabolic
YAR071W	metabolic
YBL011W	metabolic
YBL013W	metabolic
YBL015W	metabolic
YBL020W	metabolic
YBL030C	metabolic
YBL033C	metabolic
YBL039C	metabolic
YBL042C	metabolic
YBL045C	metabolic
YBL064C	metabolic
YBL068W	metabolic
YBL076C	metabolic
YBL080C	metabolic
YBL082C	metabolic
YBL091C	metabolic
YBL098W	metabolic
YBL099W	metabolic
YBR001C	metabolic
YBR002C	metabolic
YBR003W	metabolic
YBR004C	metabolic
YBR006W	metabolic
YBR011C	metabolic
YBR018C	metabolic
YBR019C	metabolic
YBR020W	metabolic
YBR021W	metabolic
YBR022W	metabolic
YBR023C	metabolic
YBR026C	metabolic
YBR029C	metabolic
YBR034C	metabolic
YBR035C	metabolic
YBR036C	metabolic
YBR038W	metabolic
YBR039W	metabolic
YBR041W	metabolic
YBR042C	metabolic
YBR046C	metabolic
YBR058C-A	metabolic
YBR068C	metabolic
YBR069C	metabolic
YBR070C	metabolic
YBR084W	metabolic
YBR085W	metabolic
YBR092C	metabolic
YBR093C	metabolic
YBR097W	metabolic
YBR110W	metabolic
YBR111C	metabolic
YBR115C	metabolic
YBR117C	metabolic
YBR121C	metabolic
YBR126C	metabolic
YBR127C	metabolic
YBR132C	metabolic
YBR145W	metabolic
YBR147W	metabolic
YBR149W	metabolic
YBR153W	metabolic
YBR159W	metabolic
YBR161W	metabolic
YBR166C	metabolic
YBR176W	metabolic
YBR180W	metabolic
YBR183W	metabolic
YBR192W	metabolic
YBR196C	metabolic
YBR199W	metabolic
YBR204C	metabolic
YBR208C	metabolic
YBR213W	metabolic
YBR218C	metabolic
YBR221C	metabolic
YBR222C	metabolic
YBR235W	metabolic
YBR241C	metabolic
YBR243C	metabolic
YBR244W	metabolic
YBR248C	metabolic
YBR249C	metabolic
YBR252W	metabolic
YBR256C	metabolic
YBR263W	metabolic
YBR265W	metabolic
YBR281C	metabolic
YBR291C	metabolic
YBR293W	metabolic
YBR294W	metabolic
YBR295W	metabolic
YBR296C	metabolic
YBR298C	metabolic
YBR299W	metabolic
YCL004W	metabolic
YCL005W-A	metabolic
YCL009C	metabolic
YCL017C	metabolic
YCL018W	metabolic
YCL025C	metabolic
YCL030C	metabolic
YCL035C	metabolic
YCL038C	metabolic
YCL040W	metabolic
YCL047C	metabolic
YCL050C	metabolic
YCL052C	metabolic
YCL064C	metabolic
YCL069W	metabolic
YCR005C	metabolic
YCR010C	metabolic
YCR011C	metabolic
YCR012W	metabolic
YCR024C	metabolic
YCR024C-A	metabolic
YCR028C	metabolic
YCR034W	metabolic
YCR036W	metabolic
YCR037C	metabolic
YCR048W	metabolic
YCR053W	metabolic
YCR068W	metabolic
YCR075C	metabolic
YCR083W	metabolic
YCR098C	metabolic
YCR105W	metabolic
YCR107W	metabolic
YDL004W	metabolic
YDL015C	metabolic
YDL022W	metabolic
YDL024C	metabolic
YDL040C	metabolic
YDL042C	metabolic
YDL045C	metabolic
YDL052C	metabolic
YDL055C	metabolic
YDL066W	metabolic
YDL067C	metabolic
YDL078C	metabolic
YDL080C	metabolic
YDL085W	metabolic
YDL090C	metabolic
YDL103C	metabolic
YDL120W	metabolic
YDL131W	metabolic
YDL141W	metabolic
YDL142C	metabolic
YDL166C	metabolic
YDL168W	metabolic
YDL171C	metabolic
YDL174C	metabolic
YDL178W	metabolic
YDL182W	metabolic
YDL185W	metabolic
YDL198C	metabolic
YDL205C	metabolic
YDL210W	metabolic
YDL215C	metabolic
YDL219W	metabolic
YDL236W	metabolic
YDL238C	metabolic
YDL243C	metabolic
YDL245C	metabolic
YDL246C	metabolic
YDL247W	metabolic
YDR001C	metabolic
YDR007W	metabolic
YDR009W	metabolic
YDR017C	metabolic
YDR019C	metabolic
YDR020C	metabolic
YDR023W	metabolic
YDR035W	metabolic
YDR036C	metabolic
YDR037W	metabolic
YDR038C	metabolic
YDR039C	metabolic
YDR040C	metabolic
YDR044W	metabolic
YDR046C	metabolic
YDR047W	metabolic
YDR050C	metabolic
YDR051C	metabolic
YDR058C	metabolic
YDR062W	metabolic
YDR071C	metabolic
YDR072C	metabolic
YDR074W	metabolic
YDR093W	metabolic
YDR098C	metabolic
YDR105C	metabolic
YDR111C	metabolic
YDR127W	metabolic
YDR135C	metabolic
YDR147W	metabolic
YDR148C	metabolic
YDR158W	metabolic
YDR173C	metabolic
YDR178W	metabolic
YDR191W	metabolic
YDR196C	metabolic
YDR204W	metabolic
YDR208W	metabolic
YDR226W	metabolic
YDR231C	metabolic
YDR232W	metabolic
YDR234W	metabolic
YDR236C	metabolic
YDR242W	metabolic
YDR248C	metabolic
YDR256C	metabolic
YDR261C	metabolic
YDR268W	metabolic
YDR270W	metabolic
YDR272W	metabolic
YDR284C	metabolic
YDR287W	metabolic
YDR294C	metabolic
YDR297W	metabolic
YDR298C	metabolic
YDR300C	metabolic
YDR302W	metabolic
YDR305C	metabolic
YDR315C	metabolic
YDR321W	metabolic
YDR322C-A	metabolic
YDR341C	metabolic
YDR342C	metabolic
YDR343C	metabolic
YDR345C	metabolic
YDR352W	metabolic
YDR353W	metabolic
YDR354W	metabolic
YDR367W	metabolic
YDR368W	metabolic
YDR371W	metabolic
YDR373W	metabolic
YDR376W	metabolic
YDR377W	metabolic
YDR380W	metabolic
YDR384C	metabolic
YDR387C	metabolic
YDR399W	metabolic
YDR400W	metabolic
YDR402C	metabolic
YDR403W	metabolic
YDR408C	metabolic
YDR410C	metabolic
YDR428C	metabolic
YDR437W	metabolic
YDR440W	metabolic
YDR441C	metabolic
YDR452W	metabolic
YDR453C	metabolic
YDR454C	metabolic
YDR456W	metabolic
YDR481C	metabolic
YDR487C	metabolic
YDR497C	metabolic
YDR502C	metabolic
YDR503C	metabolic
YDR508C	metabolic
YDR513W	metabolic
YDR516C	metabolic
YDR529C	metabolic
YDR530C	metabolic
YDR531W	metabolic
YDR533C	metabolic
YDR536W	metabolic
YDR538W	metabolic
YDR539W	metabolic
YEL004W	metabolic
YEL006W	metabolic
YEL017C-A	metabolic
YEL021W	metabolic
YEL024W	metabolic
YEL027W	metabolic
YEL029C	metabolic
YEL031W	metabolic
YEL038W	metabolic
YEL039C	metabolic
YEL041W	metabolic
YEL042W	metabolic
YEL046C	metabolic
YEL047C	metabolic
YEL051W	metabolic
YEL058W	metabolic
YEL063C	metabolic
YEL066W	metabolic
YEL069C	metabolic
YEL070W	metabolic
YEL071W	metabolic
YER003C	metabolic
YER005W	metabolic
YER010C	metabolic
YER014W	metabolic
YER015W	metabolic
YER019W	metabolic
YER023W	metabolic
YER024W	metabolic
YER026C	metabolic
YER037W	metabolic
YER042W	metabolic
YER043C	metabolic
YER052C	metabolic
YER053C	metabolic
YER055C	metabolic
YER056C	metabolic
YER060W	metabolic
YER060W-A	metabolic
YER061C	metabolic
YER062C	metabolic
YER065C	metabolic
YER069W	metabolic
YER070W	metabolic
YER073W	metabolic
YER081W	metabolic
YER086W	metabolic
YER087W	metabolic
YER090W	metabolic
YER091C	metabolic
YER099C	metabolic
YER119C	metabolic
YER141W	metabolic
YER152C	metabolic
YER163C	metabolic
YER170W	metabolic
YER174C	metabolic
YER175C	metabolic
YER178W	metabolic
YER183C	metabolic
YFL001W	metabolic
YFL011W	metabolic
YFL017C	metabolic
YFL018C	metabolic
YFL022C	metabolic
YFL030W	metabolic
YFL045C	metabolic
YFL053W	metabolic
YFL054C	metabolic
YFL055W	metabolic
YFL058W	metabolic
YFL059W	metabolic
YFL060C	metabolic
YFL061W	metabolic
YFR015C	metabolic
YFR019W	metabolic
YFR025C	metabolic
YFR030W	metabolic
YFR033C	metabolic
YFR044C	metabolic
YFR047C	metabolic
YFR053C	metabolic
YFR055W	metabolic
YGL001C	metabolic
YGL006W	metabolic
YGL008C	metabolic
YGL009C	metabolic
YGL012W	metabolic
YGL017W	metabolic
YGL026C	metabolic
YGL037C	metabolic
YGL040C	metabolic
YGL047W	metabolic
YGL055W	metabolic
YGL062W	metabolic
YGL063W	metabolic
YGL065C	metabolic
YGL067W	metabolic
YGL077C	metabolic
YGL080W	metabolic
YGL104C	metabolic
YGL119W	metabolic
YGL125W	metabolic
YGL142C	metabolic
YGL148W	metabolic
YGL154C	metabolic
YGL156W	metabolic
YGL167C	metabolic
YGL169W	metabolic
YGL184C	metabolic
YGL186C	metabolic
YGL187C	metabolic
YGL191W	metabolic
YGL196W	metabolic
YGL202W	metabolic
YGL205W	metabolic
YGL224C	metabolic
YGL225W	metabolic
YGL234W	metabolic
YGL245W	metabolic
YGL248W	metabolic
YGL253W	metabolic
YGL255W	metabolic
YGL256W	metabolic
YGR007W	metabolic
YGR010W	metabolic
YGR012W	metabolic
YGR019W	metabolic
YGR020C	metabolic
YGR032W	metabolic
YGR036C	metabolic
YGR043C	metabolic
YGR046W	metabolic
YGR055W	metabolic
YGR060W	metabolic
YGR061C	metabolic
YGR062C	metabolic
YGR065C	metabolic
YGR087C	metabolic
YGR088W	metabolic
YGR094W	metabolic
YGR096W	metabolic
YGR110W	metabolic
YGR121C	metabolic
YGR124W	metabolic
YGR138C	metabolic
YGR143W	metabolic
YGR144W	metabolic
YGR147C	metabolic
YGR154C	metabolic
YGR155W	metabolic
YGR157W	metabolic
YGR170W	metabolic
YGR171C	metabolic
YGR175C	metabolic
YGR177C	metabolic
YGR180C	metabolic
YGR183C	metabolic
YGR185C	metabolic
YGR191W	metabolic
YGR192C	metabolic
YGR193C	metabolic
YGR194C	metabolic
YGR202C	metabolic
YGR204W	metabolic
YGR208W	metabolic
YGR209C	metabolic
YGR216C	metabolic
YGR227W	metabolic
YGR234W	metabolic
YGR240C	metabolic
YGR243W	metabolic
YGR244C	metabolic
YGR247W	metabolic
YGR248W	metabolic
YGR254W	metabolic
YGR255C	metabolic
YGR256W	metabolic
YGR260W	metabolic
YGR264C	metabolic
YGR267C	metabolic
YGR277C	metabolic
YGR282C	metabolic
YGR286C	metabolic
YGR287C	metabolic
YGR289C	metabolic
YGR292W	metabolic
YHL003C	metabolic
YHL011C	metabolic
YHL012W	metabolic
YHL016C	metabolic
YHL018W	metabolic
YHL032C	metabolic
YHL036W	metabolic
YHR001W-A	metabolic
YHR002W	metabolic
YHR007C	metabolic
YHR008C	metabolic
YHR011W	metabolic
YHR013C	metabolic
YHR018C	metabolic
YHR019C	metabolic
YHR020W	metabolic
YHR025W	metabolic
YHR026W	metabolic
YHR037W	metabolic
YHR039C-A	metabolic
YHR042W	metabolic
YHR043C	metabolic
YHR044C	metabolic
YHR046C	metabolic
YHR051W	metabolic
YHR063C	metabolic
YHR067W	metabolic
YHR068W	metabolic
YHR072W	metabolic
YHR074W	metabolic
YHR079C	metabolic
YHR091C	metabolic
YHR092C	metabolic
YHR094C	metabolic
YHR096C	metabolic
YHR100C	metabolic
YHR104W	metabolic
YHR106W	metabolic
YHR109W	metabolic
YHR116W	metabolic
YHR119W	metabolic
YHR123W	metabolic
YHR128W	metabolic
YHR137W	metabolic
YHR144C	metabolic
YHR162W	metabolic
YHR163W	metabolic
YHR174W	metabolic
YHR183W	metabolic
YHR190W	metabolic
YHR201C	metabolic
YHR208W	metabolic
YHR215W	metabolic
YHR216W	metabolic
YIL002C	metabolic
YIL006W	metabolic
YIL009W	metabolic
YIL010W	metabolic
YIL013C	metabolic
YIL020C	metabolic
YIL023C	metabolic
YIL043C	metabolic
YIL048W	metabolic
YIL053W	metabolic
YIL066C	metabolic
YIL074C	metabolic
YIL078W	metabolic
YIL083C	metabolic
YIL094C	metabolic
YIL099W	metabolic
YIL107C	metabolic
YIL111W	metabolic
YIL116W	metabolic
YIL124W	metabolic
YIL125W	metabolic
YIL134W	metabolic
YIL145C	metabolic
YIL155C	metabolic
YIL160C	metabolic
YIL162W	metabolic
YIL172C	metabolic
YIR027C	metabolic
YIR028W	metabolic
YIR029W	metabolic
YIR031C	metabolic
YIR032C	metabolic
YIR034C	metabolic
YIR036C	metabolic
YIR037W	metabolic
YIR038C	metabolic
YJL003W	metabolic
YJL005W	metabolic
YJL026W	metabolic
YJL045W	metabolic
YJL046W	metabolic
YJL052W	metabolic
YJL060W	metabolic
YJL068C	metabolic
YJL071W	metabolic
YJL088W	metabolic
YJL091C	metabolic
YJL097W	metabolic
YJL100W	metabolic
YJL101C	metabolic
YJL121C	metabolic
YJL126W	metabolic
YJL129C	metabolic
YJL130C	metabolic
YJL133W	metabolic
YJL134W	metabolic
YJL137C	metabolic
YJL139C	metabolic
YJL153C	metabolic
YJL155C	metabolic
YJL166W	metabolic
YJL167W	metabolic
YJL168C	metabolic
YJL180C	metabolic
YJL196C	metabolic
YJL198W	metabolic
YJL200C	metabolic
YJL212C	metabolic
YJL214W	metabolic
YJL216C	metabolic
YJL219W	metabolic
YJL221C	metabolic
YJR001W	metabolic
YJR009C	metabolic
YJR010W	metabolic
YJR013W	metabolic
YJR016C	metabolic
YJR019C	metabolic
YJR024C	metabolic
YJR025C	metabolic
YJR040W	metabolic
YJR048W	metabolic
YJR049C	metabolic
YJR051W	metabolic
YJR057W	metabolic
YJR069C	metabolic
YJR073C	metabolic
YJR077C	metabolic
YJR078W	metabolic
YJR095W	metabolic
YJR103W	metabolic
YJR104C	metabolic
YJR105W	metabolic
YJR109C	metabolic
YJR110W	metabolic
YJR121W	metabolic
YJR130C	metabolic
YJR133W	metabolic
YJR137C	metabolic
YJR139C	metabolic
YJR148W	metabolic
YJR149W	metabolic
YJR152W	metabolic
YJR153W	metabolic
YJR155W	metabolic
YJR158W	metabolic
YJR159W	metabolic
YJR160C	metabolic
YKL001C	metabolic
YKL004W	metabolic
YKL008C	metabolic
YKL016C	metabolic
YKL019W	metabolic
YKL024C	metabolic
YKL026C	metabolic
YKL029C	metabolic
YKL035W	metabolic
YKL055C	metabolic
YKL060C	metabolic
YKL067W	metabolic
YKL069W	metabolic
YKL080W	metabolic
YKL085W	metabolic
YKL087C	metabolic
YKL088W	metabolic
YKL094W	metabolic
YKL103C	metabolic
YKL104C	metabolic
YKL106W	metabolic
YKL120W	metabolic
YKL127W	metabolic
YKL132C	metabolic
YKL140W	metabolic
YKL141W	metabolic
YKL146W	metabolic
YKL148C	metabolic
YKL150W	metabolic
YKL152C	metabolic
YKL174C	metabolic
YKL181W	metabolic
YKL182W	metabolic
YKL184W	metabolic
YKL188C	metabolic
YKL192C	metabolic
YKL194C	metabolic
YKL211C	metabolic
YKL212W	metabolic
YKL215C	metabolic
YKL216W	metabolic
YKL217W	metabolic
YKL218C	metabolic
YKL220C	metabolic
YKR009C	metabolic
YKR031C	metabolic
YKR039W	metabolic
YKR043C	metabolic
YKR052C	metabolic
YKR053C	metabolic
YKR058W	metabolic
YKR061W	metabolic
YKR066C	metabolic
YKR067W	metabolic
YKR069W	metabolic
YKR072C	metabolic
YKR076W	metabolic
YKR080W	metabolic
YKR089C	metabolic
YKR093W	metabolic
YKR097W	metabolic
YLL001W	metabolic
YLL012W	metabolic
YLL015W	metabolic
YLL018C	metabolic
YLL018C-A	metabolic
YLL028W	metabolic
YLL031C	metabolic
YLL041C	metabolic
YLL043W	metabolic
YLL048C	metabolic
YLL051C	metabolic
YLL052C	metabolic
YLL053C	metabolic
YLL057C	metabolic
YLL058W	metabolic
YLL060C	metabolic
YLL061W	metabolic
YLL062C	metabolic
YLR011W	metabolic
YLR017W	metabolic
YLR020C	metabolic
YLR027C	metabolic
YLR028C	metabolic
YLR038C	metabolic
YLR043C	metabolic
YLR044C	metabolic
YLR047C	metabolic
YLR056W	metabolic
YLR057W	metabolic
YLR058C	metabolic
YLR060W	metabolic
YLR070C	metabolic
YLR081W	metabolic
YLR089C	metabolic
YLR092W	metabolic
YLR099C	metabolic
YLR100W	metabolic
YLR109W	metabolic
YLR130C	metabolic
YLR133W	metabolic
YLR134W	metabolic
YLR138W	metabolic
YLR142W	metabolic
YLR143W	metabolic
YLR146C	metabolic
YLR151C	metabolic
YLR153C	metabolic
YLR155C	metabolic
YLR157C	metabolic
YLR158C	metabolic
YLR160C	metabolic
YLR164W	metabolic
YLR172C	metabolic
YLR174W	metabolic
YLR180W	metabolic
YLR189C	metabolic
YLR201C	metabolic
YLR209C	metabolic
YLR214W	metabolic
YLR231C	metabolic
YLR237W	metabolic
YLR239C	metabolic
YLR240W	metabolic
YLR242C	metabolic
YLR244C	metabolic
YLR245C	metabolic
YLR258W	metabolic
YLR260W	metabolic
YLR284C	metabolic
YLR285W	metabolic
YLR286C	metabolic
YLR295C	metabolic
YLR299W	metabolic
YLR300W	metabolic
YLR303W	metabolic
YLR304C	metabolic
YLR305C	metabolic
YLR307W	metabolic
YLR308W	metabolic
YLR328W	metabolic
YLR342W	metabolic
YLR345W	metabolic
YLR348C	metabolic
YLR351C	metabolic
YLR354C	metabolic
YLR355C	metabolic
YLR359W	metabolic
YLR372W	metabolic
YLR377C	metabolic
YLR382C	metabolic
YLR386W	metabolic
YLR393W	metabolic
YLR395C	metabolic
YLR410W	metabolic
YLR420W	metabolic
YLR432W	metabolic
YLR438W	metabolic
YLR446W	metabolic
YLR447C	metabolic
YLR450W	metabolic
YML004C	metabolic
YML008C	metabolic
YML022W	metabolic
YML035C	metabolic
YML042W	metabolic
YML054C	metabolic
YML056C	metabolic
YML059C	metabolic
YML070W	metabolic
YML075C	metabolic
YML081C-A	metabolic
YML082W	metabolic
YML086C	metabolic
YML100W	metabolic
YML106W	metabolic
YML110C	metabolic
YML120C	metabolic
YML123C	metabolic
YML125C	metabolic
YML126C	metabolic
YMR006C	metabolic
YMR008C	metabolic
YMR009W	metabolic
YMR011W	metabolic
YMR013C	metabolic
YMR015C	metabolic
YMR020W	metabolic
YMR041C	metabolic
YMR054W	metabolic
YMR056C	metabolic
YMR058W	metabolic
YMR062C	metabolic
YMR083W	metabolic
YMR084W	metabolic
YMR087W	metabolic
YMR088C	metabolic
YMR099C	metabolic
YMR101C	metabolic
YMR105C	metabolic
YMR108W	metabolic
YMR110C	metabolic
YMR113W	metabolic
YMR120C	metabolic
YMR145C	metabolic
YMR162C	metabolic
YMR165C	metabolic
YMR169C	metabolic
YMR170C	metabolic
YMR189W	metabolic
YMR202W	metabolic
YMR205C	metabolic
YMR207C	metabolic
YMR208W	metabolic
YMR210W	metabolic
YMR217W	metabolic
YMR220W	metabolic
YMR226C	metabolic
YMR241W	metabolic
YMR243C	metabolic
YMR246W	metabolic
YMR250W	metabolic
YMR251W	metabolic
YMR256C	metabolic
YMR261C	metabolic
YMR267W	metabolic
YMR271C	metabolic
YMR272C	metabolic
YMR278W	metabolic
YMR281W	metabolic
YMR289W	metabolic
YMR293C	metabolic
YMR296C	metabolic
YMR298W	metabolic
YMR300C	metabolic
YMR301C	metabolic
YMR303C	metabolic
YMR306W	metabolic
YMR313C	metabolic
YMR318C	metabolic
YMR319C	metabolic
YMR322C	metabolic
YMR323W	metabolic
YNL003C	metabolic
YNL009W	metabolic
YNL029C	metabolic
YNL036W	metabolic
YNL037C	metabolic
YNL038W	metabolic
YNL045W	metabolic
YNL048W	metabolic
YNL052W	metabolic
YNL065W	metabolic
YNL071W	metabolic
YNL073W	metabolic
YNL092W	metabolic
YNL101W	metabolic
YNL104C	metabolic
YNL106C	metabolic
YNL117W	metabolic
YNL129W	metabolic
YNL130C	metabolic
YNL141W	metabolic
YNL142W	metabolic
YNL169C	metabolic
YNL191W	metabolic
YNL192W	metabolic
YNL202W	metabolic
YNL219C	metabolic
YNL220W	metabolic
YNL229C	metabolic
YNL241C	metabolic
YNL247W	metabolic
YNL256W	metabolic
YNL267W	metabolic
YNL268W	metabolic
YNL270C	metabolic
YNL274C	metabolic
YNL275W	metabolic
YNL277W	metabolic
YNL280C	metabolic
YNL292W	metabolic
YNL315C	metabolic
YNL316C	metabolic
YNL318C	metabolic
YNL325C	metabolic
YNL331C	metabolic
YNL333W	metabolic
YNL334C	metabolic
YNL335W	metabolic
YNR001C	metabolic
YNR008W	metabolic
YNR012W	metabolic
YNR013C	metabolic
YNR016C	metabolic
YNR019W	metabolic
YNR027W	metabolic
YNR030W	metabolic
YNR033W	metabolic
YNR041C	metabolic
YNR043W	metabolic
YNR050C	metabolic
YNR056C	metabolic
YNR057C	metabolic
YNR058W	metabolic
YNR060W	metabolic
YNR067C	metabolic
YNR072W	metabolic
YNR073C	metabolic
YOL011W	metabolic
YOL020W	metabolic
YOL033W	metabolic
YOL049W	metabolic
YOL052C	metabolic
YOL055C	metabolic
YOL058W	metabolic
YOL059W	metabolic
YOL061W	metabolic
YOL064C	metabolic
YOL065C	metabolic
YOL066C	metabolic
YOL068C	metabolic
YOL075C	metabolic
YOL077W-A	metabolic
YOL086C	metabolic
YOL092W	metabolic
YOL096C	metabolic
YOL097C	metabolic
YOL103W	metabolic
YOL122C	metabolic
YOL126C	metabolic
YOL130W	metabolic
YOL136C	metabolic
YOL140W	metabolic
YOL143C	metabolic
YOL151W	metabolic
YOL152W	metabolic
YOL156W	metabolic
YOL157C	metabolic
YOL165C	metabolic
YOR002W	metabolic
YOR011W	metabolic
YOR025W	metabolic
YOR040W	metabolic
YOR054C	metabolic
YOR065W	metabolic
YOR067C	metabolic
YOR071C	metabolic
YOR074C	metabolic
YOR081C	metabolic
YOR095C	metabolic
YOR100C	metabolic
YOR108W	metabolic
YOR109W	metabolic
YOR120W	metabolic
YOR125C	metabolic
YOR126C	metabolic
YOR128C	metabolic
YOR130C	metabolic
YOR136W	metabolic
YOR142W	metabolic
YOR143C	metabolic
YOR149C	metabolic
YOR155C	metabolic
YOR161C	metabolic
YOR163W	metabolic
YOR168W	metabolic
YOR171C	metabolic
YOR175C	metabolic
YOR176W	metabolic
YOR180C	metabolic
YOR184W	metabolic
YOR190W	metabolic
YOR192C	metabolic
YOR196C	metabolic
YOR202W	metabolic
YOR209C	metabolic
YOR221C	metabolic
YOR222W	metabolic
YOR226C	metabolic
YOR236W	metabolic
YOR241W	metabolic
YOR245C	metabolic
YOR251C	metabolic
YOR270C	metabolic
YOR273C	metabolic
YOR278W	metabolic
YOR283W	metabolic
YOR285W	metabolic
YOR286W	metabolic
YOR303W	metabolic
YOR306C	metabolic
YOR311C	metabolic
YOR316C	metabolic
YOR317W	metabolic
YOR323C	metabolic
YOR332W	metabolic
YOR334W	metabolic
YOR335C	metabolic
YOR347C	metabolic
YOR348C	metabolic
YOR360C	metabolic
YOR374W	metabolic
YOR375C	metabolic
YOR377W	metabolic
YOR381W	metabolic
YOR384W	metabolic
YOR388C	metabolic
YOR391C	metabolic
YOR393W	metabolic
YPL015C	metabolic
YPL023C	metabolic
YPL028W	metabolic
YPL036W	metabolic
YPL040C	metabolic
YPL053C	metabolic
YPL057C	metabolic
YPL059W	metabolic
YPL060W	metabolic
YPL061W	metabolic
YPL069C	metabolic
YPL076W	metabolic
YPL078C	metabolic
YPL087W	metabolic
YPL088W	metabolic
YPL091W	metabolic
YPL092W	metabolic
YPL096C-A	metabolic
YPL097W	metabolic
YPL104W	metabolic
YPL110C	metabolic
YPL111W	metabolic
YPL117C	metabolic
YPL132W	metabolic
YPL134C	metabolic
YPL135W	metabolic
YPL147W	metabolic
YPL148C	metabolic
YPL160W	metabolic
YPL172C	metabolic
YPL175W	metabolic
YPL188W	metabolic
YPL189W	metabolic
YPL206C	metabolic
YPL212C	metabolic
YPL214C	metabolic
YPL221W	metabolic
YPL227C	metabolic
YPL231W	metabolic
YPL234C	metabolic
YPL244C	metabolic
YPL252C	metabolic
YPL258C	metabolic
YPL262W	metabolic
YPL265W	metabolic
YPL268W	metabolic
YPL271W	metabolic
YPL273W	metabolic
YPL274W	metabolic
YPL280W	metabolic
YPL281C	metabolic
YPR001W	metabolic
YPR002W	metabolic
YPR003C	metabolic
YPR006C	metabolic
YPR011C	metabolic
YPR020W	metabolic
YPR021C	metabolic
YPR026W	metabolic
YPR033C	metabolic
YPR035W	metabolic
YPR036W	metabolic
YPR047W	metabolic
YPR058W	metabolic
YPR060C	metabolic
YPR062W	metabolic
YPR069C	metabolic
YPR074C	metabolic
YPR081C	metabolic
YPR113W	metabolic
YPR118W	metabolic
YPR121W	metabolic
YPR127W	metabolic
YPR128C	metabolic
YPR138C	metabolic
YPR139C	metabolic
YPR140W	metabolic
YPR145W	metabolic
YPR156C	metabolic
YPR159W	metabolic
YPR160W	metabolic
YPR167C	metabolic
YPR183W	metabolic
YPR184W	metabolic
YPR191W	metabolic
YPR192W	metabolic
YAL023C	metabolic;secretory
YBR205W	metabolic;secretory
YBR229C	metabolic;secretory
YCL043C	metabolic;secretory
YDL093W	metabolic;secretory
YDL095W	metabolic;secretory
YDL100C	metabolic;secretory
YDR483W	metabolic;secretory
YGL022W	metabolic;secretory
YGL027C	metabolic;secretory
YGL038C	metabolic;secretory
YGL084C	metabolic;secretory
YJL062W	metabolic;secretory
YJR131W	metabolic;secretory
YJR143C	metabolic;secretory
YKL165C	metabolic;secretory
YML130C	metabolic;secretory
YOR099W	metabolic;secretory
YOR321W	metabolic;secretory
YAL007C	secretory
YAR002C-A	secretory
YBL040C	secretory
YBL050W	secretory
YBR015C	secretory
YBR102C	secretory
YBR170C	secretory
YBR171W	secretory
YBR201W	secretory
YBR254C	secretory
YBR283C	secretory
YBR288C	secretory
YCL001W	secretory
YCR017C	secretory
YCR044C	secretory
YCR067C	secretory
YDL058W	secretory
YDL092W	secretory
YDL099W	secretory
YDL126C	secretory
YDL145C	secretory
YDL192W	secretory
YDL195W	secretory
YDL229W	secretory
YDL232W	secretory
YDR057W	secretory
YDR086C	secretory
YDR166C	secretory
YDR238C	secretory
YDR245W	secretory
YDR246W	secretory
YDR292C	secretory
YDR320C	secretory
YDR331W	secretory
YDR358W	secretory
YDR434W	secretory
YDR472W	secretory
YEL002C	secretory
YEL022W	secretory
YEL036C	secretory
YER001W	secretory
YER008C	secretory
YER019C-A	secretory
YER083C	secretory
YER087C-B	secretory
YER100W	secretory
YFL005W	secretory
YFL025C	secretory
YFL038C	secretory
YFR051C	secretory
YGL020C	secretory
YGL095C	secretory
YGL137W	secretory
YGL200C	secretory
YGL206C	secretory
YGL226C-A	secretory
YGL233W	secretory
YGR048W	secretory
YGR167W	secretory
YGR199W	secretory
YGR261C	secretory
YGR284C	secretory
YGR285C	secretory
YHR064C	secretory
YHR108W	secretory
YHR188C	secretory
YHR204W	secretory
YIL004C	secretory
YIL016W	secretory
YIL030C	secretory
YIL039W	secretory
YIL068C	secretory
YIL076W	secretory
YIL109C	secretory
YIR022W	secretory
YJL002C	secretory
YJL024C	secretory
YJL034W	secretory
YJL085W	secretory
YJL183W	secretory
YJL186W	secretory
YJR010C-A	secretory
YJR031C	secretory
YJR075W	secretory
YKL073W	secretory
YKL122C	secretory
YKL135C	secretory
YKL154W	secretory
YKL210W	secretory
YKR001C	secretory
YKR068C	secretory
YLR066W	secretory
YLR078C	secretory
YLR088W	secretory
YLR166C	secretory
YLR170C	secretory
YLR207W	secretory
YLR208W	secretory
YLR292C	secretory
YLR378C	secretory
YLR459W	secretory
YML012W	secretory
YML013W	secretory
YML019W	secretory
YML029W	secretory
YML055W	secretory
YML077W	secretory
YML105C	secretory
YML115C	secretory
YMR022W	secretory
YMR149W	secretory
YMR264W	secretory
YNL064C	secretory
YNL287W	secretory
YNR006W	secretory
YNR026C	secretory
YOL013C	secretory
YOL031C	secretory
YOL111C	secretory
YOR007C	secretory
YOR036W	secretory
YOR069W	secretory
YOR085W	secretory
YOR103C	secretory
YOR106W	secretory
YOR115C	secretory
YOR164C	secretory
YOR254C	secretory
YPL010W	secretory
YPL050C	secretory
YPL085W	secretory
YPL094C	secretory
YPL096W	secretory
YPL195W	secretory
YPL210C	secretory
YPL218W	secretory
YPL243W	secretory
YPL259C	secretory
YPR029C	secretory
YPR037C	secretory
YPR055W	secretory
YPR088C	secretory
YPR173C	secretory
YPR181C	secretory
YBL041W	Proteasome
YBR082C	Proteasome
YDL007W	Proteasome
YDL097C	Proteasome
YDL147W	Proteasome
YDR363W-A	Proteasome
YDR394W	Proteasome
YDR427W	Proteasome
YER012W	Proteasome
YER021W	Proteasome
YER094C	Proteasome
YER143W	Proteasome
YFL007W	Proteasome
YFR004W	Proteasome
YFR010W	Proteasome
YFR050C	Proteasome
YFR052W	Proteasome
YGL011C	Proteasome
YGL048C	Proteasome
YGL141W	Proteasome
YGR135W	Proteasome
YGR253C	Proteasome
YHL030W	Proteasome
YHR027C	Proteasome
YHR200W	Proteasome
YIL075C	Proteasome
YJL001W	Proteasome
YKL010C	Proteasome
YKL145W	Proteasome
YLR421C	Proteasome
YML092C	Proteasome
YMR314W	Proteasome
YOL038W	Proteasome
YOR117W	Proteasome
YOR157C	Proteasome
YOR259C	Proteasome
YOR261C	Proteasome
YOR362C	Proteasome
YPR103W	Proteasome
YPR108W	Proteasome
YEL037C	Proteasome;secretory
YMR276W	Proteasome;secretory
YBL027W	ribosome
YBL072C	ribosome
YBL087C	ribosome
YBL092W	ribosome
YBR031W	ribosome
YBR048W	ribosome
YBR084C-A	ribosome
YBR181C	ribosome
YBR189W	ribosome
YBR191W	ribosome
YCR031C	ribosome
YDL061C	ribosome
YDL075W	ribosome
YDL081C	ribosome
YDL082W	ribosome
YDL083C	ribosome
YDL130W	ribosome
YDL133C-A	ribosome
YDL136W	ribosome
YDL184C	ribosome
YDL191W	ribosome
YDR012W	ribosome
YDR025W	ribosome
YDR064W	ribosome
YDR382W	ribosome
YDR418W	ribosome
YDR447C	ribosome
YDR450W	ribosome
YDR471W	ribosome
YDR500C	ribosome
YEL054C	ribosome
YER056C-A	ribosome
YER074W	ribosome
YER102W	ribosome
YER117W	ribosome
YER131W	ribosome
YFL034C-A	ribosome
YFR031C-A	ribosome
YFR032C-A	ribosome
YGL030W	ribosome
YGL031C	ribosome
YGL076C	ribosome
YGL103W	ribosome
YGL123W	ribosome
YGL135W	ribosome
YGL147C	ribosome
YGL189C	ribosome
YGR027C	ribosome
YGR034W	ribosome
YGR085C	ribosome
YGR118W	ribosome
YGR148C	ribosome
YGR214W	ribosome
YHL001W	ribosome
YHL015W	ribosome
YHL033C	ribosome
YHR010W	ribosome
YHR021C	ribosome
YHR141C	ribosome
YHR203C	ribosome
YIL018W	ribosome
YIL052C	ribosome
YIL069C	ribosome
YIL133C	ribosome
YIL148W	ribosome
YJL136C	ribosome
YJL177W	ribosome
YJL189W	ribosome
YJL190C	ribosome
YJL191W	ribosome
YJR094W-A	ribosome
YJR123W	ribosome
YJR145C	ribosome
YKL006W	ribosome
YKL156W	ribosome
YKL180W	ribosome
YKR057W	ribosome
YKR094C	ribosome
YLL045C	ribosome
YLR029C	ribosome
YLR048W	ribosome
YLR061W	ribosome
YLR075W	ribosome
YLR167W	ribosome
YLR185W	ribosome
YLR264W	ribosome
YLR287C-A	ribosome
YLR325C	ribosome
YLR333C	ribosome
YLR340W	ribosome
YLR344W	ribosome
YLR367W	ribosome
YLR388W	ribosome
YLR406C	ribosome
YLR441C	ribosome
YLR448W	ribosome
YML024W	ribosome
YML026C	ribosome
YML063W	ribosome
YML073C	ribosome
YMR116C	ribosome
YMR121C	ribosome
YMR142C	ribosome
YMR143W	ribosome
YMR194W	ribosome
YMR230W	ribosome
YMR242C	ribosome
YNL067W	ribosome
YNL069C	ribosome
YNL096C	ribosome
YNL162W	ribosome
YNL178W	ribosome
YNL301C	ribosome
YNL302C	ribosome
YOL039W	ribosome
YOL040C	ribosome
YOL120C	ribosome
YOL121C	ribosome
YOL127W	ribosome
YOR063W	ribosome
YOR096W	ribosome
YOR182C	ribosome
YOR234C	ribosome
YOR267C	ribosome
YOR293W	ribosome
YOR312C	ribosome
YOR369C	ribosome
YPL079W	ribosome
YPL081W	ribosome
YPL090C	ribosome
YPL131W	ribosome
YPL143W	ribosome
YPL198W	ribosome
YPL220W	ribosome
YPL249C-A	ribosome
YPR043W	ribosome
YPR102C	ribosome
YPR132W	ribosome
YAL025C	ribosome assembly factor
YBL004W	ribosome assembly factor
YBR142W	ribosome assembly factor
YBR247C	ribosome assembly factor
YBR267W	ribosome assembly factor
YCL031C	ribosome assembly factor
YCL054W	ribosome assembly factor
YCL059C	ribosome assembly factor
YCR057C	ribosome assembly factor
YCR072C	ribosome assembly factor
YDL014W	ribosome assembly factor
YDL031W	ribosome assembly factor
YDL148C	ribosome assembly factor
YDL153C	ribosome assembly factor
YDL213C	ribosome assembly factor
YDR021W	ribosome assembly factor
YDR060W	ribosome assembly factor
YDR087C	ribosome assembly factor
YDR101C	ribosome assembly factor
YDR312W	ribosome assembly factor
YDR324C	ribosome assembly factor
YDR339C	ribosome assembly factor
YDR365C	ribosome assembly factor
YDR412W	ribosome assembly factor
YDR449C	ribosome assembly factor
YDR496C	ribosome assembly factor
YEL026W	ribosome assembly factor
YEL055C	ribosome assembly factor
YER002W	ribosome assembly factor
YER006W	ribosome assembly factor
YER082C	ribosome assembly factor
YER126C	ribosome assembly factor
YER127W	ribosome assembly factor
YFL002C	ribosome assembly factor
YFR001W	ribosome assembly factor
YGL019W	ribosome assembly factor
YGL029W	ribosome assembly factor
YGL078C	ribosome assembly factor
YGL099W	ribosome assembly factor
YGL111W	ribosome assembly factor
YGL120C	ribosome assembly factor
YGL171W	ribosome assembly factor
YGL173C	ribosome assembly factor
YGL246C	ribosome assembly factor
YGR081C	ribosome assembly factor
YGR090W	ribosome assembly factor
YGR103W	ribosome assembly factor
YGR128C	ribosome assembly factor
YGR159C	ribosome assembly factor
YGR245C	ribosome assembly factor
YGR251W	ribosome assembly factor
YGR276C	ribosome assembly factor
YGR280C	ribosome assembly factor
YHR052W	ribosome assembly factor
YHR065C	ribosome assembly factor
YHR066W	ribosome assembly factor
YHR085W	ribosome assembly factor
YHR088W	ribosome assembly factor
YHR148W	ribosome assembly factor
YHR169W	ribosome assembly factor
YHR170W	ribosome assembly factor
YHR196W	ribosome assembly factor
YHR197W	ribosome assembly factor
YIL035C	ribosome assembly factor
YIL091C	ribosome assembly factor
YIR012W	ribosome assembly factor
YIR026C	ribosome assembly factor
YJL010C	ribosome assembly factor
YJL033W	ribosome assembly factor
YJL050W	ribosome assembly factor
YJL069C	ribosome assembly factor
YJL109C	ribosome assembly factor
YJL122W	ribosome assembly factor
YJR002W	ribosome assembly factor
YJR041C	ribosome assembly factor
YKL009W	ribosome assembly factor
YKL014C	ribosome assembly factor
YKL021C	ribosome assembly factor
YKL078W	ribosome assembly factor
YKL082C	ribosome assembly factor
YKL099C	ribosome assembly factor
YKL143W	ribosome assembly factor
YKL172W	ribosome assembly factor
YKL186C	ribosome assembly factor
YKR024C	ribosome assembly factor
YKR060W	ribosome assembly factor
YKR081C	ribosome assembly factor
YLL008W	ribosome assembly factor
YLL011W	ribosome assembly factor
YLL024C	ribosome assembly factor
YLL034C	ribosome assembly factor
YLR002C	ribosome assembly factor
YLR009W	ribosome assembly factor
YLR022C	ribosome assembly factor
YLR059C	ribosome assembly factor
YLR068W	ribosome assembly factor
YLR074C	ribosome assembly factor
YLR106C	ribosome assembly factor
YLR129W	ribosome assembly factor
YLR175W	ribosome assembly factor
YLR186W	ribosome assembly factor
YLR197W	ribosome assembly factor
YLR221C	ribosome assembly factor
YLR222C	ribosome assembly factor
YLR276C	ribosome assembly factor
YLR336C	ribosome assembly factor
YLR387C	ribosome assembly factor
YLR397C	ribosome assembly factor
YLR409C	ribosome assembly factor
YLR430W	ribosome assembly factor
YLR449W	ribosome assembly factor
YML074C	ribosome assembly factor
YML093W	ribosome assembly factor
YMR049C	ribosome assembly factor
YMR093W	ribosome assembly factor
YMR128W	ribosome assembly factor
YMR229C	ribosome assembly factor
YMR285C	ribosome assembly factor
YMR290C	ribosome assembly factor
YNL002C	ribosome assembly factor
YNL061W	ribosome assembly factor
YNL075W	ribosome assembly factor
YNL110C	ribosome assembly factor
YNL112W	ribosome assembly factor
YNL163C	ribosome assembly factor
YNL182C	ribosome assembly factor
YNL224C	ribosome assembly factor
YNL227C	ribosome assembly factor
YNR038W	ribosome assembly factor
YNR053C	ribosome assembly factor
YNR054C	ribosome assembly factor
YOL010W	ribosome assembly factor
YOL041C	ribosome assembly factor
YOL077C	ribosome assembly factor
YOL144W	ribosome assembly factor
YOR004W	ribosome assembly factor
YOR039W	ribosome assembly factor
YOR048C	ribosome assembly factor
YOR061W	ribosome assembly factor
YOR078W	ribosome assembly factor
YOR206W	ribosome assembly factor
YOR272W	ribosome assembly factor
YOR287C	ribosome assembly factor
YOR294W	ribosome assembly factor
YOR310C	ribosome assembly factor
YPL012W	ribosome assembly factor
YPL043W	ribosome assembly factor
YPL093W	ribosome assembly factor
YPL126W	ribosome assembly factor
YPL146C	ribosome assembly factor
YPL169C	ribosome assembly factor
YPL211W	ribosome assembly factor
YPL217C	ribosome assembly factor
YPR016C	ribosome assembly factor
YPR112C	ribosome assembly factor
YPR137W	ribosome assembly factor
YPR143W	ribosome assembly factor
YPR144C	ribosome assembly factor
YAL005C	ribosome assembly factor;secretory
