# Supplementary material for: Improving recombinant protein production by yeast through genome-scale modeling using proteome constraints
Source: Nat Commun. 2022 May 27;13:2969. doi: 10.1038/s41467-022-30689-7 (PMC9142503; doi:10.1038/s41467-022-30689-7)
Supplement: Supplementary file 6 — Supplementary Data 3 [file 41467_2022_30689_MOESM6_ESM.xlsx]

## Sheet: Sheet1
Supplementary Data 3: Reactions in the pcSecYeast
Abbreviation	Description	Reaction	GPR	Lower bound	Upper bound	Objective	Subsystem
r_0001_1	(R)-lactate:ferricytochrome-c 2-oxidoreductase	(R)-lactate [cytoplasm] + 2 ferricytochrome c [mitochondrion] -> 2 ferrocytochrome c [mitochondrion] + pyruvate [cytoplasm]	YDL174C and YEL039C	0	1000	0
r_0001_2	(R)-lactate:ferricytochrome-c 2-oxidoreductase	(R)-lactate [cytoplasm] + 2 ferricytochrome c [mitochondrion] -> 2 ferrocytochrome c [mitochondrion] + pyruvate [cytoplasm]	YDL174C and YJR048W	0	1000	0
r_0001_3	(R)-lactate:ferricytochrome-c 2-oxidoreductase	(R)-lactate [cytoplasm] + 2 ferricytochrome c [mitochondrion] -> 2 ferrocytochrome c [mitochondrion] + pyruvate [cytoplasm]	YEL039C and YEL071W	0	1000	0
r_0001_4	(R)-lactate:ferricytochrome-c 2-oxidoreductase	(R)-lactate [cytoplasm] + 2 ferricytochrome c [mitochondrion] -> 2 ferrocytochrome c [mitochondrion] + pyruvate [cytoplasm]	YEL071W and YJR048W	0	1000	0
r_0002_1	(R)-lactate:ferricytochrome-c 2-oxidoreductase	2 ferricytochrome c [mitochondrion] + (R)-lactate [mitochondrion] -> 2 ferrocytochrome c [mitochondrion] + pyruvate [mitochondrion]	YDL178W and YEL039C	0	1000	0
r_0002_2	(R)-lactate:ferricytochrome-c 2-oxidoreductase	2 ferricytochrome c [mitochondrion] + (R)-lactate [mitochondrion] -> 2 ferrocytochrome c [mitochondrion] + pyruvate [mitochondrion]	YDL178W and YJR048W	0	1000	0
r_0003_fwd	(R,R)-butanediol dehydrogenase	(R,R)-2,3-butanediol [cytoplasm] + NAD [cytoplasm] -> (R)-acetoin [cytoplasm] + H+ [cytoplasm] + NADH [cytoplasm]	YAL060W	0	1000	0
r_0003_rvs	(R,R)-butanediol dehydrogenase	(R)-acetoin [cytoplasm] + H+ [cytoplasm] + NADH [cytoplasm] -> (R,R)-2,3-butanediol [cytoplasm] + NAD [cytoplasm]	YAL060W	0	1000	0
r_0004_1	(S)-lactate:ferricytochrome-c 2-oxidoreductase	2 ferricytochrome c [mitochondrion] + (S)-lactate [cytoplasm] -> 2 ferrocytochrome c [mitochondrion] + pyruvate [cytoplasm]	YEL039C and YML054C	0	1000	0
r_0004_2	(S)-lactate:ferricytochrome-c 2-oxidoreductase	2 ferricytochrome c [mitochondrion] + (S)-lactate [cytoplasm] -> 2 ferrocytochrome c [mitochondrion] + pyruvate [cytoplasm]	YJR048W and YML054C	0	1000	0
r_0005_1	1,3-beta-glucan synthase	UDP-D-glucose [cytoplasm] -> H+ [cytoplasm] + (1->3)-beta-D-glucan [cell envelope] + UDP [cytoplasm]	YGR032W	0	1000	0
r_0005_2	1,3-beta-glucan synthase	UDP-D-glucose [cytoplasm] -> H+ [cytoplasm] + (1->3)-beta-D-glucan [cell envelope] + UDP [cytoplasm]	YMR306W	0	1000	0
r_0005_3	1,3-beta-glucan synthase	UDP-D-glucose [cytoplasm] -> H+ [cytoplasm] + (1->3)-beta-D-glucan [cell envelope] + UDP [cytoplasm]	YLR342W and YCR034W	0	1000	0
r_0006_1	1,6-beta-glucan synthase	UDP-D-glucose [cytoplasm] -> H+ [cytoplasm] + UDP [cytoplasm] + (1->6)-beta-D-glucan [cell envelope]	YGR143W	0	1000	0
r_0006_2	1,6-beta-glucan synthase	UDP-D-glucose [cytoplasm] -> H+ [cytoplasm] + UDP [cytoplasm] + (1->6)-beta-D-glucan [cell envelope]	YPR159W	0	1000	0
r_0007	1-(5-phosphoribosyl)-5-[(5-phosphoribosylamino)methylideneamino)imidazole-4-carboxamide isomerase	1-(5-phospho-D-ribosyl)-5-[(5-phospho-D-ribosylamino)methylideneamino]imidazole-4-carboxamide [cytoplasm] -> 5-[(5-phospho-1-deoxy-D-ribulos-1-ylamino)methylideneamino]-1-(5-phospho-D-ribosyl)imidazole-4-carboxamide [cytoplasm]	YIL020C	0	1000	0
r_0012_fwd	1-pyrroline-5-carboxylate dehydrogenase	1-pyrroline-5-carboxylate [mitochondrion] + 2 H2O [mitochondrion] + NAD [mitochondrion] -> H+ [mitochondrion] + L-glutamate [mitochondrion] + NADH [mitochondrion]	YHR037W	0	1000	0
r_0012_rvs	1-pyrroline-5-carboxylate dehydrogenase	H+ [mitochondrion] + L-glutamate [mitochondrion] + NADH [mitochondrion] -> 1-pyrroline-5-carboxylate [mitochondrion] + 2 H2O [mitochondrion] + NAD [mitochondrion]	YHR037W	0	1000	0
r_0013	2,3-diketo-5-methylthio-1-phosphopentane degradation reaction	5-(methylsulfanyl)-2,3-dioxopentyl phosphate [cytoplasm] + 3 H2O [cytoplasm] -> 6 H+ [cytoplasm] + 4-methylthio-2-oxobutanoate [cytoplasm] + formate [cytoplasm] + phosphate [cytoplasm]	YEL038W and YMR009W	0	1000	0
r_0014	2,5-diamino-6-ribitylamino-4(3H)-pyrimidinone 5'-phosphate deaminase	H+ [cytoplasm] + H2O [cytoplasm] + 2,5-diamino-6-(5-phosphono)ribitylamino-4(3H)-pyrimidinone [cytoplasm] -> 5-amino-6-(5-phosphoribitylamino)uracil [cytoplasm] + ammonium [cytoplasm]	YOL066C	0	1000	0
r_0015	2,5-diamino-6-ribosylamino-4(3H)-pyrimidinone 5'-phosphate reductase (NADPH)	H+ [cytoplasm] + 2,5-diamino-4-hydroxy-6-(5-phosphoribosylamino)pyrimidine [cytoplasm] + NADPH [cytoplasm] -> 2,5-diamino-6-(5-phosphono)ribitylamino-4(3H)-pyrimidinone [cytoplasm] + NADP(+) [cytoplasm]	YBR153W	0	1000	0
r_0016_1	2-aceto-2-hydroxybutanoate synthase	pyruvate [mitochondrion] + H+ [mitochondrion] + 2-oxobutanoate [mitochondrion] -> (S)-2-acetyl-2-hydroxybutanoate [mitochondrion] + carbon dioxide [mitochondrion]	YCL009C and YMR108W	0	1000	0
r_0016_2	2-aceto-2-hydroxybutanoate synthase	pyruvate [mitochondrion] + H+ [mitochondrion] + 2-oxobutanoate [mitochondrion] -> (S)-2-acetyl-2-hydroxybutanoate [mitochondrion] + carbon dioxide [mitochondrion]	YMR108W	0	1000	0
r_0017	2-amino-4-hydroxy-6-hydroxymethyldihydropteridine diphosphokinase	2-amino-6-(hydroxymethyl)-7,8-dihydropteridin-4-ol [mitochondrion] + ATP [mitochondrion] -> H+ [mitochondrion] + (2-amino-4-hydroxy-7,8-dihydropteridin-6-yl)methyl trihydrogen diphosphate [mitochondrion] + AMP [mitochondrion]	YNL256W	0	1000	0
r_0018_1_fwd	2-aminoadipate transaminase	2-oxoadipic acid [cytoplasm] + L-glutamate [cytoplasm] -> 2-oxoglutarate [cytoplasm] + L-2-aminoadipate [cytoplasm]	YER152C	0	1000	0
r_0018_1_rvs	2-aminoadipate transaminase	2-oxoglutarate [cytoplasm] + L-2-aminoadipate [cytoplasm] -> 2-oxoadipic acid [cytoplasm] + L-glutamate [cytoplasm]	YER152C	0	1000	0
r_0018_2_fwd	2-aminoadipate transaminase	2-oxoadipic acid [cytoplasm] + L-glutamate [cytoplasm] -> 2-oxoglutarate [cytoplasm] + L-2-aminoadipate [cytoplasm]	YGL202W	0	1000	0
r_0018_2_rvs	2-aminoadipate transaminase	2-oxoglutarate [cytoplasm] + L-2-aminoadipate [cytoplasm] -> 2-oxoadipic acid [cytoplasm] + L-glutamate [cytoplasm]	YGL202W	0	1000	0
r_0018_3_fwd	2-aminoadipate transaminase	2-oxoadipic acid [cytoplasm] + L-glutamate [cytoplasm] -> 2-oxoglutarate [cytoplasm] + L-2-aminoadipate [cytoplasm]	YJL060W	0	1000	0
r_0018_3_rvs	2-aminoadipate transaminase	2-oxoglutarate [cytoplasm] + L-2-aminoadipate [cytoplasm] -> 2-oxoadipic acid [cytoplasm] + L-glutamate [cytoplasm]	YJL060W	0	1000	0
r_0019	2-dehydropantoate 2-reductase	H+ [cytoplasm] + NADPH [cytoplasm] + 2-dehydropantoate [cytoplasm] -> NADP(+) [cytoplasm] + (R)-pantoate [cytoplasm]	YHR063C	0	1000	0
r_0020_1	2-deoxy-D-arabino-heptulosonate 7-phosphate synthetase	H2O [mitochondrion] + D-erythrose 4-phosphate [mitochondrion] + phosphoenolpyruvate [mitochondrion] -> 7-phospho-2-dehydro-3-deoxy-D-arabino-heptonic acid [mitochondrion] + phosphate [mitochondrion]	YDR035W	0	1000	0
r_0020_2	2-deoxy-D-arabino-heptulosonate 7-phosphate synthetase	H2O [mitochondrion] + D-erythrose 4-phosphate [mitochondrion] + phosphoenolpyruvate [mitochondrion] -> 7-phospho-2-dehydro-3-deoxy-D-arabino-heptonic acid [mitochondrion] + phosphate [mitochondrion]	YBR249C	0	1000	0
r_0021	2-hexaprenyl-6-methoxy-1,4-benzoquinone methyltransferase	2-hexaprenyl-6-methoxy-1,4-benzoquinone [mitochondrion] + S-adenosyl-L-methionine [mitochondrion] -> H+ [mitochondrion] + 2-hexaprenyl-6-methoxy-3-methyl-1,4-benzoquinone [mitochondrion] + S-adenosyl-L-homocysteine [mitochondrion]	YDR204W and YGL119W and YGR255C and YLR201C and YML110C and YOL096C and YOR125C	0	1000	0
r_0022	2-hexaprenyl-6-methoxyphenol monooxygenase	2-hexaprenyl-6-methoxyphenol [mitochondrion] + oxygen [mitochondrion] -> H2O [mitochondrion] + 2-hexaprenyl-6-methoxy-1,4-benzoquinone [mitochondrion]	YDR204W and YGL119W and YGR255C and YLR201C and YML110C and YOL096C and YOR125C	0	1000	0
r_0023_fwd	2-isopropylmalate hydratase	H2O [cytoplasm] + 2-isopropylmaleic acid [cytoplasm] -> 2-isopropylmalate [cytoplasm]	YGL009C	0	1000	0
r_0023_rvs	2-isopropylmalate hydratase	2-isopropylmalate [cytoplasm] -> H2O [cytoplasm] + 2-isopropylmaleic acid [cytoplasm]	YGL009C	0	1000	0
r_0024_1	2-isopropylmalate synthase	H2O [cytoplasm] + 3-methyl-2-oxobutanoate [cytoplasm] + acetyl-CoA [cytoplasm] -> H+ [cytoplasm] + 2-isopropylmalate [cytoplasm] + coenzyme A [cytoplasm]	YNL104C	0	1000	0
r_0024_2	2-isopropylmalate synthase	H2O [cytoplasm] + 3-methyl-2-oxobutanoate [cytoplasm] + acetyl-CoA [cytoplasm] -> H+ [cytoplasm] + 2-isopropylmalate [cytoplasm] + coenzyme A [cytoplasm]	YOR108W	0	1000	0
r_0025	2-isopropylmalate synthase	H2O [mitochondrion] + 3-methyl-2-oxobutanoate [mitochondrion] + acetyl-CoA [mitochondrion] -> H+ [mitochondrion] + 2-isopropylmalate [mitochondrion] + coenzyme A [mitochondrion]	YNL104C	0	1000	0
r_0026_1	2-keto-4-methylthiobutyrate transamination	4-methylthio-2-oxobutanoate [cytoplasm] + L-glutamate [cytoplasm] -> 2-oxoglutarate [cytoplasm] + L-methionine [cytoplasm]	YHR208W	0	1000	0
r_0026_2	2-keto-4-methylthiobutyrate transamination	4-methylthio-2-oxobutanoate [cytoplasm] + L-glutamate [cytoplasm] -> 2-oxoglutarate [cytoplasm] + L-methionine [cytoplasm]	YJR148W	0	1000	0
r_0026_3	2-keto-4-methylthiobutyrate transamination	4-methylthio-2-oxobutanoate [cytoplasm] + L-glutamate [cytoplasm] -> 2-oxoglutarate [cytoplasm] + L-methionine [cytoplasm]	YGL202W	0	1000	0
r_0026_4	2-keto-4-methylthiobutyrate transamination	4-methylthio-2-oxobutanoate [cytoplasm] + L-glutamate [cytoplasm] -> 2-oxoglutarate [cytoplasm] + L-methionine [cytoplasm]	YHR137W	0	1000	0
r_0027_fwd	2-methylcitrate dehydratase	homocitrate [mitochondrion] -> H2O [mitochondrion] + but-1-ene-1,2,4-tricarboxylic acid [mitochondrion]	YDR234W	0	1000	0
r_0027_rvs	2-methylcitrate dehydratase	H2O [mitochondrion] + but-1-ene-1,2,4-tricarboxylic acid [mitochondrion] -> homocitrate [mitochondrion]	YDR234W	0	1000	0
r_0028	2-methylcitrate synthase	H2O [mitochondrion] + oxaloacetate [mitochondrion] + propionyl-CoA [mitochondrion] -> H+ [mitochondrion] + coenzyme A [mitochondrion] + 2-methylcitrate [mitochondrion]	YPR001W	0	1000	0
r_0029	2-oxo-4-methyl-3-carboxypentanoate decarboxylation	H+ [cytoplasm] + (2S)-2-isopropyl-3-oxosuccinate [cytoplasm] -> 4-methyl-2-oxopentanoate [cytoplasm] + carbon dioxide [cytoplasm]	YJR148W	0	1000	0
r_0030	2-oxo-4-methyl-3-carboxypentanoate decarboxylation	H+ [mitochondrion] + (2S)-2-isopropyl-3-oxosuccinate [mitochondrion] -> carbon dioxide [mitochondrion] + 4-methyl-2-oxopentanoate [mitochondrion]	YHR208W	0	1000	0
r_0032	3',5'-bisphosphate nucleotidase	H2O [cytoplasm] + adenosine 3',5'-bismonophosphate [cytoplasm] -> phosphate [cytoplasm] + AMP [cytoplasm]	YOL064C	0	1000	0
r_0033_1	3',5'-cyclic-nucleotide phosphodiesterase	H2O [cytoplasm] + 3',5'-cyclic AMP [cytoplasm] -> H+ [cytoplasm] + AMP [cytoplasm]	YGL248W	0	1000	0
r_0033_2	3',5'-cyclic-nucleotide phosphodiesterase	H2O [cytoplasm] + 3',5'-cyclic AMP [cytoplasm] -> H+ [cytoplasm] + AMP [cytoplasm]	YOR360C	0	1000	0
r_0034	3',5'-cyclic-nucleotide phosphodiesterase	H2O [cytoplasm] + 3',5'-cyclic dAMP [cytoplasm] -> H+ [cytoplasm] + dAMP [cytoplasm]	YOR360C	0	1000	0
r_0035	3',5'-cyclic-nucleotide phosphodiesterase	H2O [cytoplasm] + 3',5'-cyclic IMP [cytoplasm] -> H+ [cytoplasm] + IMP [cytoplasm]	YOR360C	0	1000	0
r_0036	3',5'-cyclic-nucleotide phosphodiesterase	H2O [cytoplasm] + 3',5'-cyclic GMP [cytoplasm] -> H+ [cytoplasm] + GMP [cytoplasm]	YOR360C	0	1000	0
r_0037	3',5'-cyclic-nucleotide phosphodiesterase	H2O [cytoplasm] + 3',5'-cyclic CMP [cytoplasm] -> H+ [cytoplasm] + CMP [cytoplasm]	YOR360C	0	1000	0
r_0038	3,4-dihydroxy-2-butanone-4-phosphate synthase	D-ribulose 5-phosphate [cytoplasm] -> H+ [cytoplasm] + formate [cytoplasm] + 2-hydroxy-3-oxobutyl phosphate [cytoplasm]	YDR487C	0	1000	0
r_0039	3-dehydroquinate dehydratase	3-dehydroquinate [cytoplasm] -> H2O [cytoplasm] + 3-dehydroshikimate [cytoplasm]	YDR127W	0	1000	0
r_0040	3-dehydroquinate synthase	7-phospho-2-dehydro-3-deoxy-D-arabino-heptonic acid [cytoplasm] -> phosphate [cytoplasm] + 3-dehydroquinate [cytoplasm]	YDR127W	0	1000	0
r_0041	3-dehydrosphinganine reductase	3-ketosphinganine [endoplasmic reticulum] + 2 H+ [endoplasmic reticulum] + NADPH [endoplasmic reticulum] -> NADP(+) [endoplasmic reticulum] + sphinganine [endoplasmic reticulum]	YBR265W	0	1000	0
r_0042_1	3-deoxy-D-arabino-heptulosonate 7-phosphate synthetase	H2O [cytoplasm] + D-erythrose 4-phosphate [cytoplasm] + phosphoenolpyruvate [cytoplasm] -> phosphate [cytoplasm] + 7-phospho-2-dehydro-3-deoxy-D-arabino-heptonic acid [cytoplasm]	YBR249C	0	1000	0
r_0042_2	3-deoxy-D-arabino-heptulosonate 7-phosphate synthetase	H2O [cytoplasm] + D-erythrose 4-phosphate [cytoplasm] + phosphoenolpyruvate [cytoplasm] -> phosphate [cytoplasm] + 7-phospho-2-dehydro-3-deoxy-D-arabino-heptonic acid [cytoplasm]	YDR035W	0	1000	0
r_0043_1	3-hexaprenyl-4,5-dihydroxybenzoate hydroxylase	3-hexaprenyl-4-hydroxybenzoic acid [cytoplasm] + 0.5 oxygen [cytoplasm] -> 3-hexaprenyl-4,5-dihydroxybenzoic acid [cytoplasm]	YPL252C	0	1000	0
r_0043_2	3-hexaprenyl-4,5-dihydroxybenzoate hydroxylase	3-hexaprenyl-4-hydroxybenzoic acid [cytoplasm] + 0.5 oxygen [cytoplasm] -> 3-hexaprenyl-4,5-dihydroxybenzoic acid [cytoplasm]	YDR376W	0	1000	0
r_0044	3-hexaprenyl-4-hydroxy-5-methoxybenzoate decarboxylase	H+ [mitochondrion] + 3-hexaprenyl-4-hydroxy-5-methoxybenzoic acid [mitochondrion] -> carbon dioxide [mitochondrion] + 2-hexaprenyl-6-methoxyphenol [mitochondrion]	YDR538W and YDR539W	0	1000	0
r_0045	3-hydroxy-L-kynurenine hydrolase	H2O [cytoplasm] + 3-hydroxy-L-kynurenine [cytoplasm] -> 3-hydroxyanthranilate [cytoplasm] + L-alanine [cytoplasm]	YLR231C	0	1000	0
r_0057	3-hydroxyacyl-CoA dehydrogenase (3-oxotetradecanoyl-CoA)	(S)-3-hydroxytetradecanoyl-CoA [peroxisome] + NAD [peroxisome] -> 3-oxotetradecanoyl-CoA [peroxisome] + H+ [peroxisome] + NADH [peroxisome]	YKR009C	0	1000	0
r_0058	3-hydroxyanthranilate 3,4-dioxygenase	oxygen [cytoplasm] + 3-hydroxyanthranilate [cytoplasm] -> H+ [cytoplasm] + 2-amino-3-carboxymuconate-6-semialdehyde [cytoplasm]	YJR025C	0	1000	0
r_0059	3-isopropylmalate 3-methyltransferase	(2R,3S)-3-isopropylmalate [cytoplasm] + S-adenosyl-L-methionine [cytoplasm] -> 3-hydroxy-2-isopropyl-4-methoxy-4-oxobutanoate [cytoplasm] + S-adenosyl-L-homocysteine [cytoplasm]	YER175C	0	1000	0
r_0060_fwd	3-isopropylmalate dehydratase	(2R,3S)-3-isopropylmalate [cytoplasm] -> H2O [cytoplasm] + 2-isopropylmaleic acid [cytoplasm]	YGL009C	0	1000	0
r_0060_rvs	3-isopropylmalate dehydratase	H2O [cytoplasm] + 2-isopropylmaleic acid [cytoplasm] -> (2R,3S)-3-isopropylmalate [cytoplasm]	YGL009C	0	1000	0
r_0061	3-isopropylmalate dehydrogenase	NAD [cytoplasm] + (2R,3S)-3-isopropylmalate [cytoplasm] -> H+ [cytoplasm] + NADH [cytoplasm] + (2S)-2-isopropyl-3-oxosuccinate [cytoplasm]	YCL018W	0	1000	0
r_0062_1	3-methyl-2-oxobutanoate decarboxylase	H+ [cytoplasm] + 3-methyl-2-oxobutanoate [cytoplasm] -> carbon dioxide [cytoplasm] + isobutyraldehyde [cytoplasm]	YGR087C	0	1000	0
r_0062_2	3-methyl-2-oxobutanoate decarboxylase	H+ [cytoplasm] + 3-methyl-2-oxobutanoate [cytoplasm] -> carbon dioxide [cytoplasm] + isobutyraldehyde [cytoplasm]	YLR044C	0	1000	0
r_0062_3	3-methyl-2-oxobutanoate decarboxylase	H+ [cytoplasm] + 3-methyl-2-oxobutanoate [cytoplasm] -> carbon dioxide [cytoplasm] + isobutyraldehyde [cytoplasm]	YLR134W	0	1000	0
r_0063	3-methyl-2-oxobutanoate hydroxymethyltransferase	H2O [mitochondrion] + 3-methyl-2-oxobutanoate [mitochondrion] + 5,10-methylenetetrahydrofolate [mitochondrion] -> 2-dehydropantoate [mitochondrion] + THF [mitochondrion]	YBR176W	0	1000	0
r_0064_1	3-methyl-2-oxopentanoate decarboxylase	H+ [cytoplasm] + (S)-3-methyl-2-oxopentanoate [cytoplasm] -> carbon dioxide [cytoplasm] + 2-methylbutanal [cytoplasm]	YDL080C	0	1000	0
r_0064_2	3-methyl-2-oxopentanoate decarboxylase	H+ [cytoplasm] + (S)-3-methyl-2-oxopentanoate [cytoplasm] -> carbon dioxide [cytoplasm] + 2-methylbutanal [cytoplasm]	YGR087C	0	1000	0
r_0064_3	3-methyl-2-oxopentanoate decarboxylase	H+ [cytoplasm] + (S)-3-methyl-2-oxopentanoate [cytoplasm] -> carbon dioxide [cytoplasm] + 2-methylbutanal [cytoplasm]	YLR044C	0	1000	0
r_0064_4	3-methyl-2-oxopentanoate decarboxylase	H+ [cytoplasm] + (S)-3-methyl-2-oxopentanoate [cytoplasm] -> carbon dioxide [cytoplasm] + 2-methylbutanal [cytoplasm]	YLR134W	0	1000	0
r_0065	3-phosphoshikimate 1-carboxyvinyltransferase	phosphoenolpyruvate [cytoplasm] + 3-phosphoshikimic acid [cytoplasm] -> phosphate [cytoplasm] + 5-O-(1-carboxyvinyl)-3-phosphoshikimic acid [cytoplasm]	YDR127W	0	1000	0
r_0066	4-amino-4-deoxychorismate synthase	chorismate [cytoplasm] + L-glutamine [cytoplasm] -> L-glutamate [cytoplasm] + 4-amino-4-deoxychorismate [cytoplasm]	YNR033W	0	1000	0
r_0067	4-aminobenzoate synthase	4-amino-4-deoxychorismate [cytoplasm] -> pyruvate [cytoplasm] + H+ [cytoplasm] + 4-aminobenzoate [cytoplasm]	YMR289W	0	1000	0
r_0068	4-aminobutyrate transaminase	2-oxoglutarate [cytoplasm] + gamma-aminobutyrate [cytoplasm] -> L-glutamate [cytoplasm] + succinic semialdehyde [cytoplasm]	YGR019W	0	1000	0
r_0069	4-hydroxy-L-threonine synthase	H2O [cytoplasm] + 4-(phosphonooxy)-L-threonine [cytoplasm] -> phosphate [cytoplasm] + 4-hydroxy-L-threonine [cytoplasm]	YCR053W	0	1000	0
r_0070	4-hydroxybenzoate formation	H2O [mitochondrion] + 4-hydroxybenzoyl-CoA [mitochondrion] -> H+ [mitochondrion] + coenzyme A [mitochondrion] + 4-hydroxybenzoate [mitochondrion]		0	1000	0
r_0072	4-methyl-2-oxopentanoate decarboxylase	H+ [cytoplasm] + 4-methyl-2-oxopentanoate [cytoplasm] -> carbon dioxide [cytoplasm] + 3-methylbutanal [cytoplasm]	YDL080C	0	1000	0
r_0073_1_fwd	4PP-IP5 depyrophosphorylation to IP6	H2O [cytoplasm] + 4-diphospho-1D-myo-inositol pentakisphosphate [cytoplasm] -> 2 H+ [cytoplasm] + phosphate [cytoplasm] + myo-inositol hexakisphosphate [cytoplasm]	YLR410W	0	1000	0
r_0073_1_rvs	4PP-IP5 depyrophosphorylation to IP6	2 H+ [cytoplasm] + phosphate [cytoplasm] + myo-inositol hexakisphosphate [cytoplasm] -> H2O [cytoplasm] + 4-diphospho-1D-myo-inositol pentakisphosphate [cytoplasm]	YLR410W	0	1000	0
r_0073_2_fwd	4PP-IP5 depyrophosphorylation to IP6	H2O [cytoplasm] + 4-diphospho-1D-myo-inositol pentakisphosphate [cytoplasm] -> 2 H+ [cytoplasm] + phosphate [cytoplasm] + myo-inositol hexakisphosphate [cytoplasm]	YOR163W	0	1000	0
r_0073_2_rvs	4PP-IP5 depyrophosphorylation to IP6	2 H+ [cytoplasm] + phosphate [cytoplasm] + myo-inositol hexakisphosphate [cytoplasm] -> H2O [cytoplasm] + 4-diphospho-1D-myo-inositol pentakisphosphate [cytoplasm]	YOR163W	0	1000	0
r_0074	4PP-IP5 pyrophosphorylation to 4,5-PP2-IP4	2 H+ [cytoplasm] + 4-diphospho-1D-myo-inositol pentakisphosphate [cytoplasm] + ATP [cytoplasm] -> H2O [cytoplasm] + 4,5-bis(diphospho)-1D-myo-inositol tetrakisphosphate [cytoplasm] + ADP [cytoplasm]	YDR017C	0	1000	0
r_0075	5'-methylthioadenosine phosphorylase	phosphate [cytoplasm] + 5'-S-methyl-5'-thioadenosine [cytoplasm] -> adenine [cytoplasm] + S-methyl-5-thio-alpha-D-ribose 1-phosphate [cytoplasm]	YLR017W	0	1000	0
r_0076_1	5'-nucleotidase (CMP)	H2O [cytoplasm] + CMP [cytoplasm] -> phosphate [cytoplasm] + cytidine [cytoplasm]	YER037W	0	1000	0
r_0076_2	5'-nucleotidase (CMP)	H2O [cytoplasm] + CMP [cytoplasm] -> phosphate [cytoplasm] + cytidine [cytoplasm]	YGL224C	0	1000	0
r_0077	5'-nucleotidase (IMP)	H2O [cytoplasm] + IMP [cytoplasm] -> phosphate [cytoplasm] + inosine [cytoplasm]	YOR155C	0	1000	0
r_0078_1	5'-nucleotidase (UMP)	H2O [cytoplasm] + UMP [cytoplasm] -> phosphate [cytoplasm] + uridine [cytoplasm]	YER037W	0	1000	0
r_0078_2	5'-nucleotidase (UMP)	H2O [cytoplasm] + UMP [cytoplasm] -> phosphate [cytoplasm] + uridine [cytoplasm]	YGL224C	0	1000	0
r_0079	5'-phosphoribosylformyl glycinamidine synthetase	H2O [cytoplasm] + L-glutamine [cytoplasm] + ATP [cytoplasm] + 5'-phosphoribosyl-N-formylglycineamide [cytoplasm] -> H+ [cytoplasm] + phosphate [cytoplasm] + L-glutamate [cytoplasm] + ADP [cytoplasm] + 5'-phosphoribosyl-N-formylglycineamidine [cytoplasm]	YGR061C	0	1000	0
r_0080_1	5,10-methylenetetrahydrofolate reductase (NADPH)	2 H+ [cytoplasm] + NADPH [cytoplasm] + 5,10-methylenetetrahydrofolate [cytoplasm] -> NADP(+) [cytoplasm] + 5-methyltetrahydrofolate [cytoplasm]	YGL125W	0	1000	0
r_0080_2	5,10-methylenetetrahydrofolate reductase (NADPH)	2 H+ [cytoplasm] + NADPH [cytoplasm] + 5,10-methylenetetrahydrofolate [cytoplasm] -> NADP(+) [cytoplasm] + 5-methyltetrahydrofolate [cytoplasm]	YPL023C	0	1000	0
r_0081	5-aminolevulinate synthase	H+ [mitochondrion] + L-glycine [mitochondrion] + succinyl-CoA [mitochondrion] -> carbon dioxide [mitochondrion] + coenzyme A [mitochondrion] + 5-aminolevulinate [mitochondrion]	YDR232W	0	1000	0
r_0082	5-diphosphoinositol-1,2,3,4,6-pentakisphosphate diphosphohydrolase	H2O [cytoplasm] + 5-diphospho-1D-myo-inositol pentakisphosphate [cytoplasm] -> 2 H+ [cytoplasm] + phosphate [cytoplasm] + myo-inositol hexakisphosphate [cytoplasm]	YOR163W	0	1000	0
r_0083	5-diphosphoinositol-1,2,3,4,6-pentakisphosphate synthase	H+ [cytoplasm] + myo-inositol hexakisphosphate [cytoplasm] + ATP [cytoplasm] -> ADP [cytoplasm] + 5-diphospho-1D-myo-inositol pentakisphosphate [cytoplasm]	YDR017C	0	1000	0
r_0084	5-formethyltetrahydrofolate cyclo-ligase	ATP [cytoplasm] + 5-formyltetrahydrofolic acid [cytoplasm] -> phosphate [cytoplasm] + ADP [cytoplasm] + 5,10-methenyl-THF [cytoplasm]	YER183C	0	1000	0
r_0085	5-methyltetrahydropteroyltriglutamate-homocysteine S-methyltransferase	5-methyltetrahydropteroyltri-L-glutamic acid [cytoplasm] + L-homocysteine [cytoplasm] -> L-methionine [cytoplasm] + tetrahydropteroyltri-L-glutamic acid [cytoplasm]	YER091C	0	1000	0
r_0086	5-methylthio-5-deoxy-D-ribulose 1-phosphate dehydratase	S-methyl-5-thio-D-ribulose 1-phosphate [cytoplasm] -> 5-(methylsulfanyl)-2,3-dioxopentyl phosphate [cytoplasm] + H2O [cytoplasm]	YJR024C	0	1000	0
r_0087_fwd	5-methylthioribose-1-phosphate isomerase	S-methyl-5-thio-alpha-D-ribose 1-phosphate [cytoplasm] -> S-methyl-5-thio-D-ribulose 1-phosphate [cytoplasm]	YPR118W	0	1000	0
r_0087_rvs	5-methylthioribose-1-phosphate isomerase	S-methyl-5-thio-D-ribulose 1-phosphate [cytoplasm] -> S-methyl-5-thio-alpha-D-ribose 1-phosphate [cytoplasm]	YPR118W	0	1000	0
r_0088_fwd	5PP-IP5 pyrophosphorylation to 4,5-PP2-IP4	2 H+ [cytoplasm] + phosphate [cytoplasm] + 5-diphospho-1D-myo-inositol pentakisphosphate [cytoplasm] -> H2O [cytoplasm] + 4,5-bis(diphospho)-1D-myo-inositol tetrakisphosphate [cytoplasm]	YLR410W	0	1000	0
r_0088_rvs	5PP-IP5 pyrophosphorylation to 4,5-PP2-IP4	H2O [cytoplasm] + 4,5-bis(diphospho)-1D-myo-inositol tetrakisphosphate [cytoplasm] -> 2 H+ [cytoplasm] + phosphate [cytoplasm] + 5-diphospho-1D-myo-inositol pentakisphosphate [cytoplasm]	YLR410W	0	1000	0
r_0089_fwd	5PP-IP5 pyrophosphorylation to 5,6-PP2-IP4	2 H+ [cytoplasm] + phosphate [cytoplasm] + 5-diphospho-1D-myo-inositol pentakisphosphate [cytoplasm] -> H2O [cytoplasm] + 5,6-bis(diphospho)-1D-myo-inositol tetrakisphosphate [cytoplasm]	YLR410W	0	1000	0
r_0089_rvs	5PP-IP5 pyrophosphorylation to 5,6-PP2-IP4	H2O [cytoplasm] + 5,6-bis(diphospho)-1D-myo-inositol tetrakisphosphate [cytoplasm] -> 2 H+ [cytoplasm] + phosphate [cytoplasm] + 5-diphospho-1D-myo-inositol pentakisphosphate [cytoplasm]	YLR410W	0	1000	0
r_0090_1	6-phosphofructo-2-kinase	ATP [cytoplasm] + D-fructose 6-phosphate [cytoplasm] -> H+ [cytoplasm] + ADP [cytoplasm] + beta-D-fructose 2,6-bisphosphate [cytoplasm]	YIL107C	0	1000	0
r_0090_2	6-phosphofructo-2-kinase	ATP [cytoplasm] + D-fructose 6-phosphate [cytoplasm] -> H+ [cytoplasm] + ADP [cytoplasm] + beta-D-fructose 2,6-bisphosphate [cytoplasm]	YOL136C	0	1000	0
r_0091_1	6-phosphogluconolactonase	H2O [cytoplasm] + 6-O-phosphono-D-glucono-1,5-lactone [cytoplasm] -> H+ [cytoplasm] + 6-phospho-D-gluconate [cytoplasm]	YGR248W	0	1000	0
r_0091_2	6-phosphogluconolactonase	H2O [cytoplasm] + 6-O-phosphono-D-glucono-1,5-lactone [cytoplasm] -> H+ [cytoplasm] + 6-phospho-D-gluconate [cytoplasm]	YHR163W	0	1000	0
r_0092_1_fwd	6PP-IP5 depyrophosphorylation to IP6	H2O [cytoplasm] + 6-diphospho-1D-myo-inositol pentakisphosphate [cytoplasm] -> 2 H+ [cytoplasm] + phosphate [cytoplasm] + myo-inositol hexakisphosphate [cytoplasm]	YLR410W	0	1000	0
r_0092_1_rvs	6PP-IP5 depyrophosphorylation to IP6	2 H+ [cytoplasm] + phosphate [cytoplasm] + myo-inositol hexakisphosphate [cytoplasm] -> H2O [cytoplasm] + 6-diphospho-1D-myo-inositol pentakisphosphate [cytoplasm]	YLR410W	0	1000	0
r_0092_2_fwd	6PP-IP5 depyrophosphorylation to IP6	H2O [cytoplasm] + 6-diphospho-1D-myo-inositol pentakisphosphate [cytoplasm] -> 2 H+ [cytoplasm] + phosphate [cytoplasm] + myo-inositol hexakisphosphate [cytoplasm]	YOR163W	0	1000	0
r_0092_2_rvs	6PP-IP5 depyrophosphorylation to IP6	2 H+ [cytoplasm] + phosphate [cytoplasm] + myo-inositol hexakisphosphate [cytoplasm] -> H2O [cytoplasm] + 6-diphospho-1D-myo-inositol pentakisphosphate [cytoplasm]	YOR163W	0	1000	0
r_0093	6PP-IP5 pyrophosphorylation to 5,6-PP2-IP4	2 H+ [cytoplasm] + ATP [cytoplasm] + 6-diphospho-1D-myo-inositol pentakisphosphate [cytoplasm] -> H2O [cytoplasm] + ADP [cytoplasm] + 5,6-bis(diphospho)-1D-myo-inositol tetrakisphosphate [cytoplasm]	YDR017C	0	1000	0
r_0094	8-amino-7-oxononanoate synthase	L-alanine [cytoplasm] + pimeloyl-CoA [cytoplasm] -> 4 H+ [cytoplasm] + coenzyme A [cytoplasm] + carbon dioxide [cytoplasm] + 8-amino-7-oxononanoate [cytoplasm]		0	1000	0
r_0095_1	acetaldehyde condensation	2 acetaldehyde [cytoplasm] -> (R)-acetoin [cytoplasm]	YGR087C	0	1000	0
r_0095_2	acetaldehyde condensation	2 acetaldehyde [cytoplasm] -> (R)-acetoin [cytoplasm]	YLR044C	0	1000	0
r_0095_3	acetaldehyde condensation	2 acetaldehyde [cytoplasm] -> (R)-acetoin [cytoplasm]	YLR134W	0	1000	0
r_0096	acetohydroxy acid isomeroreductase	H+ [mitochondrion] + 2-acetyllactic acid [mitochondrion] + NADPH [mitochondrion] -> (R)-2,3-dihydroxy-3-methylbutanoate [mitochondrion] + NADP(+) [mitochondrion]	YLR355C	0	1000	0
r_0097_1	acetolactate synthase	2 pyruvate [mitochondrion] + H+ [mitochondrion] -> carbon dioxide [mitochondrion] + 2-acetyllactic acid [mitochondrion]	YCL009C and YMR108W	0	1000	0
r_0097_2	acetolactate synthase	2 pyruvate [mitochondrion] + H+ [mitochondrion] -> carbon dioxide [mitochondrion] + 2-acetyllactic acid [mitochondrion]	YMR108W	0	1000	0
r_0099_fwd	acetyl-CoA ACP transacylase	acetyl-CoA [mitochondrion] + ACP1 [mitochondrion] -> coenzyme A [mitochondrion] + acetyl-ACP [mitochondrion]	YKL192C	0	1000	0
r_0099_rvs	acetyl-CoA ACP transacylase	coenzyme A [mitochondrion] + acetyl-ACP [mitochondrion] -> acetyl-CoA [mitochondrion] + ACP1 [mitochondrion]	YKL192C	0	1000	0
r_0100	acetyl-CoA C-acyltransferase (palmitoyl-CoA)	3-oxooctadecanoyl-CoA [peroxisome] + coenzyme A [peroxisome] -> acetyl-CoA [peroxisome] + palmitoyl-CoA [peroxisome]	YIL160C	0	1000	0
r_0101	acetyl-CoA C-acyltransferase (tetracosanoyl-CoA)	coenzyme A [peroxisome] + 3-oxohexacosanoyl-CoA [peroxisome] -> acetyl-CoA [peroxisome] + tetracosanoyl-CoA [peroxisome]	YIL160C	0	1000	0
r_0102	acetyl-CoA C-acyltransferase (myristoyl-CoA)	coenzyme A [peroxisome] + 3-oxopalmitoyl-CoA [peroxisome] -> acetyl-CoA [peroxisome] + myristoyl-CoA [peroxisome]	YIL160C	0	1000	0
r_0103_fwd	acetyl-CoA C-acetyltransferase	2 acetyl-CoA [cytoplasm] -> coenzyme A [cytoplasm] + acetoacetyl-CoA [cytoplasm]	YPL028W	0	1000	0
r_0103_rvs	acetyl-CoA C-acetyltransferase	coenzyme A [cytoplasm] + acetoacetyl-CoA [cytoplasm] -> 2 acetyl-CoA [cytoplasm]	YPL028W	0	1000	0
r_0104_fwd	acetyl-CoA C-acetyltransferase	2 acetyl-CoA [mitochondrion] -> coenzyme A [mitochondrion] + acetoacetyl-CoA [mitochondrion]	YPL028W	0	1000	0
r_0104_rvs	acetyl-CoA C-acetyltransferase	coenzyme A [mitochondrion] + acetoacetyl-CoA [mitochondrion] -> 2 acetyl-CoA [mitochondrion]	YPL028W	0	1000	0
r_0105	acetyl-CoA C-acyltransferase (lauroyl-CoA)	3-oxotetradecanoyl-CoA [peroxisome] + coenzyme A [peroxisome] -> acetyl-CoA [peroxisome] + lauroyl-CoA [peroxisome]	YIL160C	0	1000	0
r_0106	acetyl-CoA C-acyltransferase (octanoyl-CoA)	coenzyme A [peroxisome] + 3-oxodecanoyl-CoA [peroxisome] -> acetyl-CoA [peroxisome] + octanoyl-CoA [peroxisome]	YIL160C	0	1000	0
r_0107	acetyl-CoA C-acyltransferase (decanoyl-CoA)	coenzyme A [peroxisome] + 3-oxolauroyl-CoA [peroxisome] -> acetyl-CoA [peroxisome] + decanoyl-CoA [peroxisome]	YIL160C	0	1000	0
r_0108	acetyl-Coa carboxylase	ATP [mitochondrion] + acetyl-CoA [mitochondrion] + bicarbonate [mitochondrion] -> H+ [mitochondrion] + phosphate [mitochondrion] + ADP [mitochondrion] + malonyl-CoA [mitochondrion]	YMR207C	0	1000	0
r_0109	acetyl-CoA carboxylase, reaction	acetyl-CoA [cytoplasm] + ATP [cytoplasm] + bicarbonate [cytoplasm] -> H+ [cytoplasm] + phosphate [cytoplasm] + ADP [cytoplasm] + malonyl-CoA [cytoplasm]	YDL141W and YNR016C	0	1000	0
r_0111	acetyl-CoA hydrolase	H2O [mitochondrion] + acetyl-CoA [mitochondrion] -> H+ [mitochondrion] + coenzyme A [mitochondrion] + acetate [mitochondrion]	YBL015W	0	1000	0
r_0112_1	acetyl-CoA synthetase	coenzyme A [cytoplasm] + ATP [cytoplasm] + acetate [cytoplasm] -> acetyl-CoA [cytoplasm] + AMP [cytoplasm] + diphosphate [cytoplasm]	YAL054C	0	1000	0
r_0112_2	acetyl-CoA synthetase	coenzyme A [cytoplasm] + ATP [cytoplasm] + acetate [cytoplasm] -> acetyl-CoA [cytoplasm] + AMP [cytoplasm] + diphosphate [cytoplasm]	YLR153C	0	1000	0
r_0113	acetyl-CoA synthetase	ATP [mitochondrion] + coenzyme A [mitochondrion] + acetate [mitochondrion] -> AMP [mitochondrion] + acetyl-CoA [mitochondrion] + diphosphate [mitochondrion]	YAL054C	0	1000	0
r_0114	acetyl-CoA synthetase nuclear	acetate [nucleus] + ATP [nucleus] + coenzyme A [nucleus] -> acetyl-CoA [nucleus] + AMP [nucleus] + diphosphate [nucleus]	YLR153C	0	1000	0
r_0115	acetylglutamate kinase	ATP [mitochondrion] + N-acetyl-L-glutamate [mitochondrion] -> ADP [mitochondrion] + N-acetyl-L-gamma-glutamyl phosphate [mitochondrion]	YER069W	0	1000	0
r_0116_1	acid phosphatase (secreted)	FMN [extracellular] + H2O [extracellular] -> phosphate [extracellular] + riboflavin [extracellular]	YBR093C	0	1000	0
r_0116_2	acid phosphatase (secreted)	FMN [extracellular] + H2O [extracellular] -> phosphate [extracellular] + riboflavin [extracellular]	YAR071W	0	1000	0
r_0116_3	acid phosphatase (secreted)	FMN [extracellular] + H2O [extracellular] -> phosphate [extracellular] + riboflavin [extracellular]	YBR092C	0	1000	0
r_0116_4	acid phosphatase (secreted)	FMN [extracellular] + H2O [extracellular] -> phosphate [extracellular] + riboflavin [extracellular]	YHR215W	0	1000	0
r_0117_fwd	aconitase	2-methylcitrate [mitochondrion] -> (2S,3R)-3-hydroxybutane-1,2,3-tricarboxylic acid [mitochondrion]	YPR002W	0	1000	0
r_0117_rvs	aconitase	(2S,3R)-3-hydroxybutane-1,2,3-tricarboxylic acid [mitochondrion] -> 2-methylcitrate [mitochondrion]	YPR002W	0	1000	0
r_0118	acteylornithine transaminase	L-glutamate [mitochondrion] + 2-acetamido-5-oxopentanoate [mitochondrion] -> 2-oxoglutarate [mitochondrion] + N(2)-acetyl-L-ornithine [mitochondrion]	YOL140W	0	1000	0
r_0119	acyl carrier protein synthase	H2O [mitochondrion] + coenzyme A [mitochondrion] -> 2 H+ [mitochondrion] + adenosine 3',5'-bismonophosphate [mitochondrion] + pantetheine 4'-phosphate [mitochondrion]	YPL148C	0	1000	0
r_0120	acyl-CoA oxidase (decanoyl-CoA)	decanoyl-CoA [peroxisome] + oxygen [peroxisome] -> hydrogen peroxide [peroxisome] + trans-dec-2-enoyl-CoA [peroxisome]	YGL205W	0	1000	0
r_0121	acyl-CoA oxidase (dodecanoyl-CoA)	lauroyl-CoA [peroxisome] + oxygen [peroxisome] -> hydrogen peroxide [peroxisome] + trans-dodec-2-enoyl-CoA [peroxisome]	YGL205W	0	1000	0
r_0122	acyl-CoA oxidase (hexacosanoyl-CoA)	oxygen [peroxisome] + hexacosanoyl-CoA [peroxisome] -> hydrogen peroxide [peroxisome] + trans-hexacos-2-enoyl-CoA [peroxisome]	YGL205W	0	1000	0
r_0123	acyl-CoA oxidase (hexadecanoyl-CoA)	palmitoyl-CoA [peroxisome] + oxygen [peroxisome] -> hydrogen peroxide [peroxisome] + hexadec-2-enoyl-CoA [peroxisome]	YGL205W	0	1000	0
r_0124	acyl-CoA oxidase (octadecanoyl-CoA)	oxygen [peroxisome] + stearoyl-CoA [peroxisome] -> hydrogen peroxide [peroxisome] + trans-octadec-2-enoyl-CoA [peroxisome]	YGL205W	0	1000	0
r_0125	acyl-CoA oxidase (tetradecanoyl-CoA)	myristoyl-CoA [peroxisome] + oxygen [peroxisome] -> hydrogen peroxide [peroxisome] + trans-tetradec-2-enoyl-CoA [peroxisome]	YGL205W	0	1000	0
r_0126_fwd	acyl-CoA:sterol acyltransferase (oleoyl-CoA:episterol), ER membrane	oleoyl-CoA [endoplasmic reticulum membrane] + episterol [endoplasmic reticulum membrane] -> coenzyme A [endoplasmic reticulum membrane] + episteryl oleate [endoplasmic reticulum membrane]	YCR048W	0	1000	0
r_0126_rvs	acyl-CoA:sterol acyltransferase (oleoyl-CoA:episterol), ER membrane	coenzyme A [endoplasmic reticulum membrane] + episteryl oleate [endoplasmic reticulum membrane] -> oleoyl-CoA [endoplasmic reticulum membrane] + episterol [endoplasmic reticulum membrane]	YCR048W	0	1000	0
r_0127_1_fwd	acyl-CoA:sterol acyltransferase (oleoyl-CoA:ergosterol), ER membrane	oleoyl-CoA [endoplasmic reticulum membrane] + ergosterol [endoplasmic reticulum membrane] -> coenzyme A [endoplasmic reticulum membrane] + ergosteryl oleate [endoplasmic reticulum membrane]	YCR048W	0	1000	0
r_0127_1_rvs	acyl-CoA:sterol acyltransferase (oleoyl-CoA:ergosterol), ER membrane	coenzyme A [endoplasmic reticulum membrane] + ergosteryl oleate [endoplasmic reticulum membrane] -> oleoyl-CoA [endoplasmic reticulum membrane] + ergosterol [endoplasmic reticulum membrane]	YCR048W	0	1000	0
r_0127_2_fwd	acyl-CoA:sterol acyltransferase (oleoyl-CoA:ergosterol), ER membrane	oleoyl-CoA [endoplasmic reticulum membrane] + ergosterol [endoplasmic reticulum membrane] -> coenzyme A [endoplasmic reticulum membrane] + ergosteryl oleate [endoplasmic reticulum membrane]	YNR019W	0	1000	0
r_0127_2_rvs	acyl-CoA:sterol acyltransferase (oleoyl-CoA:ergosterol), ER membrane	coenzyme A [endoplasmic reticulum membrane] + ergosteryl oleate [endoplasmic reticulum membrane] -> oleoyl-CoA [endoplasmic reticulum membrane] + ergosterol [endoplasmic reticulum membrane]	YNR019W	0	1000	0
r_0128_fwd	acyl-CoA:sterol acyltransferase (oleoyl-CoA:fecosterol), ER membrane	oleoyl-CoA [endoplasmic reticulum membrane] + fecosterol [endoplasmic reticulum membrane] -> coenzyme A [endoplasmic reticulum membrane] + fecosteryl oleate [endoplasmic reticulum membrane]	YCR048W	0	1000	0
r_0128_rvs	acyl-CoA:sterol acyltransferase (oleoyl-CoA:fecosterol), ER membrane	coenzyme A [endoplasmic reticulum membrane] + fecosteryl oleate [endoplasmic reticulum membrane] -> oleoyl-CoA [endoplasmic reticulum membrane] + fecosterol [endoplasmic reticulum membrane]	YCR048W	0	1000	0
r_0129_fwd	acyl-CoA:sterol acyltransferase (oleoyl-CoA:lanosterol), ER membrane	oleoyl-CoA [endoplasmic reticulum membrane] + lanosterol [endoplasmic reticulum membrane] -> coenzyme A [endoplasmic reticulum membrane] + lanosteryl oleate [endoplasmic reticulum membrane]	YCR048W	0	1000	0
r_0129_rvs	acyl-CoA:sterol acyltransferase (oleoyl-CoA:lanosterol), ER membrane	coenzyme A [endoplasmic reticulum membrane] + lanosteryl oleate [endoplasmic reticulum membrane] -> oleoyl-CoA [endoplasmic reticulum membrane] + lanosterol [endoplasmic reticulum membrane]	YCR048W	0	1000	0
r_0130_fwd	acyl-CoA:sterol acyltransferase (oleoyl-CoA:zymosterol), ER membrane	oleoyl-CoA [endoplasmic reticulum membrane] + zymosterol [endoplasmic reticulum membrane] -> coenzyme A [endoplasmic reticulum membrane] + zymosteryl oleate [endoplasmic reticulum membrane]	YCR048W	0	1000	0
r_0130_rvs	acyl-CoA:sterol acyltransferase (oleoyl-CoA:zymosterol), ER membrane	coenzyme A [endoplasmic reticulum membrane] + zymosteryl oleate [endoplasmic reticulum membrane] -> oleoyl-CoA [endoplasmic reticulum membrane] + zymosterol [endoplasmic reticulum membrane]	YCR048W	0	1000	0
r_0131_fwd	acyl-CoA:sterol acyltransferase (palmitoleoyl-CoA:episterol), ER membrane	episterol [endoplasmic reticulum membrane] + palmitoleoyl-CoA(4-) [endoplasmic reticulum membrane] -> coenzyme A [endoplasmic reticulum membrane] + episteryl palmitoleate [endoplasmic reticulum membrane]	YCR048W	0	1000	0
r_0131_rvs	acyl-CoA:sterol acyltransferase (palmitoleoyl-CoA:episterol), ER membrane	coenzyme A [endoplasmic reticulum membrane] + episteryl palmitoleate [endoplasmic reticulum membrane] -> episterol [endoplasmic reticulum membrane] + palmitoleoyl-CoA(4-) [endoplasmic reticulum membrane]	YCR048W	0	1000	0
r_0132_1_fwd	acyl-CoA:sterol acyltransferase (palmitoleoyl-CoA:ergosterol), ER membrane	ergosterol [endoplasmic reticulum membrane] + palmitoleoyl-CoA(4-) [endoplasmic reticulum membrane] -> coenzyme A [endoplasmic reticulum membrane] + ergosteryl palmitoleate [endoplasmic reticulum membrane]	YCR048W	0	1000	0
r_0132_1_rvs	acyl-CoA:sterol acyltransferase (palmitoleoyl-CoA:ergosterol), ER membrane	coenzyme A [endoplasmic reticulum membrane] + ergosteryl palmitoleate [endoplasmic reticulum membrane] -> ergosterol [endoplasmic reticulum membrane] + palmitoleoyl-CoA(4-) [endoplasmic reticulum membrane]	YCR048W	0	1000	0
r_0132_2_fwd	acyl-CoA:sterol acyltransferase (palmitoleoyl-CoA:ergosterol), ER membrane	ergosterol [endoplasmic reticulum membrane] + palmitoleoyl-CoA(4-) [endoplasmic reticulum membrane] -> coenzyme A [endoplasmic reticulum membrane] + ergosteryl palmitoleate [endoplasmic reticulum membrane]	YNR019W	0	1000	0
r_0132_2_rvs	acyl-CoA:sterol acyltransferase (palmitoleoyl-CoA:ergosterol), ER membrane	coenzyme A [endoplasmic reticulum membrane] + ergosteryl palmitoleate [endoplasmic reticulum membrane] -> ergosterol [endoplasmic reticulum membrane] + palmitoleoyl-CoA(4-) [endoplasmic reticulum membrane]	YNR019W	0	1000	0
r_0133_fwd	acyl-CoA:sterol acyltransferase (palmitoleoyl-CoA:fecosterol), ER membrane	fecosterol [endoplasmic reticulum membrane] + palmitoleoyl-CoA(4-) [endoplasmic reticulum membrane] -> coenzyme A [endoplasmic reticulum membrane] + fecosteryl palmitoleate [endoplasmic reticulum membrane]	YCR048W	0	1000	0
r_0133_rvs	acyl-CoA:sterol acyltransferase (palmitoleoyl-CoA:fecosterol), ER membrane	coenzyme A [endoplasmic reticulum membrane] + fecosteryl palmitoleate [endoplasmic reticulum membrane] -> fecosterol [endoplasmic reticulum membrane] + palmitoleoyl-CoA(4-) [endoplasmic reticulum membrane]	YCR048W	0	1000	0
r_0134_fwd	acyl-CoA:sterol acyltransferase (palmitoleoyl-CoA:lanosterol), ER membrane	lanosterol [endoplasmic reticulum membrane] + palmitoleoyl-CoA(4-) [endoplasmic reticulum membrane] -> coenzyme A [endoplasmic reticulum membrane] + lanosteryl palmitoleate [endoplasmic reticulum membrane]	YCR048W	0	1000	0
r_0134_rvs	acyl-CoA:sterol acyltransferase (palmitoleoyl-CoA:lanosterol), ER membrane	coenzyme A [endoplasmic reticulum membrane] + lanosteryl palmitoleate [endoplasmic reticulum membrane] -> lanosterol [endoplasmic reticulum membrane] + palmitoleoyl-CoA(4-) [endoplasmic reticulum membrane]	YCR048W	0	1000	0
r_0135_fwd	acyl-CoA:sterol acyltransferase (palmitoleoyl-CoA:zymosterol), ER membrane	zymosterol [endoplasmic reticulum membrane] + palmitoleoyl-CoA(4-) [endoplasmic reticulum membrane] -> coenzyme A [endoplasmic reticulum membrane] + zymosteryl palmitoleate [endoplasmic reticulum membrane]	YCR048W	0	1000	0
r_0135_rvs	acyl-CoA:sterol acyltransferase (palmitoleoyl-CoA:zymosterol), ER membrane	coenzyme A [endoplasmic reticulum membrane] + zymosteryl palmitoleate [endoplasmic reticulum membrane] -> zymosterol [endoplasmic reticulum membrane] + palmitoleoyl-CoA(4-) [endoplasmic reticulum membrane]	YCR048W	0	1000	0
r_0137_fwd	acylation of GPI inositol at 2 position, GPI-anchor assembly, step 3	6-(alpha-D-glucosaminyl)-1-phosphatidyl-1D-myo-inositol [endoplasmic reticulum] + palmitoyl-CoA [endoplasmic reticulum] -> 6-(alpha-D-glucosaminyl)-O-acyl-1-phosphatidyl-1D-myo-inositol [endoplasmic reticulum] + coenzyme A [endoplasmic reticulum]	YJL091C	0	1000	0
r_0137_rvs	acylation of GPI inositol at 2 position, GPI-anchor assembly, step 3	6-(alpha-D-glucosaminyl)-O-acyl-1-phosphatidyl-1D-myo-inositol [endoplasmic reticulum] + coenzyme A [endoplasmic reticulum] -> 6-(alpha-D-glucosaminyl)-1-phosphatidyl-1D-myo-inositol [endoplasmic reticulum] + palmitoyl-CoA [endoplasmic reticulum]	YJL091C	0	1000	0
r_0138	adenine deaminase	H+ [cytoplasm] + H2O [cytoplasm] + adenine [cytoplasm] -> ammonium [cytoplasm] + hypoxanthine [cytoplasm]	YNL141W	0	1000	0
r_0139_1	adenine phosphoribosyltransferase	adenine [cytoplasm] + PRPP [cytoplasm] -> AMP [cytoplasm] + diphosphate [cytoplasm]	YDR441C	0	1000	0
r_0139_2	adenine phosphoribosyltransferase	adenine [cytoplasm] + PRPP [cytoplasm] -> AMP [cytoplasm] + diphosphate [cytoplasm]	YML022W	0	1000	0
r_0140	adenosine deaminase	H+ [cytoplasm] + H2O [cytoplasm] + adenosine [cytoplasm] -> ammonium [cytoplasm] + inosine [cytoplasm]	YNL141W	0	1000	0
r_0142	adenosine kinase	ATP [cytoplasm] + adenosine [cytoplasm] -> H+ [cytoplasm] + AMP [cytoplasm] + ADP [cytoplasm]	YJR105W	0	1000	0
r_0143	adenosine monophosphate deaminase	H+ [cytoplasm] + H2O [cytoplasm] + AMP [cytoplasm] -> ammonium [cytoplasm] + IMP [cytoplasm]	YML035C	0	1000	0
r_0144	adenosylhomocysteinase	H2O [cytoplasm] + S-adenosyl-L-homocysteine [cytoplasm] -> L-homocysteine [cytoplasm] + adenosine [cytoplasm]	YER043C	0	1000	0
r_0145	adenosylmethionine decarboxylase	H+ [cytoplasm] + S-adenosyl-L-methionine [cytoplasm] -> carbon dioxide [cytoplasm] + S-adenosylmethioninamine [cytoplasm]	YOL052C	0	1000	0
r_0146_fwd	adenosylmethionine-8-amino-7-oxononanoate transaminase	S-adenosyl-L-methionine [cytoplasm] + 8-amino-7-oxononanoate [cytoplasm] -> 7,8-diaminononanoate [cytoplasm] + S-adenosyl-4-methylthio-2-oxobutanoate [cytoplasm]	YNR058W	0	1000	0
r_0146_rvs	adenosylmethionine-8-amino-7-oxononanoate transaminase	7,8-diaminononanoate [cytoplasm] + S-adenosyl-4-methylthio-2-oxobutanoate [cytoplasm] -> S-adenosyl-L-methionine [cytoplasm] + 8-amino-7-oxononanoate [cytoplasm]	YNR058W	0	1000	0
r_0147	adenylate cyclase	ATP [cytoplasm] -> 3',5'-cyclic AMP [cytoplasm] + diphosphate [cytoplasm]	YJL005W	0	1000	0
r_0148_1	adenylate kinase	AMP [cytoplasm] + ATP [cytoplasm] -> 2 ADP [cytoplasm]	YDL166C	0	1000	0
r_0148_2	adenylate kinase	AMP [cytoplasm] + ATP [cytoplasm] -> 2 ADP [cytoplasm]	YDR226W	0	1000	0
r_0149	adenylate kinase	AMP [mitochondrion] + ATP [mitochondrion] -> 2 ADP [mitochondrion]	YER170W	0	1000	0
r_0150_fwd	adenylate kinase (GTP)	AMP [mitochondrion] + GTP [mitochondrion] -> ADP [mitochondrion] + GDP [mitochondrion]	YER170W	0	1000	0
r_0150_rvs	adenylate kinase (GTP)	ADP [mitochondrion] + GDP [mitochondrion] -> AMP [mitochondrion] + GTP [mitochondrion]	YER170W	0	1000	0
r_0151	adenylosuccinate lyase (AICAR)	5'-phosphoribosyl-4-(N-succinocarboxamide)-5-aminoimidazole [cytoplasm] -> AICAR [cytoplasm] + fumarate [cytoplasm]	YLR359W	0	1000	0
r_0152_fwd	adenylosuccinate lyase	adenylo-succinate [cytoplasm] -> AMP [cytoplasm] + fumarate [cytoplasm]	YLR359W	0	1000	0
r_0152_rvs	adenylosuccinate lyase	AMP [cytoplasm] + fumarate [cytoplasm] -> adenylo-succinate [cytoplasm]	YLR359W	0	1000	0
r_0153	adenylosuccinate synthase	IMP [cytoplasm] + GTP [cytoplasm] + L-aspartate [cytoplasm] -> 2 H+ [cytoplasm] + phosphate [cytoplasm] + adenylo-succinate [cytoplasm] + GDP [cytoplasm]	YNL220W	0	1000	0
r_0154	adenylyl-sulfate kinase	ATP [cytoplasm] + 5'-adenylyl sulfate [cytoplasm] -> H+ [cytoplasm] + ADP [cytoplasm] + 3'-phospho-5'-adenylyl sulfate [cytoplasm]	YKL001C	0	1000	0
r_0155	ADP-ribose 2,3-cyclic phosphodiesterase	H+ [cytoplasm] + H2O [cytoplasm] + 2',3'-cyclic AMP [cytoplasm] -> adenosine 2'-phosphate [cytoplasm]	YGR247W	0	1000	0
r_0156	alanine glyoxylate aminotransferase	L-alanine [cytoplasm] + glyoxylate [cytoplasm] -> pyruvate [cytoplasm] + L-glycine [cytoplasm]	YFL030W	0	1000	0
r_0157	alanyl-tRNA synthetase	L-alanine [cytoplasm] + ATP [cytoplasm] + tRNA(Ala) [cytoplasm] -> AMP [cytoplasm] + diphosphate [cytoplasm] + Ala-tRNA(Ala) [cytoplasm]	YOR335C	0	1000	0
r_0158_1	alcohol acetyltransferase (2-methylbutanol)	acetyl-CoA [cytoplasm] + 2-methylbutanol [cytoplasm] -> coenzyme A [cytoplasm] + 2-methylbutyl acetate [cytoplasm]	YGR177C	0	1000	0
r_0158_2	alcohol acetyltransferase (2-methylbutanol)	acetyl-CoA [cytoplasm] + 2-methylbutanol [cytoplasm] -> coenzyme A [cytoplasm] + 2-methylbutyl acetate [cytoplasm]	YOR377W	0	1000	0
r_0159_1	alcohol acetyltransferase (ethanol)	acetyl-CoA [cytoplasm] + ethanol [cytoplasm] -> coenzyme A [cytoplasm] + ethyl acetate [cytoplasm]	YGR177C	0	1000	0
r_0159_2	alcohol acetyltransferase (ethanol)	acetyl-CoA [cytoplasm] + ethanol [cytoplasm] -> coenzyme A [cytoplasm] + ethyl acetate [cytoplasm]	YOR377W	0	1000	0
r_0160_1	alcohol acetyltransferase (isoamyl alcohol)	acetyl-CoA [cytoplasm] + isoamylol [cytoplasm] -> coenzyme A [cytoplasm] + isoamyl acetate [cytoplasm]	YGR177C	0	1000	0
r_0160_2	alcohol acetyltransferase (isoamyl alcohol)	acetyl-CoA [cytoplasm] + isoamylol [cytoplasm] -> coenzyme A [cytoplasm] + isoamyl acetate [cytoplasm]	YOR377W	0	1000	0
r_0161_1	alcohol acetyltransferase (isobutyl alcohol)	acetyl-CoA [cytoplasm] + isobutanol [cytoplasm] -> coenzyme A [cytoplasm] + isobutyl acetate [cytoplasm]	YGR177C	0	1000	0
r_0161_2	alcohol acetyltransferase (isobutyl alcohol)	acetyl-CoA [cytoplasm] + isobutanol [cytoplasm] -> coenzyme A [cytoplasm] + isobutyl acetate [cytoplasm]	YOR377W	0	1000	0
r_0162_1	alcohol acetyltransferase (phenylethanol alcohol)	acetyl-CoA [cytoplasm] + 2-phenylethanol [cytoplasm] -> coenzyme A [cytoplasm] + phenethyl acetate [cytoplasm]	YGR177C	0	1000	0
r_0162_2	alcohol acetyltransferase (phenylethanol alcohol)	acetyl-CoA [cytoplasm] + 2-phenylethanol [cytoplasm] -> coenzyme A [cytoplasm] + phenethyl acetate [cytoplasm]	YOR377W	0	1000	0
r_0163	alcohol dehydrogenase (ethanol to acetaldehyde)	NAD [cytoplasm] + ethanol [cytoplasm] -> H+ [cytoplasm] + NADH [cytoplasm] + acetaldehyde [cytoplasm]	YMR303C	0	1000	0
r_0164_1	alcohol dehydrogenase (glycerol, NADP)	H+ [cytoplasm] + NADPH [cytoplasm] + D-glyceraldehyde [cytoplasm] -> NADP(+) [cytoplasm] + glycerol [cytoplasm]	YDR368W	0	1000	0
r_0164_2	alcohol dehydrogenase (glycerol, NADP)	H+ [cytoplasm] + NADPH [cytoplasm] + D-glyceraldehyde [cytoplasm] -> NADP(+) [cytoplasm] + glycerol [cytoplasm]	YHR104W	0	1000	0
r_0165_1	mitochondrial alcohol dehydrogenase	H+ [mitochondrion] + NADH [mitochondrion] + acetaldehyde [mitochondrion] -> NAD [mitochondrion] + ethanol [mitochondrion]	YGL256W	0	1000	0
r_0165_2	mitochondrial alcohol dehydrogenase	H+ [mitochondrion] + NADH [mitochondrion] + acetaldehyde [mitochondrion] -> NAD [mitochondrion] + ethanol [mitochondrion]	YMR083W	0	1000	0
r_0166_1	aldehyde dehydrogenase (2-methylbutanol, NAD)	H+ [cytoplasm] + NADH [cytoplasm] + 2-methylbutanal [cytoplasm] -> NAD [cytoplasm] + 2-methylbutanol [cytoplasm]	YBR145W	0	1000	0
r_0166_2	aldehyde dehydrogenase (2-methylbutanol, NAD)	H+ [cytoplasm] + NADH [cytoplasm] + 2-methylbutanal [cytoplasm] -> NAD [cytoplasm] + 2-methylbutanol [cytoplasm]	YDL168W	0	1000	0
r_0166_3	aldehyde dehydrogenase (2-methylbutanol, NAD)	H+ [cytoplasm] + NADH [cytoplasm] + 2-methylbutanal [cytoplasm] -> NAD [cytoplasm] + 2-methylbutanol [cytoplasm]	YOL086C	0	1000	0
r_0167_1	aldehyde dehydrogenase (2-methylbutanol, NAD)	H+ [mitochondrion] + NADH [mitochondrion] + 2-methylbutanal [mitochondrion] -> NAD [mitochondrion] + 2-methylbutanol [mitochondrion]	YGL256W	0	1000	0
r_0167_2	aldehyde dehydrogenase (2-methylbutanol, NAD)	H+ [mitochondrion] + NADH [mitochondrion] + 2-methylbutanal [mitochondrion] -> NAD [mitochondrion] + 2-methylbutanol [mitochondrion]	YMR083W	0	1000	0
r_0168_1	aldehyde dehydrogenase (2-methylbutanol, NADP)	H+ [cytoplasm] + NADPH [cytoplasm] + 2-methylbutanal [cytoplasm] -> NADP(+) [cytoplasm] + 2-methylbutanol [cytoplasm]	YCR105W	0	1000	0
r_0168_2	aldehyde dehydrogenase (2-methylbutanol, NADP)	H+ [cytoplasm] + NADPH [cytoplasm] + 2-methylbutanal [cytoplasm] -> NADP(+) [cytoplasm] + 2-methylbutanol [cytoplasm]	YDR368W	0	1000	0
r_0168_3	aldehyde dehydrogenase (2-methylbutanol, NADP)	H+ [cytoplasm] + NADPH [cytoplasm] + 2-methylbutanal [cytoplasm] -> NADP(+) [cytoplasm] + 2-methylbutanol [cytoplasm]	YMR318C	0	1000	0
r_0169_1	aldehyde dehydrogenase (2-phenylethanol, NAD)	H+ [cytoplasm] + NADH [cytoplasm] + phenylacetaldehyde [cytoplasm] -> NAD [cytoplasm] + 2-phenylethanol [cytoplasm]	YBR145W	0	1000	0
r_0169_2	aldehyde dehydrogenase (2-phenylethanol, NAD)	H+ [cytoplasm] + NADH [cytoplasm] + phenylacetaldehyde [cytoplasm] -> NAD [cytoplasm] + 2-phenylethanol [cytoplasm]	YDL168W	0	1000	0
r_0169_3	aldehyde dehydrogenase (2-phenylethanol, NAD)	H+ [cytoplasm] + NADH [cytoplasm] + phenylacetaldehyde [cytoplasm] -> NAD [cytoplasm] + 2-phenylethanol [cytoplasm]	YOL086C	0	1000	0
r_0170_1	aldehyde dehydrogenase (2-phenylethanol, NAD)	H+ [mitochondrion] + NADH [mitochondrion] + phenylacetaldehyde [mitochondrion] -> NAD [mitochondrion] + 2-phenylethanol [mitochondrion]	YGL256W	0	1000	0
r_0170_2	aldehyde dehydrogenase (2-phenylethanol, NAD)	H+ [mitochondrion] + NADH [mitochondrion] + phenylacetaldehyde [mitochondrion] -> NAD [mitochondrion] + 2-phenylethanol [mitochondrion]	YMR083W	0	1000	0
r_0171_1	aldehyde dehydrogenase (2-phenylethanol, NADP)	H+ [cytoplasm] + NADPH [cytoplasm] + phenylacetaldehyde [cytoplasm] -> NADP(+) [cytoplasm] + 2-phenylethanol [cytoplasm]	YCR105W	0	1000	0
r_0171_2	aldehyde dehydrogenase (2-phenylethanol, NADP)	H+ [cytoplasm] + NADPH [cytoplasm] + phenylacetaldehyde [cytoplasm] -> NADP(+) [cytoplasm] + 2-phenylethanol [cytoplasm]	YMR318C	0	1000	0
r_0172_1	aldehyde dehydrogenase (3-aminopropanal, NAD)	NAD [cytoplasm] + H2O [cytoplasm] + 3-aminopropanal [cytoplasm] -> 2 H+ [cytoplasm] + NADH [cytoplasm] + beta-alanine [cytoplasm]	YMR110C	0	1000	0
r_0172_2	aldehyde dehydrogenase (3-aminopropanal, NAD)	NAD [cytoplasm] + H2O [cytoplasm] + 3-aminopropanal [cytoplasm] -> 2 H+ [cytoplasm] + NADH [cytoplasm] + beta-alanine [cytoplasm]	YMR169C	0	1000	0
r_0172_3	aldehyde dehydrogenase (3-aminopropanal, NAD)	NAD [cytoplasm] + H2O [cytoplasm] + 3-aminopropanal [cytoplasm] -> 2 H+ [cytoplasm] + NADH [cytoplasm] + beta-alanine [cytoplasm]	YMR170C	0	1000	0
r_0173	aldehyde dehydrogenase (acetaldehyde, NADP)	H2O [cytoplasm] + NADP(+) [cytoplasm] + acetaldehyde [cytoplasm] -> 2 H+ [cytoplasm] + NADPH [cytoplasm] + acetate [cytoplasm]	YPL061W	0	1000	0
r_0174	aldehyde dehydrogenase (acetylaldehyde, NAD)	H2O [mitochondrion] + NAD [mitochondrion] + acetaldehyde [mitochondrion] -> 2 H+ [mitochondrion] + NADH [mitochondrion] + acetate [mitochondrion]	YOR374W	0	1000	0
r_0175_1	aldehyde dehydrogenase (acetylaldehyde, NADP)	H2O [mitochondrion] + NADP(+) [mitochondrion] + acetaldehyde [mitochondrion] -> 2 H+ [mitochondrion] + NADPH [mitochondrion] + acetate [mitochondrion]	YER073W	0	1000	0
r_0175_2	aldehyde dehydrogenase (acetylaldehyde, NADP)	H2O [mitochondrion] + NADP(+) [mitochondrion] + acetaldehyde [mitochondrion] -> 2 H+ [mitochondrion] + NADPH [mitochondrion] + acetate [mitochondrion]	YOR374W	0	1000	0
r_0176	aldehyde dehydrogenase (indole-3-acetaldehyde, NAD)	H2O [mitochondrion] + NAD [mitochondrion] + indol-3-ylacetaldehyde [mitochondrion] -> 2 H+ [mitochondrion] + NADH [mitochondrion] + indole-3-acetate [mitochondrion]	YOR374W	0	1000	0
r_0177	aldehyde dehydrogenase (indole-3-acetaldehyde, NADP)	H2O [cytoplasm] + NADP(+) [cytoplasm] + indol-3-ylacetaldehyde [cytoplasm] -> 2 H+ [cytoplasm] + NADPH [cytoplasm] + indole-3-acetate [cytoplasm]	YPL061W	0	1000	0
r_0178_1	aldehyde dehydrogenase (indole-3-acetaldehyde, NADP)	H2O [mitochondrion] + NADP(+) [mitochondrion] + indol-3-ylacetaldehyde [mitochondrion] -> 2 H+ [mitochondrion] + NADPH [mitochondrion] + indole-3-acetate [mitochondrion]	YER073W	0	1000	0
r_0178_2	aldehyde dehydrogenase (indole-3-acetaldehyde, NADP)	H2O [mitochondrion] + NADP(+) [mitochondrion] + indol-3-ylacetaldehyde [mitochondrion] -> 2 H+ [mitochondrion] + NADPH [mitochondrion] + indole-3-acetate [mitochondrion]	YOR374W	0	1000	0
r_0179_1	aldehyde dehydrogenase (isoamyl alcohol, NAD)	H+ [cytoplasm] + NADH [cytoplasm] + 3-methylbutanal [cytoplasm] -> NAD [cytoplasm] + isoamylol [cytoplasm]	YBR145W	0	1000	0
r_0179_2	aldehyde dehydrogenase (isoamyl alcohol, NAD)	H+ [cytoplasm] + NADH [cytoplasm] + 3-methylbutanal [cytoplasm] -> NAD [cytoplasm] + isoamylol [cytoplasm]	YDL168W	0	1000	0
r_0179_3	aldehyde dehydrogenase (isoamyl alcohol, NAD)	H+ [cytoplasm] + NADH [cytoplasm] + 3-methylbutanal [cytoplasm] -> NAD [cytoplasm] + isoamylol [cytoplasm]	YOL086C	0	1000	0
r_0180_1	aldehyde dehydrogenase (isoamyl alcohol, NAD)	H+ [mitochondrion] + NADH [mitochondrion] + 3-methylbutanal [mitochondrion] -> NAD [mitochondrion] + isoamylol [mitochondrion]	YGL256W	0	1000	0
r_0180_2	aldehyde dehydrogenase (isoamyl alcohol, NAD)	H+ [mitochondrion] + NADH [mitochondrion] + 3-methylbutanal [mitochondrion] -> NAD [mitochondrion] + isoamylol [mitochondrion]	YMR083W	0	1000	0
r_0181_1	aldehyde dehydrogenase (isoamyl alcohol, NADP)	H+ [cytoplasm] + NADPH [cytoplasm] + 3-methylbutanal [cytoplasm] -> NADP(+) [cytoplasm] + isoamylol [cytoplasm]	YCR105W	0	1000	0
r_0181_2	aldehyde dehydrogenase (isoamyl alcohol, NADP)	H+ [cytoplasm] + NADPH [cytoplasm] + 3-methylbutanal [cytoplasm] -> NADP(+) [cytoplasm] + isoamylol [cytoplasm]	YMR318C	0	1000	0
r_0182_1	aldehyde dehydrogenase (isobutyl alcohol, NAD)	H+ [cytoplasm] + NADH [cytoplasm] + isobutyraldehyde [cytoplasm] -> NAD [cytoplasm] + isobutanol [cytoplasm]	YBR145W	0	1000	0
r_0182_2	aldehyde dehydrogenase (isobutyl alcohol, NAD)	H+ [cytoplasm] + NADH [cytoplasm] + isobutyraldehyde [cytoplasm] -> NAD [cytoplasm] + isobutanol [cytoplasm]	YDL168W	0	1000	0
r_0182_3	aldehyde dehydrogenase (isobutyl alcohol, NAD)	H+ [cytoplasm] + NADH [cytoplasm] + isobutyraldehyde [cytoplasm] -> NAD [cytoplasm] + isobutanol [cytoplasm]	YOL086C	0	1000	0
r_0183_1	aldehyde dehydrogenase (isobutyl alcohol, NAD)	H+ [mitochondrion] + NADH [mitochondrion] + isobutyraldehyde [mitochondrion] -> NAD [mitochondrion] + isobutanol [mitochondrion]	YGL256W	0	1000	0
r_0183_2	aldehyde dehydrogenase (isobutyl alcohol, NAD)	H+ [mitochondrion] + NADH [mitochondrion] + isobutyraldehyde [mitochondrion] -> NAD [mitochondrion] + isobutanol [mitochondrion]	YMR083W	0	1000	0
r_0184_1	aldehyde dehydrogenase (isobutyl alcohol, NADP)	H+ [cytoplasm] + NADPH [cytoplasm] + isobutyraldehyde [cytoplasm] -> NADP(+) [cytoplasm] + isobutanol [cytoplasm]	YCR105W	0	1000	0
r_0184_2	aldehyde dehydrogenase (isobutyl alcohol, NADP)	H+ [cytoplasm] + NADPH [cytoplasm] + isobutyraldehyde [cytoplasm] -> NADP(+) [cytoplasm] + isobutanol [cytoplasm]	YMR318C	0	1000	0
r_0185_1	aldehyde dehydrogenase (phenylacetaldehyde, NAD)	NAD [cytoplasm] + H2O [cytoplasm] + phenylacetaldehyde [cytoplasm] -> 2 H+ [cytoplasm] + NADH [cytoplasm] + phenylacetic acid [cytoplasm]	YMR169C	0	1000	0
r_0185_2	aldehyde dehydrogenase (phenylacetaldehyde, NAD)	NAD [cytoplasm] + H2O [cytoplasm] + phenylacetaldehyde [cytoplasm] -> 2 H+ [cytoplasm] + NADH [cytoplasm] + phenylacetic acid [cytoplasm]	YMR170C	0	1000	0
r_0186_1	aldehyde dehydrogenase (tryptophol, NAD)	H+ [cytoplasm] + NADH [cytoplasm] + indol-3-ylacetaldehyde [cytoplasm] -> NAD [cytoplasm] + tryptophol [cytoplasm]	YBR145W	0	1000	0
r_0186_2	aldehyde dehydrogenase (tryptophol, NAD)	H+ [cytoplasm] + NADH [cytoplasm] + indol-3-ylacetaldehyde [cytoplasm] -> NAD [cytoplasm] + tryptophol [cytoplasm]	YDL168W	0	1000	0
r_0186_3	aldehyde dehydrogenase (tryptophol, NAD)	H+ [cytoplasm] + NADH [cytoplasm] + indol-3-ylacetaldehyde [cytoplasm] -> NAD [cytoplasm] + tryptophol [cytoplasm]	YOL086C	0	1000	0
r_0187_1	aldehyde dehydrogenase (tryptophol, NAD)	H+ [mitochondrion] + NADH [mitochondrion] + indol-3-ylacetaldehyde [mitochondrion] -> NAD [mitochondrion] + tryptophol [mitochondrion]	YGL256W	0	1000	0
r_0187_2	aldehyde dehydrogenase (tryptophol, NAD)	H+ [mitochondrion] + NADH [mitochondrion] + indol-3-ylacetaldehyde [mitochondrion] -> NAD [mitochondrion] + tryptophol [mitochondrion]	YMR083W	0	1000	0
r_0188	alkaline phosphatase (dihydroneopterin)	3 H2O [cytoplasm] + 7,8-dihydroneopterin 3'-triphosphate [cytoplasm] -> 2 H+ [cytoplasm] + 3 phosphate [cytoplasm] + 7,8-dihydroneopterin [cytoplasm]	YDR481C	0	1000	0
r_0189_fwd	allantoate amidinohydrolase	H2O [cytoplasm] + allantoate [cytoplasm] -> urea [cytoplasm] + ureidoglycolic acid [cytoplasm]	YIR029W	0	1000	0
r_0189_rvs	allantoate amidinohydrolase	urea [cytoplasm] + ureidoglycolic acid [cytoplasm] -> H2O [cytoplasm] + allantoate [cytoplasm]	YIR029W	0	1000	0
r_0190_fwd	allantoinase, reaction	H2O [cytoplasm] + allantoin [cytoplasm] -> H+ [cytoplasm] + allantoate [cytoplasm]	YIR027C	0	1000	0
r_0190_rvs	allantoinase, reaction	H+ [cytoplasm] + allantoate [cytoplasm] -> H2O [cytoplasm] + allantoin [cytoplasm]	YIR027C	0	1000	0
r_0191	allophanate hydrolase	3 H+ [cytoplasm] + H2O [cytoplasm] + urea-1-carboxylic acid [cytoplasm] -> 2 ammonium [cytoplasm] + 2 carbon dioxide [cytoplasm]	YBR208C	0	1000	0
r_0192_1	alpha 1,2-mannosyltransferase	beta-D-mannosyldiacetylchitobiosyldiphosphodolichol [Golgi] + GDP-alpha-D-mannose [Golgi] -> alpha-D-mannosyl-beta-D-mannosyldiacetylchitobiosyldiphosphodolichol [Golgi] + GDP [Golgi] + H+ [Golgi]	YBR199W	0	1000	0
r_0192_2	alpha 1,2-mannosyltransferase	beta-D-mannosyldiacetylchitobiosyldiphosphodolichol [Golgi] + GDP-alpha-D-mannose [Golgi] -> alpha-D-mannosyl-beta-D-mannosyldiacetylchitobiosyldiphosphodolichol [Golgi] + GDP [Golgi] + H+ [Golgi]	YBR205W	0	1000	0
r_0192_3	alpha 1,2-mannosyltransferase	beta-D-mannosyldiacetylchitobiosyldiphosphodolichol [Golgi] + GDP-alpha-D-mannose [Golgi] -> alpha-D-mannosyl-beta-D-mannosyldiacetylchitobiosyldiphosphodolichol [Golgi] + GDP [Golgi] + H+ [Golgi]	YDR483W	0	1000	0
r_0192_4	alpha 1,2-mannosyltransferase	beta-D-mannosyldiacetylchitobiosyldiphosphodolichol [Golgi] + GDP-alpha-D-mannose [Golgi] -> alpha-D-mannosyl-beta-D-mannosyldiacetylchitobiosyldiphosphodolichol [Golgi] + GDP [Golgi] + H+ [Golgi]	YJL139C	0	1000	0
r_0192_5	alpha 1,2-mannosyltransferase	beta-D-mannosyldiacetylchitobiosyldiphosphodolichol [Golgi] + GDP-alpha-D-mannose [Golgi] -> alpha-D-mannosyl-beta-D-mannosyldiacetylchitobiosyldiphosphodolichol [Golgi] + GDP [Golgi] + H+ [Golgi]	YKR061W	0	1000	0
r_0192_6	alpha 1,2-mannosyltransferase	beta-D-mannosyldiacetylchitobiosyldiphosphodolichol [Golgi] + GDP-alpha-D-mannose [Golgi] -> alpha-D-mannosyl-beta-D-mannosyldiacetylchitobiosyldiphosphodolichol [Golgi] + GDP [Golgi] + H+ [Golgi]	YNL029C	0	1000	0
r_0192_7	alpha 1,2-mannosyltransferase	beta-D-mannosyldiacetylchitobiosyldiphosphodolichol [Golgi] + GDP-alpha-D-mannose [Golgi] -> alpha-D-mannosyl-beta-D-mannosyldiacetylchitobiosyldiphosphodolichol [Golgi] + GDP [Golgi] + H+ [Golgi]	YOR099W	0	1000	0
r_0192_8	alpha 1,2-mannosyltransferase	beta-D-mannosyldiacetylchitobiosyldiphosphodolichol [Golgi] + GDP-alpha-D-mannose [Golgi] -> alpha-D-mannosyl-beta-D-mannosyldiacetylchitobiosyldiphosphodolichol [Golgi] + GDP [Golgi] + H+ [Golgi]	YPL053C	0	1000	0
r_0193_1	alpha,alpha-trehalase	H2O [vacuole] + trehalose [vacuole] -> 2 D-glucose [vacuole]	YPR026W	0	1000	0
r_0193_2	alpha,alpha-trehalase	H2O [vacuole] + trehalose [vacuole] -> 2 D-glucose [vacuole]	YBR001C	0	1000	0
r_0194	alpha,alpha-trehalase	H2O [cytoplasm] + trehalose [cytoplasm] -> 2 D-glucose [cytoplasm]	YDR001C	0	1000	0
r_0195_1	alpha,alpha-trehalose-phosphate synthase (UDP-forming)	UDP-D-glucose [cytoplasm] + D-glucose 6-phosphate [cytoplasm] -> H+ [cytoplasm] + UDP [cytoplasm] + alpha,alpha-trehalose 6-phosphate [cytoplasm]	YBR126C and YDR074W and YML100W	0	1000	0
r_0195_2	alpha,alpha-trehalose-phosphate synthase (UDP-forming)	UDP-D-glucose [cytoplasm] + D-glucose 6-phosphate [cytoplasm] -> H+ [cytoplasm] + UDP [cytoplasm] + alpha,alpha-trehalose 6-phosphate [cytoplasm]	YBR126C and YDR074W and YMR261C	0	1000	0
r_0198_1	alpha-glucosidase	H2O [cytoplasm] + maltose [cytoplasm] -> 2 D-glucose [cytoplasm]	YBR299W	0	1000	0
r_0198_2	alpha-glucosidase	H2O [cytoplasm] + maltose [cytoplasm] -> 2 D-glucose [cytoplasm]	YGR287C	0	1000	0
r_0198_3	alpha-glucosidase	H2O [cytoplasm] + maltose [cytoplasm] -> 2 D-glucose [cytoplasm]	YGR292W	0	1000	0
r_0198_4	alpha-glucosidase	H2O [cytoplasm] + maltose [cytoplasm] -> 2 D-glucose [cytoplasm]	YIL172C	0	1000	0
r_0198_5	alpha-glucosidase	H2O [cytoplasm] + maltose [cytoplasm] -> 2 D-glucose [cytoplasm]	YJL216C	0	1000	0
r_0198_6	alpha-glucosidase	H2O [cytoplasm] + maltose [cytoplasm] -> 2 D-glucose [cytoplasm]	YJL221C	0	1000	0
r_0199_1	amidase	H2O [cytoplasm] + 4-guanidinobutanamide [cytoplasm] -> ammonium [cytoplasm] + 4-guanidinobutanoic acid [cytoplasm]	YDR242W	0	1000	0
r_0199_2	amidase	H2O [cytoplasm] + 4-guanidinobutanamide [cytoplasm] -> ammonium [cytoplasm] + 4-guanidinobutanoic acid [cytoplasm]	YMR293C	0	1000	0
r_0200	Aminoacetone:oxygen oxidoreductase(deaminating)(flavin-containing)	H2O [cytoplasm] + oxygen [cytoplasm] + aminoacetone [cytoplasm] -> ammonium [cytoplasm] + hydrogen peroxide [cytoplasm] + methylglyoxal [cytoplasm]		0	1000	0
r_0201	Aminobutyraldehyde dehydrogenase	H2O [mitochondrion] + NAD [mitochondrion] + 4-aminobutanal [mitochondrion] -> 2 H+ [mitochondrion] + NADH [mitochondrion] + gamma-aminobutyrate [mitochondrion]	YOR374W	0	1000	0
r_0202	anthranilate phosphoribosyltransferase	PRPP [cytoplasm] + anthranilate [cytoplasm] -> diphosphate [cytoplasm] + N-(5-phospho-beta-D-ribosyl)anthranilate [cytoplasm]	YDR354W	0	1000	0
r_0203	anthranilate synthase	chorismate [cytoplasm] + L-glutamine [cytoplasm] -> pyruvate [cytoplasm] + H+ [cytoplasm] + L-glutamate [cytoplasm] + anthranilate [cytoplasm]	YER090W and YKL211C	0	1000	0
r_0204_fwd	Ap4A hydrolase	H2O [cytoplasm] + P(1),P(4)-bis(5'-adenosyl) tetraphosphate [cytoplasm] -> 2 H+ [cytoplasm] + 2 ADP [cytoplasm]	YDR305C	0	1000	0
r_0204_rvs	Ap4A hydrolase	2 H+ [cytoplasm] + 2 ADP [cytoplasm] -> H2O [cytoplasm] + P(1),P(4)-bis(5'-adenosyl) tetraphosphate [cytoplasm]	YDR305C	0	1000	0
r_0205	arabinose reductase	H+ [cytoplasm] + NADPH [cytoplasm] + L-arabinose [cytoplasm] -> NADP(+) [cytoplasm] + L-arabinitol [cytoplasm]	YHR104W	0	1000	0
r_0206	arginase	H2O [cytoplasm] + L-arginine [cytoplasm] -> urea [cytoplasm] + ornithine [cytoplasm]	YPL111W	0	1000	0
r_0207_fwd	argininosuccinate lyase	(N(omega)-L-arginino)succinic acid [cytoplasm] -> fumarate [cytoplasm] + L-arginine [cytoplasm]	YHR018C	0	1000	0
r_0207_rvs	argininosuccinate lyase	fumarate [cytoplasm] + L-arginine [cytoplasm] -> (N(omega)-L-arginino)succinic acid [cytoplasm]	YHR018C	0	1000	0
r_0208_fwd	argininosuccinate synthase	ATP [cytoplasm] + L-aspartate [cytoplasm] + L-citrulline [cytoplasm] -> H+ [cytoplasm] + AMP [cytoplasm] + diphosphate [cytoplasm] + (N(omega)-L-arginino)succinic acid [cytoplasm]	YOL058W	0	1000	0
r_0208_rvs	argininosuccinate synthase	H+ [cytoplasm] + AMP [cytoplasm] + diphosphate [cytoplasm] + (N(omega)-L-arginino)succinic acid [cytoplasm] -> ATP [cytoplasm] + L-aspartate [cytoplasm] + L-citrulline [cytoplasm]	YOL058W	0	1000	0
r_0209	arginyl-tRNA synthetase	ATP [cytoplasm] + L-arginine [cytoplasm] + tRNA(Arg) [cytoplasm] -> AMP [cytoplasm] + diphosphate [cytoplasm] + Arg-tRNA(Arg) [cytoplasm]	YDR341C	0	1000	0
r_0210	arginyl-tRNA synthetase	ATP [mitochondrion] + L-arginine [mitochondrion] + tRNA(Arg) [mitochondrion] -> AMP [mitochondrion] + diphosphate [mitochondrion] + Arg-tRNA(Arg) [mitochondrion]	YHR091C	0	1000	0
r_0211_1	asparagine synthase (glutamine-hydrolysing)	H2O [cytoplasm] + L-glutamine [cytoplasm] + ATP [cytoplasm] + L-aspartate [cytoplasm] -> H+ [cytoplasm] + L-glutamate [cytoplasm] + AMP [cytoplasm] + diphosphate [cytoplasm] + L-asparagine [cytoplasm]	YGR124W	0	1000	0
r_0211_2	asparagine synthase (glutamine-hydrolysing)	H2O [cytoplasm] + L-glutamine [cytoplasm] + ATP [cytoplasm] + L-aspartate [cytoplasm] -> H+ [cytoplasm] + L-glutamate [cytoplasm] + AMP [cytoplasm] + diphosphate [cytoplasm] + L-asparagine [cytoplasm]	YPR145W	0	1000	0
r_0212	Asparaginyl-tRNA synthetase	ATP [cytoplasm] + L-asparagine [cytoplasm] + tRNA(Asn) [cytoplasm] -> AMP [cytoplasm] + diphosphate [cytoplasm] + Asn-tRNA(Asn) [cytoplasm]	YHR019C	0	1000	0
r_0213	asparaginyl-tRNA synthetase, miotchondrial	ATP [mitochondrion] + L-asparagine [mitochondrion] + tRNA(Asn) [mitochondrion] -> AMP [mitochondrion] + diphosphate [mitochondrion] + Asn-tRNA(Asn) [mitochondrion]	YCR024C	0	1000	0
r_0214	aspartate carbamoyltransferase	L-aspartate [cytoplasm] + carbamoyl phosphate [cytoplasm] -> H+ [cytoplasm] + phosphate [cytoplasm] + N-carbamoyl-L-aspartate [cytoplasm]	YJL130C	0	1000	0
r_0215	aspartate kinase	ATP [cytoplasm] + L-aspartate [cytoplasm] -> ADP [cytoplasm] + 4-phospho-L-aspartate [cytoplasm]	YER052C	0	1000	0
r_0216_fwd	aspartate transaminase	2-oxoglutarate [cytoplasm] + L-aspartate [cytoplasm] -> L-glutamate [cytoplasm] + oxaloacetate [cytoplasm]	YLR027C	0	1000	0
r_0216_rvs	aspartate transaminase	L-glutamate [cytoplasm] + oxaloacetate [cytoplasm] -> 2-oxoglutarate [cytoplasm] + L-aspartate [cytoplasm]	YLR027C	0	1000	0
r_0217	aspartate transaminase	L-glutamate [mitochondrion] + oxaloacetate [mitochondrion] -> 2-oxoglutarate [mitochondrion] + L-aspartate [mitochondrion]	YKL106W	0	1000	0
r_0218_fwd	aspartate transaminase	2-oxoglutarate [peroxisome] + L-aspartate [peroxisome] -> L-glutamate [peroxisome] + oxaloacetate [peroxisome]	YLR027C	0	1000	0
r_0218_rvs	aspartate transaminase	L-glutamate [peroxisome] + oxaloacetate [peroxisome] -> 2-oxoglutarate [peroxisome] + L-aspartate [peroxisome]	YLR027C	0	1000	0
r_0219	aspartate-semialdehyde dehydrogenase	H+ [cytoplasm] + NADPH [cytoplasm] + 4-phospho-L-aspartate [cytoplasm] -> phosphate [cytoplasm] + NADP(+) [cytoplasm] + L-aspartate 4-semialdehyde [cytoplasm]	YDR158W	0	1000	0
r_0220	Aspartyl-tRNA synthetase	ATP [cytoplasm] + L-aspartate [cytoplasm] + tRNA(Asp) [cytoplasm] -> AMP [cytoplasm] + diphosphate [cytoplasm] + Asp-tRNA(Asp) [cytoplasm]	YLL018C	0	1000	0
r_0221	Aspartyl-tRNA synthetase	ATP [mitochondrion] + L-aspartate [mitochondrion] + tRNA(Asp) [mitochondrion] -> AMP [mitochondrion] + diphosphate [mitochondrion] + Asp-tRNA(Asp) [mitochondrion]	YPL104W	0	1000	0
r_0222	ATP adenylyltransferase	H+ [cytoplasm] + ADP [cytoplasm] + ATP [cytoplasm] -> phosphate [cytoplasm] + P(1),P(4)-bis(5'-adenosyl) tetraphosphate [cytoplasm]	YDR530C	0	1000	0
r_0223	ATP adenylyltransferase	H+ [cytoplasm] + ADP [cytoplasm] + GTP [cytoplasm] -> phosphate [cytoplasm] + P1-(5'-adenosyl),P4-(5'-guanosyl) tetraphosphate [cytoplasm]	YCL050C	0	1000	0
r_0224	ATP adenylyltransferase	H+ [cytoplasm] + GDP [cytoplasm] + GTP [cytoplasm] -> phosphate [cytoplasm] + P(1),P(4)-bis(5'-guanosyl) tetraphosphate [cytoplasm]	YCL050C	0	1000	0
r_0225	ATP phosphoribosyltransferase	ATP [cytoplasm] + PRPP [cytoplasm] -> diphosphate [cytoplasm] + 5-phosphoribosyl-ATP [cytoplasm]	YER055C	0	1000	0
r_0226_1	ATP synthase	3 H+ [cytoplasm] + phosphate [mitochondrion] + ADP [mitochondrion] -> 2 H+ [mitochondrion] + H2O [mitochondrion] + ATP [mitochondrion]	Q0080 and Q0085 and Q0130 and YBL099W and YBR039W and YDL004W and YDR298C and YDR322C-A and YDR377W and YJR121W and YKL016C and YLR295C and YML081C-A and YPL078C and YPL271W	0	1000	0
r_0226_2	ATP synthase	3 H+ [cytoplasm] + phosphate [mitochondrion] + ADP [mitochondrion] -> 2 H+ [mitochondrion] + H2O [mitochondrion] + ATP [mitochondrion]	Q0080 and Q0085 and Q0130 and YBL099W and YBR039W and YDL004W and YDR298C and YDR377W and YJR121W and YKL016C and YLR295C and YML081C-A and YPL078C and YPL271W and YPR020W	0	1000	0
r_0226_3	ATP synthase	3 H+ [cytoplasm] + phosphate [mitochondrion] + ADP [mitochondrion] -> 2 H+ [mitochondrion] + H2O [mitochondrion] + ATP [mitochondrion]	Q0080 and Q0085 and Q0130 and YBL099W and YBR039W and YDL004W and YDR298C and YDR322C-A and YDR377W and YJR121W and YKL016C and YLR295C and YML081C-A and YPL078C and YPL271W and YJL180C and YLR393W and YNL315C and YOL077W-A and YCL005W-A	0	1000	0
r_0227_1	ATPase, cytosolic	H2O [cytoplasm] + ATP [cytoplasm] -> phosphate [cytoplasm] + ADP [cytoplasm] + H+ [extracellular]	YCR024C-A and YEL017C-A and YGL008C	0	1000	0
r_0227_2	ATPase, cytosolic	H2O [cytoplasm] + ATP [cytoplasm] -> phosphate [cytoplasm] + ADP [cytoplasm] + H+ [extracellular]	YCR024C-A and YEL017C-A and YPL036W	0	1000	0
r_0227_3	ATPase, cytosolic	H2O [cytoplasm] + ATP [cytoplasm] -> phosphate [cytoplasm] + ADP [cytoplasm] + H+ [extracellular]	YER005W	0	1000	0
r_0228	beta-1,4 mannosyltransferase	GDP-alpha-D-mannose [cytoplasm] + N,N'-diacetylchitobiosyldiphosphodolichol [cytoplasm] -> GDP [cytoplasm] + beta-D-mannosyldiacetylchitobiosyldiphosphodolichol [cytoplasm]	YBR110W	0	1000	0
r_0229_fwd	biotin synthase	dethiobiotin [cytoplasm] + polysulphur [cytoplasm] -> 2 H+ [cytoplasm] + biotin [cytoplasm]	YGR286C	0	1000	0
r_0229_rvs	biotin synthase	2 H+ [cytoplasm] + biotin [cytoplasm] -> dethiobiotin [cytoplasm] + polysulphur [cytoplasm]	YGR286C	0	1000	0
r_0230	biotin-[acetyl-CoA-carboxylase] ligase	H+ [cytoplasm] + ATP [cytoplasm] + biotin [cytoplasm] -> diphosphate [cytoplasm] + biotinyl-5'-AMP [cytoplasm]	YDL141W	0	1000	0
r_0231	C-14 sterol reductase	H+ [cytoplasm] + NADPH [cytoplasm] + 4,4-dimethyl-5alpha-cholesta-8,14,24-trien-3beta-ol [cytoplasm] -> NADP(+) [cytoplasm] + 14-demethyllanosterol [cytoplasm]	YNL280C	0	1000	0
r_0233	C-22 sterol desaturase (NADP)	H+ [cytoplasm] + NADPH [cytoplasm] + oxygen [cytoplasm] + ergosta-5,7,24(28)-trien-3beta-ol [cytoplasm] -> 2 H2O [cytoplasm] + NADP(+) [cytoplasm] + ergosta-5,7,22,24(28)-tetraen-3beta-ol [cytoplasm]	YMR015C	0	1000	0
r_0234	C-3 sterol dehydrogenase	NADP(+) [cytoplasm] + zymosterol intermediate 1c [cytoplasm] -> H+ [cytoplasm] + NADPH [cytoplasm] + carbon dioxide [cytoplasm] + zymosterol intermediate 2 [cytoplasm]	YGL001C	0	1000	0
r_0235	C-3 sterol dehydrogenase (4-methylzymosterol)	NAD [cytoplasm] + 4beta-methylzymosterol-4alpha-carboxylic acid [cytoplasm] -> H+ [cytoplasm] + NADH [cytoplasm] + carbon dioxide [cytoplasm] + 3-dehydro-4-methylzymosterol [cytoplasm]	YGL001C	0	1000	0
r_0236	C-3 sterol keto reductase (4-methylzymosterol)	H+ [cytoplasm] + NADPH [cytoplasm] + 3-dehydro-4-methylzymosterol [cytoplasm] -> NADP(+) [cytoplasm] + 4alpha-methylzymosterol [cytoplasm]	YLR100W	0	1000	0
r_0237	C-3 sterol keto reductase (zymosterol)	H+ [cytoplasm] + NADPH [cytoplasm] + zymosterol intermediate 2 [cytoplasm] -> NADP(+) [cytoplasm] + zymosterol [cytoplasm]	YLR100W	0	1000	0
r_0238	C-4 methyl sterol oxidase	H+ [cytoplasm] + NADPH [cytoplasm] + oxygen [cytoplasm] + 4alpha-methylzymosterol [cytoplasm] -> H2O [cytoplasm] + NADP(+) [cytoplasm] + zymosterol intermediate 1a [cytoplasm]	YGR060W	0	1000	0
r_0239	C-4 methyl sterol oxidase	H+ [cytoplasm] + NADPH [cytoplasm] + oxygen [cytoplasm] + zymosterol intermediate 1a [cytoplasm] -> 2 H2O [cytoplasm] + NADP(+) [cytoplasm] + zymosterol intermediate 1b [cytoplasm]	YGR060W	0	1000	0
r_0240	C-4 methyl sterol oxidase	H+ [cytoplasm] + NADPH [cytoplasm] + oxygen [cytoplasm] + zymosterol intermediate 1b [cytoplasm] -> H2O [cytoplasm] + NADP(+) [cytoplasm] + zymosterol intermediate 1c [cytoplasm]	YGR060W	0	1000	0
r_0241	C-4 sterol methyl oxidase (4,4-dimethylzymosterol)	3 H+ [cytoplasm] + 3 NADPH [cytoplasm] + 3 oxygen [cytoplasm] + 14-demethyllanosterol [cytoplasm] -> 4 H2O [cytoplasm] + 3 NADP(+) [cytoplasm] + 4beta-methylzymosterol-4alpha-carboxylic acid [cytoplasm]	YGR060W	0	1000	0
r_0242	C-5 sterol desaturase	H+ [cytoplasm] + NADPH [cytoplasm] + oxygen [cytoplasm] + episterol [cytoplasm] -> 2 H2O [cytoplasm] + NADP(+) [cytoplasm] + ergosta-5,7,24(28)-trien-3beta-ol [cytoplasm]	YLR056W	0	1000	0
r_0243	C-8 sterol isomerase	fecosterol [cytoplasm] -> episterol [cytoplasm]	YMR202W	0	1000	0
r_0244	C-s24 sterol reductase	H+ [endoplasmic reticulum] + NADPH [endoplasmic reticulum] + ergosta-5,7,22,24(28)-tetraen-3beta-ol [endoplasmic reticulum] -> NADP(+) [endoplasmic reticulum] + ergosterol [endoplasmic reticulum]	YGL012W	0	1000	0
r_0249_fwd	CAAX farnesyltransferase	4-hydroxybenzoate [cytoplasm] + nonaprenyl diphosphate [cytoplasm] -> 2 H+ [cytoplasm] + diphosphate [cytoplasm] + nonaprenyl 4-hydroxybenzoate [cytoplasm]	YDL090C and YKL019W	0	1000	0
r_0249_rvs	CAAX farnesyltransferase	2 H+ [cytoplasm] + diphosphate [cytoplasm] + nonaprenyl 4-hydroxybenzoate [cytoplasm] -> 4-hydroxybenzoate [cytoplasm] + nonaprenyl diphosphate [cytoplasm]	YDL090C and YKL019W	0	1000	0
r_0250	carbamoyl-phosphate synthase (glutamine-hydrolysing)	H2O [cytoplasm] + L-glutamine [cytoplasm] + 2 ATP [cytoplasm] + bicarbonate [cytoplasm] -> 2 H+ [cytoplasm] + phosphate [cytoplasm] + L-glutamate [cytoplasm] + 2 ADP [cytoplasm] + carbamoyl phosphate [cytoplasm]	YJL130C and YJR109C and YOR303W	0	1000	0
r_0252_1	carnitine O-acetyltransferase	acetyl-CoA [cytoplasm] + (R)-carnitine [cytoplasm] -> coenzyme A [cytoplasm] + O-acetylcarnitine [cytoplasm]	YAR035W	0	1000	0
r_0252_2	carnitine O-acetyltransferase	acetyl-CoA [cytoplasm] + (R)-carnitine [cytoplasm] -> coenzyme A [cytoplasm] + O-acetylcarnitine [cytoplasm]	YER024W	0	1000	0
r_0253	carnitine O-acetyltransferase	acetyl-CoA [peroxisome] + (R)-carnitine [peroxisome] -> coenzyme A [peroxisome] + O-acetylcarnitine [peroxisome]	YML042W	0	1000	0
r_0254	carnitine O-acetyltransferase	coenzyme A [mitochondrion] + O-acetylcarnitine [mitochondrion] -> acetyl-CoA [mitochondrion] + (R)-carnitine [mitochondrion]	YML042W	0	1000	0
r_0255	catalase	2 hydrogen peroxide [cytoplasm] -> 2 H2O [cytoplasm] + oxygen [cytoplasm]	YGR088W	0	1000	0
r_0256	catalase	2 hydrogen peroxide [peroxisome] -> oxygen [peroxisome] + 2 H2O [peroxisome]	YDR256C	0	1000	0
r_0259	ceramide-1 hydroxylase (24C)	H+ [endoplasmic reticulum] + NADPH [endoplasmic reticulum] + ceramide-1 (C24) [endoplasmic reticulum] + oxygen [endoplasmic reticulum] -> NADP(+) [endoplasmic reticulum] + ceramide-2 (C24) [endoplasmic reticulum] + H2O [endoplasmic reticulum]	YDR297W	0	1000	0
r_0260	ceramide-1 hydroxylase (24C)	H+ [endoplasmic reticulum] + NADPH [endoplasmic reticulum] + ceramide-1 (C24) [endoplasmic reticulum] + oxygen [endoplasmic reticulum] -> NADP(+) [endoplasmic reticulum] + H2O [endoplasmic reticulum] + ceramide-2' (C24) [endoplasmic reticulum]	YMR272C	0	1000	0
r_0261	ceramide-1 hydroxylase (26C)	H+ [endoplasmic reticulum] + NADPH [endoplasmic reticulum] + oxygen [endoplasmic reticulum] + ceramide-1 (C26) [endoplasmic reticulum] -> NADP(+) [endoplasmic reticulum] + H2O [endoplasmic reticulum] + ceramide-2 (C26) [endoplasmic reticulum]	YDR297W	0	1000	0
r_0262	ceramide-1 hydroxylase (26C)	H+ [endoplasmic reticulum] + NADPH [endoplasmic reticulum] + oxygen [endoplasmic reticulum] + ceramide-1 (C26) [endoplasmic reticulum] -> NADP(+) [endoplasmic reticulum] + H2O [endoplasmic reticulum] + ceramide-2' (C26) [endoplasmic reticulum]	YMR272C	0	1000	0
r_0263_1	ceramide-1 synthase (24C)	sphinganine [endoplasmic reticulum] + tetracosanoyl-CoA [endoplasmic reticulum] -> H+ [endoplasmic reticulum] + coenzyme A [endoplasmic reticulum] + ceramide-1 (C24) [endoplasmic reticulum]	YHL003C and YMR298W	0	1000	0
r_0263_2	ceramide-1 synthase (24C)	sphinganine [endoplasmic reticulum] + tetracosanoyl-CoA [endoplasmic reticulum] -> H+ [endoplasmic reticulum] + coenzyme A [endoplasmic reticulum] + ceramide-1 (C24) [endoplasmic reticulum]	YKL008C and YMR298W	0	1000	0
r_0264_1	ceramide-1 synthase (26C)	sphinganine [endoplasmic reticulum] + hexacosanoyl-CoA [endoplasmic reticulum] -> H+ [endoplasmic reticulum] + coenzyme A [endoplasmic reticulum] + ceramide-1 (C26) [endoplasmic reticulum]	YHL003C and YMR298W	0	1000	0
r_0264_2	ceramide-1 synthase (26C)	sphinganine [endoplasmic reticulum] + hexacosanoyl-CoA [endoplasmic reticulum] -> H+ [endoplasmic reticulum] + coenzyme A [endoplasmic reticulum] + ceramide-1 (C26) [endoplasmic reticulum]	YKL008C and YMR298W	0	1000	0
r_0265_1	ceramide-2 synthase (24C)	tetracosanoyl-CoA [endoplasmic reticulum] + phytosphingosine [endoplasmic reticulum] -> H+ [endoplasmic reticulum] + coenzyme A [endoplasmic reticulum] + ceramide-2 (C24) [endoplasmic reticulum]	YHL003C and YMR298W	0	1000	0
r_0265_2	ceramide-2 synthase (24C)	tetracosanoyl-CoA [endoplasmic reticulum] + phytosphingosine [endoplasmic reticulum] -> H+ [endoplasmic reticulum] + coenzyme A [endoplasmic reticulum] + ceramide-2 (C24) [endoplasmic reticulum]	YKL008C and YMR298W	0	1000	0
r_0266_1	ceramide-2 synthase (26C)	hexacosanoyl-CoA [endoplasmic reticulum] + phytosphingosine [endoplasmic reticulum] -> H+ [endoplasmic reticulum] + coenzyme A [endoplasmic reticulum] + ceramide-2 (C26) [endoplasmic reticulum]	YHL003C and YMR298W	0	1000	0
r_0266_2	ceramide-2 synthase (26C)	hexacosanoyl-CoA [endoplasmic reticulum] + phytosphingosine [endoplasmic reticulum] -> H+ [endoplasmic reticulum] + coenzyme A [endoplasmic reticulum] + ceramide-2 (C26) [endoplasmic reticulum]	YKL008C and YMR298W	0	1000	0
r_0267	ceramide-3 synthase (24C)	H+ [endoplasmic reticulum] + NADPH [endoplasmic reticulum] + ceramide-2 (C24) [endoplasmic reticulum] + oxygen [endoplasmic reticulum] -> NADP(+) [endoplasmic reticulum] + H2O [endoplasmic reticulum] + ceramide-3 (C24) [endoplasmic reticulum]	YMR272C	0	1000	0
r_0268	ceramide-3 synthase (26C)	H+ [endoplasmic reticulum] + NADPH [endoplasmic reticulum] + oxygen [endoplasmic reticulum] + ceramide-2 (C26) [endoplasmic reticulum] -> NADP(+) [endoplasmic reticulum] + H2O [endoplasmic reticulum] + ceramide-3 (C26) [endoplasmic reticulum]	YMR272C	0	1000	0
r_0269	ceramide-4 synthase (24C)	H+ [endoplasmic reticulum] + NADPH [endoplasmic reticulum] + oxygen [endoplasmic reticulum] + ceramide-3 (C24) [endoplasmic reticulum] -> NADP(+) [endoplasmic reticulum] + H2O [endoplasmic reticulum] + ceramide-4 (C24) [endoplasmic reticulum]	YMR272C	0	1000	0
r_0270	ceramide-4 synthase (26C)	H+ [endoplasmic reticulum] + NADPH [endoplasmic reticulum] + oxygen [endoplasmic reticulum] + ceramide-3 (C26) [endoplasmic reticulum] -> NADP(+) [endoplasmic reticulum] + H2O [endoplasmic reticulum] + ceramide-4 (C26) [endoplasmic reticulum]	YMR272C	0	1000	0
r_0271_1	chitin deacetylase	H2O [cytoplasm] + chitin [cytoplasm] -> H+ [cytoplasm] + acetate [cytoplasm] + chitosan [cell envelope]	YLR307W	0	1000	0
r_0271_2	chitin deacetylase	H2O [cytoplasm] + chitin [cytoplasm] -> H+ [cytoplasm] + acetate [cytoplasm] + chitosan [cell envelope]	YLR308W	0	1000	0
r_0272_1	chitin synthase	UDP-N-acetyl-alpha-D-glucosamine [cytoplasm] -> H+ [cytoplasm] + UDP [cytoplasm] + chitin [cytoplasm]	YBR023C	0	1000	0
r_0272_2	chitin synthase	UDP-N-acetyl-alpha-D-glucosamine [cytoplasm] -> H+ [cytoplasm] + UDP [cytoplasm] + chitin [cytoplasm]	YBR038W	0	1000	0
r_0272_3	chitin synthase	UDP-N-acetyl-alpha-D-glucosamine [cytoplasm] -> H+ [cytoplasm] + UDP [cytoplasm] + chitin [cytoplasm]	YNL192W	0	1000	0
r_0273	choline kinase	ATP [cytoplasm] + choline [cytoplasm] -> H+ [cytoplasm] + ADP [cytoplasm] + choline phosphate [cytoplasm]	YLR133W	0	1000	0
r_0274	choline phosphate cytididyltransferase	H+ [cytoplasm] + choline phosphate [cytoplasm] + CTP [cytoplasm] -> diphosphate [cytoplasm] + CDP-choline [cytoplasm]	YGR202C	0	1000	0
r_0278	chorismate mutase	chorismate [cytoplasm] -> prephenate [cytoplasm]	YPR060C	0	1000	0
r_0279	chorismate synthase	5-O-(1-carboxyvinyl)-3-phosphoshikimic acid [cytoplasm] -> phosphate [cytoplasm] + chorismate [cytoplasm]	YGL148W	0	1000	0
r_0280_fwd	cis-aconitate(3-) to isocitrate	H2O [mitochondrion] + cis-aconitate [mitochondrion] -> isocitrate [mitochondrion]	YLR304C	0	1000	0
r_0280_rvs	cis-aconitate(3-) to isocitrate	isocitrate [mitochondrion] -> H2O [mitochondrion] + cis-aconitate [mitochondrion]	YLR304C	0	1000	0
r_0281_1	cis-prenyltransferase step 01	farnesyl diphosphate [lipid particle] + isopentenyl diphosphate [lipid particle] -> diphosphate [lipid particle] + geranylgeranyl diphosphate [lipid particle]	YBR002C	0	1000	0
r_0281_2	cis-prenyltransferase step 01	farnesyl diphosphate [lipid particle] + isopentenyl diphosphate [lipid particle] -> diphosphate [lipid particle] + geranylgeranyl diphosphate [lipid particle]	YMR101C	0	1000	0
r_0282_1	cis-prenyltransferase step 02	geranylgeranyl diphosphate [lipid particle] + isopentenyl diphosphate [lipid particle] -> diphosphate [lipid particle] + pentaprenyl diphosphate [lipid particle]	YBR002C	0	1000	0
r_0282_2	cis-prenyltransferase step 02	geranylgeranyl diphosphate [lipid particle] + isopentenyl diphosphate [lipid particle] -> diphosphate [lipid particle] + pentaprenyl diphosphate [lipid particle]	YMR101C	0	1000	0
r_0283_1	cis-prenyltransferase step 03	isopentenyl diphosphate [lipid particle] + pentaprenyl diphosphate [lipid particle] -> diphosphate [lipid particle] + hexaprenyl diphosphate [lipid particle]	YBR002C	0	1000	0
r_0283_2	cis-prenyltransferase step 03	isopentenyl diphosphate [lipid particle] + pentaprenyl diphosphate [lipid particle] -> diphosphate [lipid particle] + hexaprenyl diphosphate [lipid particle]	YMR101C	0	1000	0
r_0284_1	cis-prenyltransferase step 04	isopentenyl diphosphate [lipid particle] + hexaprenyl diphosphate [lipid particle] -> diphosphate [lipid particle] + heptaprenyl diphosphate [lipid particle]	YBR002C	0	1000	0
r_0284_2	cis-prenyltransferase step 04	isopentenyl diphosphate [lipid particle] + hexaprenyl diphosphate [lipid particle] -> diphosphate [lipid particle] + heptaprenyl diphosphate [lipid particle]	YMR101C	0	1000	0
r_0285_1	cis-prenyltransferase step 05	isopentenyl diphosphate [lipid particle] + heptaprenyl diphosphate [lipid particle] -> diphosphate [lipid particle] + octaprenyl diphosphate [lipid particle]	YBR002C	0	1000	0
r_0285_2	cis-prenyltransferase step 05	isopentenyl diphosphate [lipid particle] + heptaprenyl diphosphate [lipid particle] -> diphosphate [lipid particle] + octaprenyl diphosphate [lipid particle]	YMR101C	0	1000	0
r_0286_1	cis-prenyltransferase step 06	isopentenyl diphosphate [lipid particle] + octaprenyl diphosphate [lipid particle] -> diphosphate [lipid particle] + nonaprenyl diphosphate [lipid particle]	YBR002C	0	1000	0
r_0286_2	cis-prenyltransferase step 06	isopentenyl diphosphate [lipid particle] + octaprenyl diphosphate [lipid particle] -> diphosphate [lipid particle] + nonaprenyl diphosphate [lipid particle]	YMR101C	0	1000	0
r_0287_1	cis-prenyltransferase step 07	isopentenyl diphosphate [lipid particle] + nonaprenyl diphosphate [lipid particle] -> diphosphate [lipid particle] + decaprenyl diphosphate [lipid particle]	YBR002C	0	1000	0
r_0287_2	cis-prenyltransferase step 07	isopentenyl diphosphate [lipid particle] + nonaprenyl diphosphate [lipid particle] -> diphosphate [lipid particle] + decaprenyl diphosphate [lipid particle]	YMR101C	0	1000	0
r_0288_1	cis-prenyltransferase step 08	isopentenyl diphosphate [lipid particle] + decaprenyl diphosphate [lipid particle] -> diphosphate [lipid particle] + undecaprenyl diphosphate [lipid particle]	YBR002C	0	1000	0
r_0288_2	cis-prenyltransferase step 08	isopentenyl diphosphate [lipid particle] + decaprenyl diphosphate [lipid particle] -> diphosphate [lipid particle] + undecaprenyl diphosphate [lipid particle]	YMR101C	0	1000	0
r_0289_1	cis-prenyltransferase step 09	isopentenyl diphosphate [lipid particle] + undecaprenyl diphosphate [lipid particle] -> diphosphate [lipid particle] + dodecaprenyl diphosphate [lipid particle]	YBR002C	0	1000	0
r_0289_2	cis-prenyltransferase step 09	isopentenyl diphosphate [lipid particle] + undecaprenyl diphosphate [lipid particle] -> diphosphate [lipid particle] + dodecaprenyl diphosphate [lipid particle]	YMR101C	0	1000	0
r_0290_1	cis-prenyltransferase step 10	isopentenyl diphosphate [lipid particle] + dodecaprenyl diphosphate [lipid particle] -> diphosphate [lipid particle] + tridecaprenyl diphosphate [lipid particle]	YBR002C	0	1000	0
r_0290_2	cis-prenyltransferase step 10	isopentenyl diphosphate [lipid particle] + dodecaprenyl diphosphate [lipid particle] -> diphosphate [lipid particle] + tridecaprenyl diphosphate [lipid particle]	YMR101C	0	1000	0
r_0291_1	cis-prenyltransferase step 11	isopentenyl diphosphate [lipid particle] + tridecaprenyl diphosphate [lipid particle] -> diphosphate [lipid particle] + tetradecaprenyl diphosphate [lipid particle]	YBR002C	0	1000	0
r_0291_2	cis-prenyltransferase step 11	isopentenyl diphosphate [lipid particle] + tridecaprenyl diphosphate [lipid particle] -> diphosphate [lipid particle] + tetradecaprenyl diphosphate [lipid particle]	YMR101C	0	1000	0
r_0292_1	cis-prenyltransferase step 12	isopentenyl diphosphate [lipid particle] + tetradecaprenyl diphosphate [lipid particle] -> diphosphate [lipid particle] + pentadecaprenyl diphosphate [lipid particle]	YBR002C	0	1000	0
r_0292_2	cis-prenyltransferase step 12	isopentenyl diphosphate [lipid particle] + tetradecaprenyl diphosphate [lipid particle] -> diphosphate [lipid particle] + pentadecaprenyl diphosphate [lipid particle]	YMR101C	0	1000	0
r_0293_1	cis-prenyltransferase step 13	isopentenyl diphosphate [lipid particle] + pentadecaprenyl diphosphate [lipid particle] -> diphosphate [lipid particle] + hexadecaprenyl diphosphate [lipid particle]	YBR002C	0	1000	0
r_0293_2	cis-prenyltransferase step 13	isopentenyl diphosphate [lipid particle] + pentadecaprenyl diphosphate [lipid particle] -> diphosphate [lipid particle] + hexadecaprenyl diphosphate [lipid particle]	YMR101C	0	1000	0
r_0294_1_fwd	cis-prenyltransferase step 14	isopentenyl diphosphate [lipid particle] + hexadecaprenyl diphosphate [lipid particle] -> diphosphate [lipid particle] + heptadecaprenyl diphosphate [lipid particle]	YBR002C	0	1000	0
r_0294_1_rvs	cis-prenyltransferase step 14	diphosphate [lipid particle] + heptadecaprenyl diphosphate [lipid particle] -> isopentenyl diphosphate [lipid particle] + hexadecaprenyl diphosphate [lipid particle]	YBR002C	0	1000	0
r_0294_2_fwd	cis-prenyltransferase step 14	isopentenyl diphosphate [lipid particle] + hexadecaprenyl diphosphate [lipid particle] -> diphosphate [lipid particle] + heptadecaprenyl diphosphate [lipid particle]	YMR101C	0	1000	0
r_0294_2_rvs	cis-prenyltransferase step 14	diphosphate [lipid particle] + heptadecaprenyl diphosphate [lipid particle] -> isopentenyl diphosphate [lipid particle] + hexadecaprenyl diphosphate [lipid particle]	YMR101C	0	1000	0
r_0295_1_fwd	cis-prenyltransferase step 15	isopentenyl diphosphate [lipid particle] + heptadecaprenyl diphosphate [lipid particle] -> diphosphate [lipid particle] + octadecaprenyl diphosphate [lipid particle]	YBR002C	0	1000	0
r_0295_1_rvs	cis-prenyltransferase step 15	diphosphate [lipid particle] + octadecaprenyl diphosphate [lipid particle] -> isopentenyl diphosphate [lipid particle] + heptadecaprenyl diphosphate [lipid particle]	YBR002C	0	1000	0
r_0295_2_fwd	cis-prenyltransferase step 15	isopentenyl diphosphate [lipid particle] + heptadecaprenyl diphosphate [lipid particle] -> diphosphate [lipid particle] + octadecaprenyl diphosphate [lipid particle]	YMR101C	0	1000	0
r_0295_2_rvs	cis-prenyltransferase step 15	diphosphate [lipid particle] + octadecaprenyl diphosphate [lipid particle] -> isopentenyl diphosphate [lipid particle] + heptadecaprenyl diphosphate [lipid particle]	YMR101C	0	1000	0
r_0296_1	cis-prenyltransferase step 16	isopentenyl diphosphate [lipid particle] + octadecaprenyl diphosphate [lipid particle] -> diphosphate [lipid particle] + nonadecaprenyl diphosphate [lipid particle]	YBR002C	0	1000	0
r_0296_2	cis-prenyltransferase step 16	isopentenyl diphosphate [lipid particle] + octadecaprenyl diphosphate [lipid particle] -> diphosphate [lipid particle] + nonadecaprenyl diphosphate [lipid particle]	YMR101C	0	1000	0
r_0297_1	cis-prenyltransferase step 17	isopentenyl diphosphate [lipid particle] + nonadecaprenyl diphosphate [lipid particle] -> diphosphate [lipid particle] + icosaprenyl diphosphate [lipid particle]	YBR002C	0	1000	0
r_0297_2	cis-prenyltransferase step 17	isopentenyl diphosphate [lipid particle] + nonadecaprenyl diphosphate [lipid particle] -> diphosphate [lipid particle] + icosaprenyl diphosphate [lipid particle]	YMR101C	0	1000	0
r_0298_1	cis-prenyltransferase step 18	isopentenyl diphosphate [lipid particle] + icosaprenyl diphosphate [lipid particle] -> diphosphate [lipid particle] + henicosaprenyl diphosphate [lipid particle]	YBR002C	0	1000	0
r_0298_2	cis-prenyltransferase step 18	isopentenyl diphosphate [lipid particle] + icosaprenyl diphosphate [lipid particle] -> diphosphate [lipid particle] + henicosaprenyl diphosphate [lipid particle]	YMR101C	0	1000	0
r_0299_1	cis-prenyltransferase step 19	isopentenyl diphosphate [lipid particle] + henicosaprenyl diphosphate [lipid particle] -> diphosphate [lipid particle] + docosaprenyl diphosphate [lipid particle]	YBR002C	0	1000	0
r_0299_2	cis-prenyltransferase step 19	isopentenyl diphosphate [lipid particle] + henicosaprenyl diphosphate [lipid particle] -> diphosphate [lipid particle] + docosaprenyl diphosphate [lipid particle]	YMR101C	0	1000	0
r_0300_1	citrate synthase	H2O [mitochondrion] + acetyl-CoA [mitochondrion] + oxaloacetate [mitochondrion] -> H+ [mitochondrion] + coenzyme A [mitochondrion] + citrate [mitochondrion]	YNR001C	0	1000	0
r_0300_2	citrate synthase	H2O [mitochondrion] + acetyl-CoA [mitochondrion] + oxaloacetate [mitochondrion] -> H+ [mitochondrion] + coenzyme A [mitochondrion] + citrate [mitochondrion]	YPR001W	0	1000	0
r_0301	citrate synthase, peroxisomal	acetyl-CoA [peroxisome] + oxaloacetate [peroxisome] + H2O [peroxisome] -> H+ [peroxisome] + coenzyme A [peroxisome] + citrate [peroxisome]	YCR005C	0	1000	0
r_0302_fwd	citrate to cis-aconitate(3-)	citrate [mitochondrion] -> H2O [mitochondrion] + cis-aconitate [mitochondrion]	YLR304C	0	1000	0
r_0302_rvs	citrate to cis-aconitate(3-)	H2O [mitochondrion] + cis-aconitate [mitochondrion] -> citrate [mitochondrion]	YLR304C	0	1000	0
r_0303_fwd	citrate to cis-aconitate(3-), cytoplasmic	citrate [cytoplasm] -> H2O [cytoplasm] + cis-aconitate [cytoplasm]	YLR304C	0	1000	0
r_0303_rvs	citrate to cis-aconitate(3-), cytoplasmic	H2O [cytoplasm] + cis-aconitate [cytoplasm] -> citrate [cytoplasm]	YLR304C	0	1000	0
r_0304	coproporphyrinogen oxidase (O2 required)	2 H+ [cytoplasm] + oxygen [cytoplasm] + coproporphyrinogen III [cytoplasm] -> 2 H2O [cytoplasm] + 2 carbon dioxide [cytoplasm] + protoporphyrinogen [cytoplasm]	YDR044W	0	1000	0
r_0306_1	CTP synthase (glutamine)	H2O [cytoplasm] + L-glutamine [cytoplasm] + ATP [cytoplasm] + UTP [cytoplasm] -> 2 H+ [cytoplasm] + phosphate [cytoplasm] + L-glutamate [cytoplasm] + ADP [cytoplasm] + CTP [cytoplasm]	YBL039C	0	1000	0
r_0306_2	CTP synthase (glutamine)	H2O [cytoplasm] + L-glutamine [cytoplasm] + ATP [cytoplasm] + UTP [cytoplasm] -> 2 H+ [cytoplasm] + phosphate [cytoplasm] + L-glutamate [cytoplasm] + ADP [cytoplasm] + CTP [cytoplasm]	YJR103W	0	1000	0
r_0307_1	CTP synthase (NH3)	ammonium [cytoplasm] + ATP [cytoplasm] + UTP [cytoplasm] -> 2 H+ [cytoplasm] + phosphate [cytoplasm] + ADP [cytoplasm] + CTP [cytoplasm]	YBL039C	0	1000	0
r_0307_2	CTP synthase (NH3)	ammonium [cytoplasm] + ATP [cytoplasm] + UTP [cytoplasm] -> 2 H+ [cytoplasm] + phosphate [cytoplasm] + ADP [cytoplasm] + CTP [cytoplasm]	YJR103W	0	1000	0
r_0308_1	cystathionine b-lyase	H2O [cytoplasm] + L-cystathionine [cytoplasm] -> pyruvate [cytoplasm] + ammonium [cytoplasm] + L-homocysteine [cytoplasm]	YFR055W	0	1000	0
r_0308_2	cystathionine b-lyase	H2O [cytoplasm] + L-cystathionine [cytoplasm] -> pyruvate [cytoplasm] + ammonium [cytoplasm] + L-homocysteine [cytoplasm]	YGL184C	0	1000	0
r_0309	cystathionine beta-synthase	L-homocysteine [cytoplasm] + L-serine [cytoplasm] -> H2O [cytoplasm] + L-cystathionine [cytoplasm]	YGR155W	0	1000	0
r_0310	cystathionine g-lyase	H2O [cytoplasm] + L-cystathionine [cytoplasm] -> ammonium [cytoplasm] + 2-oxobutanoate [cytoplasm] + L-cysteine [cytoplasm]	YAL012W	0	1000	0
r_0311	cystathionine gamma-synthase	L-cysteine [cytoplasm] + O-acetyl-L-homoserine [cytoplasm] -> H+ [cytoplasm] + acetate [cytoplasm] + L-cystathionine [cytoplasm]	YJR130C	0	1000	0
r_0312	cysteine synthase	hydrogen sulfide [cytoplasm] + O-acetyl-L-serine [cytoplasm] -> H+ [cytoplasm] + acetate [cytoplasm] + L-cysteine [cytoplasm]	YLR303W	0	1000	0
r_0313	cysteinyl-tRNA synthetase	ATP [cytoplasm] + L-cysteine [cytoplasm] + tRNA(Cys) [cytoplasm] -> AMP [cytoplasm] + diphosphate [cytoplasm] + Cys-tRNA(Cys) [cytoplasm]	YNL247W	0	1000	0
r_0314	cytidine deaminase	H+ [cytoplasm] + H2O [cytoplasm] + cytidine [cytoplasm] -> ammonium [cytoplasm] + uridine [cytoplasm]	YLR245C	0	1000	0
r_0315	cytidine kinase (GTP)	cytidine [cytoplasm] + GTP [cytoplasm] -> H+ [cytoplasm] + CMP [cytoplasm] + GDP [cytoplasm]	YNR012W	0	1000	0
r_0317	cytochrome P450 lanosterol 14-alpha-demethylase (NADP)	2 H+ [cytoplasm] + 3 NADPH [cytoplasm] + 3 oxygen [cytoplasm] + lanosterol [cytoplasm] -> formate [cytoplasm] + 4 H2O [cytoplasm] + 3 NADP(+) [cytoplasm] + 4,4-dimethyl-5alpha-cholesta-8,14,24-trien-3beta-ol [cytoplasm]	YHR007C and YHR042W	0	1000	0
r_0318	cytosine deaminase	H+ [cytoplasm] + H2O [cytoplasm] + cytosine [cytoplasm] -> ammonium [cytoplasm] + uracil [cytoplasm]	YPR062W	0	1000	0
r_0319_fwd	D-arabinono-1,4-lactone oxidase	oxygen [cytoplasm] + D-arabinono-1,4-lactone [cytoplasm] -> hydrogen peroxide [cytoplasm] + dehydro-D-arabinono-1,4-lactone [cytoplasm]	YML086C	0	1000	0
r_0319_rvs	D-arabinono-1,4-lactone oxidase	hydrogen peroxide [cytoplasm] + dehydro-D-arabinono-1,4-lactone [cytoplasm] -> oxygen [cytoplasm] + D-arabinono-1,4-lactone [cytoplasm]	YML086C	0	1000	0
r_0320	D-arabinose 1-dehydrogenase (NAD)	NAD [cytoplasm] + D-arabinose [cytoplasm] -> H+ [cytoplasm] + NADH [cytoplasm] + D-arabinono-1,4-lactone [cytoplasm]	YMR041C	0	1000	0
r_0321	D-arabinose 1-dehydrogenase (NADP)	NADP(+) [cytoplasm] + D-arabinose [cytoplasm] -> H+ [cytoplasm] + NADPH [cytoplasm] + D-arabinono-1,4-lactone [cytoplasm]	YBR149W	0	1000	0
r_0322_fwd	D-fructose 1-phosphate D-glyceraldehyde-3-phosphate-lyase	D-fructose 1-phosphate [cytoplasm] -> D-glyceraldehyde [cytoplasm] + dihydroxyacetone phosphate [cytoplasm]	YKL060C	0	1000	0
r_0322_rvs	D-fructose 1-phosphate D-glyceraldehyde-3-phosphate-lyase	D-glyceraldehyde [cytoplasm] + dihydroxyacetone phosphate [cytoplasm] -> D-fructose 1-phosphate [cytoplasm]	YKL060C	0	1000	0
r_0323_1	D-sorbitol dehydrogenase (D-fructose producing)	NAD [cytoplasm] + D-glucitol [cytoplasm] -> H+ [cytoplasm] + NADH [cytoplasm] + D-fructose [cytoplasm]	YDL246C	0	1000	0
r_0323_2	D-sorbitol dehydrogenase (D-fructose producing)	NAD [cytoplasm] + D-glucitol [cytoplasm] -> H+ [cytoplasm] + NADH [cytoplasm] + D-fructose [cytoplasm]	YJR159W	0	1000	0
r_0326_fwd	dCMP deaminase	H+ [cytoplasm] + H2O [cytoplasm] + dCMP [cytoplasm] -> ammonium [cytoplasm] + dUMP [cytoplasm]	YHR144C	0	1000	0
r_0326_rvs	dCMP deaminase	ammonium [cytoplasm] + dUMP [cytoplasm] -> H+ [cytoplasm] + H2O [cytoplasm] + dCMP [cytoplasm]	YHR144C	0	1000	0
r_0327	dCTP deaminase	H+ [cytoplasm] + H2O [cytoplasm] + dCTP [cytoplasm] -> ammonium [cytoplasm] + dUTP [cytoplasm]	YHR144C	0	1000	0
r_0328	deoxyadenosine deaminase	H+ [cytoplasm] + H2O [cytoplasm] + 2'-deoxyadenosine [cytoplasm] -> ammonium [cytoplasm] + 2'-deoxyinosine [cytoplasm]	YNL141W	0	1000	0
r_0329	deoxycytidine deaminase	H+ [cytoplasm] + H2O [cytoplasm] + deoxycytidine [cytoplasm] -> ammonium [cytoplasm] + 2'-deoxyuridine [cytoplasm]	YLR245C	0	1000	0
r_0330_fwd	deoxyguanylate kinase (dGMP:ATP)	ATP [cytoplasm] + dGMP [cytoplasm] -> ADP [cytoplasm] + dGDP [cytoplasm]	YDR454C	0	1000	0
r_0330_rvs	deoxyguanylate kinase (dGMP:ATP)	ADP [cytoplasm] + dGDP [cytoplasm] -> ATP [cytoplasm] + dGMP [cytoplasm]	YDR454C	0	1000	0
r_0331	deoxyhypusine synthase, cytosolic/mitochondrial	H2O [cytoplasm] + spermidine [cytoplasm] + ubiquinone-6 [mitochondrion] -> 4-aminobutanal [cytoplasm] + trimethylenediamine [cytoplasm] + ubiquinol-6 [mitochondrion]	YHR068W	0	1000	0
r_0332	deoxyribokinase	ATP [cytoplasm] + 2-deoxy-D-ribose [cytoplasm] -> H+ [cytoplasm] + ADP [cytoplasm] + 2-deoxy-D-ribose 5-phosphate [cytoplasm]	YCR036W	0	1000	0
r_0334	dephospho-CoA kinase	ATP [mitochondrion] + 3'-dephospho-CoA [mitochondrion] -> H+ [mitochondrion] + coenzyme A [mitochondrion] + ADP [mitochondrion]	YDR196C	0	1000	0
r_0335_fwd	dethiobiotin synthase	carbon dioxide [cytoplasm] + ATP [cytoplasm] + 7,8-diaminononanoate [cytoplasm] -> 3 H+ [cytoplasm] + phosphate [cytoplasm] + ADP [cytoplasm] + dethiobiotin [cytoplasm]	YNR057C	0	1000	0
r_0335_rvs	dethiobiotin synthase	3 H+ [cytoplasm] + phosphate [cytoplasm] + ADP [cytoplasm] + dethiobiotin [cytoplasm] -> carbon dioxide [cytoplasm] + ATP [cytoplasm] + 7,8-diaminononanoate [cytoplasm]	YNR057C	0	1000	0
r_0340_fwd	dihydroceramidase	sphinganine [endoplasmic reticulum] + lignoceric acid [endoplasmic reticulum] -> ceramide-1 (C24) [endoplasmic reticulum]	YPL087W	0	1000	0
r_0340_rvs	dihydroceramidase	ceramide-1 (C24) [endoplasmic reticulum] -> sphinganine [endoplasmic reticulum] + lignoceric acid [endoplasmic reticulum]	YPL087W	0	1000	0
r_0341_fwd	dihydroceramidase	sphinganine [endoplasmic reticulum] + cerotic acid [endoplasmic reticulum] -> ceramide-1 (C26) [endoplasmic reticulum]	YPL087W	0	1000	0
r_0341_rvs	dihydroceramidase	ceramide-1 (C26) [endoplasmic reticulum] -> sphinganine [endoplasmic reticulum] + cerotic acid [endoplasmic reticulum]	YPL087W	0	1000	0
r_0342	dihydroceramidase	ceramide-2 (C24) [endoplasmic reticulum] -> phytosphingosine [endoplasmic reticulum] + lignoceric acid [endoplasmic reticulum]	YPL087W	0	1000	0
r_0343	dihydroceramidase	ceramide-2 (C26) [endoplasmic reticulum] -> phytosphingosine [endoplasmic reticulum] + cerotic acid [endoplasmic reticulum]	YPL087W	0	1000	0
r_0344	dihydrofolate reductase	H+ [cytoplasm] + NADPH [cytoplasm] + dihydrofolic acid [cytoplasm] -> NADP(+) [cytoplasm] + THF [cytoplasm]	YOR236W	0	1000	0
r_0345	dihydrofolate reductase	H+ [mitochondrion] + NADPH [mitochondrion] + dihydrofolic acid [mitochondrion] -> THF [mitochondrion] + NADP(+) [mitochondrion]	YOR236W	0	1000	0
r_0346	dihydrofolate synthase	L-glutamate [cytoplasm] + ATP [cytoplasm] + 7,8-dihydropteroate [cytoplasm] -> H+ [cytoplasm] + phosphate [cytoplasm] + ADP [cytoplasm] + dihydrofolic acid [cytoplasm]	YMR113W	0	1000	0
r_0347	dihydroneopterin aldolase	7,8-dihydroneopterin [mitochondrion] -> 2-amino-6-(hydroxymethyl)-7,8-dihydropteridin-4-ol [mitochondrion] + glycolaldehyde [mitochondrion]	YNL256W	0	1000	0
r_0348	dihydroneopterin monophosphate dephosphorylase	H2O [cytoplasm] + 7,8-dihydroneopterin 3'-phosphate [cytoplasm] -> phosphate [cytoplasm] + 7,8-dihydroneopterin [cytoplasm]	YDL100C	0	1000	0
r_0349_fwd	dihydroorotase	H2O [cytoplasm] + (S)-dihydroorotate [cytoplasm] -> H+ [cytoplasm] + N-carbamoyl-L-aspartate [cytoplasm]	YLR420W	0	1000	0
r_0349_rvs	dihydroorotase	H+ [cytoplasm] + N-carbamoyl-L-aspartate [cytoplasm] -> H2O [cytoplasm] + (S)-dihydroorotate [cytoplasm]	YLR420W	0	1000	0
r_0350	dihydropteroate synthase	2-amino-6-(hydroxymethyl)-7,8-dihydropteridin-4-ol [mitochondrion] + 4-aminobenzoate [mitochondrion] -> H2O [mitochondrion] + 7,8-dihydropteroate [mitochondrion]	YNL256W	0	1000	0
r_0351	dihydropteroate synthase	(2-amino-4-hydroxy-7,8-dihydropteridin-6-yl)methyl trihydrogen diphosphate [mitochondrion] + 4-aminobenzoate [mitochondrion] -> diphosphate [mitochondrion] + 7,8-dihydropteroate [mitochondrion]	YNL256W	0	1000	0
r_0352	dihydroxy-acid dehydratase (2,3-dihydroxy-3-methylbutanoate)	(R)-2,3-dihydroxy-3-methylbutanoate [mitochondrion] -> H2O [mitochondrion] + 3-methyl-2-oxobutanoate [mitochondrion]	YJR016C	0	1000	0
r_0353	dihydroxy-acid dehydratase (2,3-dihydroxy-3-methylpentanoate)	(2R,3R)-2,3-dihydroxy-3-methylpentanoate [mitochondrion] -> H2O [mitochondrion] + (S)-3-methyl-2-oxopentanoate [mitochondrion]	YJR016C	0	1000	0
r_0354_1	dihydroxyacetone kinase	ATP [cytoplasm] + glycerone [cytoplasm] -> H+ [cytoplasm] + ADP [cytoplasm] + dihydroxyacetone phosphate [cytoplasm]	YFL053W	0	1000	0
r_0354_2	dihydroxyacetone kinase	ATP [cytoplasm] + glycerone [cytoplasm] -> H+ [cytoplasm] + ADP [cytoplasm] + dihydroxyacetone phosphate [cytoplasm]	YML070W	0	1000	0
r_0355	dimethylallyltranstransferase	isopentenyl diphosphate [cytoplasm] + prenyl diphosphate(3-) [cytoplasm] -> diphosphate [cytoplasm] + geranyl diphosphate [cytoplasm]	YJL167W	0	1000	0
r_0356_fwd	diphosphoglyceromutase	1,3-bisphospho-D-glycerate [cytoplasm] -> H+ [cytoplasm] + 2,3-bisphospho-D-glyceric acid [cytoplasm]	YKL152C	0	1000	0
r_0356_rvs	diphosphoglyceromutase	H+ [cytoplasm] + 2,3-bisphospho-D-glyceric acid [cytoplasm] -> 1,3-bisphospho-D-glycerate [cytoplasm]	YKL152C	0	1000	0
r_0357	diphosphoinositol-1,3,4,6-tetrakisphosphate diphosphohydrolase	3 H2O [cytoplasm] + 5,6-bis(diphospho)-1D-myo-inositol tetrakisphosphate [cytoplasm] -> 6 H+ [cytoplasm] + 3 phosphate [cytoplasm] + myo-inositol 1,3,4,5,6-pentakisphosphate [cytoplasm]	YOR163W	0	1000	0
r_0358	diphosphoinositol-1,3,4,6-tetrakisphosphate synthase	5 H+ [cytoplasm] + 2 phosphate [cytoplasm] + ATP [cytoplasm] + myo-inositol 1,3,4,5,6-pentakisphosphate [cytoplasm] -> 2 H2O [cytoplasm] + ADP [cytoplasm] + 5,6-bis(diphospho)-1D-myo-inositol tetrakisphosphate [cytoplasm]	YDR017C	0	1000	0
r_0359	diphthine synthase	S-adenosyl-L-methionine [cytoplasm] + 2-(3-amino-3-carboxypropyl)-L-histidine [cytoplasm] -> H+ [cytoplasm] + S-adenosyl-L-homocysteine [cytoplasm] + 2-[3-carboxy-3-(methylammonio)propyl]-L-histidine [cytoplasm]	YLR172C	0	1000	0
r_0360	dolichol kinase	CTP [cytoplasm] + dolichol [cytoplasm] -> H+ [cytoplasm] + CDP [cytoplasm] + dolichyl phosphate [cytoplasm]	YMR013C	0	1000	0
r_0361	dolichyl-phosphate D-mannosyltransferase	GDP-alpha-D-mannose [cytoplasm] + dolichyl phosphate [cytoplasm] -> GDP [cytoplasm] + dolichyl D-mannosyl phosphate [endoplasmic reticulum]	YPR183W	0	1000	0
r_0362_1	dolichyl-phosphate-mannose--protein mannosyltransferase	dolichyl D-mannosyl phosphate [endoplasmic reticulum] -> H+ [endoplasmic reticulum] + dolichyl phosphate [endoplasmic reticulum] + mannan [endoplasmic reticulum]	YAL023C and YDL095W	0	1000	0
r_0362_2	dolichyl-phosphate-mannose--protein mannosyltransferase	dolichyl D-mannosyl phosphate [endoplasmic reticulum] -> H+ [endoplasmic reticulum] + dolichyl phosphate [endoplasmic reticulum] + mannan [endoplasmic reticulum]	YDL093W	0	1000	0
r_0362_3	dolichyl-phosphate-mannose--protein mannosyltransferase	dolichyl D-mannosyl phosphate [endoplasmic reticulum] -> H+ [endoplasmic reticulum] + dolichyl phosphate [endoplasmic reticulum] + mannan [endoplasmic reticulum]	YJR143C	0	1000	0
r_0362_4	dolichyl-phosphate-mannose--protein mannosyltransferase	dolichyl D-mannosyl phosphate [endoplasmic reticulum] -> H+ [endoplasmic reticulum] + dolichyl phosphate [endoplasmic reticulum] + mannan [endoplasmic reticulum]	YOR321W	0	1000	0
r_0363	dTMP kinase	ATP [cytoplasm] + dTMP [cytoplasm] -> ADP [cytoplasm] + dTDP [cytoplasm]	YJR057W	0	1000	0
r_0364_1	dUTP diphosphatase	H2O [cytoplasm] + dUTP [cytoplasm] -> H+ [cytoplasm] + diphosphate [cytoplasm] + dUMP [cytoplasm]	YJR069C	0	1000	0
r_0364_2	dUTP diphosphatase	H2O [cytoplasm] + dUTP [cytoplasm] -> H+ [cytoplasm] + diphosphate [cytoplasm] + dUMP [cytoplasm]	YBR252W	0	1000	0
r_0365	endopolygalacturonase	H2O [extracellular] + pectin [extracellular] -> D-galacturonate [extracellular]	YJR153W	0	1000	0
r_0366_1_fwd	enolase	2-phospho-D-glyceric acid [cytoplasm] -> H2O [cytoplasm] + phosphoenolpyruvate [cytoplasm]	YPL281C	0	1000	0
r_0366_1_rvs	enolase	H2O [cytoplasm] + phosphoenolpyruvate [cytoplasm] -> 2-phospho-D-glyceric acid [cytoplasm]	YPL281C	0	1000	0
r_0366_2_fwd	enolase	2-phospho-D-glyceric acid [cytoplasm] -> H2O [cytoplasm] + phosphoenolpyruvate [cytoplasm]	YGR254W	0	1000	0
r_0366_2_rvs	enolase	H2O [cytoplasm] + phosphoenolpyruvate [cytoplasm] -> 2-phospho-D-glyceric acid [cytoplasm]	YGR254W	0	1000	0
r_0366_3_fwd	enolase	2-phospho-D-glyceric acid [cytoplasm] -> H2O [cytoplasm] + phosphoenolpyruvate [cytoplasm]	YHR174W	0	1000	0
r_0366_3_rvs	enolase	H2O [cytoplasm] + phosphoenolpyruvate [cytoplasm] -> 2-phospho-D-glyceric acid [cytoplasm]	YHR174W	0	1000	0
r_0366_4_fwd	enolase	2-phospho-D-glyceric acid [cytoplasm] -> H2O [cytoplasm] + phosphoenolpyruvate [cytoplasm]	YMR323W	0	1000	0
r_0366_4_rvs	enolase	H2O [cytoplasm] + phosphoenolpyruvate [cytoplasm] -> 2-phospho-D-glyceric acid [cytoplasm]	YMR323W	0	1000	0
r_0366_5_fwd	enolase	2-phospho-D-glyceric acid [cytoplasm] -> H2O [cytoplasm] + phosphoenolpyruvate [cytoplasm]	YOR393W	0	1000	0
r_0366_5_rvs	enolase	H2O [cytoplasm] + phosphoenolpyruvate [cytoplasm] -> 2-phospho-D-glyceric acid [cytoplasm]	YOR393W	0	1000	0
r_0368_1	ethanolamine kinase	ATP [cytoplasm] + ethanolamine [cytoplasm] -> H+ [cytoplasm] + ADP [cytoplasm] + O-phosphoethanolamine [cytoplasm]	YDR147W	0	1000	0
r_0368_2	ethanolamine kinase	ATP [cytoplasm] + ethanolamine [cytoplasm] -> H+ [cytoplasm] + ADP [cytoplasm] + O-phosphoethanolamine [cytoplasm]	YLR133W	0	1000	0
r_0369	ethyl acetate-hydrolyzing esterase	H2O [cytoplasm] + ethyl acetate [cytoplasm] -> H+ [cytoplasm] + acetate [cytoplasm] + ethanol [cytoplasm]	YOR126C	0	1000	0
r_0370_1	exo-1,3-beta-glucan glucohydrase	H2O [extracellular] + (1->3)-beta-D-glucan [extracellular] -> D-glucose [extracellular]	YDR261C	0	1000	0
r_0370_2	exo-1,3-beta-glucan glucohydrase	H2O [extracellular] + (1->3)-beta-D-glucan [extracellular] -> D-glucose [extracellular]	YGR282C	0	1000	0
r_0370_3	exo-1,3-beta-glucan glucohydrase	H2O [extracellular] + (1->3)-beta-D-glucan [extracellular] -> D-glucose [extracellular]	YLR300W	0	1000	0
r_0370_4	exo-1,3-beta-glucan glucohydrase	H2O [extracellular] + (1->3)-beta-D-glucan [extracellular] -> D-glucose [extracellular]	YNR067C	0	1000	0
r_0370_5	exo-1,3-beta-glucan glucohydrase	H2O [extracellular] + (1->3)-beta-D-glucan [extracellular] -> D-glucose [extracellular]	YOR190W	0	1000	0
r_0373	farnesyltranstransferase	isopentenyl diphosphate [cytoplasm] + farnesyl diphosphate [cytoplasm] -> diphosphate [cytoplasm] + geranylgeranyl diphosphate [cytoplasm]	YPL069C	0	1000	0
r_0399_fwd	fatty-acid--CoA ligase (decanoate)	coenzyme A [peroxisome] + ATP [peroxisome] + decanoate [peroxisome] -> decanoyl-CoA [peroxisome] + AMP [peroxisome] + diphosphate [peroxisome]	YER015W	0	1000	0
r_0399_rvs	fatty-acid--CoA ligase (decanoate)	decanoyl-CoA [peroxisome] + AMP [peroxisome] + diphosphate [peroxisome] -> coenzyme A [peroxisome] + ATP [peroxisome] + decanoate [peroxisome]	YER015W	0	1000	0
r_0400_fwd	fatty-acid--CoA ligase (dodecanoate)	coenzyme A [peroxisome] + ATP [peroxisome] + laurate [peroxisome] -> lauroyl-CoA [peroxisome] + AMP [peroxisome] + diphosphate [peroxisome]	YER015W	0	1000	0
r_0400_rvs	fatty-acid--CoA ligase (dodecanoate)	lauroyl-CoA [peroxisome] + AMP [peroxisome] + diphosphate [peroxisome] -> coenzyme A [peroxisome] + ATP [peroxisome] + laurate [peroxisome]	YER015W	0	1000	0
r_0402_fwd	fatty-acid--CoA ligase (hexadecanoate)	coenzyme A [peroxisome] + ATP [peroxisome] + palmitate [peroxisome] -> palmitoyl-CoA [peroxisome] + AMP [peroxisome] + diphosphate [peroxisome]	YER015W	0	1000	0
r_0402_rvs	fatty-acid--CoA ligase (hexadecanoate)	palmitoyl-CoA [peroxisome] + AMP [peroxisome] + diphosphate [peroxisome] -> coenzyme A [peroxisome] + ATP [peroxisome] + palmitate [peroxisome]	YER015W	0	1000	0
r_0410_fwd	fatty-acid--CoA ligase (octanoate)	coenzyme A [peroxisome] + ATP [peroxisome] + octanoate [peroxisome] -> octanoyl-CoA [peroxisome] + AMP [peroxisome] + diphosphate [peroxisome]	YER015W	0	1000	0
r_0410_rvs	fatty-acid--CoA ligase (octanoate)	octanoyl-CoA [peroxisome] + AMP [peroxisome] + diphosphate [peroxisome] -> coenzyme A [peroxisome] + ATP [peroxisome] + octanoate [peroxisome]	YER015W	0	1000	0
r_0412_fwd	fatty-acid--CoA ligase (tetradecanoate)	coenzyme A [peroxisome] + ATP [peroxisome] + myristate [peroxisome] -> myristoyl-CoA [peroxisome] + AMP [peroxisome] + diphosphate [peroxisome]	YER015W	0	1000	0
r_0412_rvs	fatty-acid--CoA ligase (tetradecanoate)	myristoyl-CoA [peroxisome] + AMP [peroxisome] + diphosphate [peroxisome] -> coenzyme A [peroxisome] + ATP [peroxisome] + myristate [peroxisome]	YER015W	0	1000	0
r_0436	ferrochelatase	iron(2+) [mitochondrion] + protoporphyrin [mitochondrion] -> 2 H+ [mitochondrion] + ferroheme b [mitochondrion]	YOR176W	0	1000	0
r_0437_1	ferrocytochrome-c:hydrogen-peroxide oxidoreductase	2 ferrocytochrome c [mitochondrion] + hydrogen peroxide [mitochondrion] -> 2 ferricytochrome c [mitochondrion] + 2 H2O [mitochondrion]	YEL039C and YKR066C	0	1000	0
r_0437_2	ferrocytochrome-c:hydrogen-peroxide oxidoreductase	2 ferrocytochrome c [mitochondrion] + hydrogen peroxide [mitochondrion] -> 2 ferricytochrome c [mitochondrion] + 2 H2O [mitochondrion]	YJR048W and YKR066C	0	1000	0
r_0438_1	ferrocytochrome-c:oxygen oxidoreductase	ferrocytochrome c [mitochondrion] + 1.266 H+ [mitochondrion] + 0.25 oxygen [mitochondrion] -> ferricytochrome c [mitochondrion] + 0.633 H+ [cytoplasm] + 0.5 H2O [mitochondrion]	Q0045 and Q0250 and Q0275 and YDL067C and YEL039C and YGL187C and YGL191W and YHR051W and YIL111W and YLR038C and YLR395C and YMR256C	0	1000	0
r_0438_2	ferrocytochrome-c:oxygen oxidoreductase	ferrocytochrome c [mitochondrion] + 1.266 H+ [mitochondrion] + 0.25 oxygen [mitochondrion] -> ferricytochrome c [mitochondrion] + 0.633 H+ [cytoplasm] + 0.5 H2O [mitochondrion]	Q0045 and Q0250 and Q0275 and YDL067C and YEL039C and YGL187C and YGL191W and YHR051W and YLR038C and YLR395C and YMR256C and YNL052W	0	1000	0
r_0438_3	ferrocytochrome-c:oxygen oxidoreductase	ferrocytochrome c [mitochondrion] + 1.266 H+ [mitochondrion] + 0.25 oxygen [mitochondrion] -> ferricytochrome c [mitochondrion] + 0.633 H+ [cytoplasm] + 0.5 H2O [mitochondrion]	Q0045 and Q0250 and Q0275 and YDL067C and YGL187C and YGL191W and YHR051W and YIL111W and YJR048W and YLR038C and YLR395C and YMR256C	0	1000	0
r_0438_4	ferrocytochrome-c:oxygen oxidoreductase	ferrocytochrome c [mitochondrion] + 1.266 H+ [mitochondrion] + 0.25 oxygen [mitochondrion] -> ferricytochrome c [mitochondrion] + 0.633 H+ [cytoplasm] + 0.5 H2O [mitochondrion]	Q0045 and Q0250 and Q0275 and YDL067C and YGL187C and YGL191W and YHR051W and YJR048W and YLR038C and YLR395C and YMR256C and YNL052W	0	1000	0
r_0438_5	ferrocytochrome-c:oxygen oxidoreductase	ferrocytochrome c [mitochondrion] + 1.266 H+ [mitochondrion] + 0.25 oxygen [mitochondrion] -> ferricytochrome c [mitochondrion] + 0.633 H+ [cytoplasm] + 0.5 H2O [mitochondrion]	Q0045 and Q0250 and Q0275 and YDL067C and YHR116W and YDR231C and YGR062C and YJL003W and YPL132W and YLL018C-A	0	1000	0
r_0439_1	ubiquinol:ferricytochrome c reductase	2 ferricytochrome c [mitochondrion] + 1.266 H+ [mitochondrion] + ubiquinol-6 [mitochondrion] -> 2 ferrocytochrome c [mitochondrion] + 2.532 H+ [cytoplasm] + ubiquinone-6 [mitochondrion]	Q0105 and YBL045C and YDR529C and YEL024W and YEL039C and YFR033C and YGR183C and YHR001W-A and YJL166W and YOR065W and YPR191W	0	1000	0
r_0439_2	ubiquinol:ferricytochrome c reductase	2 ferricytochrome c [mitochondrion] + 1.266 H+ [mitochondrion] + ubiquinol-6 [mitochondrion] -> 2 ferrocytochrome c [mitochondrion] + 2.532 H+ [cytoplasm] + ubiquinone-6 [mitochondrion]	Q0105 and YBL045C and YDR529C and YEL024W and YFR033C and YGR183C and YHR001W-A and YJL166W and YJR048W and YOR065W and YPR191W	0	1000	0
r_0440	FMN adenylyltransferase	H+ [cytoplasm] + ATP [cytoplasm] + FMN [cytoplasm] -> diphosphate [cytoplasm] + FAD [cytoplasm]	YDL045C	0	1000	0
r_0441	FMN reductase	H+ [cytoplasm] + NADH [cytoplasm] + FMN [cytoplasm] -> NAD [cytoplasm] + FMNH2 [cytoplasm]	YLR011W	0	1000	0
r_0442	FMN reductase	H+ [cytoplasm] + NADPH [cytoplasm] + FMN [cytoplasm] -> NADP(+) [cytoplasm] + FMNH2 [cytoplasm]	YLR011W	0	1000	0
r_0443	formaldehyde dehydrogenase	NAD [cytoplasm] + formaldehyde [cytoplasm] + glutathione [cytoplasm] -> H+ [cytoplasm] + NADH [cytoplasm] + S-formylglutathione [cytoplasm]	YDL168W	0	1000	0
r_0445	formate dehydrogenase	NAD [cytoplasm] + formate [cytoplasm] -> NADH [cytoplasm] + carbon dioxide [cytoplasm]	YOR388C	0	1000	0
r_0446_fwd	formate-tetrahydrofolate ligase	formate [cytoplasm] + ATP [cytoplasm] + THF [cytoplasm] -> phosphate [cytoplasm] + ADP [cytoplasm] + 10-formyl-THF [cytoplasm]	YGR204W	0	1000	0
r_0446_rvs	formate-tetrahydrofolate ligase	phosphate [cytoplasm] + ADP [cytoplasm] + 10-formyl-THF [cytoplasm] -> formate [cytoplasm] + ATP [cytoplasm] + THF [cytoplasm]	YGR204W	0	1000	0
r_0447_fwd	formate-tetrahydrofolate ligase	ATP [mitochondrion] + THF [mitochondrion] + formate [mitochondrion] -> phosphate [mitochondrion] + ADP [mitochondrion] + 10-formyl-THF [mitochondrion]	YBR084W	0	1000	0
r_0447_rvs	formate-tetrahydrofolate ligase	phosphate [mitochondrion] + ADP [mitochondrion] + 10-formyl-THF [mitochondrion] -> ATP [mitochondrion] + THF [mitochondrion] + formate [mitochondrion]	YBR084W	0	1000	0
r_0448_1	fructose-2,6-bisphosphate 2-phosphatase	H2O [cytoplasm] + beta-D-fructose 2,6-bisphosphate [cytoplasm] -> phosphate [cytoplasm] + D-fructose 6-phosphate [cytoplasm]	YLR345W	0	1000	0
r_0448_2	fructose-2,6-bisphosphate 2-phosphatase	H2O [cytoplasm] + beta-D-fructose 2,6-bisphosphate [cytoplasm] -> phosphate [cytoplasm] + D-fructose 6-phosphate [cytoplasm]	YJL155C	0	1000	0
r_0449	fructose-bisphosphatase	H2O [cytoplasm] + D-fructose 1,6-bisphosphate [cytoplasm] -> phosphate [cytoplasm] + D-fructose 6-phosphate [cytoplasm]	YLR377C	0	1000	0
r_0450_fwd	fructose-bisphosphate aldolase	D-fructose 1,6-bisphosphate [cytoplasm] -> dihydroxyacetone phosphate [cytoplasm] + glyceraldehyde 3-phosphate [cytoplasm]	YKL060C	0	1000	0
r_0450_rvs	fructose-bisphosphate aldolase	dihydroxyacetone phosphate [cytoplasm] + glyceraldehyde 3-phosphate [cytoplasm] -> D-fructose 1,6-bisphosphate [cytoplasm]	YKL060C	0	1000	0
r_0451_fwd	fumarase	H2O [mitochondrion] + fumarate [mitochondrion] -> (S)-malate [mitochondrion]	YPL262W	0	1000	0
r_0451_rvs	fumarase	(S)-malate [mitochondrion] -> H2O [mitochondrion] + fumarate [mitochondrion]	YPL262W	0	1000	0
r_0452_fwd	fumarase, cytoplasmic	H2O [cytoplasm] + fumarate [cytoplasm] -> (S)-malate [cytoplasm]	YPL262W	0	1000	0
r_0452_rvs	fumarase, cytoplasmic	(S)-malate [cytoplasm] -> H2O [cytoplasm] + fumarate [cytoplasm]	YPL262W	0	1000	0
r_0453	dihydoorotic acid dehydrogenase	fumarate [cytoplasm] + (S)-dihydroorotate [cytoplasm] -> orotate [cytoplasm] + succinate [cytoplasm]	YKL216W	0	1000	0
r_0454_fwd	fumarate reductase	fumarate [mitochondrion] + FADH2 [mitochondrion] -> FAD [mitochondrion] + succinate [mitochondrion]	YEL047C	0	1000	0
r_0454_rvs	fumarate reductase	FAD [mitochondrion] + succinate [mitochondrion] -> fumarate [mitochondrion] + FADH2 [mitochondrion]	YEL047C	0	1000	0
r_0455_fwd	soluble fumarate reductase	fumarate [cytoplasm] + FADH2 [cytoplasm] -> FAD [cytoplasm] + succinate [cytoplasm]	YEL047C	0	1000	0
r_0455_rvs	soluble fumarate reductase	FAD [cytoplasm] + succinate [cytoplasm] -> fumarate [cytoplasm] + FADH2 [cytoplasm]	YEL047C	0	1000	0
r_0457	g-glutamyltransferase	L-alanine [cytoplasm] + glutathione [cytoplasm] -> L-cysteinylglycine [cytoplasm] + L-gamma-glutamyl-L-alanine [cytoplasm]	YLR299W	0	1000	0
r_0458	galactokinase	ATP [cytoplasm] + D-galactose [cytoplasm] -> H+ [cytoplasm] + ADP [cytoplasm] + alpha-D-galactose 1-phosphate [cytoplasm]	YBR020W	0	1000	0
r_0459	galactose-1-phosphate uridylyltransferase	H+ [cytoplasm] + UTP [cytoplasm] + alpha-D-galactose 1-phosphate [cytoplasm] -> diphosphate [cytoplasm] + UDP-D-galactose [cytoplasm]	YBR018C	0	1000	0
r_0460	gamma-glutamylcysteine synthetase	L-glutamate [cytoplasm] + ATP [cytoplasm] + L-cysteine [cytoplasm] -> H+ [cytoplasm] + phosphate [cytoplasm] + ADP [cytoplasm] + L-gamma-glutamyl-L-cysteine [cytoplasm]	YJL101C	0	1000	0
r_0461	geranylgeranyltranstransferase	isopentenyl diphosphate [cytoplasm] + geranylgeranyl diphosphate [cytoplasm] -> diphosphate [cytoplasm] + pentaprenyl diphosphate [cytoplasm]		0	1000	0
r_0462	geranyltranstransferase	geranyl diphosphate [cytoplasm] + isopentenyl diphosphate [cytoplasm] -> diphosphate [cytoplasm] + farnesyl diphosphate [cytoplasm]	YJL167W	0	1000	0
r_0463	glucan 1,4-alpha-glucosidase	H2O [cytoplasm] + glycogen [cytoplasm] -> D-glucose [cytoplasm]	YPR184W	0	1000	0
r_0464	glucan 1,4-alpha-glucosidase, vacuole	H2O [vacuole] + glycogen [vacuole] -> D-glucose [vacuole]	YIL099W	0	1000	0
r_0465	glucosamine-6-phosphate deaminase	H2O [cytoplasm] + alpha-D-glucosamine 6-phosphate [cytoplasm] -> ammonium [cytoplasm] + D-fructose 6-phosphate [cytoplasm]		0	1000	0
r_0466	glucose 6-phosphate dehydrogenase	NADP(+) [cytoplasm] + D-glucose 6-phosphate [cytoplasm] -> H+ [cytoplasm] + NADPH [cytoplasm] + 6-O-phosphono-D-glucono-1,5-lactone [cytoplasm]	YNL241C	0	1000	0
r_0467_fwd	glucose-6-phosphate isomerase	D-glucose 6-phosphate [cytoplasm] -> D-fructose 6-phosphate [cytoplasm]	YBR196C	0	1000	0
r_0467_rvs	glucose-6-phosphate isomerase	D-fructose 6-phosphate [cytoplasm] -> D-glucose 6-phosphate [cytoplasm]	YBR196C	0	1000	0
r_0468	glutamate 5-kinase	L-glutamate [cytoplasm] + ATP [cytoplasm] -> ADP [cytoplasm] + L-gamma-glutamyl phosphate [cytoplasm]	YDR300C	0	1000	0
r_0469	glutamate decarboxylase	H+ [cytoplasm] + L-glutamate [cytoplasm] -> carbon dioxide [cytoplasm] + gamma-aminobutyrate [cytoplasm]	YMR250W	0	1000	0
r_0470	glutamate dehydrogenase (NAD)	NAD [cytoplasm] + H2O [cytoplasm] + L-glutamate [cytoplasm] -> H+ [cytoplasm] + NADH [cytoplasm] + ammonium [cytoplasm] + 2-oxoglutarate [cytoplasm]	YDL215C	0	1000	0
r_0471_1	glutamate dehydrogenase (NADP)	H+ [cytoplasm] + ammonium [cytoplasm] + NADPH [cytoplasm] + 2-oxoglutarate [cytoplasm] -> H2O [cytoplasm] + NADP(+) [cytoplasm] + L-glutamate [cytoplasm]	YAL062W	0	1000	0
r_0471_2	glutamate dehydrogenase (NADP)	H+ [cytoplasm] + ammonium [cytoplasm] + NADPH [cytoplasm] + 2-oxoglutarate [cytoplasm] -> H2O [cytoplasm] + NADP(+) [cytoplasm] + L-glutamate [cytoplasm]	YOR375C	0	1000	0
r_0472	glutamate synthase (NADH2)	H+ [cytoplasm] + NADH [cytoplasm] + 2-oxoglutarate [cytoplasm] + L-glutamine [cytoplasm] -> NAD [cytoplasm] + 2 L-glutamate [cytoplasm]	YDL171C	0	1000	0
r_0473	glutamate-5-semialdehyde dehydrogenase	H+ [cytoplasm] + NADPH [cytoplasm] + L-gamma-glutamyl phosphate [cytoplasm] -> phosphate [cytoplasm] + NADP(+) [cytoplasm] + L-glutamic 5-semialdehyde [cytoplasm]	YOR323C	0	1000	0
r_0475_1	glutaminase	H2O [cytoplasm] + L-glutamine [cytoplasm] -> ammonium [cytoplasm] + L-glutamate [cytoplasm]	YFL060C	0	1000	0
r_0475_2	glutaminase	H2O [cytoplasm] + L-glutamine [cytoplasm] -> ammonium [cytoplasm] + L-glutamate [cytoplasm]	YNL334C	0	1000	0
r_0476	glutamine synthetase	ammonium [cytoplasm] + L-glutamate [cytoplasm] + ATP [cytoplasm] -> H+ [cytoplasm] + phosphate [cytoplasm] + L-glutamine [cytoplasm] + ADP [cytoplasm]	YPR035W	0	1000	0
r_0477_1	glutamine-fructose-6-phosphate transaminase	L-glutamine [cytoplasm] + D-fructose 6-phosphate [cytoplasm] -> L-glutamate [cytoplasm] + alpha-D-glucosamine 6-phosphate [cytoplasm]	YMR084W	0	1000	0
r_0477_2	glutamine-fructose-6-phosphate transaminase	L-glutamine [cytoplasm] + D-fructose 6-phosphate [cytoplasm] -> L-glutamate [cytoplasm] + alpha-D-glucosamine 6-phosphate [cytoplasm]	YKL104C	0	1000	0
r_0478	glutaminyl-tRNA synthetase	L-glutamine [cytoplasm] + ATP [cytoplasm] + tRNA(Gln) [cytoplasm] -> AMP [cytoplasm] + diphosphate [cytoplasm] + Gln-tRNA(Gln) [cytoplasm]	YOR168W	0	1000	0
r_0479	glutamyl-tRNA synthetase	L-glutamate [cytoplasm] + ATP [cytoplasm] + tRNA(Glu) [cytoplasm] -> AMP [cytoplasm] + diphosphate [cytoplasm] + Glu-tRNA(Glu) [cytoplasm]	YGL245W	0	1000	0
r_0480	glutamyl-tRNA synthetase	L-glutamate [mitochondrion] + ATP [mitochondrion] + tRNA(Glu) [mitochondrion] -> AMP [mitochondrion] + diphosphate [mitochondrion] + Glu-tRNA(Glu) [mitochondrion]	YOL033W	0	1000	0
r_0481_1	glutathione oxidoreductase	H+ [cytoplasm] + NADPH [cytoplasm] + glutathione disulfide [cytoplasm] -> NADP(+) [cytoplasm] + 2 glutathione [cytoplasm]	YCL035C and YPL091W	0	1000	0
r_0481_2	glutathione oxidoreductase	H+ [cytoplasm] + NADPH [cytoplasm] + glutathione disulfide [cytoplasm] -> NADP(+) [cytoplasm] + 2 glutathione [cytoplasm]	YDR098C and YPL091W	0	1000	0
r_0481_3	glutathione oxidoreductase	H+ [cytoplasm] + NADPH [cytoplasm] + glutathione disulfide [cytoplasm] -> NADP(+) [cytoplasm] + 2 glutathione [cytoplasm]	YDR513W and YPL091W	0	1000	0
r_0481_4	glutathione oxidoreductase	H+ [cytoplasm] + NADPH [cytoplasm] + glutathione disulfide [cytoplasm] -> NADP(+) [cytoplasm] + 2 glutathione [cytoplasm]	YER174C and YPL091W	0	1000	0
r_0482	glutathione oxidoreductase	H+ [mitochondrion] + NADPH [mitochondrion] + glutathione disulfide [mitochondrion] -> NADP(+) [mitochondrion] + 2 glutathione [mitochondrion]	YPL059W and YPL091W	0	1000	0
r_0483_1_fwd	glutathione peridoxase	hydrogen peroxide [cytoplasm] + 2 glutathione [cytoplasm] -> 2 H2O [cytoplasm] + glutathione disulfide [cytoplasm]	YNL229C	0	1000	0
r_0483_1_rvs	glutathione peridoxase	2 H2O [cytoplasm] + glutathione disulfide [cytoplasm] -> hydrogen peroxide [cytoplasm] + 2 glutathione [cytoplasm]	YNL229C	0	1000	0
r_0483_2_fwd	glutathione peridoxase	hydrogen peroxide [cytoplasm] + 2 glutathione [cytoplasm] -> 2 H2O [cytoplasm] + glutathione disulfide [cytoplasm]	YBR244W	0	1000	0
r_0483_2_rvs	glutathione peridoxase	2 H2O [cytoplasm] + glutathione disulfide [cytoplasm] -> hydrogen peroxide [cytoplasm] + 2 glutathione [cytoplasm]	YBR244W	0	1000	0
r_0483_3_fwd	glutathione peridoxase	hydrogen peroxide [cytoplasm] + 2 glutathione [cytoplasm] -> 2 H2O [cytoplasm] + glutathione disulfide [cytoplasm]	YCL035C	0	1000	0
r_0483_3_rvs	glutathione peridoxase	2 H2O [cytoplasm] + glutathione disulfide [cytoplasm] -> hydrogen peroxide [cytoplasm] + 2 glutathione [cytoplasm]	YCL035C	0	1000	0
r_0483_4_fwd	glutathione peridoxase	hydrogen peroxide [cytoplasm] + 2 glutathione [cytoplasm] -> 2 H2O [cytoplasm] + glutathione disulfide [cytoplasm]	YDR513W	0	1000	0
r_0483_4_rvs	glutathione peridoxase	2 H2O [cytoplasm] + glutathione disulfide [cytoplasm] -> hydrogen peroxide [cytoplasm] + 2 glutathione [cytoplasm]	YDR513W	0	1000	0
r_0483_5_fwd	glutathione peridoxase	hydrogen peroxide [cytoplasm] + 2 glutathione [cytoplasm] -> 2 H2O [cytoplasm] + glutathione disulfide [cytoplasm]	YIR037W	0	1000	0
r_0483_5_rvs	glutathione peridoxase	2 H2O [cytoplasm] + glutathione disulfide [cytoplasm] -> hydrogen peroxide [cytoplasm] + 2 glutathione [cytoplasm]	YIR037W	0	1000	0
r_0483_6_fwd	glutathione peridoxase	hydrogen peroxide [cytoplasm] + 2 glutathione [cytoplasm] -> 2 H2O [cytoplasm] + glutathione disulfide [cytoplasm]	YKL026C	0	1000	0
r_0483_6_rvs	glutathione peridoxase	2 H2O [cytoplasm] + glutathione disulfide [cytoplasm] -> hydrogen peroxide [cytoplasm] + 2 glutathione [cytoplasm]	YKL026C	0	1000	0
r_0484_fwd	glutathione peroxidase, mitochondria	hydrogen peroxide [mitochondrion] + 2 glutathione [mitochondrion] -> 2 H2O [mitochondrion] + glutathione disulfide [mitochondrion]	YPL059W	0	1000	0
r_0484_rvs	glutathione peroxidase, mitochondria	2 H2O [mitochondrion] + glutathione disulfide [mitochondrion] -> hydrogen peroxide [mitochondrion] + 2 glutathione [mitochondrion]	YPL059W	0	1000	0
r_0485	glutathione synthetase	ATP [cytoplasm] + L-glycine [cytoplasm] + L-gamma-glutamyl-L-cysteine [cytoplasm] -> H+ [cytoplasm] + phosphate [cytoplasm] + ADP [cytoplasm] + glutathione [cytoplasm]	YOL049W	0	1000	0
r_0486_1_fwd	glyceraldehyde-3-phosphate dehydrogenase	NAD [cytoplasm] + phosphate [cytoplasm] + glyceraldehyde 3-phosphate [cytoplasm] -> H+ [cytoplasm] + NADH [cytoplasm] + 1,3-bisphospho-D-glycerate [cytoplasm]	YGR192C	0	1000	0
r_0486_1_rvs	glyceraldehyde-3-phosphate dehydrogenase	H+ [cytoplasm] + NADH [cytoplasm] + 1,3-bisphospho-D-glycerate [cytoplasm] -> NAD [cytoplasm] + phosphate [cytoplasm] + glyceraldehyde 3-phosphate [cytoplasm]	YGR192C	0	1000	0
r_0486_2_fwd	glyceraldehyde-3-phosphate dehydrogenase	NAD [cytoplasm] + phosphate [cytoplasm] + glyceraldehyde 3-phosphate [cytoplasm] -> H+ [cytoplasm] + NADH [cytoplasm] + 1,3-bisphospho-D-glycerate [cytoplasm]	YJL052W	0	1000	0
r_0486_2_rvs	glyceraldehyde-3-phosphate dehydrogenase	H+ [cytoplasm] + NADH [cytoplasm] + 1,3-bisphospho-D-glycerate [cytoplasm] -> NAD [cytoplasm] + phosphate [cytoplasm] + glyceraldehyde 3-phosphate [cytoplasm]	YJL052W	0	1000	0
r_0486_3_fwd	glyceraldehyde-3-phosphate dehydrogenase	NAD [cytoplasm] + phosphate [cytoplasm] + glyceraldehyde 3-phosphate [cytoplasm] -> H+ [cytoplasm] + NADH [cytoplasm] + 1,3-bisphospho-D-glycerate [cytoplasm]	YJR009C	0	1000	0
r_0486_3_rvs	glyceraldehyde-3-phosphate dehydrogenase	H+ [cytoplasm] + NADH [cytoplasm] + 1,3-bisphospho-D-glycerate [cytoplasm] -> NAD [cytoplasm] + phosphate [cytoplasm] + glyceraldehyde 3-phosphate [cytoplasm]	YJR009C	0	1000	0
r_0487	glycerol dehydrogenase (NADP-dependent)	NADP(+) [cytoplasm] + glycerol [cytoplasm] -> H+ [cytoplasm] + NADPH [cytoplasm] + glycerone [cytoplasm]	YOR120W	0	1000	0
r_0488	glycerol kinase	ATP [cytoplasm] + glycerol [cytoplasm] -> H+ [cytoplasm] + ADP [cytoplasm] + glycerol 3-phosphate [cytoplasm]	YHL032C	0	1000	0
r_0489_1	glycerol-3-phosphatase	H2O [cytoplasm] + glycerol 3-phosphate [cytoplasm] -> phosphate [cytoplasm] + glycerol [cytoplasm]	YER062C	0	1000	0
r_0489_2	glycerol-3-phosphatase	H2O [cytoplasm] + glycerol 3-phosphate [cytoplasm] -> phosphate [cytoplasm] + glycerol [cytoplasm]	YIL053W	0	1000	0
r_0490	glycerol-3-phosphate dehydrogenase (fad)	FAD [mitochondrion] + glycerol 3-phosphate [mitochondrion] -> FADH2 [mitochondrion] + dihydroxyacetone phosphate [mitochondrion]	YIL155C	0	1000	0
r_0491_1	glycerol-3-phosphate dehydrogenase (NAD)	H+ [cytoplasm] + NADH [cytoplasm] + dihydroxyacetone phosphate [cytoplasm] -> NAD [cytoplasm] + glycerol 3-phosphate [cytoplasm]	YDL022W	0	1000	0
r_0491_2	glycerol-3-phosphate dehydrogenase (NAD)	H+ [cytoplasm] + NADH [cytoplasm] + dihydroxyacetone phosphate [cytoplasm] -> NAD [cytoplasm] + glycerol 3-phosphate [cytoplasm]	YOL059W	0	1000	0
r_0492	glycerol-3-phosphate dehydrogenase (NAD)	H+ [mitochondrion] + NADH [mitochondrion] + dihydroxyacetone phosphate [mitochondrion] -> NAD [mitochondrion] + glycerol 3-phosphate [mitochondrion]	YOL059W	0	1000	0
r_0497	glycerophosphodiester phosphodiesterase (glycerophosphocholine)	H2O [cytoplasm] + sn-glycero-3-phosphocholine [cytoplasm] -> H+ [cytoplasm] + choline [cytoplasm] + glycerol 3-phosphate [cytoplasm]	YPL110C	0	1000	0
r_0499	glycinamide ribotide transformylase	10-formyl-THF [cytoplasm] + 5-phospho-ribosyl-glycineamide [cytoplasm] -> H+ [cytoplasm] + 5'-phosphoribosyl-N-formylglycineamide [cytoplasm] + THF [cytoplasm]	YDR408C	0	1000	0
r_0500	glycine C-acetyltransferase	coenzyme A [cytoplasm] + L-2-amino-3-oxobutanoate [cytoplasm] -> acetyl-CoA [cytoplasm] + L-glycine [cytoplasm]		0	1000	0
r_0501	glycine cleavage system	NAD [mitochondrion] + THF [mitochondrion] + L-glycine [mitochondrion] -> NADH [mitochondrion] + carbon dioxide [mitochondrion] + 5,10-methylenetetrahydrofolate [mitochondrion] + ammonium [mitochondrion]	YAL044C and YDR019C and YFL018C and YMR189W	0	1000	0
r_0502_fwd	glycine hydroxymethyltransferase	L-serine [cytoplasm] + THF [cytoplasm] -> H2O [cytoplasm] + 5,10-methylenetetrahydrofolate [cytoplasm] + L-glycine [cytoplasm]	YLR058C	0	1000	0
r_0502_rvs	glycine hydroxymethyltransferase	H2O [cytoplasm] + 5,10-methylenetetrahydrofolate [cytoplasm] + L-glycine [cytoplasm] -> L-serine [cytoplasm] + THF [cytoplasm]	YLR058C	0	1000	0
r_0503_fwd	glycine hydroxymethyltransferase	THF [mitochondrion] + L-serine [mitochondrion] -> H2O [mitochondrion] + 5,10-methylenetetrahydrofolate [mitochondrion] + L-glycine [mitochondrion]	YBR263W	0	1000	0
r_0503_rvs	glycine hydroxymethyltransferase	H2O [mitochondrion] + 5,10-methylenetetrahydrofolate [mitochondrion] + L-glycine [mitochondrion] -> THF [mitochondrion] + L-serine [mitochondrion]	YBR263W	0	1000	0
r_0504	glycine-cleavage complex (lipoamide)	H+ [mitochondrion] + L-glycine [mitochondrion] + lipoamide [mitochondrion] -> carbon dioxide [mitochondrion] + S(8)-aminomethyldihydrolipoamide [mitochondrion]	YAL044C and YDR019C and YFL018C and YMR189W	0	1000	0
r_0505_1	glycine-cleavage complex (lipoamide)	NAD [mitochondrion] + dihydrolipoamide [mitochondrion] -> H+ [mitochondrion] + NADH [mitochondrion] + lipoamide [mitochondrion]	YAL044C and YDR019C and YFL018C and YMR189W	0	1000	0
r_0505_2	glycine-cleavage complex (lipoamide)	NAD [mitochondrion] + dihydrolipoamide [mitochondrion] -> H+ [mitochondrion] + NADH [mitochondrion] + lipoamide [mitochondrion]	YDR148C and YFL018C and YIL125W	0	1000	0
r_0506	glycine-cleavage complex (lipoylprotein)	H+ [mitochondrion] + L-glycine [mitochondrion] + lipoylprotein [mitochondrion] -> carbon dioxide [mitochondrion] + S(8)-aminomethyldihydrolipoylprotein [mitochondrion]	YAL044C and YDR019C and YFL018C and YMR189W	0	1000	0
r_0507	glycine-cleavage complex (lipoylprotein)	THF [mitochondrion] + S(8)-aminomethyldihydrolipoylprotein [mitochondrion] -> 5,10-methylenetetrahydrofolate [mitochondrion] + ammonium [mitochondrion] + dihydrolipoylprotein [mitochondrion]	YAL044C and YDR019C and YFL018C and YMR189W	0	1000	0
r_0508	glycine-cleavage complex (lipoylprotein)	NAD [mitochondrion] + dihydrolipoylprotein [mitochondrion] -> H+ [mitochondrion] + NADH [mitochondrion] + lipoylprotein [mitochondrion]	YAL044C and YDR019C and YFL018C and YMR189W	0	1000	0
r_0509	glycine-cleavage system (lipoamide)	THF [mitochondrion] + S(8)-aminomethyldihydrolipoamide [mitochondrion] -> 5,10-methylenetetrahydrofolate [mitochondrion] + ammonium [mitochondrion] + dihydrolipoamide [mitochondrion]	YAL044C and YDR019C and YFL018C and YMR189W	0	1000	0
r_0510_1	glycogen (starch) synthase	UDP-D-glucose [cytoplasm] + H2O [cytoplasm] -> H+ [cytoplasm] + UDP [cytoplasm] + glycogen [cytoplasm]	YFR015C and YJL137C	0	1000	0
r_0510_2	glycogen (starch) synthase	UDP-D-glucose [cytoplasm] + H2O [cytoplasm] -> H+ [cytoplasm] + UDP [cytoplasm] + glycogen [cytoplasm]	YFR015C and YKR058W	0	1000	0
r_0510_3	glycogen (starch) synthase	UDP-D-glucose [cytoplasm] + H2O [cytoplasm] -> H+ [cytoplasm] + UDP [cytoplasm] + glycogen [cytoplasm]	YJL137C and YLR258W	0	1000	0
r_0510_4	glycogen (starch) synthase	UDP-D-glucose [cytoplasm] + H2O [cytoplasm] -> H+ [cytoplasm] + UDP [cytoplasm] + glycogen [cytoplasm]	YKR058W and YLR258W	0	1000	0
r_0511	glycogen phosphorylase	phosphate [cytoplasm] + glycogen [cytoplasm] -> D-glucose 1-phosphate [cytoplasm]	YPR160W	0	1000	0
r_0512_1	glycyl-tRNA synthetase	ATP [cytoplasm] + L-glycine [cytoplasm] + tRNA(Gly) [cytoplasm] -> AMP [cytoplasm] + diphosphate [cytoplasm] + Gly-tRNA(Gly) [cytoplasm]	YBR121C	0	1000	0
r_0512_2	glycyl-tRNA synthetase	ATP [cytoplasm] + L-glycine [cytoplasm] + tRNA(Gly) [cytoplasm] -> AMP [cytoplasm] + diphosphate [cytoplasm] + Gly-tRNA(Gly) [cytoplasm]	YPR081C	0	1000	0
r_0514	GMP synthase	H2O [cytoplasm] + L-glutamine [cytoplasm] + ATP [cytoplasm] + xanthosine-5-phosphate [cytoplasm] -> 2 H+ [cytoplasm] + L-glutamate [cytoplasm] + AMP [cytoplasm] + GMP [cytoplasm] + diphosphate [cytoplasm]	YMR217W	0	1000	0
r_0518_fwd	GPI-anchor assembly, step 2	H2O [endoplasmic reticulum] + 6-(N-acetyl-alpha-D-glucosaminyl)-1-phosphatidyl-1D-myo-inositol [endoplasmic reticulum] -> H+ [endoplasmic reticulum] + 6-(alpha-D-glucosaminyl)-1-phosphatidyl-1D-myo-inositol [endoplasmic reticulum] + acetate [endoplasmic reticulum]	YMR281W	0	1000	0
r_0518_rvs	GPI-anchor assembly, step 2	H+ [endoplasmic reticulum] + 6-(alpha-D-glucosaminyl)-1-phosphatidyl-1D-myo-inositol [endoplasmic reticulum] + acetate [endoplasmic reticulum] -> H2O [endoplasmic reticulum] + 6-(N-acetyl-alpha-D-glucosaminyl)-1-phosphatidyl-1D-myo-inositol [endoplasmic reticulum]	YMR281W	0	1000	0
r_0519_fwd	GPI-anchor assembly, step 5	6-(alpha-D-glucosaminyl)-O-acyl-1-phosphatidyl-1D-myo-inositol [endoplasmic reticulum] + dolichyl D-mannosyl phosphate [endoplasmic reticulum] -> dolichyl phosphate [endoplasmic reticulum] + 6-O-[alpha-D-mannosyl-(1->4)-alpha-D-glucosaminyl]-O-acyl-1-phosphatidyl-1D-myo-inositol [endoplasmic reticulum]	YCL052C and YJR013W	0	1000	0
r_0519_rvs	GPI-anchor assembly, step 5	dolichyl phosphate [endoplasmic reticulum] + 6-O-[alpha-D-mannosyl-(1->4)-alpha-D-glucosaminyl]-O-acyl-1-phosphatidyl-1D-myo-inositol [endoplasmic reticulum] -> 6-(alpha-D-glucosaminyl)-O-acyl-1-phosphatidyl-1D-myo-inositol [endoplasmic reticulum] + dolichyl D-mannosyl phosphate [endoplasmic reticulum]	YCL052C and YJR013W	0	1000	0
r_0520_fwd	GPI-anchor assembly, step 6	6-O-[alpha-D-mannosyl-(1->4)-alpha-D-glucosaminyl]-O-acyl-1-phosphatidyl-1D-myo-inositol [endoplasmic reticulum] + phosphatidylethanolamine backbone [endoplasmic reticulum] -> 6-O-{2-O-[(2-aminoethyl)phosphoryl]-alpha-D-mannosyl-(1->4)-alpha-D-glucosaminyl}-O-acyl-1-phosphatidyl-1D-myo-inositol [endoplasmic reticulum]	YKL165C	0	1000	0
r_0520_rvs	GPI-anchor assembly, step 6	6-O-{2-O-[(2-aminoethyl)phosphoryl]-alpha-D-mannosyl-(1->4)-alpha-D-glucosaminyl}-O-acyl-1-phosphatidyl-1D-myo-inositol [endoplasmic reticulum] -> 6-O-[alpha-D-mannosyl-(1->4)-alpha-D-glucosaminyl]-O-acyl-1-phosphatidyl-1D-myo-inositol [endoplasmic reticulum] + phosphatidylethanolamine backbone [endoplasmic reticulum]	YKL165C	0	1000	0
r_0521_fwd	GPI-anchor assembly, step 7	dolichyl D-mannosyl phosphate [endoplasmic reticulum] + 6-O-{2-O-[(2-aminoethyl)phosphoryl]-alpha-D-mannosyl-(1->4)-alpha-D-glucosaminyl}-O-acyl-1-phosphatidyl-1D-myo-inositol [endoplasmic reticulum] -> dolichyl phosphate [endoplasmic reticulum] + 6-O-{alpha-D-mannosyl-(1->6)-2-O-[(2-aminoethyl)phosphoryl]-alpha-D-mannosyl-(1->4)-alpha-D-glucosaminyl}-O-acyl-1-phosphatidyl-1D-myo-inositol [endopl…	YBR004C	0	1000	0
r_0521_rvs	GPI-anchor assembly, step 7	dolichyl phosphate [endoplasmic reticulum] + 6-O-{alpha-D-mannosyl-(1->6)-2-O-[(2-aminoethyl)phosphoryl]-alpha-D-mannosyl-(1->4)-alpha-D-glucosaminyl}-O-acyl-1-phosphatidyl-1D-myo-inositol [endoplasmic reticulum] -> dolichyl D-mannosyl phosphate [endoplasmic reticulum] + 6-O-{2-O-[(2-aminoethyl)phosphoryl]-alpha-D-mannosyl-(1->4)-alpha-D-glucosaminyl}-O-acyl-1-phosphatidyl-1D-myo-inositol [endopl…	YBR004C	0	1000	0
r_0522_fwd	GPI-anchor assembly, step 8	dolichyl D-mannosyl phosphate [endoplasmic reticulum] + 6-O-{alpha-D-mannosyl-(1->6)-2-O-[(2-aminoethyl)phosphoryl]-alpha-D-mannosyl-(1->4)-alpha-D-glucosaminyl}-O-acyl-1-phosphatidyl-1D-myo-inositol [endoplasmic reticulum] -> 6-O-{alpha-D-mannosyl-(1->2)-alpha-D-mannosyl-(1->6)-2-O-[(2-aminoethyl)phosphoryl]-alpha-D-mannosyl-(1->4)-alpha-D-glucosaminyl}-O-acyl-1-phosphatidyl-1D-myo-inositol [end…	YGL142C	0	1000	0
r_0522_rvs	GPI-anchor assembly, step 8	6-O-{alpha-D-mannosyl-(1->2)-alpha-D-mannosyl-(1->6)-2-O-[(2-aminoethyl)phosphoryl]-alpha-D-mannosyl-(1->4)-alpha-D-glucosaminyl}-O-acyl-1-phosphatidyl-1D-myo-inositol [endoplasmic reticulum] -> dolichyl D-mannosyl phosphate [endoplasmic reticulum] + 6-O-{alpha-D-mannosyl-(1->6)-2-O-[(2-aminoethyl)phosphoryl]-alpha-D-mannosyl-(1->4)-alpha-D-glucosaminyl}-O-acyl-1-phosphatidyl-1D-myo-inositol [end…	YGL142C	0	1000	0
r_0523_1_fwd	GPI-anchor assembly, step 9	phosphatidylethanolamine backbone [endoplasmic reticulum] + 6-O-{alpha-D-mannosyl-(1->2)-alpha-D-mannosyl-(1->6)-2-O-[(2-aminoethyl)phosphoryl]-alpha-D-mannosyl-(1->4)-alpha-D-glucosaminyl}-O-acyl-1-phosphatidyl-1D-myo-inositol [endoplasmic reticulum] -> 6-[6-(2-aminoethylphosphoryl)-alpha-mannosyl-(1->6)-2-(2-aminoethylphosphoryl)-alpha-mannosyl-(1->6)-alpha-2-(2-aminoethylphosphoryl)mannosyl-(1…	YDR302W	0	1000	0
r_0523_1_rvs	GPI-anchor assembly, step 9	6-[6-(2-aminoethylphosphoryl)-alpha-mannosyl-(1->6)-2-(2-aminoethylphosphoryl)-alpha-mannosyl-(1->6)-alpha-2-(2-aminoethylphosphoryl)mannosyl-(1->4)-alpha-glucosaminyl]-O-acyl-1-phosphatidyl-1D-myo-inositol [endoplasmic reticulum] + diglyceride backbone [endoplasmic reticulum] -> phosphatidylethanolamine backbone [endoplasmic reticulum] + 6-O-{alpha-D-mannosyl-(1->2)-alpha-D-mannosyl-(1->6)-2-O-[…	YDR302W	0	1000	0
r_0523_2_fwd	GPI-anchor assembly, step 9	phosphatidylethanolamine backbone [endoplasmic reticulum] + 6-O-{alpha-D-mannosyl-(1->2)-alpha-D-mannosyl-(1->6)-2-O-[(2-aminoethyl)phosphoryl]-alpha-D-mannosyl-(1->4)-alpha-D-glucosaminyl}-O-acyl-1-phosphatidyl-1D-myo-inositol [endoplasmic reticulum] -> 6-[6-(2-aminoethylphosphoryl)-alpha-mannosyl-(1->6)-2-(2-aminoethylphosphoryl)-alpha-mannosyl-(1->6)-alpha-2-(2-aminoethylphosphoryl)mannosyl-(1…	YLL031C	0	1000	0
r_0523_2_rvs	GPI-anchor assembly, step 9	6-[6-(2-aminoethylphosphoryl)-alpha-mannosyl-(1->6)-2-(2-aminoethylphosphoryl)-alpha-mannosyl-(1->6)-alpha-2-(2-aminoethylphosphoryl)mannosyl-(1->4)-alpha-glucosaminyl]-O-acyl-1-phosphatidyl-1D-myo-inositol [endoplasmic reticulum] + diglyceride backbone [endoplasmic reticulum] -> phosphatidylethanolamine backbone [endoplasmic reticulum] + 6-O-{alpha-D-mannosyl-(1->2)-alpha-D-mannosyl-(1->6)-2-O-[…	YLL031C	0	1000	0
r_0524	GTP cyclohydrolase I	H2O [cytoplasm] + GTP [cytoplasm] -> H+ [cytoplasm] + formate [cytoplasm] + 7,8-dihydroneopterin 3'-triphosphate [cytoplasm]	YGR267C	0	1000	0
r_0525	GTP cyclohydrolase II	3 H2O [cytoplasm] + GTP [cytoplasm] -> 2 H+ [cytoplasm] + formate [cytoplasm] + 2,5-diamino-4-hydroxy-6-(5-phosphoribosylamino)pyrimidine [cytoplasm] + diphosphate [cytoplasm]	YBL033C	0	1000	0
r_0526	guanine deaminase	H+ [cytoplasm] + H2O [cytoplasm] + guanine [cytoplasm] -> ammonium [cytoplasm] + 9H-xanthine [cytoplasm]	YDL238C	0	1000	0
r_0527	guanine phosphoribosyltransferase	PRPP [cytoplasm] + guanine [cytoplasm] -> GMP [cytoplasm] + diphosphate [cytoplasm]	YDR399W	0	1000	0
r_0528	guanylate kinase	GMP [cytoplasm] + ATP [cytoplasm] -> ADP [cytoplasm] + GDP [cytoplasm]	YDR454C	0	1000	0
r_0529_fwd	guanylate kinase (GMP:dATP)	GMP [cytoplasm] + dATP [cytoplasm] -> GDP [cytoplasm] + dADP [cytoplasm]	YDR454C	0	1000	0
r_0529_rvs	guanylate kinase (GMP:dATP)	GDP [cytoplasm] + dADP [cytoplasm] -> GMP [cytoplasm] + dATP [cytoplasm]	YDR454C	0	1000	0
r_0530_1	heme O monooxygenase	NADH [mitochondrion] + oxygen [mitochondrion] + heme o [mitochondrion] -> H2O [mitochondrion] + NAD [mitochondrion] + heme a [mitochondrion]	YER141W	0	1000	0
r_0530_2	heme O monooxygenase	NADH [mitochondrion] + oxygen [mitochondrion] + heme o [mitochondrion] -> H2O [mitochondrion] + NAD [mitochondrion] + heme a [mitochondrion]	YDR376W and YPL252C	0	1000	0
r_0531	Heme O synthase	H2O [mitochondrion] + ferroheme b [mitochondrion] + farnesyl diphosphate [mitochondrion] -> diphosphate [mitochondrion] + heme o [mitochondrion]	YPL172C	0	1000	0
r_0532	hexaprenyldihydroxybenzoate methyltransferase	H+ [mitochondrion] + S-adenosyl-L-methionine [mitochondrion] + 2-hexaprenyl-5-hydroxy-6-methoxy-3-methyl-1,4-benzoquinone [mitochondrion] -> S-adenosyl-L-homocysteine [mitochondrion] + ubiquinol-6 [mitochondrion]	YDR204W and YGL119W and YGR255C and YLR201C and YML110C and YOL096C and YOR125C	0	1000	0
r_0533_1	hexokinase (D-fructose:ATP)	ATP [cytoplasm] + D-fructose [cytoplasm] -> H+ [cytoplasm] + ADP [cytoplasm] + D-fructose 6-phosphate [cytoplasm]	YLR446W	0	1000	0
r_0533_2	hexokinase (D-fructose:ATP)	ATP [cytoplasm] + D-fructose [cytoplasm] -> H+ [cytoplasm] + ADP [cytoplasm] + D-fructose 6-phosphate [cytoplasm]	YFR053C	0	1000	0
r_0533_3	hexokinase (D-fructose:ATP)	ATP [cytoplasm] + D-fructose [cytoplasm] -> H+ [cytoplasm] + ADP [cytoplasm] + D-fructose 6-phosphate [cytoplasm]	YGL253W	0	1000	0
r_0534_1	hexokinase (D-glucose:ATP)	ATP [cytoplasm] + D-glucose [cytoplasm] -> H+ [cytoplasm] + ADP [cytoplasm] + D-glucose 6-phosphate [cytoplasm]	YLR446W	0	1000	0
r_0534_2	hexokinase (D-glucose:ATP)	ATP [cytoplasm] + D-glucose [cytoplasm] -> H+ [cytoplasm] + ADP [cytoplasm] + D-glucose 6-phosphate [cytoplasm]	YCL040W	0	1000	0
r_0534_3	hexokinase (D-glucose:ATP)	ATP [cytoplasm] + D-glucose [cytoplasm] -> H+ [cytoplasm] + ADP [cytoplasm] + D-glucose 6-phosphate [cytoplasm]	YFR053C	0	1000	0
r_0534_4	hexokinase (D-glucose:ATP)	ATP [cytoplasm] + D-glucose [cytoplasm] -> H+ [cytoplasm] + ADP [cytoplasm] + D-glucose 6-phosphate [cytoplasm]	YGL253W	0	1000	0
r_0535_1	hexokinase (D-mannose:ATP)	ATP [cytoplasm] + D-mannose [cytoplasm] -> H+ [cytoplasm] + ADP [cytoplasm] + D-mannose 6-phosphate [cytoplasm]	YLR446W	0	1000	0
r_0535_2	hexokinase (D-mannose:ATP)	ATP [cytoplasm] + D-mannose [cytoplasm] -> H+ [cytoplasm] + ADP [cytoplasm] + D-mannose 6-phosphate [cytoplasm]	YFR053C	0	1000	0
r_0535_3	hexokinase (D-mannose:ATP)	ATP [cytoplasm] + D-mannose [cytoplasm] -> H+ [cytoplasm] + ADP [cytoplasm] + D-mannose 6-phosphate [cytoplasm]	YGL253W	0	1000	0
r_0536	histidinol dehydrogenase	2 NAD [cytoplasm] + H2O [cytoplasm] + L-histidinol [cytoplasm] -> 3 H+ [cytoplasm] + 2 NADH [cytoplasm] + L-histidine [cytoplasm]	YCL030C	0	1000	0
r_0537	histidinol-phosphatase	H2O [cytoplasm] + L-histidinol phosphate [cytoplasm] -> phosphate [cytoplasm] + L-histidinol [cytoplasm]	YFR025C	0	1000	0
r_0538	histidinol-phosphate transaminase	L-glutamate [cytoplasm] + 3-(imidazol-4-yl)-2-oxopropyl dihydrogen phosphate [cytoplasm] -> 2-oxoglutarate [cytoplasm] + L-histidinol phosphate [cytoplasm]	YIL116W	0	1000	0
r_0539	histidyl-tRNA synthetase	ATP [cytoplasm] + L-histidine [cytoplasm] + tRNA(His) [cytoplasm] -> AMP [cytoplasm] + diphosphate [cytoplasm] + His-tRNA(His) [cytoplasm]	YPR033C	0	1000	0
r_0540	histidyl-tRNA synthetase	ATP [mitochondrion] + L-histidine [mitochondrion] + tRNA(His) [mitochondrion] -> AMP [mitochondrion] + diphosphate [mitochondrion] + His-tRNA(His) [mitochondrion]	YPR033C	0	1000	0
r_0541	hnRNP arginine N-methyltransferase	S-adenosyl-L-methionine [cytoplasm] + L-histidine [cytoplasm] -> H+ [cytoplasm] + S-adenosyl-L-homocysteine [cytoplasm] + N(pros)-methyl-L-histidine [cytoplasm]	YBR034C	0	1000	0
r_0542_1_fwd	homoacontinate hydratase	H2O [mitochondrion] + but-1-ene-1,2,4-tricarboxylic acid [mitochondrion] -> homoisocitrate [mitochondrion]	YJL200C	0	1000	0
r_0542_1_rvs	homoacontinate hydratase	homoisocitrate [mitochondrion] -> H2O [mitochondrion] + but-1-ene-1,2,4-tricarboxylic acid [mitochondrion]	YJL200C	0	1000	0
r_0542_2_fwd	homoacontinate hydratase	H2O [mitochondrion] + but-1-ene-1,2,4-tricarboxylic acid [mitochondrion] -> homoisocitrate [mitochondrion]	YDR234W	0	1000	0
r_0542_2_rvs	homoacontinate hydratase	homoisocitrate [mitochondrion] -> H2O [mitochondrion] + but-1-ene-1,2,4-tricarboxylic acid [mitochondrion]	YDR234W	0	1000	0
r_0543_1	homocitrate synthase	acetyl-CoA [nucleus] + 2-oxoglutarate [nucleus] + H2O [nucleus] -> coenzyme A [nucleus] + H+ [nucleus] + homocitrate [nucleus]	YDL131W	0	1000	0
r_0543_2	homocitrate synthase	acetyl-CoA [nucleus] + 2-oxoglutarate [nucleus] + H2O [nucleus] -> coenzyme A [nucleus] + H+ [nucleus] + homocitrate [nucleus]	YDL182W	0	1000	0
r_0544_1	homocysteine S-methyltransferase	S-adenosyl-L-methionine [cytoplasm] + L-homocysteine [cytoplasm] -> H+ [cytoplasm] + L-methionine [cytoplasm] + S-adenosyl-L-homocysteine [cytoplasm]	YLL062C	0	1000	0
r_0544_2	homocysteine S-methyltransferase	S-adenosyl-L-methionine [cytoplasm] + L-homocysteine [cytoplasm] -> H+ [cytoplasm] + L-methionine [cytoplasm] + S-adenosyl-L-homocysteine [cytoplasm]	YPL273W	0	1000	0
r_0545	homoisocitrate dehydrogenase	NAD [mitochondrion] + homoisocitrate [mitochondrion] -> H+ [mitochondrion] + NADH [mitochondrion] + carbon dioxide [mitochondrion] + 2-oxoadipic acid [mitochondrion]	YIL094C	0	1000	0
r_0546	homoserine dehydrogenase (NADH)	H+ [cytoplasm] + NADH [cytoplasm] + L-aspartate 4-semialdehyde [cytoplasm] -> NAD [cytoplasm] + L-homoserine [cytoplasm]	YJR139C	0	1000	0
r_0547	homoserine dehydrogenase (NADP)	H+ [cytoplasm] + NADPH [cytoplasm] + L-aspartate 4-semialdehyde [cytoplasm] -> NADP(+) [cytoplasm] + L-homoserine [cytoplasm]	YJR139C	0	1000	0
r_0548	homoserine kinase	ATP [cytoplasm] + L-homoserine [cytoplasm] -> H+ [cytoplasm] + ADP [cytoplasm] + O-phospho-L-homoserine [cytoplasm]	YHR025W	0	1000	0
r_0549	homoserine O-trans-acetylase	acetyl-CoA [cytoplasm] + L-homoserine [cytoplasm] -> coenzyme A [cytoplasm] + O-acetyl-L-homoserine [cytoplasm]	YNL277W	0	1000	0
r_0550_1	hydrogen peroxide reductase (thioredoxin)	hydrogen peroxide [cytoplasm] + TRX1 [cytoplasm] -> 2 H2O [cytoplasm] + TRX1 disulphide [cytoplasm]	YDR453C and YGR209C	0	1000	0
r_0550_2	hydrogen peroxide reductase (thioredoxin)	hydrogen peroxide [cytoplasm] + TRX1 [cytoplasm] -> 2 H2O [cytoplasm] + TRX1 disulphide [cytoplasm]	YDR453C and YLR043C	0	1000	0
r_0551	hydrogen peroxide reductase (thioredoxin)	hydrogen peroxide [mitochondrion] + TRX1 [mitochondrion] -> 2 H2O [mitochondrion] + TRX1 disulphide [mitochondrion]	YBL064C and YCR083W	0	1000	0
r_0552_1	hydrogen peroxide reductase (thioredoxin)	hydrogen peroxide [peroxisome] + TRX1 [peroxisome] -> 2 H2O [peroxisome] + TRX1 disulphide [peroxisome]	YGR209C and YLR109W	0	1000	0
r_0552_2	hydrogen peroxide reductase (thioredoxin)	hydrogen peroxide [peroxisome] + TRX1 [peroxisome] -> 2 H2O [peroxisome] + TRX1 disulphide [peroxisome]	YLR043C and YLR109W	0	1000	0
r_0553	hydroxyacylglutathione hydrolase	H2O [cytoplasm] + (R)-S-lactoylglutathione [cytoplasm] -> (R)-lactate [cytoplasm] + H+ [cytoplasm] + glutathione [cytoplasm]	YDR272W	0	1000	0
r_0554	hydroxyacylglutathione hydrolase	H2O [mitochondrion] + (R)-S-lactoylglutathione [mitochondrion] -> (R)-lactate [mitochondrion] + H+ [mitochondrion] + glutathione [mitochondrion]	YOR040W	0	1000	0
r_0555	hydroxybenzoate octaprenyltransferase	4-hydroxybenzoate [mitochondrion] + hexaprenyl diphosphate [mitochondrion] -> diphosphate [mitochondrion] + 3-hexaprenyl-4-hydroxybenzoic acid [mitochondrion]	YNR041C	0	1000	0
r_0556	hydroxyethylthiazole kinase	ATP [cytoplasm] + 5-(2-hydroxyethyl)-4-methylthiazole [cytoplasm] -> H+ [cytoplasm] + ADP [cytoplasm] + 4-methyl-5-(2-phosphonooxyethyl)thiazole [cytoplasm]	YPL214C	0	1000	0
r_0557	hydroxymethylbilane synthase	H2O [cytoplasm] + 4 porphobilinogen [cytoplasm] -> 4 ammonium [cytoplasm] + preuroporphyrinogen [cytoplasm]	YDL205C	0	1000	0
r_0558_1	hydroxymethylglutaryl CoA reductase	2 H+ [cytoplasm] + 2 NADPH [cytoplasm] + 3-hydroxy-3-methylglutaryl-CoA [cytoplasm] -> 2 NADP(+) [cytoplasm] + coenzyme A [cytoplasm] + (R)-mevalonate [cytoplasm]	YLR450W	0	1000	0
r_0558_2	hydroxymethylglutaryl CoA reductase	2 H+ [cytoplasm] + 2 NADPH [cytoplasm] + 3-hydroxy-3-methylglutaryl-CoA [cytoplasm] -> 2 NADP(+) [cytoplasm] + coenzyme A [cytoplasm] + (R)-mevalonate [cytoplasm]	YML075C	0	1000	0
r_0559	hydroxymethylglutaryl CoA synthase	H2O [cytoplasm] + acetyl-CoA [cytoplasm] + acetoacetyl-CoA [cytoplasm] -> H+ [cytoplasm] + coenzyme A [cytoplasm] + 3-hydroxy-3-methylglutaryl-CoA [cytoplasm]	YML126C	0	1000	0
r_0560	hydroxymethylglutaryl CoA synthase	H2O [mitochondrion] + acetyl-CoA [mitochondrion] + acetoacetyl-CoA [mitochondrion] -> H+ [mitochondrion] + coenzyme A [mitochondrion] + 3-hydroxy-3-methylglutaryl-CoA [mitochondrion]	YML126C	0	1000	0
r_0561_1	hydroxymethylpyrimidine kinase (ATP)	ATP [cytoplasm] + 4-amino-5-hydroxymethyl-2-methylpyrimidine [cytoplasm] -> H+ [cytoplasm] + ADP [cytoplasm] + 4-amino-2-methyl-5-phosphomethylpyrimidine [cytoplasm]	YOL055C	0	1000	0
r_0561_2	hydroxymethylpyrimidine kinase (ATP)	ATP [cytoplasm] + 4-amino-5-hydroxymethyl-2-methylpyrimidine [cytoplasm] -> H+ [cytoplasm] + ADP [cytoplasm] + 4-amino-2-methyl-5-phosphomethylpyrimidine [cytoplasm]	YPL258C	0	1000	0
r_0561_3	hydroxymethylpyrimidine kinase (ATP)	ATP [cytoplasm] + 4-amino-5-hydroxymethyl-2-methylpyrimidine [cytoplasm] -> H+ [cytoplasm] + ADP [cytoplasm] + 4-amino-2-methyl-5-phosphomethylpyrimidine [cytoplasm]	YPR121W	0	1000	0
r_0562	hypoxanthine phosphoribosyltransferase (Hypoxanthine)	hypoxanthine [cytoplasm] + PRPP [cytoplasm] -> IMP [cytoplasm] + diphosphate [cytoplasm]	YDR399W	0	1000	0
r_0563	Imidazole-glycerol-3-phosphate synthase	5-[(5-phospho-1-deoxy-D-ribulos-1-ylamino)methylideneamino]-1-(5-phospho-D-ribosyl)imidazole-4-carboxamide [cytoplasm] + L-glutamine [cytoplasm] -> H+ [cytoplasm] + L-glutamate [cytoplasm] + AICAR [cytoplasm] + D-erythro-1-(imidazol-4-yl)glycerol 3-phosphate [cytoplasm]	YBR248C	0	1000	0
r_0564	imidazoleglycerol-phosphate dehydratase	D-erythro-1-(imidazol-4-yl)glycerol 3-phosphate [cytoplasm] -> H2O [cytoplasm] + 3-(imidazol-4-yl)-2-oxopropyl dihydrogen phosphate [cytoplasm]	YOR202W	0	1000	0
r_0565_1	IMP dehydrogenase	NAD [cytoplasm] + H2O [cytoplasm] + IMP [cytoplasm] -> H+ [cytoplasm] + NADH [cytoplasm] + xanthosine-5-phosphate [cytoplasm]	YHR216W	0	1000	0
r_0565_2	IMP dehydrogenase	NAD [cytoplasm] + H2O [cytoplasm] + IMP [cytoplasm] -> H+ [cytoplasm] + NADH [cytoplasm] + xanthosine-5-phosphate [cytoplasm]	YLR432W	0	1000	0
r_0565_3	IMP dehydrogenase	NAD [cytoplasm] + H2O [cytoplasm] + IMP [cytoplasm] -> H+ [cytoplasm] + NADH [cytoplasm] + xanthosine-5-phosphate [cytoplasm]	YML056C	0	1000	0
r_0566	indole-3-glycerol-phosphate synthase	H+ [cytoplasm] + 1-(2-carboxyphenylamino)-1-deoxy-D-ribulose 5-phosphate [cytoplasm] -> H2O [cytoplasm] + carbon dioxide [cytoplasm] + 1-C-(indol-3-yl)glycerol 3-phosphate [cytoplasm]	YKL211C	0	1000	0
r_0567_1	indole-3-pyruvate decarboxylase	H+ [cytoplasm] + indole-3-pyruvate [cytoplasm] -> carbon dioxide [cytoplasm] + indol-3-ylacetaldehyde [cytoplasm]	YGR087C	0	1000	0
r_0567_2	indole-3-pyruvate decarboxylase	H+ [cytoplasm] + indole-3-pyruvate [cytoplasm] -> carbon dioxide [cytoplasm] + indol-3-ylacetaldehyde [cytoplasm]	YLR044C	0	1000	0
r_0567_3	indole-3-pyruvate decarboxylase	H+ [cytoplasm] + indole-3-pyruvate [cytoplasm] -> carbon dioxide [cytoplasm] + indol-3-ylacetaldehyde [cytoplasm]	YLR134W	0	1000	0
r_0568	inorganic diphosphatase	H2O [cytoplasm] + diphosphate [cytoplasm] -> H+ [cytoplasm] + 2 phosphate [cytoplasm]	YBR011C	0	1000	0
r_0569	inorganic diphosphatase	H2O [mitochondrion] + diphosphate [mitochondrion] -> H+ [mitochondrion] + 2 phosphate [mitochondrion]	YMR267W	0	1000	0
r_0570_1_fwd	inosine monophosphate cyclohydrolase	phosphoribosyl-formamido-carboxamide [cytoplasm] -> H2O [cytoplasm] + IMP [cytoplasm]	YLR028C	0	1000	0
r_0570_1_rvs	inosine monophosphate cyclohydrolase	H2O [cytoplasm] + IMP [cytoplasm] -> phosphoribosyl-formamido-carboxamide [cytoplasm]	YLR028C	0	1000	0
r_0570_2_fwd	inosine monophosphate cyclohydrolase	phosphoribosyl-formamido-carboxamide [cytoplasm] -> H2O [cytoplasm] + IMP [cytoplasm]	YMR120C	0	1000	0
r_0570_2_rvs	inosine monophosphate cyclohydrolase	H2O [cytoplasm] + IMP [cytoplasm] -> phosphoribosyl-formamido-carboxamide [cytoplasm]	YMR120C	0	1000	0
r_0571	inositol-1,3,4,5,6-pentakisphosphate 2-kinase	ATP [nucleus] + H+ [nucleus] + myo-inositol 1,3,4,5,6-pentakisphosphate [nucleus] -> ADP [nucleus] + myo-inositol hexakisphosphate [nucleus]	YDR315C	0	1000	0
r_0572	inositol-1,3,4,5-triphosphate 6-kinase, nucleus	ATP [nucleus] + H+ [nucleus] + 1D-myo-inositol 1,3,4,5-tetrakisphosphate [nucleus] -> ADP [nucleus] + myo-inositol 1,3,4,5,6-pentakisphosphate [nucleus]	YDR173C	0	1000	0
r_0573	inositol-1,4,5,6- tetrakisphosphate 3-kinase, nucleus	ATP [nucleus] + H+ [nucleus] + 1D-myo-inositol 1,4,5,6-tetrakisphosphate [nucleus] -> ADP [nucleus] + myo-inositol 1,3,4,5,6-pentakisphosphate [nucleus]	YDR173C	0	1000	0
r_0574	inositol-1,4,5-triphosphate 6-kinase, nucleus	ATP [nucleus] + H+ [nucleus] + 1D-myo-inositol 1,4,5-trisphosphate [nucleus] -> ADP [nucleus] + 1D-myo-inositol 1,4,5,6-tetrakisphosphate [nucleus]	YDR173C	0	1000	0
r_0575	inositol-1,4,5-trisphosphate 3-kinase, nucleus	ATP [nucleus] + H+ [nucleus] + 1D-myo-inositol 1,4,5-trisphosphate [nucleus] -> ADP [nucleus] + 1D-myo-inositol 1,3,4,5-tetrakisphosphate [nucleus]	YDR173C	0	1000	0
r_0596	IPS phospholipase C	H2O [endoplasmic reticulum] + mannosylinositol phosphorylceramide A (C24) [endoplasmic reticulum] -> ceramide-1 (C24) [endoplasmic reticulum] + mannose-1D-myo-inositol 1-phosphate [endoplasmic reticulum]	YER019W	0	1000	0
r_0597	IPS phospholipase C	H2O [endoplasmic reticulum] + mannosylinositol phosphorylceramide A (C26) [endoplasmic reticulum] -> ceramide-1 (C26) [endoplasmic reticulum] + mannose-1D-myo-inositol 1-phosphate [endoplasmic reticulum]	YER019W	0	1000	0
r_0598	IPS phospholipase C	H2O [endoplasmic reticulum] + mannosylinositol phosphorylceramide B' (C24) [endoplasmic reticulum] -> ceramide-2' (C24) [endoplasmic reticulum] + mannose-1D-myo-inositol 1-phosphate [endoplasmic reticulum]	YER019W	0	1000	0
r_0599	IPS phospholipase C	H2O [endoplasmic reticulum] + mannosylinositol phosphorylceramide B' (C26) [endoplasmic reticulum] -> ceramide-2' (C26) [endoplasmic reticulum] + mannose-1D-myo-inositol 1-phosphate [endoplasmic reticulum]	YER019W	0	1000	0
r_0600	IPS phospholipase C	H2O [endoplasmic reticulum] + mannosylinositol phosphorylceramide B (C24) [endoplasmic reticulum] -> ceramide-2 (C24) [endoplasmic reticulum] + mannose-1D-myo-inositol 1-phosphate [endoplasmic reticulum]	YER019W	0	1000	0
r_0601	IPS phospholipase C	H2O [endoplasmic reticulum] + mannosylinositol phosphorylceramide B (C26) [endoplasmic reticulum] -> ceramide-2 (C26) [endoplasmic reticulum] + mannose-1D-myo-inositol 1-phosphate [endoplasmic reticulum]	YER019W	0	1000	0
r_0602	IPS phospholipase C	H2O [endoplasmic reticulum] + mannosylinositol phosphorylceramide C (C24) [endoplasmic reticulum] -> ceramide-3 (C24) [endoplasmic reticulum] + mannose-1D-myo-inositol 1-phosphate [endoplasmic reticulum]	YER019W	0	1000	0
r_0603	IPS phospholipase C	H2O [endoplasmic reticulum] + mannosylinositol phosphorylceramide C (C26) [endoplasmic reticulum] -> ceramide-3 (C26) [endoplasmic reticulum] + mannose-1D-myo-inositol 1-phosphate [endoplasmic reticulum]	YER019W	0	1000	0
r_0604	IPS phospholipase C	H2O [endoplasmic reticulum] + mannosylinositol phosphorylceramide D (C24) [endoplasmic reticulum] -> ceramide-4 (C24) [endoplasmic reticulum] + mannose-1D-myo-inositol 1-phosphate [endoplasmic reticulum]	YER019W	0	1000	0
r_0605	IPS phospholipase C	H2O [endoplasmic reticulum] + mannosylinositol phosphorylceramide D (C26) [endoplasmic reticulum] -> ceramide-4 (C26) [endoplasmic reticulum] + mannose-1D-myo-inositol 1-phosphate [endoplasmic reticulum]	YER019W	0	1000	0
r_0606	IPS phospholipase C	H2O [endoplasmic reticulum] + inositol phosphomannosylinositol phosphoceramide A (C24) [endoplasmic reticulum] -> ceramide-1 (C24) [endoplasmic reticulum] + mannose-(1D-myo-inositol 1-phosphate)2 [endoplasmic reticulum]	YER019W	0	1000	0
r_0607	IPS phospholipase C	H2O [endoplasmic reticulum] + inositol phosphomannosylinositol phosphoceramide A (C26) [endoplasmic reticulum] -> ceramide-1 (C26) [endoplasmic reticulum] + mannose-(1D-myo-inositol 1-phosphate)2 [endoplasmic reticulum]	YER019W	0	1000	0
r_0608	IPS phospholipase C	H2O [endoplasmic reticulum] + inositol phosphomannosylinositol phosphoceramide B' (C24) [endoplasmic reticulum] -> ceramide-2' (C24) [endoplasmic reticulum] + mannose-(1D-myo-inositol 1-phosphate)2 [endoplasmic reticulum]	YER019W	0	1000	0
r_0609	IPS phospholipase C	H2O [endoplasmic reticulum] + inositol phosphomannosylinositol phosphoceramide B' (C26) [endoplasmic reticulum] -> ceramide-2' (C26) [endoplasmic reticulum] + mannose-(1D-myo-inositol 1-phosphate)2 [endoplasmic reticulum]	YER019W	0	1000	0
r_0610	IPS phospholipase C	H2O [endoplasmic reticulum] + inositol phosphomannosylinositol phosphoceramide B (C24) [endoplasmic reticulum] -> ceramide-2 (C24) [endoplasmic reticulum] + mannose-(1D-myo-inositol 1-phosphate)2 [endoplasmic reticulum]	YER019W	0	1000	0
r_0611	IPS phospholipase C	H2O [endoplasmic reticulum] + inositol phosphomannosylinositol phosphoceramide B (C26) [endoplasmic reticulum] -> ceramide-2 (C26) [endoplasmic reticulum] + mannose-(1D-myo-inositol 1-phosphate)2 [endoplasmic reticulum]	YER019W	0	1000	0
r_0612	IPS phospholipase C	H2O [endoplasmic reticulum] + inositol phosphomannosylinositol phosphoceramide C (C24) [endoplasmic reticulum] -> ceramide-3 (C24) [endoplasmic reticulum] + mannose-(1D-myo-inositol 1-phosphate)2 [endoplasmic reticulum]	YER019W	0	1000	0
r_0613	IPS phospholipase C	H2O [endoplasmic reticulum] + inositol phosphomannosylinositol phosphoceramide C (C26) [endoplasmic reticulum] -> ceramide-3 (C26) [endoplasmic reticulum] + mannose-(1D-myo-inositol 1-phosphate)2 [endoplasmic reticulum]	YER019W	0	1000	0
r_0614	IPS phospholipase C	H2O [endoplasmic reticulum] + inositol phosphomannosylinositol phosphoceramide D (C24) [endoplasmic reticulum] -> ceramide-4 (C24) [endoplasmic reticulum] + mannose-(1D-myo-inositol 1-phosphate)2 [endoplasmic reticulum]	YER019W	0	1000	0
r_0615	IPS phospholipase C	H2O [endoplasmic reticulum] + inositol phosphomannosylinositol phosphoceramide D (C26) [endoplasmic reticulum] -> ceramide-4 (C26) [endoplasmic reticulum] + mannose-(1D-myo-inositol 1-phosphate)2 [endoplasmic reticulum]	YER019W	0	1000	0
r_0616	IPS phospholipase C	H2O [mitochondrion] + inositol-P-ceramide A (C24) [mitochondrion] -> 1D-myo-inositol 3-phosphate [mitochondrion] + ceramide-1 (C24) [mitochondrion]	YER019W	0	1000	0
r_0617	IPS phospholipase C	H2O [mitochondrion] + inositol-P-ceramide A (C26) [mitochondrion] -> 1D-myo-inositol 3-phosphate [mitochondrion] + ceramide-1 (C26) [mitochondrion]	YER019W	0	1000	0
r_0618	IPS phospholipase C	H2O [mitochondrion] + inositol-P-ceramide B' (C24) [mitochondrion] -> 1D-myo-inositol 3-phosphate [mitochondrion] + ceramide-2' (C24) [mitochondrion]	YER019W	0	1000	0
r_0619	IPS phospholipase C	H2O [mitochondrion] + inositol-P-ceramide B' (C26) [mitochondrion] -> 1D-myo-inositol 3-phosphate [mitochondrion] + ceramide-2' (C26) [mitochondrion]	YER019W	0	1000	0
r_0620	IPS phospholipase C	H2O [mitochondrion] + inositol-P-ceramide B (C24) [mitochondrion] -> 1D-myo-inositol 3-phosphate [mitochondrion] + ceramide-2 (C24) [mitochondrion]	YER019W	0	1000	0
r_0621	IPS phospholipase C	H2O [mitochondrion] + inositol-P-ceramide B (C26) [mitochondrion] -> 1D-myo-inositol 3-phosphate [mitochondrion] + ceramide-2 (C26) [mitochondrion]	YER019W	0	1000	0
r_0622	IPS phospholipase C	H2O [mitochondrion] + inositol-P-ceramide C (C24) [mitochondrion] -> 1D-myo-inositol 3-phosphate [mitochondrion] + ceramide-3 (C24) [mitochondrion]	YER019W	0	1000	0
r_0623	IPS phospholipase C	H2O [mitochondrion] + inositol-P-ceramide C (C26) [mitochondrion] -> 1D-myo-inositol 3-phosphate [mitochondrion] + ceramide-3 (C26) [mitochondrion]	YER019W	0	1000	0
r_0624	IPS phospholipase C	H2O [mitochondrion] + inositol-P-ceramide D (C24) [mitochondrion] -> 1D-myo-inositol 3-phosphate [mitochondrion] + ceramide-4 (C24) [mitochondrion]	YER019W	0	1000	0
r_0625	IPS phospholipase C	H2O [mitochondrion] + inositol-P-ceramide D (C26) [mitochondrion] -> 1D-myo-inositol 3-phosphate [mitochondrion] + ceramide-4 (C26) [mitochondrion]	YER019W	0	1000	0
r_0626	IPS phospholipase C	H2O [mitochondrion] + mannosylinositol phosphorylceramide A (C24) [mitochondrion] -> ceramide-1 (C24) [mitochondrion] + mannose-1D-myo-inositol 1-phosphate [mitochondrion]	YER019W	0	1000	0
r_0627	IPS phospholipase C	H2O [mitochondrion] + mannosylinositol phosphorylceramide A (C26) [mitochondrion] -> ceramide-1 (C26) [mitochondrion] + mannose-1D-myo-inositol 1-phosphate [mitochondrion]	YER019W	0	1000	0
r_0628	IPS phospholipase C	H2O [mitochondrion] + mannosylinositol phosphorylceramide B' (C24) [mitochondrion] -> ceramide-2' (C24) [mitochondrion] + mannose-1D-myo-inositol 1-phosphate [mitochondrion]	YER019W	0	1000	0
r_0629	IPS phospholipase C	H2O [mitochondrion] + mannosylinositol phosphorylceramide B' (C26) [mitochondrion] -> ceramide-2' (C26) [mitochondrion] + mannose-1D-myo-inositol 1-phosphate [mitochondrion]	YER019W	0	1000	0
r_0630	IPS phospholipase C	H2O [mitochondrion] + mannosylinositol phosphorylceramide B (C24) [mitochondrion] -> ceramide-2 (C24) [mitochondrion] + mannose-1D-myo-inositol 1-phosphate [mitochondrion]	YER019W	0	1000	0
r_0631	IPS phospholipase C	H2O [mitochondrion] + mannosylinositol phosphorylceramide B (C26) [mitochondrion] -> ceramide-2 (C26) [mitochondrion] + mannose-1D-myo-inositol 1-phosphate [mitochondrion]	YER019W	0	1000	0
r_0632	IPS phospholipase C	H2O [mitochondrion] + mannosylinositol phosphorylceramide C (C24) [mitochondrion] -> ceramide-3 (C24) [mitochondrion] + mannose-1D-myo-inositol 1-phosphate [mitochondrion]	YER019W	0	1000	0
r_0633	IPS phospholipase C	H2O [mitochondrion] + mannosylinositol phosphorylceramide C (C26) [mitochondrion] -> ceramide-3 (C26) [mitochondrion] + mannose-1D-myo-inositol 1-phosphate [mitochondrion]	YER019W	0	1000	0
r_0634	IPS phospholipase C	H2O [mitochondrion] + mannosylinositol phosphorylceramide D (C24) [mitochondrion] -> ceramide-4 (C24) [mitochondrion] + mannose-1D-myo-inositol 1-phosphate [mitochondrion]	YER019W	0	1000	0
r_0635	IPS phospholipase C	H2O [mitochondrion] + mannosylinositol phosphorylceramide D (C26) [mitochondrion] -> ceramide-4 (C26) [mitochondrion] + mannose-1D-myo-inositol 1-phosphate [mitochondrion]	YER019W	0	1000	0
r_0636	IPS phospholipase C	H2O [mitochondrion] + inositol phosphomannosylinositol phosphoceramide A (C24) [mitochondrion] -> ceramide-1 (C24) [mitochondrion] + mannose-(1D-myo-inositol 1-phosphate)2 [mitochondrion]	YER019W	0	1000	0
r_0637	IPS phospholipase C	H2O [mitochondrion] + inositol phosphomannosylinositol phosphoceramide A (C26) [mitochondrion] -> ceramide-1 (C26) [mitochondrion] + mannose-(1D-myo-inositol 1-phosphate)2 [mitochondrion]	YER019W	0	1000	0
r_0638	IPS phospholipase C	H2O [mitochondrion] + inositol phosphomannosylinositol phosphoceramide B' (C24) [mitochondrion] -> ceramide-2' (C24) [mitochondrion] + mannose-(1D-myo-inositol 1-phosphate)2 [mitochondrion]	YER019W	0	1000	0
r_0639	IPS phospholipase C	H2O [mitochondrion] + inositol phosphomannosylinositol phosphoceramide B' (C26) [mitochondrion] -> ceramide-2' (C26) [mitochondrion] + mannose-(1D-myo-inositol 1-phosphate)2 [mitochondrion]	YER019W	0	1000	0
r_0640	IPS phospholipase C	H2O [mitochondrion] + inositol phosphomannosylinositol phosphoceramide B (C24) [mitochondrion] -> ceramide-2 (C24) [mitochondrion] + mannose-(1D-myo-inositol 1-phosphate)2 [mitochondrion]	YER019W	0	1000	0
r_0641	IPS phospholipase C	H2O [mitochondrion] + inositol phosphomannosylinositol phosphoceramide B (C26) [mitochondrion] -> ceramide-2 (C26) [mitochondrion] + mannose-(1D-myo-inositol 1-phosphate)2 [mitochondrion]	YER019W	0	1000	0
r_0642	IPS phospholipase C	H2O [mitochondrion] + inositol phosphomannosylinositol phosphoceramide C (C24) [mitochondrion] -> ceramide-3 (C24) [mitochondrion] + mannose-(1D-myo-inositol 1-phosphate)2 [mitochondrion]	YER019W	0	1000	0
r_0643	IPS phospholipase C	H2O [mitochondrion] + inositol phosphomannosylinositol phosphoceramide C (C26) [mitochondrion] -> ceramide-3 (C26) [mitochondrion] + mannose-(1D-myo-inositol 1-phosphate)2 [mitochondrion]	YER019W	0	1000	0
r_0644	IPS phospholipase C	H2O [mitochondrion] + inositol phosphomannosylinositol phosphoceramide D (C24) [mitochondrion] -> ceramide-4 (C24) [mitochondrion] + mannose-(1D-myo-inositol 1-phosphate)2 [mitochondrion]	YER019W	0	1000	0
r_0645	IPS phospholipase C	H2O [mitochondrion] + inositol phosphomannosylinositol phosphoceramide D (C26) [mitochondrion] -> ceramide-4 (C26) [mitochondrion] + mannose-(1D-myo-inositol 1-phosphate)2 [mitochondrion]	YER019W	0	1000	0
r_0646	IPS phospholipase C	H2O [endoplasmic reticulum] + inositol-P-ceramide A (C24) [endoplasmic reticulum] -> ceramide-1 (C24) [endoplasmic reticulum] + 1D-myo-inositol 1-phosphate [endoplasmic reticulum]	YER019W	0	1000	0
r_0647	IPS phospholipase C	H2O [endoplasmic reticulum] + inositol-P-ceramide A (C26) [endoplasmic reticulum] -> ceramide-1 (C26) [endoplasmic reticulum] + 1D-myo-inositol 1-phosphate [endoplasmic reticulum]	YER019W	0	1000	0
r_0648	IPS phospholipase C	H2O [endoplasmic reticulum] + inositol-P-ceramide B' (C24) [endoplasmic reticulum] -> ceramide-2' (C24) [endoplasmic reticulum] + 1D-myo-inositol 1-phosphate [endoplasmic reticulum]	YER019W	0	1000	0
r_0649	IPS phospholipase C	H2O [endoplasmic reticulum] + inositol-P-ceramide B' (C26) [endoplasmic reticulum] -> ceramide-2' (C26) [endoplasmic reticulum] + 1D-myo-inositol 1-phosphate [endoplasmic reticulum]	YER019W	0	1000	0
r_0650	IPS phospholipase C	H2O [endoplasmic reticulum] + inositol-P-ceramide B (C24) [endoplasmic reticulum] -> ceramide-2 (C24) [endoplasmic reticulum] + 1D-myo-inositol 1-phosphate [endoplasmic reticulum]	YER019W	0	1000	0
r_0651	IPS phospholipase C	H2O [endoplasmic reticulum] + inositol-P-ceramide B (C26) [endoplasmic reticulum] -> ceramide-2 (C26) [endoplasmic reticulum] + 1D-myo-inositol 1-phosphate [endoplasmic reticulum]	YER019W	0	1000	0
r_0652	IPS phospholipase C	H2O [endoplasmic reticulum] + inositol-P-ceramide C (C24) [endoplasmic reticulum] -> ceramide-3 (C24) [endoplasmic reticulum] + 1D-myo-inositol 1-phosphate [endoplasmic reticulum]	YER019W	0	1000	0
r_0653	IPS phospholipase C	H2O [endoplasmic reticulum] + inositol-P-ceramide C (C26) [endoplasmic reticulum] -> ceramide-3 (C26) [endoplasmic reticulum] + 1D-myo-inositol 1-phosphate [endoplasmic reticulum]	YER019W	0	1000	0
r_0654	IPS phospholipase C	H2O [endoplasmic reticulum] + inositol-P-ceramide D (C24) [endoplasmic reticulum] -> ceramide-4 (C24) [endoplasmic reticulum] + 1D-myo-inositol 1-phosphate [endoplasmic reticulum]	YER019W	0	1000	0
r_0655	IPS phospholipase C	H2O [endoplasmic reticulum] + inositol-P-ceramide D (C26) [endoplasmic reticulum] -> ceramide-4 (C26) [endoplasmic reticulum] + 1D-myo-inositol 1-phosphate [endoplasmic reticulum]	YER019W	0	1000	0
r_0656	isoamyl acetate-hydrolyzing esterase	H2O [cytoplasm] + isoamyl acetate [cytoplasm] -> H+ [cytoplasm] + acetate [cytoplasm] + isoamylol [cytoplasm]	YOR126C	0	1000	0
r_0657	isobutyl acetate-hydrolyzing esterase	H2O [cytoplasm] + isobutyl acetate [cytoplasm] -> H+ [cytoplasm] + acetate [cytoplasm] + isobutanol [cytoplasm]	YOR126C	0	1000	0
r_0658	isocitrate dehydrogenase (NAD+)	NAD [mitochondrion] + isocitrate [mitochondrion] -> NADH [mitochondrion] + carbon dioxide [mitochondrion] + 2-oxoglutarate [mitochondrion]	YNL037C and YOR136W	0	1000	0
r_0659_fwd	isocitrate dehydrogenase (NADP)	NADP(+) [cytoplasm] + isocitrate [cytoplasm] -> NADPH [cytoplasm] + 2-oxoglutarate [cytoplasm] + carbon dioxide [cytoplasm]	YLR174W	0	1000	0
r_0659_rvs	isocitrate dehydrogenase (NADP)	NADPH [cytoplasm] + 2-oxoglutarate [cytoplasm] + carbon dioxide [cytoplasm] -> NADP(+) [cytoplasm] + isocitrate [cytoplasm]	YLR174W	0	1000	0
r_0661	isocitrate dehydrogenase (NADP+), peroxisomal	isocitrate [peroxisome] + NADP(+) [peroxisome] -> 2-oxoglutarate [peroxisome] + carbon dioxide [peroxisome] + NADPH [peroxisome]	YNL009W	0	1000	0
r_0662	isocitrate lyase	isocitrate [cytoplasm] -> glyoxylate [cytoplasm] + succinate [cytoplasm]	YER065C	0	1000	0
r_0663_fwd	isoleucine transaminase	2-oxoglutarate [cytoplasm] + L-isoleucine [cytoplasm] -> L-glutamate [cytoplasm] + (S)-3-methyl-2-oxopentanoate [cytoplasm]	YJR148W	0	1000	0
r_0663_rvs	isoleucine transaminase	L-glutamate [cytoplasm] + (S)-3-methyl-2-oxopentanoate [cytoplasm] -> 2-oxoglutarate [cytoplasm] + L-isoleucine [cytoplasm]	YJR148W	0	1000	0
r_0664_fwd	isoleucine transaminase	2-oxoglutarate [mitochondrion] + L-isoleucine [mitochondrion] -> L-glutamate [mitochondrion] + (S)-3-methyl-2-oxopentanoate [mitochondrion]	YHR208W	0	1000	0
r_0664_rvs	isoleucine transaminase	L-glutamate [mitochondrion] + (S)-3-methyl-2-oxopentanoate [mitochondrion] -> 2-oxoglutarate [mitochondrion] + L-isoleucine [mitochondrion]	YHR208W	0	1000	0
r_0665	isoleucyl-tRNA synthetase	ATP [cytoplasm] + L-isoleucine [cytoplasm] + tRNA(Ile) [cytoplasm] -> AMP [cytoplasm] + diphosphate [cytoplasm] + Ile-tRNA(Ile) [cytoplasm]	YBL076C	0	1000	0
r_0666	isoleucyl-tRNA synthetase	ATP [mitochondrion] + L-isoleucine [mitochondrion] + tRNA(Ile) [mitochondrion] -> AMP [mitochondrion] + diphosphate [mitochondrion] + Ile-tRNA(Ile) [mitochondrion]	YPL040C	0	1000	0
r_0667_fwd	isopentenyl-diphosphate D-isomerase	isopentenyl diphosphate [cytoplasm] -> prenyl diphosphate(3-) [cytoplasm]	YPL117C	0	1000	0
r_0667_rvs	isopentenyl-diphosphate D-isomerase	prenyl diphosphate(3-) [cytoplasm] -> isopentenyl diphosphate [cytoplasm]	YPL117C	0	1000	0
r_0668_fwd	itaconate-CoA ligase (ADP-forming)	ATP [mitochondrion] + coenzyme A [mitochondrion] + itaconate [mitochondrion] -> phosphate [mitochondrion] + ADP [mitochondrion] + itaconyl-CoA [mitochondrion]	YGR244C and YOR142W	0	1000	0
r_0668_rvs	itaconate-CoA ligase (ADP-forming)	phosphate [mitochondrion] + ADP [mitochondrion] + itaconyl-CoA [mitochondrion] -> ATP [mitochondrion] + coenzyme A [mitochondrion] + itaconate [mitochondrion]	YGR244C and YOR142W	0	1000	0
r_0669	ketol-acid reductoisomerase (2-aceto-2-hydroxybutanoate)	H+ [mitochondrion] + (S)-2-acetyl-2-hydroxybutanoate [mitochondrion] + NADPH [mitochondrion] -> NADP(+) [mitochondrion] + (2R,3R)-2,3-dihydroxy-3-methylpentanoate [mitochondrion]	YLR355C	0	1000	0
r_0670	kynureninase	H2O [cytoplasm] + L-kynurenine [cytoplasm] -> H+ [cytoplasm] + L-alanine [cytoplasm] + anthranilate [cytoplasm]	YLR231C	0	1000	0
r_0671	kynurenine 3-monooxygenase	H+ [cytoplasm] + NADPH [cytoplasm] + oxygen [cytoplasm] + L-kynurenine [cytoplasm] -> H2O [cytoplasm] + NADP(+) [cytoplasm] + 3-hydroxy-L-kynurenine [cytoplasm]	YBL098W	0	1000	0
r_0672_fwd	L-1-pyrroline-3-hydroxy-5-carboxylate dehydrogenase	2 H2O [mitochondrion] + NAD [mitochondrion] + 1-pyrroline-3-hydroxy-5-carboxylic acid [mitochondrion] -> H+ [mitochondrion] + NADH [mitochondrion] + erythro-4-hydroxy-L-glutamic acid [mitochondrion]	YHR037W	0	1000	0
r_0672_rvs	L-1-pyrroline-3-hydroxy-5-carboxylate dehydrogenase	H+ [mitochondrion] + NADH [mitochondrion] + erythro-4-hydroxy-L-glutamic acid [mitochondrion] -> 2 H2O [mitochondrion] + NAD [mitochondrion] + 1-pyrroline-3-hydroxy-5-carboxylic acid [mitochondrion]	YHR037W	0	1000	0
r_0673_fwd	L-4-hydroxyglutamate semialdehyde dehydrogenase	H2O [mitochondrion] + NAD [mitochondrion] + L-4-hydroxyglutamic semialdehyde [mitochondrion] -> 2 H+ [mitochondrion] + NADH [mitochondrion] + erythro-4-hydroxy-L-glutamic acid [mitochondrion]	YHR037W	0	1000	0
r_0673_rvs	L-4-hydroxyglutamate semialdehyde dehydrogenase	2 H+ [mitochondrion] + NADH [mitochondrion] + erythro-4-hydroxy-L-glutamic acid [mitochondrion] -> H2O [mitochondrion] + NAD [mitochondrion] + L-4-hydroxyglutamic semialdehyde [mitochondrion]	YHR037W	0	1000	0
r_0674_fwd	L-alanine transaminase	2-oxoglutarate [mitochondrion] + L-alanine [mitochondrion] -> pyruvate [mitochondrion] + L-glutamate [mitochondrion]	YLR089C	0	1000	0
r_0674_rvs	L-alanine transaminase	pyruvate [mitochondrion] + L-glutamate [mitochondrion] -> 2-oxoglutarate [mitochondrion] + L-alanine [mitochondrion]	YLR089C	0	1000	0
r_0675	L-allo-threonine aldolase	L-allothreonine [cytoplasm] -> acetaldehyde [cytoplasm] + L-glycine [cytoplasm]	YEL046C	0	1000	0
r_0676_fwd	L-allo-threonine dehydrogenase	NADP(+) [cytoplasm] + L-allothreonine [cytoplasm] -> H+ [cytoplasm] + NADPH [cytoplasm] + L-2-amino-3-oxobutanoate [cytoplasm]	YMR226C	0	1000	0
r_0676_rvs	L-allo-threonine dehydrogenase	H+ [cytoplasm] + NADPH [cytoplasm] + L-2-amino-3-oxobutanoate [cytoplasm] -> NADP(+) [cytoplasm] + L-allothreonine [cytoplasm]	YMR226C	0	1000	0
r_0678	L-aminoadipate-semialdehyde dehydrogenase (NADPH)	H+ [cytoplasm] + NADPH [cytoplasm] + L-2-aminoadipate [cytoplasm] + ATP [cytoplasm] -> NADP(+) [cytoplasm] + AMP [cytoplasm] + diphosphate [cytoplasm] + L-allysine [cytoplasm]	YBR115C and YGL154C	0	1000	0
r_0679	L-asparaginase	H2O [cytoplasm] + L-asparagine [cytoplasm] -> ammonium [cytoplasm] + L-aspartate [cytoplasm]	YDR321W	0	1000	0
r_0680_1	L-asparaginase	H2O [extracellular] + L-asparagine [extracellular] -> ammonium [extracellular] + L-aspartate [extracellular]	YLR155C	0	1000	0
r_0680_2	L-asparaginase	H2O [extracellular] + L-asparagine [extracellular] -> ammonium [extracellular] + L-aspartate [extracellular]	YLR157C	0	1000	0
r_0680_3	L-asparaginase	H2O [extracellular] + L-asparagine [extracellular] -> ammonium [extracellular] + L-aspartate [extracellular]	YLR158C	0	1000	0
r_0680_4	L-asparaginase	H2O [extracellular] + L-asparagine [extracellular] -> ammonium [extracellular] + L-aspartate [extracellular]	YLR160C	0	1000	0
r_0681	L-erythro-4-hydroxyglutamate:2-oxoglutarate aminotransferase	2-oxoglutarate [cytoplasm] + erythro-4-hydroxy-L-glutamic acid [cytoplasm] -> L-glutamate [cytoplasm] + 4-hydroxy-2-oxoglutarate [cytoplasm]	YLR027C	0	1000	0
r_0682	L-erythro-4-hydroxyglutamate:2-oxoglutarate aminotransferase	2-oxoglutarate [mitochondrion] + erythro-4-hydroxy-L-glutamic acid [mitochondrion] -> L-glutamate [mitochondrion] + 4-hydroxy-2-oxoglutarate [mitochondrion]	YKL106W	0	1000	0
r_0683	L-erythro-4-hydroxyglutamate:2-oxoglutarate aminotransferase	2-oxoglutarate [peroxisome] + erythro-4-hydroxy-L-glutamic acid [peroxisome] -> L-glutamate [peroxisome] + 4-hydroxy-2-oxoglutarate [peroxisome]	YLR027C	0	1000	0
r_0687	L-hydroxyproline reductase (NADP)	2 H+ [cytoplasm] + NADPH [cytoplasm] + 1-pyrroline-3-hydroxy-5-carboxylic acid [cytoplasm] -> NADP(+) [cytoplasm] + L-proline [cytoplasm]	YER023W	0	1000	0
r_0688_1	L-lactaldehyde:NADP+ 1-oxidoreductase	H+ [cytoplasm] + NADPH [cytoplasm] + methylglyoxal [cytoplasm] -> NADP(+) [cytoplasm] + (S)-lactaldehyde [cytoplasm]	YHR104W	0	1000	0
r_0688_2	L-lactaldehyde:NADP+ 1-oxidoreductase	H+ [cytoplasm] + NADPH [cytoplasm] + methylglyoxal [cytoplasm] -> NADP(+) [cytoplasm] + (S)-lactaldehyde [cytoplasm]	YOL151W	0	1000	0
r_0689	L-serine deaminase	L-serine [cytoplasm] -> pyruvate [cytoplasm] + ammonium [cytoplasm]	YCL064C	0	1000	0
r_0690	L-serine dehydrogenase	NADP(+) [cytoplasm] + L-serine [cytoplasm] -> H+ [cytoplasm] + NADPH [cytoplasm] + L-alpha-formylglycine [cytoplasm]	YMR226C	0	1000	0
r_0691	L-sorbitol dehydrogenase (L-sorbose-producing)	NAD [cytoplasm] + L-glucitol [cytoplasm] -> H+ [cytoplasm] + NADH [cytoplasm] + L-sorbose [cytoplasm]	YJR159W	0	1000	0
r_0692	L-threonine deaminase	L-threonine [cytoplasm] -> ammonium [cytoplasm] + 2-oxobutanoate [cytoplasm]	YCL064C	0	1000	0
r_0693	L-threonine deaminase	L-threonine [mitochondrion] -> 2-oxobutanoate [mitochondrion] + ammonium [mitochondrion]	YER086W	0	1000	0
r_0694	L-tryptophan:oxygen 2,3-oxidoreductase (decyclizing)	oxygen [cytoplasm] + L-tryptophan [cytoplasm] -> N-formyl-L-kynurenine [cytoplasm]	YJR078W	0	1000	0
r_0695	L-tyrosine N-formyltransferase	10-formyl-THF [cytoplasm] + L-tyrosine [cytoplasm] -> H+ [cytoplasm] + THF [cytoplasm] + N-formyl-L-tyrosine [cytoplasm]	YDR403W	0	1000	0
r_0696	lactaldehyde dehydrogenase	NAD [cytoplasm] + H2O [cytoplasm] + (S)-lactaldehyde [cytoplasm] -> 2 H+ [cytoplasm] + NADH [cytoplasm] + (S)-lactate [cytoplasm]	YOL151W	0	1000	0
r_0697	lactoylglutathione lyase	methylglyoxal [cytoplasm] + glutathione [cytoplasm] -> (R)-S-lactoylglutathione [cytoplasm]	YML004C	0	1000	0
r_0698	lanosterol synthase	(S)-2,3-epoxysqualene [cytoplasm] -> lanosterol [cytoplasm]	YHR072W	0	1000	0
r_0699_fwd	leucine transaminase	2-oxoglutarate [cytoplasm] + L-leucine [cytoplasm] -> L-glutamate [cytoplasm] + 4-methyl-2-oxopentanoate [cytoplasm]	YJR148W	0	1000	0
r_0699_rvs	leucine transaminase	L-glutamate [cytoplasm] + 4-methyl-2-oxopentanoate [cytoplasm] -> 2-oxoglutarate [cytoplasm] + L-leucine [cytoplasm]	YJR148W	0	1000	0
r_0700_fwd	leucine transaminase	2-oxoglutarate [mitochondrion] + L-leucine [mitochondrion] -> L-glutamate [mitochondrion] + 4-methyl-2-oxopentanoate [mitochondrion]	YHR208W	0	1000	0
r_0700_rvs	leucine transaminase	L-glutamate [mitochondrion] + 4-methyl-2-oxopentanoate [mitochondrion] -> 2-oxoglutarate [mitochondrion] + L-leucine [mitochondrion]	YHR208W	0	1000	0
r_0701	leucyl-tRNA synthetase	ATP [cytoplasm] + L-leucine [cytoplasm] + tRNA(Leu) [cytoplasm] -> AMP [cytoplasm] + diphosphate [cytoplasm] + Leu-tRNA(Leu) [cytoplasm]	YPL160W	0	1000	0
r_0702	leucyl-tRNA synthetase	ATP [mitochondrion] + L-leucine [mitochondrion] + tRNA(Leu) [mitochondrion] -> AMP [mitochondrion] + diphosphate [mitochondrion] + Leu-tRNA(Leu) [mitochondrion]	YLR382C	0	1000	0
r_0703_fwd	leukotriene A4 hydrolase	H2O [cytoplasm] + leukotriene A4 [cytoplasm] -> (5S,6S)-di-HETE [cytoplasm]	YNL045W	0	1000	0
r_0703_rvs	leukotriene A4 hydrolase	(5S,6S)-di-HETE [cytoplasm] -> H2O [cytoplasm] + leukotriene A4 [cytoplasm]	YNL045W	0	1000	0
r_0704_fwd	leukotriene A4 hydrolase	H2O [nucleus] + leukotriene A4 [nucleus] -> (5S,6S)-di-HETE [nucleus]	YNL045W	0	1000	0
r_0704_rvs	leukotriene A4 hydrolase	(5S,6S)-di-HETE [nucleus] -> H2O [nucleus] + leukotriene A4 [nucleus]	YNL045W	0	1000	0
r_0705_fwd	leukotriene A4 hydrolase	H2O [cytoplasm] + leukotriene A4 [cytoplasm] -> Delta(6)-trans,Delta(8)-cis-leukotriene B4 [cytoplasm]	YNL045W	0	1000	0
r_0705_rvs	leukotriene A4 hydrolase	Delta(6)-trans,Delta(8)-cis-leukotriene B4 [cytoplasm] -> H2O [cytoplasm] + leukotriene A4 [cytoplasm]	YNL045W	0	1000	0
r_0706_fwd	leukotriene A4 hydrolase	H2O [nucleus] + leukotriene A4 [nucleus] -> Delta(6)-trans,Delta(8)-cis-leukotriene B4 [nucleus]	YNL045W	0	1000	0
r_0706_rvs	leukotriene A4 hydrolase	Delta(6)-trans,Delta(8)-cis-leukotriene B4 [nucleus] -> H2O [nucleus] + leukotriene A4 [nucleus]	YNL045W	0	1000	0
r_0707_fwd	leukotriene A4 hydrolase	H2O [cytoplasm] + leukotriene A4 [cytoplasm] -> leukotriene B4 [cytoplasm]	YNL045W	0	1000	0
r_0707_rvs	leukotriene A4 hydrolase	leukotriene B4 [cytoplasm] -> H2O [cytoplasm] + leukotriene A4 [cytoplasm]	YNL045W	0	1000	0
r_0708_fwd	leukotriene A4 hydrolase	H2O [nucleus] + leukotriene A4 [nucleus] -> leukotriene B4 [nucleus]	YNL045W	0	1000	0
r_0708_rvs	leukotriene A4 hydrolase	leukotriene B4 [nucleus] -> H2O [nucleus] + leukotriene A4 [nucleus]	YNL045W	0	1000	0
r_0711	lysyl-tRNA synthetase	ATP [cytoplasm] + L-lysine [cytoplasm] + tRNA(Lys) [cytoplasm] -> AMP [cytoplasm] + diphosphate [cytoplasm] + Lys-tRNA(Lys) [cytoplasm]	YDR037W	0	1000	0
r_0712	lysyl-tRNA synthetase	ATP [mitochondrion] + L-lysine [mitochondrion] + tRNA(Lys) [mitochondrion] -> AMP [mitochondrion] + diphosphate [mitochondrion] + Lys-tRNA(Lys) [mitochondrion]	YNL073W	0	1000	0
r_0713_fwd	malate dehydrogenase	NAD [mitochondrion] + (S)-malate [mitochondrion] -> H+ [mitochondrion] + NADH [mitochondrion] + oxaloacetate [mitochondrion]	YKL085W	0	1000	0
r_0713_rvs	malate dehydrogenase	H+ [mitochondrion] + NADH [mitochondrion] + oxaloacetate [mitochondrion] -> NAD [mitochondrion] + (S)-malate [mitochondrion]	YKL085W	0	1000	0
r_0714_fwd	malate dehydrogenase, cytoplasmic	NAD [cytoplasm] + (S)-malate [cytoplasm] -> H+ [cytoplasm] + NADH [cytoplasm] + oxaloacetate [cytoplasm]	YOL126C	0	1000	0
r_0714_rvs	malate dehydrogenase, cytoplasmic	H+ [cytoplasm] + NADH [cytoplasm] + oxaloacetate [cytoplasm] -> NAD [cytoplasm] + (S)-malate [cytoplasm]	YOL126C	0	1000	0
r_0715_fwd	malate dehydrogenase, peroxisomal	NAD [peroxisome] + (S)-malate [peroxisome] -> H+ [peroxisome] + NADH [peroxisome] + oxaloacetate [peroxisome]	YDL078C	0	1000	0
r_0715_rvs	malate dehydrogenase, peroxisomal	H+ [peroxisome] + NADH [peroxisome] + oxaloacetate [peroxisome] -> NAD [peroxisome] + (S)-malate [peroxisome]	YDL078C	0	1000	0
r_0716_1	malate synthase	H2O [cytoplasm] + acetyl-CoA [cytoplasm] + glyoxylate [cytoplasm] -> H+ [cytoplasm] + coenzyme A [cytoplasm] + (S)-malate [cytoplasm]	YIR031C	0	1000	0
r_0716_2	malate synthase	H2O [cytoplasm] + acetyl-CoA [cytoplasm] + glyoxylate [cytoplasm] -> H+ [cytoplasm] + coenzyme A [cytoplasm] + (S)-malate [cytoplasm]	YNL117W	0	1000	0
r_0717	malate synthase	acetyl-CoA [peroxisome] + H2O [peroxisome] + glyoxylate [peroxisome] -> H+ [peroxisome] + coenzyme A [peroxisome] + (S)-malate [peroxisome]	YNL117W	0	1000	0
r_0718	malic enzyme (NAD)	NAD [mitochondrion] + (S)-malate [mitochondrion] -> pyruvate [mitochondrion] + NADH [mitochondrion] + carbon dioxide [mitochondrion]	YKL029C	0	1000	0
r_0719	malic enzyme (NADP)	NADP(+) [mitochondrion] + (S)-malate [mitochondrion] -> pyruvate [mitochondrion] + carbon dioxide [mitochondrion] + NADPH [mitochondrion]	YKL029C	0	1000	0
r_0721_fwd	malonyl-CoA-ACP transacylase	ACP1 [mitochondrion] + malonyl-CoA [mitochondrion] -> coenzyme A [mitochondrion] + carboxyacetyl-ACP [mitochondrion]	YKL192C and YOR221C	0	1000	0
r_0721_rvs	malonyl-CoA-ACP transacylase	coenzyme A [mitochondrion] + carboxyacetyl-ACP [mitochondrion] -> ACP1 [mitochondrion] + malonyl-CoA [mitochondrion]	YKL192C and YOR221C	0	1000	0
r_0722	mannose-1-phosphate guanylyltransferase	H+ [cytoplasm] + GTP [cytoplasm] + D-mannose 1-phosphate [cytoplasm] -> diphosphate [cytoplasm] + GDP-alpha-D-mannose [cytoplasm]	YDL055C	0	1000	0
r_0723_fwd	mannose-6-phosphate isomerase	D-mannose 6-phosphate [cytoplasm] -> D-fructose 6-phosphate [cytoplasm]	YER003C	0	1000	0
r_0723_rvs	mannose-6-phosphate isomerase	D-fructose 6-phosphate [cytoplasm] -> D-mannose 6-phosphate [cytoplasm]	YER003C	0	1000	0
r_0724_fwd	methenyltetrahydrifikate cyclohydrolase	H2O [mitochondrion] + 5,10-methenyl-THF [mitochondrion] -> H+ [mitochondrion] + 10-formyl-THF [mitochondrion]	YBR084W	0	1000	0
r_0724_rvs	methenyltetrahydrifikate cyclohydrolase	H+ [mitochondrion] + 10-formyl-THF [mitochondrion] -> H2O [mitochondrion] + 5,10-methenyl-THF [mitochondrion]	YBR084W	0	1000	0
r_0725_fwd	methenyltetrahydrofolate cyclohydrolase	H2O [cytoplasm] + 5,10-methenyl-THF [cytoplasm] -> H+ [cytoplasm] + 10-formyl-THF [cytoplasm]	YGR204W	0	1000	0
r_0725_rvs	methenyltetrahydrofolate cyclohydrolase	H+ [cytoplasm] + 10-formyl-THF [cytoplasm] -> H2O [cytoplasm] + 5,10-methenyl-THF [cytoplasm]	YGR204W	0	1000	0
r_0726_1	methionine adenosyltransferase	H2O [cytoplasm] + L-methionine [cytoplasm] + ATP [cytoplasm] -> phosphate [cytoplasm] + S-adenosyl-L-methionine [cytoplasm] + diphosphate [cytoplasm]	YDR502C	0	1000	0
r_0726_2	methionine adenosyltransferase	H2O [cytoplasm] + L-methionine [cytoplasm] + ATP [cytoplasm] -> phosphate [cytoplasm] + S-adenosyl-L-methionine [cytoplasm] + diphosphate [cytoplasm]	YLR180W	0	1000	0
r_0727	methionine synthase	5-methyltetrahydrofolate [cytoplasm] + L-homocysteine [cytoplasm] -> H+ [cytoplasm] + L-methionine [cytoplasm] + THF [cytoplasm]	YER091C	0	1000	0
r_0728	methionyl-tRNA formyltransferase	10-formyl-THF [mitochondrion] + Met-tRNA(Met) [mitochondrion] -> H+ [mitochondrion] + THF [mitochondrion] + fMet-tRNA(fMet) [mitochondrion]	YBL013W	0	1000	0
r_0729	methionyl-tRNA synthetase	L-methionine [cytoplasm] + ATP [cytoplasm] + tRNA(Met) [cytoplasm] -> AMP [cytoplasm] + diphosphate [cytoplasm] + Met-tRNA(Met) [cytoplasm]	YGR264C	0	1000	0
r_0730	methionyl-tRNA synthetase	ATP [mitochondrion] + L-methionine [mitochondrion] + tRNA(Met) [mitochondrion] -> AMP [mitochondrion] + diphosphate [mitochondrion] + Met-tRNA(Met) [mitochondrion]	YGR171C	0	1000	0
r_0731	methylenetetrahydrofolate dehydrogenase (NAD)	NAD [cytoplasm] + 5,10-methylenetetrahydrofolate [cytoplasm] -> NADH [cytoplasm] + 5,10-methenyl-THF [cytoplasm]	YKR080W	0	1000	0
r_0732_fwd	methylenetetrahydrofolate dehydrogenase (NADP)	NADP(+) [cytoplasm] + 5,10-methylenetetrahydrofolate [cytoplasm] -> NADPH [cytoplasm] + 5,10-methenyl-THF [cytoplasm]	YGR204W	0	1000	0
r_0732_rvs	methylenetetrahydrofolate dehydrogenase (NADP)	NADPH [cytoplasm] + 5,10-methenyl-THF [cytoplasm] -> NADP(+) [cytoplasm] + 5,10-methylenetetrahydrofolate [cytoplasm]	YGR204W	0	1000	0
r_0733_fwd	methylenetetrahydrofolate dehydrogenase (NADP)	5,10-methylenetetrahydrofolate [mitochondrion] + NADP(+) [mitochondrion] -> NADPH [mitochondrion] + 5,10-methenyl-THF [mitochondrion]	YBR084W	0	1000	0
r_0733_rvs	methylenetetrahydrofolate dehydrogenase (NADP)	NADPH [mitochondrion] + 5,10-methenyl-THF [mitochondrion] -> 5,10-methylenetetrahydrofolate [mitochondrion] + NADP(+) [mitochondrion]	YBR084W	0	1000	0
r_0734	methylisocitrate lyase	(2S,3R)-3-hydroxybutane-1,2,3-tricarboxylic acid [mitochondrion] -> pyruvate [mitochondrion] + succinate [mitochondrion]	YPR006C	0	1000	0
r_0735	mevalonate kinase (atp)	ATP [cytoplasm] + (R)-mevalonate [cytoplasm] -> H+ [cytoplasm] + ADP [cytoplasm] + (R)-5-phosphomevalonic acid [cytoplasm]	YMR208W	0	1000	0
r_0736	mevalonate kinase (ctp)	CTP [cytoplasm] + (R)-mevalonate [cytoplasm] -> H+ [cytoplasm] + CDP [cytoplasm] + (R)-5-phosphomevalonic acid [cytoplasm]	YMR208W	0	1000	0
r_0737	mevalonate kinase (gtp)	GTP [cytoplasm] + (R)-mevalonate [cytoplasm] -> H+ [cytoplasm] + GDP [cytoplasm] + (R)-5-phosphomevalonic acid [cytoplasm]	YMR208W	0	1000	0
r_0738	mevalonate kinase (UTP)	UTP [cytoplasm] + (R)-mevalonate [cytoplasm] -> H+ [cytoplasm] + UDP [cytoplasm] + (R)-5-phosphomevalonic acid [cytoplasm]	YMR208W	0	1000	0
r_0739	mevalonate pyrophoshate decarboxylase	ATP [cytoplasm] + (R)-5-diphosphomevalonic acid [cytoplasm] -> phosphate [cytoplasm] + carbon dioxide [cytoplasm] + ADP [cytoplasm] + isopentenyl diphosphate [cytoplasm]	YNR043W	0	1000	0
r_0747_1	MIPC synthase	GDP-alpha-D-mannose [Golgi] + inositol-P-ceramide A (C24) [Golgi] -> GDP [Golgi] + mannosylinositol phosphorylceramide A (C24) [Golgi]	YBR036C and YBR161W	0	1000	0
r_0747_2	MIPC synthase	GDP-alpha-D-mannose [Golgi] + inositol-P-ceramide A (C24) [Golgi] -> GDP [Golgi] + mannosylinositol phosphorylceramide A (C24) [Golgi]	YBR036C and YPL057C	0	1000	0
r_0748_1	MIPC synthase	GDP-alpha-D-mannose [Golgi] + inositol-P-ceramide A (C26) [Golgi] -> GDP [Golgi] + mannosylinositol phosphorylceramide A (C26) [Golgi]	YBR036C and YBR161W	0	1000	0
r_0748_2	MIPC synthase	GDP-alpha-D-mannose [Golgi] + inositol-P-ceramide A (C26) [Golgi] -> GDP [Golgi] + mannosylinositol phosphorylceramide A (C26) [Golgi]	YBR036C and YPL057C	0	1000	0
r_0749_1	MIPC synthase	GDP-alpha-D-mannose [Golgi] + inositol-P-ceramide B' (C24) [Golgi] -> GDP [Golgi] + mannosylinositol phosphorylceramide B' (C24) [Golgi]	YBR036C and YBR161W	0	1000	0
r_0749_2	MIPC synthase	GDP-alpha-D-mannose [Golgi] + inositol-P-ceramide B' (C24) [Golgi] -> GDP [Golgi] + mannosylinositol phosphorylceramide B' (C24) [Golgi]	YBR036C and YPL057C	0	1000	0
r_0750_1	MIPC synthase	GDP-alpha-D-mannose [Golgi] + inositol-P-ceramide B' (C26) [Golgi] -> GDP [Golgi] + mannosylinositol phosphorylceramide B' (C26) [Golgi]	YBR036C and YBR161W	0	1000	0
r_0750_2	MIPC synthase	GDP-alpha-D-mannose [Golgi] + inositol-P-ceramide B' (C26) [Golgi] -> GDP [Golgi] + mannosylinositol phosphorylceramide B' (C26) [Golgi]	YBR036C and YPL057C	0	1000	0
r_0751_1	MIPC synthase	GDP-alpha-D-mannose [Golgi] + inositol-P-ceramide B (C24) [Golgi] -> GDP [Golgi] + mannosylinositol phosphorylceramide B (C24) [Golgi]	YBR036C and YBR161W	0	1000	0
r_0751_2	MIPC synthase	GDP-alpha-D-mannose [Golgi] + inositol-P-ceramide B (C24) [Golgi] -> GDP [Golgi] + mannosylinositol phosphorylceramide B (C24) [Golgi]	YBR036C and YPL057C	0	1000	0
r_0752_1	MIPC synthase	GDP-alpha-D-mannose [Golgi] + inositol-P-ceramide B (C26) [Golgi] -> GDP [Golgi] + mannosylinositol phosphorylceramide B (C26) [Golgi]	YBR036C and YBR161W	0	1000	0
r_0752_2	MIPC synthase	GDP-alpha-D-mannose [Golgi] + inositol-P-ceramide B (C26) [Golgi] -> GDP [Golgi] + mannosylinositol phosphorylceramide B (C26) [Golgi]	YBR036C and YPL057C	0	1000	0
r_0753_1	MIPC synthase	GDP-alpha-D-mannose [Golgi] + inositol-P-ceramide C (C24) [Golgi] -> GDP [Golgi] + mannosylinositol phosphorylceramide C (C24) [Golgi]	YBR036C and YBR161W	0	1000	0
r_0753_2	MIPC synthase	GDP-alpha-D-mannose [Golgi] + inositol-P-ceramide C (C24) [Golgi] -> GDP [Golgi] + mannosylinositol phosphorylceramide C (C24) [Golgi]	YBR036C and YPL057C	0	1000	0
r_0754_1	MIPC synthase	GDP-alpha-D-mannose [Golgi] + inositol-P-ceramide C (C26) [Golgi] -> GDP [Golgi] + mannosylinositol phosphorylceramide C (C26) [Golgi]	YBR036C and YBR161W	0	1000	0
r_0754_2	MIPC synthase	GDP-alpha-D-mannose [Golgi] + inositol-P-ceramide C (C26) [Golgi] -> GDP [Golgi] + mannosylinositol phosphorylceramide C (C26) [Golgi]	YBR036C and YPL057C	0	1000	0
r_0755_1	MIPC synthase	GDP-alpha-D-mannose [Golgi] + inositol-P-ceramide D (C24) [Golgi] -> GDP [Golgi] + mannosylinositol phosphorylceramide D (C24) [Golgi]	YBR036C and YBR161W	0	1000	0
r_0755_2	MIPC synthase	GDP-alpha-D-mannose [Golgi] + inositol-P-ceramide D (C24) [Golgi] -> GDP [Golgi] + mannosylinositol phosphorylceramide D (C24) [Golgi]	YBR036C and YPL057C	0	1000	0
r_0756_1	MIPC synthase	GDP-alpha-D-mannose [Golgi] + inositol-P-ceramide D (C26) [Golgi] -> GDP [Golgi] + mannosylinositol phosphorylceramide D (C26) [Golgi]	YBR036C and YBR161W	0	1000	0
r_0756_2	MIPC synthase	GDP-alpha-D-mannose [Golgi] + inositol-P-ceramide D (C26) [Golgi] -> GDP [Golgi] + mannosylinositol phosphorylceramide D (C26) [Golgi]	YBR036C and YPL057C	0	1000	0
r_0757_1	myo-inositol 1-phosphatase	H2O [cytoplasm] + 1D-myo-inositol 1-phosphate [cytoplasm] -> phosphate [cytoplasm] + myo-inositol [cytoplasm]	YDR287W	0	1000	0
r_0757_2	myo-inositol 1-phosphatase	H2O [cytoplasm] + 1D-myo-inositol 1-phosphate [cytoplasm] -> phosphate [cytoplasm] + myo-inositol [cytoplasm]	YHR046C	0	1000	0
r_0758	myo-inositol-1-phosphate synthase	D-glucose 6-phosphate [cytoplasm] -> 1D-myo-inositol 1-phosphate [cytoplasm]	YJL153C	0	1000	0
r_0759	N-acetyl-g-glutamyl-phosphate reductase	H+ [mitochondrion] + NADPH [mitochondrion] + N-acetyl-L-gamma-glutamyl phosphate [mitochondrion] -> phosphate [mitochondrion] + NADP(+) [mitochondrion] + 2-acetamido-5-oxopentanoate [mitochondrion]	YER069W	0	1000	0
r_0760_fwd	N-acetylglucosamine-6-phosphate synthase	acetyl-CoA [cytoplasm] + alpha-D-glucosamine 6-phosphate [cytoplasm] -> H+ [cytoplasm] + coenzyme A [cytoplasm] + N-acetyl-D-glucosamine 6-phosphate [cytoplasm]	YFL017C	0	1000	0
r_0760_rvs	N-acetylglucosamine-6-phosphate synthase	H+ [cytoplasm] + coenzyme A [cytoplasm] + N-acetyl-D-glucosamine 6-phosphate [cytoplasm] -> acetyl-CoA [cytoplasm] + alpha-D-glucosamine 6-phosphate [cytoplasm]	YFL017C	0	1000	0
r_0761_1_fwd	N-acteylglutamate synthase	L-glutamate [mitochondrion] + acetyl-CoA [mitochondrion] -> H+ [mitochondrion] + coenzyme A [mitochondrion] + N-acetyl-L-glutamate [mitochondrion]	YJL071W	0	1000	0
r_0761_1_rvs	N-acteylglutamate synthase	H+ [mitochondrion] + coenzyme A [mitochondrion] + N-acetyl-L-glutamate [mitochondrion] -> L-glutamate [mitochondrion] + acetyl-CoA [mitochondrion]	YJL071W	0	1000	0
r_0761_2_fwd	N-acteylglutamate synthase	L-glutamate [mitochondrion] + acetyl-CoA [mitochondrion] -> H+ [mitochondrion] + coenzyme A [mitochondrion] + N-acetyl-L-glutamate [mitochondrion]	YMR062C	0	1000	0
r_0761_2_rvs	N-acteylglutamate synthase	H+ [mitochondrion] + coenzyme A [mitochondrion] + N-acetyl-L-glutamate [mitochondrion] -> L-glutamate [mitochondrion] + acetyl-CoA [mitochondrion]	YMR062C	0	1000	0
r_0762	N-formyl-L-kynurenine amidohydrolase	H2O [cytoplasm] + N-formyl-L-kynurenine [cytoplasm] -> H+ [cytoplasm] + formate [cytoplasm] + L-kynurenine [cytoplasm]	YDR428C	0	1000	0
r_0763	N-formyltyrosine oxidase	H+ [cytoplasm] + NADPH [cytoplasm] + 2 N-formyl-L-tyrosine [cytoplasm] -> NADP(+) [cytoplasm] + N,N'-diformyldityrosine [cytoplasm]	YDR402C and YDR403W	0	1000	0
r_0764	NAD diphosphatase	NAD [peroxisome] + H2O [peroxisome] -> 2 H+ [peroxisome] + AMP [peroxisome] + NMN [peroxisome]	YGL067W	0	1000	0
r_0765_1	NAD kinase	NAD [cytoplasm] + ATP [cytoplasm] -> H+ [cytoplasm] + NADP(+) [cytoplasm] + ADP [cytoplasm]	YEL041W	0	1000	0
r_0765_2	NAD kinase	NAD [cytoplasm] + ATP [cytoplasm] -> H+ [cytoplasm] + NADP(+) [cytoplasm] + ADP [cytoplasm]	YJR049C	0	1000	0
r_0766_1	NAD kinase	NAD [mitochondrion] + ATP [mitochondrion] -> H+ [mitochondrion] + NADP(+) [mitochondrion] + ADP [mitochondrion]	YEL041W	0	1000	0
r_0766_2	NAD kinase	NAD [mitochondrion] + ATP [mitochondrion] -> H+ [mitochondrion] + NADP(+) [mitochondrion] + ADP [mitochondrion]	YJR049C	0	1000	0
r_0766_3	NAD kinase	NAD [mitochondrion] + ATP [mitochondrion] -> H+ [mitochondrion] + NADP(+) [mitochondrion] + ADP [mitochondrion]	YPL188W	0	1000	0
r_0767_1	NAD nucleosidase nuclear	H2O [nucleus] + NAD [nucleus] -> H+ [nucleus] + ADP-ribose [nucleus] + nicotinamide [nucleus]	YDL042C	0	1000	0
r_0767_2	NAD nucleosidase nuclear	H2O [nucleus] + NAD [nucleus] -> H+ [nucleus] + ADP-ribose [nucleus] + nicotinamide [nucleus]	YDR191W	0	1000	0
r_0767_3	NAD nucleosidase nuclear	H2O [nucleus] + NAD [nucleus] -> H+ [nucleus] + ADP-ribose [nucleus] + nicotinamide [nucleus]	YOL068C	0	1000	0
r_0767_4	NAD nucleosidase nuclear	H2O [nucleus] + NAD [nucleus] -> H+ [nucleus] + ADP-ribose [nucleus] + nicotinamide [nucleus]	YOR025W	0	1000	0
r_0767_5	NAD nucleosidase nuclear	H2O [nucleus] + NAD [nucleus] -> H+ [nucleus] + ADP-ribose [nucleus] + nicotinamide [nucleus]	YPL015C	0	1000	0
r_0768	NAD synthase	H2O [cytoplasm] + L-glutamine [cytoplasm] + ATP [cytoplasm] + deamido-NAD(+) [cytoplasm] -> H+ [cytoplasm] + NAD [cytoplasm] + L-glutamate [cytoplasm] + AMP [cytoplasm] + diphosphate [cytoplasm]	YHR074W	0	1000	0
r_0769_fwd	NAD synthase	ATP [nucleus] + H2O [nucleus] + deamido-NAD(+) [nucleus] + L-glutamine [nucleus] -> AMP [nucleus] + diphosphate [nucleus] + H+ [nucleus] + NAD [nucleus] + L-glutamate [nucleus]	YHR074W	0	1000	0
r_0769_rvs	NAD synthase	AMP [nucleus] + diphosphate [nucleus] + H+ [nucleus] + NAD [nucleus] + L-glutamate [nucleus] -> ATP [nucleus] + H2O [nucleus] + deamido-NAD(+) [nucleus] + L-glutamine [nucleus]	YHR074W	0	1000	0
r_0770_1	NADH dehydrogenase, cytosolic/mitochondrial	H+ [cytoplasm] + NADH [cytoplasm] + ubiquinone-6 [mitochondrion] -> NAD [cytoplasm] + ubiquinol-6 [mitochondrion]	YDL085W	0	1000	0
r_0770_2	NADH dehydrogenase, cytosolic/mitochondrial	H+ [cytoplasm] + NADH [cytoplasm] + ubiquinone-6 [mitochondrion] -> NAD [cytoplasm] + ubiquinol-6 [mitochondrion]	YMR145C	0	1000	0
r_0771_1	NADH kinase	NADH [cytoplasm] + ATP [cytoplasm] -> H+ [cytoplasm] + NADPH [cytoplasm] + ADP [cytoplasm]	YEL041W	0	1000	0
r_0771_2	NADH kinase	NADH [cytoplasm] + ATP [cytoplasm] -> H+ [cytoplasm] + NADPH [cytoplasm] + ADP [cytoplasm]	YJR049C	0	1000	0
r_0772_1	NADH kinase mitochondrial	NADH [mitochondrion] + ATP [mitochondrion] -> H+ [mitochondrion] + NADPH [mitochondrion] + ADP [mitochondrion]	YEL041W	0	1000	0
r_0772_2	NADH kinase mitochondrial	NADH [mitochondrion] + ATP [mitochondrion] -> H+ [mitochondrion] + NADPH [mitochondrion] + ADP [mitochondrion]	YJR049C	0	1000	0
r_0772_3	NADH kinase mitochondrial	NADH [mitochondrion] + ATP [mitochondrion] -> H+ [mitochondrion] + NADPH [mitochondrion] + ADP [mitochondrion]	YPL188W	0	1000	0
r_0773	NADH:ubiquinone oxidoreductase	H+ [mitochondrion] + NADH [mitochondrion] + ubiquinone-6 [mitochondrion] -> NAD [mitochondrion] + ubiquinol-6 [mitochondrion]	YML120C	0	1000	0
r_0774	NAPRtase	H+ [cytoplasm] + PRPP [cytoplasm] + nicotinate [cytoplasm] -> diphosphate [cytoplasm] + nicotinic acid D-ribonucleotide [cytoplasm]	YOR209C	0	1000	0
r_0775	NAPRtase	H+ [mitochondrion] + nicotinate [mitochondrion] + PRPP [mitochondrion] -> diphosphate [mitochondrion] + nicotinic acid D-ribonucleotide [mitochondrion]	YOR209C	0	1000	0
r_0781	nicotinamidase	H2O [cytoplasm] + nicotinamide [cytoplasm] -> ammonium [cytoplasm] + nicotinate [cytoplasm]	YGL037C	0	1000	0
r_0782	nicotinamide N-methyltransferase	S-adenosyl-L-methionine [cytoplasm] + nicotinamide [cytoplasm] -> S-adenosyl-L-homocysteine [cytoplasm] + 1-methylnicotinamide [cytoplasm]	YLR285W	0	1000	0
r_0783_1	nicotinamide-nucleotide adenylyltransferase	H+ [cytoplasm] + ATP [cytoplasm] + NMN [cytoplasm] -> NAD [cytoplasm] + diphosphate [cytoplasm]	YCL047C	0	1000	0
r_0783_2	nicotinamide-nucleotide adenylyltransferase	H+ [cytoplasm] + ATP [cytoplasm] + NMN [cytoplasm] -> NAD [cytoplasm] + diphosphate [cytoplasm]	YLR328W	0	1000	0
r_0784_1	nicotinamide-nucleotide adenylyltransferase	ATP [nucleus] + H+ [nucleus] + NMN [nucleus] -> diphosphate [nucleus] + NAD [nucleus]	YGR010W	0	1000	0
r_0784_2	nicotinamide-nucleotide adenylyltransferase	ATP [nucleus] + H+ [nucleus] + NMN [nucleus] -> diphosphate [nucleus] + NAD [nucleus]	YLR328W	0	1000	0
r_0785_1	nicotinate-nucleotide adenylyltransferase	H+ [cytoplasm] + ATP [cytoplasm] + nicotinic acid D-ribonucleotide [cytoplasm] -> diphosphate [cytoplasm] + deamido-NAD(+) [cytoplasm]	YGR010W	0	1000	0
r_0785_2	nicotinate-nucleotide adenylyltransferase	H+ [cytoplasm] + ATP [cytoplasm] + nicotinic acid D-ribonucleotide [cytoplasm] -> diphosphate [cytoplasm] + deamido-NAD(+) [cytoplasm]	YLR328W	0	1000	0
r_0786	nicotinate-nucleotide diphosphorylase (carboxylating)	2 H+ [cytoplasm] + PRPP [cytoplasm] + quinolinate [cytoplasm] -> carbon dioxide [cytoplasm] + diphosphate [cytoplasm] + nicotinic acid D-ribonucleotide [cytoplasm]	YFR047C	0	1000	0
r_0787	nicotinate-nucleotide diphosphorylase (carboxylating)	2 H+ [mitochondrion] + PRPP [mitochondrion] + quinolinate [mitochondrion] -> carbon dioxide [mitochondrion] + diphosphate [mitochondrion] + nicotinic acid D-ribonucleotide [mitochondrion]	YFR047C	0	1000	0
r_0788	nucleoside diphosphatase	H2O [cytoplasm] + ADP [cytoplasm] -> H+ [cytoplasm] + phosphate [cytoplasm] + AMP [cytoplasm]	YER005W	0	1000	0
r_0789	nucleoside diphosphatase	H2O [cytoplasm] + GDP [cytoplasm] -> H+ [cytoplasm] + phosphate [cytoplasm] + GMP [cytoplasm]	YER005W	0	1000	0
r_0790	nucleoside diphosphatase	UDP [cytoplasm] + H2O [cytoplasm] -> H+ [cytoplasm] + phosphate [cytoplasm] + UMP [cytoplasm]	YER005W	0	1000	0
r_0791	nucleoside diphosphatase	H2O [Golgi] + UDP [Golgi] -> H+ [Golgi] + phosphate [Golgi] + UMP [Golgi]	YEL042W	0	1000	0
r_0792	nucleoside diphosphatase	H2O [cytoplasm] + CDP [cytoplasm] -> H+ [cytoplasm] + phosphate [cytoplasm] + CMP [cytoplasm]	YER005W	0	1000	0
r_0793	nucleoside diphosphatase	H2O [cytoplasm] + IDP [cytoplasm] -> H+ [cytoplasm] + phosphate [cytoplasm] + IMP [cytoplasm]	YER005W	0	1000	0
r_0795	nucleoside diphosphate kinase	ATP [cytoplasm] + CDP [cytoplasm] -> ADP [cytoplasm] + CTP [cytoplasm]	YKL067W	0	1000	0
r_0796	nucleoside diphosphate kinase	ATP [cytoplasm] + dADP [cytoplasm] -> ADP [cytoplasm] + dATP [cytoplasm]	YKL067W	0	1000	0
r_0797	nucleoside diphosphate kinase	ATP [cytoplasm] + dCDP [cytoplasm] -> ADP [cytoplasm] + dCTP [cytoplasm]	YKL067W	0	1000	0
r_0798	nucleoside diphosphate kinase	ATP [cytoplasm] + dGDP [cytoplasm] -> ADP [cytoplasm] + dGTP [cytoplasm]	YKL067W	0	1000	0
r_0799	nucleoside diphosphate kinase	ATP [cytoplasm] + dTDP [cytoplasm] -> ADP [cytoplasm] + dTTP [cytoplasm]	YKL067W	0	1000	0
r_0800	nucleoside diphosphate kinase	ATP [cytoplasm] + GDP [cytoplasm] -> ADP [cytoplasm] + GTP [cytoplasm]	YKL067W	0	1000	0
r_0801	nucleoside diphosphate kinase	ATP [cytoplasm] + IDP [cytoplasm] -> ADP [cytoplasm] + ITP [cytoplasm]	YKL067W	0	1000	0
r_0802_fwd	nucleoside diphosphate kinase	ATP [cytoplasm] + dIDP [cytoplasm] -> ADP [cytoplasm] + dITP [cytoplasm]	YKL067W	0	1000	0
r_0802_rvs	nucleoside diphosphate kinase	ADP [cytoplasm] + dITP [cytoplasm] -> ATP [cytoplasm] + dIDP [cytoplasm]	YKL067W	0	1000	0
r_0803_fwd	nucleoside diphosphate kinase	ATP [cytoplasm] + dUDP [cytoplasm] -> ADP [cytoplasm] + dUTP [cytoplasm]	YKL067W	0	1000	0
r_0803_rvs	nucleoside diphosphate kinase	ADP [cytoplasm] + dUTP [cytoplasm] -> ATP [cytoplasm] + dUDP [cytoplasm]	YKL067W	0	1000	0
r_0804_1	nucleoside triphosphatase	H2O [cytoplasm] + GTP [cytoplasm] -> H+ [cytoplasm] + phosphate [cytoplasm] + GDP [cytoplasm]	YAL035W	0	1000	0
r_0804_2	nucleoside triphosphatase	H2O [cytoplasm] + GTP [cytoplasm] -> H+ [cytoplasm] + phosphate [cytoplasm] + GDP [cytoplasm]	YLL001W	0	1000	0
r_0804_3	nucleoside triphosphatase	H2O [cytoplasm] + GTP [cytoplasm] -> H+ [cytoplasm] + phosphate [cytoplasm] + GDP [cytoplasm]	YER005W	0	1000	0
r_0805	nucleoside triphosphatase	H2O [cytoplasm] + UTP [cytoplasm] -> H+ [cytoplasm] + UDP [cytoplasm] + phosphate [cytoplasm]	YER005W	0	1000	0
r_0806	nucleoside triphosphatase	H2O [cytoplasm] + CTP [cytoplasm] -> H+ [cytoplasm] + phosphate [cytoplasm] + CDP [cytoplasm]	YER005W	0	1000	0
r_0807	nucleoside triphosphatase	H2O [cytoplasm] + ITP [cytoplasm] -> H+ [cytoplasm] + phosphate [cytoplasm] + IDP [cytoplasm]	YER005W	0	1000	0
r_0810	nucleoside-diphosphatase (GDP), Golgi	GDP [Golgi] + H2O [Golgi] -> H+ [Golgi] + phosphate [Golgi] + GMP [Golgi]	YEL042W	0	1000	0
r_0811	nucleoside-diphosphate kinase (ATP:UDP)	UDP [cytoplasm] + ATP [cytoplasm] -> ADP [cytoplasm] + UTP [cytoplasm]	YKL067W	0	1000	0
r_0812	O-acetylhomoserine (thiol)-lyase	O-acetyl-L-homoserine [cytoplasm] + methanethiol [cytoplasm] -> H+ [cytoplasm] + L-methionine [cytoplasm] + acetate [cytoplasm]	YLR303W	0	1000	0
r_0813	O-acetylhomoserine (thiol)-lyase	O-acetyl-L-homoserine [cytoplasm] + hydrogen sulfide [cytoplasm] -> H+ [cytoplasm] + L-homocysteine [cytoplasm] + acetate [cytoplasm]	YLR303W	0	1000	0
r_0815_1_fwd	O-succinylhomoserine lyase (L-cysteine)	L-cysteine [cytoplasm] + O-succinyl-L-homoserine [cytoplasm] -> H+ [cytoplasm] + L-cystathionine [cytoplasm] + succinate [cytoplasm]	YLL058W	0	1000	0
r_0815_1_rvs	O-succinylhomoserine lyase (L-cysteine)	H+ [cytoplasm] + L-cystathionine [cytoplasm] + succinate [cytoplasm] -> L-cysteine [cytoplasm] + O-succinyl-L-homoserine [cytoplasm]	YLL058W	0	1000	0
r_0815_2_fwd	O-succinylhomoserine lyase (L-cysteine)	L-cysteine [cytoplasm] + O-succinyl-L-homoserine [cytoplasm] -> H+ [cytoplasm] + L-cystathionine [cytoplasm] + succinate [cytoplasm]	YML082W	0	1000	0
r_0815_2_rvs	O-succinylhomoserine lyase (L-cysteine)	H+ [cytoplasm] + L-cystathionine [cytoplasm] + succinate [cytoplasm] -> L-cysteine [cytoplasm] + O-succinyl-L-homoserine [cytoplasm]	YML082W	0	1000	0
r_0815_3_fwd	O-succinylhomoserine lyase (L-cysteine)	L-cysteine [cytoplasm] + O-succinyl-L-homoserine [cytoplasm] -> H+ [cytoplasm] + L-cystathionine [cytoplasm] + succinate [cytoplasm]	YAL012W	0	1000	0
r_0815_3_rvs	O-succinylhomoserine lyase (L-cysteine)	H+ [cytoplasm] + L-cystathionine [cytoplasm] + succinate [cytoplasm] -> L-cysteine [cytoplasm] + O-succinyl-L-homoserine [cytoplasm]	YAL012W	0	1000	0
r_0816	ornithine carbamoyltransferase	ornithine [cytoplasm] + carbamoyl phosphate [cytoplasm] -> H+ [cytoplasm] + phosphate [cytoplasm] + L-citrulline [cytoplasm]	YJL088W	0	1000	0
r_0817	ornithine decarboxylase	H+ [cytoplasm] + ornithine [cytoplasm] -> carbon dioxide [cytoplasm] + putrescine [cytoplasm]	YKL184W	0	1000	0
r_0818	ornithine transacetylase	L-glutamate [mitochondrion] + N(2)-acetyl-L-ornithine [mitochondrion] -> N-acetyl-L-glutamate [mitochondrion] + ornithine [mitochondrion]	YMR062C	0	1000	0
r_0819	ornithine transaminase	2-oxoglutarate [cytoplasm] + ornithine [cytoplasm] -> L-glutamate [cytoplasm] + L-glutamic 5-semialdehyde [cytoplasm]	YLR438W	0	1000	0
r_0820_1_fwd	orotate phosphoribosyltransferase	diphosphate [cytoplasm] + orotidine 5'-(dihydrogen phosphate) [cytoplasm] -> PRPP [cytoplasm] + orotate [cytoplasm]	YML106W	0	1000	0
r_0820_1_rvs	orotate phosphoribosyltransferase	PRPP [cytoplasm] + orotate [cytoplasm] -> diphosphate [cytoplasm] + orotidine 5'-(dihydrogen phosphate) [cytoplasm]	YML106W	0	1000	0
r_0820_2_fwd	orotate phosphoribosyltransferase	diphosphate [cytoplasm] + orotidine 5'-(dihydrogen phosphate) [cytoplasm] -> PRPP [cytoplasm] + orotate [cytoplasm]	YMR271C	0	1000	0
r_0820_2_rvs	orotate phosphoribosyltransferase	PRPP [cytoplasm] + orotate [cytoplasm] -> diphosphate [cytoplasm] + orotidine 5'-(dihydrogen phosphate) [cytoplasm]	YMR271C	0	1000	0
r_0821	orotidine-5'-phosphate decarboxylase	H+ [cytoplasm] + orotidine 5'-(dihydrogen phosphate) [cytoplasm] -> carbon dioxide [cytoplasm] + UMP [cytoplasm]	YEL021W	0	1000	0
r_0831	oxoglutarate dehydrogenase (dihydrolipoamide S-succinyltransferase)	coenzyme A [mitochondrion] + S(8)-succinyldihydrolipoamide [mitochondrion] -> succinyl-CoA [mitochondrion] + dihydrolipoamide [mitochondrion]	YDR148C and YFL018C and YIL125W	0	1000	0
r_0832	oxoglutarate dehydrogenase (lipoamide)	H+ [mitochondrion] + 2-oxoglutarate [mitochondrion] + lipoamide [mitochondrion] -> carbon dioxide [mitochondrion] + S(8)-succinyldihydrolipoamide [mitochondrion]	YDR148C and YFL018C and YIL125W	0	1000	0
r_0841	pantetheine-phosphate adenylyltransferase	H+ [cytoplasm] + ATP [cytoplasm] + pantetheine 4'-phosphate [cytoplasm] -> diphosphate [cytoplasm] + 3'-dephospho-CoA [cytoplasm]	YGR277C	0	1000	0
r_0842	pantothenate kinase	ATP [cytoplasm] + (R)-pantothenate [cytoplasm] -> H+ [cytoplasm] + ADP [cytoplasm] + (R)-4'-phosphopantothenic acid [cytoplasm]	YDR531W	0	1000	0
r_0843	pantothenate synthase	(R)-pantoate [cytoplasm] + ATP [cytoplasm] + beta-alanine [cytoplasm] -> H+ [cytoplasm] + AMP [cytoplasm] + diphosphate [cytoplasm] + (R)-pantothenate [cytoplasm]	YIL145C	0	1000	0
r_0844	peroxisomal acyl-CoA thioesterase	decanoyl-CoA [peroxisome] + H2O [peroxisome] -> H+ [peroxisome] + coenzyme A [peroxisome] + decanoate [peroxisome]	YJR019C	0	1000	0
r_0845	peroxisomal acyl-CoA thioesterase	lauroyl-CoA [peroxisome] + H2O [peroxisome] -> H+ [peroxisome] + coenzyme A [peroxisome] + laurate [peroxisome]	YJR019C	0	1000	0
r_0847	peroxisomal acyl-CoA thioesterase	palmitoyl-CoA [peroxisome] + H2O [peroxisome] -> H+ [peroxisome] + coenzyme A [peroxisome] + palmitate [peroxisome]	YJR019C	0	1000	0
r_0848	peroxisomal acyl-CoA thioesterase	myristoyl-CoA [peroxisome] + H2O [peroxisome] -> H+ [peroxisome] + coenzyme A [peroxisome] + myristate [peroxisome]	YJR019C	0	1000	0
r_0849	peroxisomal acyl-CoA thioesterase	stearoyl-CoA [peroxisome] + H2O [peroxisome] -> H+ [peroxisome] + coenzyme A [peroxisome] + stearate [peroxisome]	YJR019C	0	1000	0
r_0850	peroxisomal acyl-CoA thioesterase	octanoyl-CoA [peroxisome] + H2O [peroxisome] -> H+ [peroxisome] + coenzyme A [peroxisome] + octanoate [peroxisome]	YJR019C	0	1000	0
r_0851_fwd	phenylalanine transaminase	2-oxoglutarate [cytoplasm] + L-phenylalanine [cytoplasm] -> L-glutamate [cytoplasm] + keto-phenylpyruvate [cytoplasm]	YGL202W	0	1000	0
r_0851_rvs	phenylalanine transaminase	L-glutamate [cytoplasm] + keto-phenylpyruvate [cytoplasm] -> 2-oxoglutarate [cytoplasm] + L-phenylalanine [cytoplasm]	YGL202W	0	1000	0
r_0852	phenylalanyl-tRNA synthetase	ATP [cytoplasm] + L-phenylalanine [cytoplasm] + tRNA(Phe) [cytoplasm] -> AMP [cytoplasm] + diphosphate [cytoplasm] + Phe-tRNA(Phe) [cytoplasm]	YFL022C and YLR060W	0	1000	0
r_0853	phenylalanyl-tRNA synthetase	ATP [mitochondrion] + L-phenylalanine [mitochondrion] + tRNA(Phe) [mitochondrion] -> AMP [mitochondrion] + diphosphate [mitochondrion] + Phe-tRNA(Phe) [mitochondrion]	YPR047W	0	1000	0
r_0854	phenylpyruvate decarboxylase	H+ [cytoplasm] + keto-phenylpyruvate [cytoplasm] -> carbon dioxide [cytoplasm] + phenylacetaldehyde [cytoplasm]	YDR380W	0	1000	0
r_0855	phopshoribosylaminoimidazole synthetase	ATP [cytoplasm] + 5'-phosphoribosyl-N-formylglycineamidine [cytoplasm] -> 2 H+ [cytoplasm] + phosphate [cytoplasm] + ADP [cytoplasm] + 5'-phosphoribosyl-5-aminoimidazole [cytoplasm]	YGL234W	0	1000	0
r_0882_fwd	phosphoacetylglucosamine mutase	N-acetyl-D-glucosamine 6-phosphate [cytoplasm] -> N-acetyl-alpha-D-glucosamine 1-phosphate [cytoplasm]	YEL058W	0	1000	0
r_0882_rvs	phosphoacetylglucosamine mutase	N-acetyl-alpha-D-glucosamine 1-phosphate [cytoplasm] -> N-acetyl-D-glucosamine 6-phosphate [cytoplasm]	YEL058W	0	1000	0
r_0883_1	phosphoadenylyl-sulfate reductase (thioredoxin)	3'-phospho-5'-adenylyl sulfate [cytoplasm] + TRX1 [cytoplasm] -> 2 H+ [cytoplasm] + adenosine 3',5'-bismonophosphate [cytoplasm] + TRX1 disulphide [cytoplasm] + sulphite [cytoplasm]	YGR209C and YPR167C	0	1000	0
r_0883_2	phosphoadenylyl-sulfate reductase (thioredoxin)	3'-phospho-5'-adenylyl sulfate [cytoplasm] + TRX1 [cytoplasm] -> 2 H+ [cytoplasm] + adenosine 3',5'-bismonophosphate [cytoplasm] + TRX1 disulphide [cytoplasm] + sulphite [cytoplasm]	YLR043C and YPR167C	0	1000	0
r_0884	phosphoenolpyruvate carboxykinase	ATP [cytoplasm] + oxaloacetate [cytoplasm] -> carbon dioxide [cytoplasm] + phosphoenolpyruvate [cytoplasm] + ADP [cytoplasm]	YKR097W	0	1000	0
r_0885	phosphoethanolamine cytidyltransferase	H+ [cytoplasm] + CTP [cytoplasm] + O-phosphoethanolamine [cytoplasm] -> diphosphate [cytoplasm] + CDP-ethanolamine [cytoplasm]	YGR007W	0	1000	0
r_0886_1	phosphofructokinase	ATP [cytoplasm] + D-fructose 6-phosphate [cytoplasm] -> H+ [cytoplasm] + ADP [cytoplasm] + D-fructose 1,6-bisphosphate [cytoplasm]	YMR205C	0	1000	0
r_0886_2	phosphofructokinase	ATP [cytoplasm] + D-fructose 6-phosphate [cytoplasm] -> H+ [cytoplasm] + ADP [cytoplasm] + D-fructose 1,6-bisphosphate [cytoplasm]	YGR240C and YMR205C	0	1000	0
r_0887_1	phosphofructokinase (s7p)	ATP [cytoplasm] + sedoheptulose 7-phosphate [cytoplasm] -> H+ [cytoplasm] + ADP [cytoplasm] + sedoheptulose 1,7-bisphosphate [cytoplasm]	YMR205C	0	1000	0
r_0887_2	phosphofructokinase (s7p)	ATP [cytoplasm] + sedoheptulose 7-phosphate [cytoplasm] -> H+ [cytoplasm] + ADP [cytoplasm] + sedoheptulose 1,7-bisphosphate [cytoplasm]	YGR240C and YMR205C	0	1000	0
r_0888_1_fwd	phosphoglucomutase	D-glucose 6-phosphate [cytoplasm] -> D-glucose 1-phosphate [cytoplasm]	YMR105C	0	1000	0
r_0888_1_rvs	phosphoglucomutase	D-glucose 1-phosphate [cytoplasm] -> D-glucose 6-phosphate [cytoplasm]	YMR105C	0	1000	0
r_0888_2_fwd	phosphoglucomutase	D-glucose 6-phosphate [cytoplasm] -> D-glucose 1-phosphate [cytoplasm]	YKL127W	0	1000	0
r_0888_2_rvs	phosphoglucomutase	D-glucose 1-phosphate [cytoplasm] -> D-glucose 6-phosphate [cytoplasm]	YKL127W	0	1000	0
r_0889_1	phosphogluconate dehydrogenase	NADP(+) [cytoplasm] + 6-phospho-D-gluconate [cytoplasm] -> NADPH [cytoplasm] + carbon dioxide [cytoplasm] + D-ribulose 5-phosphate [cytoplasm]	YGR256W	0	1000	0
r_0889_2	phosphogluconate dehydrogenase	NADP(+) [cytoplasm] + 6-phospho-D-gluconate [cytoplasm] -> NADPH [cytoplasm] + carbon dioxide [cytoplasm] + D-ribulose 5-phosphate [cytoplasm]	YHR183W	0	1000	0
r_0890_fwd	phosphoglucosamine mutase	alpha-D-glucosamine 1-phosphate [cytoplasm] -> alpha-D-glucosamine 6-phosphate [cytoplasm]	YEL058W	0	1000	0
r_0890_rvs	phosphoglucosamine mutase	alpha-D-glucosamine 6-phosphate [cytoplasm] -> alpha-D-glucosamine 1-phosphate [cytoplasm]	YEL058W	0	1000	0
r_0891_1	phosphoglycerate dehydrogenase	NAD [cytoplasm] + 3-phosphonato-D-glycerate(3-) [cytoplasm] -> H+ [cytoplasm] + NADH [cytoplasm] + 3-phospho-hydroxypyruvate [cytoplasm]	YER081W	0	1000	0
r_0891_2	phosphoglycerate dehydrogenase	NAD [cytoplasm] + 3-phosphonato-D-glycerate(3-) [cytoplasm] -> H+ [cytoplasm] + NADH [cytoplasm] + 3-phospho-hydroxypyruvate [cytoplasm]	YIL074C	0	1000	0
r_0892_fwd	phosphoglycerate kinase	ADP [cytoplasm] + 1,3-bisphospho-D-glycerate [cytoplasm] -> ATP [cytoplasm] + 3-phosphonato-D-glycerate(3-) [cytoplasm]	YCR012W	0	1000	0
r_0892_rvs	phosphoglycerate kinase	ATP [cytoplasm] + 3-phosphonato-D-glycerate(3-) [cytoplasm] -> ADP [cytoplasm] + 1,3-bisphospho-D-glycerate [cytoplasm]	YCR012W	0	1000	0
r_0893_1_fwd	phosphoglycerate mutase	3-phosphonato-D-glycerate(3-) [cytoplasm] -> 2-phospho-D-glyceric acid [cytoplasm]	YOR283W	0	1000	0
r_0893_1_rvs	phosphoglycerate mutase	2-phospho-D-glyceric acid [cytoplasm] -> 3-phosphonato-D-glycerate(3-) [cytoplasm]	YOR283W	0	1000	0
r_0893_2_fwd	phosphoglycerate mutase	3-phosphonato-D-glycerate(3-) [cytoplasm] -> 2-phospho-D-glyceric acid [cytoplasm]	YKL152C	0	1000	0
r_0893_2_rvs	phosphoglycerate mutase	2-phospho-D-glyceric acid [cytoplasm] -> 3-phosphonato-D-glycerate(3-) [cytoplasm]	YKL152C	0	1000	0
r_0902_fwd	phosphomannomutase	D-mannose 1-phosphate [cytoplasm] -> D-mannose 6-phosphate [cytoplasm]	YFL045C	0	1000	0
r_0902_rvs	phosphomannomutase	D-mannose 6-phosphate [cytoplasm] -> D-mannose 1-phosphate [cytoplasm]	YFL045C	0	1000	0
r_0903_1	phosphomethylpyrimidine kinase	ATP [cytoplasm] + 4-amino-2-methyl-5-phosphomethylpyrimidine [cytoplasm] -> ADP [cytoplasm] + 4-amino-2-methyl-5-diphosphomethylpyrimidine [cytoplasm]	YOL055C	0	1000	0
r_0903_2	phosphomethylpyrimidine kinase	ATP [cytoplasm] + 4-amino-2-methyl-5-phosphomethylpyrimidine [cytoplasm] -> ADP [cytoplasm] + 4-amino-2-methyl-5-diphosphomethylpyrimidine [cytoplasm]	YPL258C	0	1000	0
r_0903_3	phosphomethylpyrimidine kinase	ATP [cytoplasm] + 4-amino-2-methyl-5-phosphomethylpyrimidine [cytoplasm] -> ADP [cytoplasm] + 4-amino-2-methyl-5-diphosphomethylpyrimidine [cytoplasm]	YPR121W	0	1000	0
r_0904	phosphomevalonate kinase	ATP [cytoplasm] + (R)-5-phosphomevalonic acid [cytoplasm] -> ADP [cytoplasm] + (R)-5-diphosphomevalonic acid [cytoplasm]	YMR220W	0	1000	0
r_0905	phosphopantothenate-cysteine ligase	CTP [cytoplasm] + L-cysteine [cytoplasm] + (R)-4'-phosphopantothenic acid [cytoplasm] -> H+ [cytoplasm] + CMP [cytoplasm] + diphosphate [cytoplasm] + N-[(R)-4-phosphonopantothenoyl]-L-cysteine [cytoplasm]	YIL083C	0	1000	0
r_0906_1	phosphopantothenoylcysteine decarboxylase	H+ [cytoplasm] + N-[(R)-4-phosphonopantothenoyl]-L-cysteine [cytoplasm] -> carbon dioxide [cytoplasm] + pantetheine 4'-phosphate [cytoplasm]	YKL088W and YKR072C and YOR054C	0	1000	0
r_0906_2	phosphopantothenoylcysteine decarboxylase	H+ [cytoplasm] + N-[(R)-4-phosphonopantothenoyl]-L-cysteine [cytoplasm] -> carbon dioxide [cytoplasm] + pantetheine 4'-phosphate [cytoplasm]	YKL088W and YKR072C	0	1000	0
r_0906_3	phosphopantothenoylcysteine decarboxylase	H+ [cytoplasm] + N-[(R)-4-phosphonopantothenoyl]-L-cysteine [cytoplasm] -> carbon dioxide [cytoplasm] + pantetheine 4'-phosphate [cytoplasm]	YKL088W and YOR054C	0	1000	0
r_0906_4	phosphopantothenoylcysteine decarboxylase	H+ [cytoplasm] + N-[(R)-4-phosphonopantothenoyl]-L-cysteine [cytoplasm] -> carbon dioxide [cytoplasm] + pantetheine 4'-phosphate [cytoplasm]	YKL088W	0	1000	0
r_0907_1_fwd	phosphopentomutase	alpha-D-ribose 1-phosphate(2-) [cytoplasm] -> ribose-5-phosphate [cytoplasm]	YKL127W	0	1000	0
r_0907_1_rvs	phosphopentomutase	ribose-5-phosphate [cytoplasm] -> alpha-D-ribose 1-phosphate(2-) [cytoplasm]	YKL127W	0	1000	0
r_0907_2_fwd	phosphopentomutase	alpha-D-ribose 1-phosphate(2-) [cytoplasm] -> ribose-5-phosphate [cytoplasm]	YMR105C	0	1000	0
r_0907_2_rvs	phosphopentomutase	ribose-5-phosphate [cytoplasm] -> alpha-D-ribose 1-phosphate(2-) [cytoplasm]	YMR105C	0	1000	0
r_0907_3_fwd	phosphopentomutase	alpha-D-ribose 1-phosphate(2-) [cytoplasm] -> ribose-5-phosphate [cytoplasm]	YMR278W	0	1000	0
r_0907_3_rvs	phosphopentomutase	ribose-5-phosphate [cytoplasm] -> alpha-D-ribose 1-phosphate(2-) [cytoplasm]	YMR278W	0	1000	0
r_0908	phosphoribosyl amino imidazolesuccinocarbozamide synthetase	ATP [cytoplasm] + L-aspartate [cytoplasm] + phosphoribosyl-carboxy-aminoimidazole [cytoplasm] -> H+ [cytoplasm] + phosphate [cytoplasm] + ADP [cytoplasm] + 5'-phosphoribosyl-4-(N-succinocarboxamide)-5-aminoimidazole [cytoplasm]	YAR015W	0	1000	0
r_0909	phosphoribosyl-AMP cyclohydrolase	H2O [cytoplasm] + 1-(5-phosphoribosyl)-5'-AMP [cytoplasm] -> 1-(5-phospho-D-ribosyl)-5-[(5-phospho-D-ribosylamino)methylideneamino]imidazole-4-carboxamide [cytoplasm]	YCL030C	0	1000	0
r_0910	phosphoribosyl-ATP pyrophosphatase	H2O [cytoplasm] + 5-phosphoribosyl-ATP [cytoplasm] -> H+ [cytoplasm] + diphosphate [cytoplasm] + 1-(5-phosphoribosyl)-5'-AMP [cytoplasm]	YCL030C	0	1000	0
r_0911	phosphoribosylaminoimidazole-carboxylase	H2O [cytoplasm] + carbon dioxide [cytoplasm] + ATP [cytoplasm] + 5'-phosphoribosyl-5-aminoimidazole [cytoplasm] -> H+ [cytoplasm] + phosphate [cytoplasm] + ADP [cytoplasm] + phosphoribosyl-carboxy-aminoimidazole [cytoplasm]	YOR128C	0	1000	0
r_0912_1_fwd	phosphoribosylaminoimidazolecarboxamide formyltransferase	AICAR [cytoplasm] + 10-formyl-THF [cytoplasm] -> THF [cytoplasm] + phosphoribosyl-formamido-carboxamide [cytoplasm]	YLR028C	0	1000	0
r_0912_1_rvs	phosphoribosylaminoimidazolecarboxamide formyltransferase	THF [cytoplasm] + phosphoribosyl-formamido-carboxamide [cytoplasm] -> AICAR [cytoplasm] + 10-formyl-THF [cytoplasm]	YLR028C	0	1000	0
r_0912_2_fwd	phosphoribosylaminoimidazolecarboxamide formyltransferase	AICAR [cytoplasm] + 10-formyl-THF [cytoplasm] -> THF [cytoplasm] + phosphoribosyl-formamido-carboxamide [cytoplasm]	YMR120C	0	1000	0
r_0912_2_rvs	phosphoribosylaminoimidazolecarboxamide formyltransferase	THF [cytoplasm] + phosphoribosyl-formamido-carboxamide [cytoplasm] -> AICAR [cytoplasm] + 10-formyl-THF [cytoplasm]	YMR120C	0	1000	0
r_0913	phosphoribosylanthranilate isomerase	N-(5-phospho-beta-D-ribosyl)anthranilate [cytoplasm] -> 1-(2-carboxyphenylamino)-1-deoxy-D-ribulose 5-phosphate [cytoplasm]	YDR007W	0	1000	0
r_0914	phosphoribosylglycinamidine synthetase	ATP [cytoplasm] + L-glycine [cytoplasm] + 5-phosphoribosylamine [cytoplasm] -> H+ [cytoplasm] + phosphate [cytoplasm] + ADP [cytoplasm] + 5-phospho-ribosyl-glycineamide [cytoplasm]	YGL234W	0	1000	0
r_0915	phosphoribosylpyrophosphate amidotransferase	H2O [cytoplasm] + L-glutamine [cytoplasm] + PRPP [cytoplasm] -> L-glutamate [cytoplasm] + diphosphate [cytoplasm] + 5-phosphoribosylamine [cytoplasm]	YMR300C	0	1000	0
r_0916_1	phosphoribosylpyrophosphate synthetase	ATP [cytoplasm] + ribose-5-phosphate [cytoplasm] -> H+ [cytoplasm] + AMP [cytoplasm] + PRPP [cytoplasm]	YKL181W and YER099C	0	1000	0
r_0916_2	phosphoribosylpyrophosphate synthetase	ATP [cytoplasm] + ribose-5-phosphate [cytoplasm] -> H+ [cytoplasm] + AMP [cytoplasm] + PRPP [cytoplasm]	YKL181W and YHL011C	0	1000	0
r_0916_3	phosphoribosylpyrophosphate synthetase	ATP [cytoplasm] + ribose-5-phosphate [cytoplasm] -> H+ [cytoplasm] + AMP [cytoplasm] + PRPP [cytoplasm]	YKL181W and YBL068W	0	1000	0
r_0916_4	phosphoribosylpyrophosphate synthetase	ATP [cytoplasm] + ribose-5-phosphate [cytoplasm] -> H+ [cytoplasm] + AMP [cytoplasm] + PRPP [cytoplasm]	YER099C and YOL061W	0	1000	0
r_0916_5	phosphoribosylpyrophosphate synthetase	ATP [cytoplasm] + ribose-5-phosphate [cytoplasm] -> H+ [cytoplasm] + AMP [cytoplasm] + PRPP [cytoplasm]	YBL068W and YOL061W	0	1000	0
r_0917	phosphoserine phosphatase (L-serine)	H2O [cytoplasm] + 3-phospho-serine [cytoplasm] -> phosphate [cytoplasm] + L-serine [cytoplasm]	YGR208W	0	1000	0
r_0918	phosphoserine transaminase	L-glutamate [cytoplasm] + 3-phospho-hydroxypyruvate [cytoplasm] -> 2-oxoglutarate [cytoplasm] + 3-phospho-serine [cytoplasm]	YOR184W	0	1000	0
r_0919	phytoceramidase	phytosphingosine [endoplasmic reticulum] + lignoceric acid [endoplasmic reticulum] -> ceramide-2 (C24) [endoplasmic reticulum]	YBR183W	0	1000	0
r_0920	phytoceramidase	phytosphingosine [endoplasmic reticulum] + cerotic acid [endoplasmic reticulum] -> ceramide-2 (C26) [endoplasmic reticulum]	YDR402C	0	1000	0
r_0921	Phytosphingosine phosphate lyase	phytosphingosine 1-phosphate [endoplasmic reticulum] -> 2-hydroxyhexadecanal [endoplasmic reticulum] + O-phosphoethanolamine [endoplasmic reticulum]	YDR294C	0	1000	0
r_0922	phytosphingosine synthesis	H+ [endoplasmic reticulum] + NADPH [endoplasmic reticulum] + sphinganine [endoplasmic reticulum] + oxygen [endoplasmic reticulum] -> NADP(+) [endoplasmic reticulum] + H2O [endoplasmic reticulum] + phytosphingosine [endoplasmic reticulum]	YDR297W	0	1000	0
r_0929	polyamine oxidase	H2O [cytoplasm] + oxygen [cytoplasm] + N(1)-acetylspermidine [cytoplasm] -> 3-aminopropanal [cytoplasm] + hydrogen peroxide [cytoplasm] + N-acetylputrescine [cytoplasm]	YMR020W	0	1000	0
r_0935	porphobilinogen synthase	2 5-aminolevulinate [cytoplasm] -> H+ [cytoplasm] + 2 H2O [cytoplasm] + porphobilinogen [cytoplasm]	YGL040C	0	1000	0
r_0936	poylamine oxidase	H2O [cytoplasm] + oxygen [cytoplasm] + N(1)-acetylspermine [cytoplasm] -> 3-aminopropanal [cytoplasm] + hydrogen peroxide [cytoplasm] + N(1)-acetylspermidine [cytoplasm]	YMR020W	0	1000	0
r_0937	poylamine oxidase	H2O [cytoplasm] + oxygen [cytoplasm] + spermine [cytoplasm] -> 3-aminopropanal [cytoplasm] + hydrogen peroxide [cytoplasm] + spermidine [cytoplasm]	YMR020W	0	1000	0
r_0938	prephenate dehydratase	H+ [cytoplasm] + prephenate [cytoplasm] -> H2O [cytoplasm] + carbon dioxide [cytoplasm] + keto-phenylpyruvate [cytoplasm]	YNL316C	0	1000	0
r_0939	prephenate dehydrogenase (NADP)	NADP(+) [cytoplasm] + prephenate [cytoplasm] -> NADPH [cytoplasm] + carbon dioxide [cytoplasm] + 3-(4-hydroxyphenyl)pyruvate [cytoplasm]	YBR166C	0	1000	0
r_0940	proline oxidase (NAD)	FAD [mitochondrion] + L-proline [mitochondrion] -> 1-pyrroline-5-carboxylate [mitochondrion] + FADH2 [mitochondrion]	YLR142W	0	1000	0
r_0941	prolyl-tRNA synthetase	ATP [cytoplasm] + L-proline [cytoplasm] + tRNA(Pro) [cytoplasm] -> H+ [cytoplasm] + AMP [cytoplasm] + diphosphate [cytoplasm] + Pro-tRNA(Pro) [cytoplasm]	YHR020W	0	1000	0
r_0942	protoporphyrinogen oxidase	3 oxygen [mitochondrion] + 2 protoporphyrinogen [mitochondrion] -> 6 H2O [mitochondrion] + 2 protoporphyrin [mitochondrion]	YER014W	0	1000	0
r_0943	purine-nucleoside phosphorylase	phosphate [cytoplasm] + nicotinamide ribose [cytoplasm] -> H+ [cytoplasm] + nicotinamide [cytoplasm] + alpha-D-ribose 1-phosphate(2-) [cytoplasm]	YDR400W and YLR017W and YLR209C	0	1000	0
r_0949_fwd	guanosine phosphorylase	phosphate [cytoplasm] + guanosine [cytoplasm] -> guanine [cytoplasm] + alpha-D-ribose 1-phosphate(2-) [cytoplasm]	YLR209C	0	1000	0
r_0949_rvs	guanosine phosphorylase	guanine [cytoplasm] + alpha-D-ribose 1-phosphate(2-) [cytoplasm] -> phosphate [cytoplasm] + guanosine [cytoplasm]	YLR209C	0	1000	0
r_0950_fwd	guanosine phosphorylase	phosphate [mitochondrion] + guanosine [mitochondrion] -> alpha-D-ribose 1-phosphate(2-) [mitochondrion] + guanine [mitochondrion]	YLR209C	0	1000	0
r_0950_rvs	guanosine phosphorylase	alpha-D-ribose 1-phosphate(2-) [mitochondrion] + guanine [mitochondrion] -> phosphate [mitochondrion] + guanosine [mitochondrion]	YLR209C	0	1000	0
r_0951_fwd	inosine phosphorylase	phosphate [cytoplasm] + inosine [cytoplasm] -> hypoxanthine [cytoplasm] + alpha-D-ribose 1-phosphate(2-) [cytoplasm]	YLR209C	0	1000	0
r_0951_rvs	inosine phosphorylase	hypoxanthine [cytoplasm] + alpha-D-ribose 1-phosphate(2-) [cytoplasm] -> phosphate [cytoplasm] + inosine [cytoplasm]	YLR209C	0	1000	0
r_0953	pyridoxal oxidase	2 H2O [cytoplasm] + ammonium [cytoplasm] + 0.5 oxygen [cytoplasm] + pyridoxal [cytoplasm] -> 2 hydrogen peroxide [cytoplasm] + pyridoxamine [cytoplasm]	YBR035C	0	1000	0
r_0954	pyridoxamine 5'-phosphate oxidase	H2O [cytoplasm] + oxygen [cytoplasm] + pyridoxamine 5'-phosphate [cytoplasm] -> ammonium [cytoplasm] + hydrogen peroxide [cytoplasm] + pyridoxal 5'-phosphate [cytoplasm]	YBR035C	0	1000	0
r_0955_fwd	pyridoxine 5'-phosphate oxidase	oxygen [cytoplasm] + pyridoxine 5'-phosphate [cytoplasm] -> hydrogen peroxide [cytoplasm] + pyridoxal 5'-phosphate [cytoplasm]	YBR035C	0	1000	0
r_0955_rvs	pyridoxine 5'-phosphate oxidase	hydrogen peroxide [cytoplasm] + pyridoxal 5'-phosphate [cytoplasm] -> oxygen [cytoplasm] + pyridoxine 5'-phosphate [cytoplasm]	YBR035C	0	1000	0
r_0956	pyridoxine oxidase	oxygen [cytoplasm] + pyridoxine [cytoplasm] -> hydrogen peroxide [cytoplasm] + pyridoxal [cytoplasm]	YBR035C	0	1000	0
r_0957	pyrroline-5-carboxylate reductase	2 H+ [cytoplasm] + NADPH [cytoplasm] + 1-pyrroline-5-carboxylate [cytoplasm] -> NADP(+) [cytoplasm] + L-proline [cytoplasm]	YER023W	0	1000	0
r_0958_1	pyruvate carboxylase	pyruvate [cytoplasm] + ATP [cytoplasm] + bicarbonate [cytoplasm] -> H+ [cytoplasm] + phosphate [cytoplasm] + ADP [cytoplasm] + oxaloacetate [cytoplasm]	YBR218C	0	1000	0
r_0958_2	pyruvate carboxylase	pyruvate [cytoplasm] + ATP [cytoplasm] + bicarbonate [cytoplasm] -> H+ [cytoplasm] + phosphate [cytoplasm] + ADP [cytoplasm] + oxaloacetate [cytoplasm]	YGL062W	0	1000	0
r_0959_1	pyruvate decarboxylase	pyruvate [cytoplasm] + H+ [cytoplasm] -> carbon dioxide [cytoplasm] + acetaldehyde [cytoplasm]	YGR087C	0	1000	0
r_0959_2	pyruvate decarboxylase	pyruvate [cytoplasm] + H+ [cytoplasm] -> carbon dioxide [cytoplasm] + acetaldehyde [cytoplasm]	YLR044C	0	1000	0
r_0959_3	pyruvate decarboxylase	pyruvate [cytoplasm] + H+ [cytoplasm] -> carbon dioxide [cytoplasm] + acetaldehyde [cytoplasm]	YLR134W	0	1000	0
r_0960_1	pyruvate decarboxylase (acetoin-forming)	pyruvate [cytoplasm] + H+ [cytoplasm] + acetaldehyde [cytoplasm] -> (R)-acetoin [cytoplasm] + carbon dioxide [cytoplasm]	YGR087C	0	1000	0
r_0960_2	pyruvate decarboxylase (acetoin-forming)	pyruvate [cytoplasm] + H+ [cytoplasm] + acetaldehyde [cytoplasm] -> (R)-acetoin [cytoplasm] + carbon dioxide [cytoplasm]	YLR044C	0	1000	0
r_0960_3	pyruvate decarboxylase (acetoin-forming)	pyruvate [cytoplasm] + H+ [cytoplasm] + acetaldehyde [cytoplasm] -> (R)-acetoin [cytoplasm] + carbon dioxide [cytoplasm]	YLR134W	0	1000	0
r_0961	pyruvate dehydrogenase	pyruvate [mitochondrion] + NAD [mitochondrion] + coenzyme A [mitochondrion] -> NADH [mitochondrion] + carbon dioxide [mitochondrion] + acetyl-CoA [mitochondrion]	YBR221C and YER178W and YFL018C and YGR193C and YNL071W	0	1000	0
r_0962_1	pyruvate kinase	H+ [cytoplasm] + phosphoenolpyruvate [cytoplasm] + ADP [cytoplasm] -> pyruvate [cytoplasm] + ATP [cytoplasm]	YAL038W	0	1000	0
r_0962_2	pyruvate kinase	H+ [cytoplasm] + phosphoenolpyruvate [cytoplasm] + ADP [cytoplasm] -> pyruvate [cytoplasm] + ATP [cytoplasm]	YOR347C	0	1000	0
r_0963	quinone oxidoreductase	H+ [mitochondrion] + NADH [mitochondrion] + 2-hexaprenyl-6-methoxy-3-methyl-1,4-benzoquinone [mitochondrion] + oxygen [mitochondrion] -> H2O [mitochondrion] + NAD [mitochondrion] + 2-hexaprenyl-5-hydroxy-6-methoxy-3-methyl-1,4-benzoquinone [mitochondrion]	YDR204W and YGL119W and YGR255C and YLR201C and YML110C and YOL096C and YOR125C	0	1000	0
r_0964	reduced glutathione via ABC system	H2O [cytoplasm] + ATP [cytoplasm] + glutathione [cytoplasm] -> H+ [cytoplasm] + phosphate [cytoplasm] + ADP [cytoplasm] + glutathione [vacuole]	YDR135C	0	1000	0
r_0965	riboflavin kinase	ATP [cytoplasm] + riboflavin [cytoplasm] -> H+ [cytoplasm] + ADP [cytoplasm] + FMN [cytoplasm]	YDR236C	0	1000	0
r_0966	riboflavin kinase	ATP [mitochondrion] + riboflavin [mitochondrion] -> H+ [mitochondrion] + ADP [mitochondrion] + FMN [mitochondrion]	YDR236C	0	1000	0
r_0967	riboflavin synthase	2-hydroxy-3-oxobutyl phosphate [cytoplasm] + 5-amino-6-(D-ribitylamino)uracil [cytoplasm] -> 2 H2O [cytoplasm] + phosphate [cytoplasm] + 6,7-dimethyl-8-(1-D-ribityl)lumazine [cytoplasm]	YOL143C	0	1000	0
r_0968	riboflavin synthase	2 6,7-dimethyl-8-(1-D-ribityl)lumazine [cytoplasm] -> riboflavin [cytoplasm] + 5-amino-6-(D-ribitylamino)uracil [cytoplasm]	YBR256C	0	1000	0
r_0969	ribokinase	ATP [cytoplasm] + D-ribose [cytoplasm] -> H+ [cytoplasm] + ADP [cytoplasm] + ribose-5-phosphate [cytoplasm]	YCR036W	0	1000	0
r_0970	ribonucleoside-triphosphate reductase (ATP)	ATP [cytoplasm] + TRX1 [cytoplasm] -> H2O [cytoplasm] + dATP [cytoplasm] + TRX1 disulphide [cytoplasm]	YGR209C	0	1000	0
r_0971	ribonucleoside-triphosphate reductase (CTP)	CTP [cytoplasm] + TRX1 [cytoplasm] -> H2O [cytoplasm] + dCTP [cytoplasm] + TRX1 disulphide [cytoplasm]	YGR209C	0	1000	0
r_0972	ribonucleoside-triphosphate reductase (GTP)	GTP [cytoplasm] + TRX1 [cytoplasm] -> H2O [cytoplasm] + TRX1 disulphide [cytoplasm] + dGTP [cytoplasm]	YGR209C	0	1000	0
r_0973	ribonucleoside-triphosphate reductase (UTP)	UTP [cytoplasm] + TRX1 [cytoplasm] -> H2O [cytoplasm] + dUTP [cytoplasm] + TRX1 disulphide [cytoplasm]	YGR209C	0	1000	0
r_0974_1	ribonucleotide reductase	ADP [cytoplasm] + TRX1 [cytoplasm] -> H2O [cytoplasm] + dADP [cytoplasm] + TRX1 disulphide [cytoplasm]	YER070W	0	1000	0
r_0974_2	ribonucleotide reductase	ADP [cytoplasm] + TRX1 [cytoplasm] -> H2O [cytoplasm] + dADP [cytoplasm] + TRX1 disulphide [cytoplasm]	YGR180C	0	1000	0
r_0974_3	ribonucleotide reductase	ADP [cytoplasm] + TRX1 [cytoplasm] -> H2O [cytoplasm] + dADP [cytoplasm] + TRX1 disulphide [cytoplasm]	YIL066C	0	1000	0
r_0974_4	ribonucleotide reductase	ADP [cytoplasm] + TRX1 [cytoplasm] -> H2O [cytoplasm] + dADP [cytoplasm] + TRX1 disulphide [cytoplasm]	YJL026W	0	1000	0
r_0975_1	ribonucleotide reductase	ADP [nucleus] + TRX1 [nucleus] -> H2O [nucleus] + dADP [nucleus] + TRX1 disulphide [nucleus]	YER070W	0	1000	0
r_0975_2	ribonucleotide reductase	ADP [nucleus] + TRX1 [nucleus] -> H2O [nucleus] + dADP [nucleus] + TRX1 disulphide [nucleus]	YGR180C	0	1000	0
r_0975_3	ribonucleotide reductase	ADP [nucleus] + TRX1 [nucleus] -> H2O [nucleus] + dADP [nucleus] + TRX1 disulphide [nucleus]	YIL066C	0	1000	0
r_0975_4	ribonucleotide reductase	ADP [nucleus] + TRX1 [nucleus] -> H2O [nucleus] + dADP [nucleus] + TRX1 disulphide [nucleus]	YJL026W	0	1000	0
r_0976_1	ribonucleotide reductase	CDP [cytoplasm] + TRX1 [cytoplasm] -> H2O [cytoplasm] + TRX1 disulphide [cytoplasm] + dCDP [cytoplasm]	YER070W	0	1000	0
r_0976_2	ribonucleotide reductase	CDP [cytoplasm] + TRX1 [cytoplasm] -> H2O [cytoplasm] + TRX1 disulphide [cytoplasm] + dCDP [cytoplasm]	YGR180C	0	1000	0
r_0976_3	ribonucleotide reductase	CDP [cytoplasm] + TRX1 [cytoplasm] -> H2O [cytoplasm] + TRX1 disulphide [cytoplasm] + dCDP [cytoplasm]	YIL066C	0	1000	0
r_0976_4	ribonucleotide reductase	CDP [cytoplasm] + TRX1 [cytoplasm] -> H2O [cytoplasm] + TRX1 disulphide [cytoplasm] + dCDP [cytoplasm]	YJL026W	0	1000	0
r_0977_1	ribonucleotide reductase	TRX1 [nucleus] + CDP [nucleus] -> H2O [nucleus] + TRX1 disulphide [nucleus] + dCDP [nucleus]	YER070W	0	1000	0
r_0977_2	ribonucleotide reductase	TRX1 [nucleus] + CDP [nucleus] -> H2O [nucleus] + TRX1 disulphide [nucleus] + dCDP [nucleus]	YGR180C	0	1000	0
r_0977_3	ribonucleotide reductase	TRX1 [nucleus] + CDP [nucleus] -> H2O [nucleus] + TRX1 disulphide [nucleus] + dCDP [nucleus]	YIL066C	0	1000	0
r_0977_4	ribonucleotide reductase	TRX1 [nucleus] + CDP [nucleus] -> H2O [nucleus] + TRX1 disulphide [nucleus] + dCDP [nucleus]	YJL026W	0	1000	0
r_0978_1	ribonucleotide reductase	GDP [cytoplasm] + TRX1 [cytoplasm] -> H2O [cytoplasm] + dGDP [cytoplasm] + TRX1 disulphide [cytoplasm]	YER070W	0	1000	0
r_0978_2	ribonucleotide reductase	GDP [cytoplasm] + TRX1 [cytoplasm] -> H2O [cytoplasm] + dGDP [cytoplasm] + TRX1 disulphide [cytoplasm]	YGR180C	0	1000	0
r_0978_3	ribonucleotide reductase	GDP [cytoplasm] + TRX1 [cytoplasm] -> H2O [cytoplasm] + dGDP [cytoplasm] + TRX1 disulphide [cytoplasm]	YIL066C	0	1000	0
r_0978_4	ribonucleotide reductase	GDP [cytoplasm] + TRX1 [cytoplasm] -> H2O [cytoplasm] + dGDP [cytoplasm] + TRX1 disulphide [cytoplasm]	YJL026W	0	1000	0
r_0979_1	ribonucleotide reductase	TRX1 [nucleus] + GDP [nucleus] -> H2O [nucleus] + TRX1 disulphide [nucleus] + dGDP [nucleus]	YER070W	0	1000	0
r_0979_2	ribonucleotide reductase	TRX1 [nucleus] + GDP [nucleus] -> H2O [nucleus] + TRX1 disulphide [nucleus] + dGDP [nucleus]	YGR180C	0	1000	0
r_0979_3	ribonucleotide reductase	TRX1 [nucleus] + GDP [nucleus] -> H2O [nucleus] + TRX1 disulphide [nucleus] + dGDP [nucleus]	YIL066C	0	1000	0
r_0979_4	ribonucleotide reductase	TRX1 [nucleus] + GDP [nucleus] -> H2O [nucleus] + TRX1 disulphide [nucleus] + dGDP [nucleus]	YJL026W	0	1000	0
r_0982_fwd	ribose-5-phosphate isomerase	D-ribulose 5-phosphate [cytoplasm] -> ribose-5-phosphate [cytoplasm]	YOR095C	0	1000	0
r_0982_rvs	ribose-5-phosphate isomerase	ribose-5-phosphate [cytoplasm] -> D-ribulose 5-phosphate [cytoplasm]	YOR095C	0	1000	0
r_0983	ribosylnicotinamide kinase	ATP [cytoplasm] + nicotinamide ribose [cytoplasm] -> H+ [cytoplasm] + ADP [cytoplasm] + NMN [cytoplasm]	YNL129W	0	1000	0
r_0984_fwd	ribulose 5-phosphate 3-epimerase	D-ribulose 5-phosphate [cytoplasm] -> D-xylulose 5-phosphate [cytoplasm]	YJL121C	0	1000	0
r_0984_rvs	ribulose 5-phosphate 3-epimerase	D-xylulose 5-phosphate [cytoplasm] -> D-ribulose 5-phosphate [cytoplasm]	YJL121C	0	1000	0
r_0985	S-adenosyl-L-methionine:3-hexaprenyl-4,5-dihydroxylate O-methyltransferase	S-adenosyl-L-methionine [mitochondrion] + 3-hexaprenyl-4,5-dihydroxybenzoic acid [mitochondrion] -> H+ [mitochondrion] + S-adenosyl-L-homocysteine [mitochondrion] + 3-hexaprenyl-4-hydroxy-5-methoxybenzoic acid [mitochondrion]	YDR204W and YGL119W and YGR255C and YLR201C and YML110C and YOL096C and YOR125C	0	1000	0
r_0986	S-adenosyl-methionine delta-24-sterol-c-methyltransferase	S-adenosyl-L-methionine [cytoplasm] + zymosterol [cytoplasm] -> H+ [cytoplasm] + S-adenosyl-L-homocysteine [cytoplasm] + fecosterol [cytoplasm]	YML008C	0	1000	0
r_0987_fwd	S-formylglutathione hydralase	H2O [cytoplasm] + S-formylglutathione [cytoplasm] -> H+ [cytoplasm] + formate [cytoplasm] + glutathione [cytoplasm]	YJL068C	0	1000	0
r_0987_rvs	S-formylglutathione hydralase	H+ [cytoplasm] + formate [cytoplasm] + glutathione [cytoplasm] -> H2O [cytoplasm] + S-formylglutathione [cytoplasm]	YJL068C	0	1000	0
r_0988	saccharopine dehydrogenase (NAD, L-lysine forming)	NAD [cytoplasm] + H2O [cytoplasm] + L-saccharopine [cytoplasm] -> H+ [cytoplasm] + NADH [cytoplasm] + 2-oxoglutarate [cytoplasm] + L-lysine [cytoplasm]	YIR034C	0	1000	0
r_0989	saccharopine dehydrogenase (NADP, L-glutamate forming)	H+ [cytoplasm] + NADPH [cytoplasm] + L-glutamate [cytoplasm] + L-allysine [cytoplasm] -> H2O [cytoplasm] + NADP(+) [cytoplasm] + L-saccharopine [cytoplasm]	YNR050C	0	1000	0
r_0990_fwd	sedoheptulose 1,7-bisphosphate D-glyceraldehyde-3-phosphate-lyase	sedoheptulose 1,7-bisphosphate [cytoplasm] -> D-erythrose 4-phosphate [cytoplasm] + dihydroxyacetone phosphate [cytoplasm]	YKL060C	0	1000	0
r_0990_rvs	sedoheptulose 1,7-bisphosphate D-glyceraldehyde-3-phosphate-lyase	D-erythrose 4-phosphate [cytoplasm] + dihydroxyacetone phosphate [cytoplasm] -> sedoheptulose 1,7-bisphosphate [cytoplasm]	YKL060C	0	1000	0
r_0992_1	serine O-acetyltransferase	acetyl-CoA [cytoplasm] + L-serine [cytoplasm] -> coenzyme A [cytoplasm] + O-acetyl-L-serine [cytoplasm]	YDL040C and YGR147C and YHR013C	0	1000	0
r_0992_2	serine O-acetyltransferase	acetyl-CoA [cytoplasm] + L-serine [cytoplasm] -> coenzyme A [cytoplasm] + O-acetyl-L-serine [cytoplasm]	YDL040C and YGR147C	0	1000	0
r_0993_1	serine palmitotransferase	palmitoyl-CoA [endoplasmic reticulum] + L-serine [endoplasmic reticulum] -> 3-ketosphinganine [endoplasmic reticulum] + coenzyme A [endoplasmic reticulum] + carbon dioxide [endoplasmic reticulum]	YBR058C-A and YDR062W and YMR296C	0	1000	0
r_0993_2	serine palmitotransferase	palmitoyl-CoA [endoplasmic reticulum] + L-serine [endoplasmic reticulum] -> 3-ketosphinganine [endoplasmic reticulum] + coenzyme A [endoplasmic reticulum] + carbon dioxide [endoplasmic reticulum]	YDR062W and YMR296C	0	1000	0
r_0995_1	seryl-tRNA synthetase	ATP [cytoplasm] + L-serine [cytoplasm] + tRNA(Ser) [cytoplasm] -> AMP [cytoplasm] + diphosphate [cytoplasm] + Ser-tRNA(Ser) [cytoplasm]	YDR023W	0	1000	0
r_0995_2	seryl-tRNA synthetase	ATP [cytoplasm] + L-serine [cytoplasm] + tRNA(Ser) [cytoplasm] -> AMP [cytoplasm] + diphosphate [cytoplasm] + Ser-tRNA(Ser) [cytoplasm]	YHR011W	0	1000	0
r_0996	shikimate dehydrogenase	H+ [cytoplasm] + NADPH [cytoplasm] + 3-dehydroshikimate [cytoplasm] -> NADP(+) [cytoplasm] + shikimate [cytoplasm]	YDR127W	0	1000	0
r_0997	shikimate kinase	ATP [cytoplasm] + shikimate [cytoplasm] -> H+ [cytoplasm] + 3-phosphoshikimic acid [cytoplasm] + ADP [cytoplasm]	YDR127W	0	1000	0
r_0998	sirohydrochlorin dehydrogenase	NAD [cytoplasm] + precorrin-2 [cytoplasm] -> H+ [cytoplasm] + NADH [cytoplasm] + sirohydrochlorin [cytoplasm]	YBR213W	0	1000	0
r_0999	sirohydrochlorin ferrochetalase	sirohydrochlorin [cytoplasm] + iron(2+) [cytoplasm] -> 3 H+ [cytoplasm] + siroheme [cytoplasm]	YBR213W	0	1000	0
r_1000_fwd	fumarate reductase (FMN)	fumarate [cytoplasm] + FMNH2 [cytoplasm] -> FMN [cytoplasm] + succinate [cytoplasm]	YEL047C	0	1000	0
r_1000_rvs	fumarate reductase (FMN)	FMN [cytoplasm] + succinate [cytoplasm] -> fumarate [cytoplasm] + FMNH2 [cytoplasm]	YEL047C	0	1000	0
r_1001	spermidine synthase	S-adenosylmethioninamine [cytoplasm] + putrescine [cytoplasm] -> H+ [cytoplasm] + 5'-S-methyl-5'-thioadenosine [cytoplasm] + spermidine [cytoplasm]	YPR069C	0	1000	0
r_1002	spermine synthase	S-adenosylmethioninamine [cytoplasm] + spermidine [cytoplasm] -> H+ [cytoplasm] + 5'-S-methyl-5'-thioadenosine [cytoplasm] + spermine [cytoplasm]	YLR146C	0	1000	0
r_1003	sphinganine phosphate lyase	sphinganine 1-phosphate [endoplasmic reticulum] -> O-phosphoethanolamine [endoplasmic reticulum] + hexadecanal [endoplasmic reticulum]	YDR294C	0	1000	0
r_1004_1	sphingoid base-phosphate phosphatase (phytosphingosine 1-phosphate)	H2O [endoplasmic reticulum] + phytosphingosine 1-phosphate [endoplasmic reticulum] -> phytosphingosine [endoplasmic reticulum] + phosphate [endoplasmic reticulum]	YJL134W	0	1000	0
r_1004_2	sphingoid base-phosphate phosphatase (phytosphingosine 1-phosphate)	H2O [endoplasmic reticulum] + phytosphingosine 1-phosphate [endoplasmic reticulum] -> phytosphingosine [endoplasmic reticulum] + phosphate [endoplasmic reticulum]	YKR053C	0	1000	0
r_1005_1	sphingoid base-phosphate phosphatase (sphinganine 1-phosphatase)	H2O [endoplasmic reticulum] + sphinganine 1-phosphate [endoplasmic reticulum] -> sphinganine [endoplasmic reticulum] + phosphate [endoplasmic reticulum]	YJL134W	0	1000	0
r_1005_2	sphingoid base-phosphate phosphatase (sphinganine 1-phosphatase)	H2O [endoplasmic reticulum] + sphinganine 1-phosphate [endoplasmic reticulum] -> sphinganine [endoplasmic reticulum] + phosphate [endoplasmic reticulum]	YKR053C	0	1000	0
r_1006_1	sphingolipid long chain base kinase (phytosphingosine)	phytosphingosine [endoplasmic reticulum] + ATP [endoplasmic reticulum] -> H+ [endoplasmic reticulum] + phytosphingosine 1-phosphate [endoplasmic reticulum] + ADP [endoplasmic reticulum]	YLR260W	0	1000	0
r_1006_2	sphingolipid long chain base kinase (phytosphingosine)	phytosphingosine [endoplasmic reticulum] + ATP [endoplasmic reticulum] -> H+ [endoplasmic reticulum] + phytosphingosine 1-phosphate [endoplasmic reticulum] + ADP [endoplasmic reticulum]	YOR171C	0	1000	0
r_1007_1	sphingolipid long chain base kinase (sphinganine)	sphinganine [endoplasmic reticulum] + ATP [endoplasmic reticulum] -> H+ [endoplasmic reticulum] + sphinganine 1-phosphate [endoplasmic reticulum] + ADP [endoplasmic reticulum]	YLR260W	0	1000	0
r_1007_2	sphingolipid long chain base kinase (sphinganine)	sphinganine [endoplasmic reticulum] + ATP [endoplasmic reticulum] -> H+ [endoplasmic reticulum] + sphinganine 1-phosphate [endoplasmic reticulum] + ADP [endoplasmic reticulum]	YOR171C	0	1000	0
r_1008	spontaneous cis-aconitate(3-) to trans-aconitate	cis-aconitate [mitochondrion] <=> trans-aconitate [mitochondrion]		-1000	1000	0
r_1009	spontaneous cis-aconitate(3-) to trans-aconitate	cis-aconitate [cytoplasm] <=> trans-aconitate [cytoplasm]		-1000	1000	0
r_1010	squalene epoxidase (NAD)	H+ [endoplasmic reticulum] + oxygen [endoplasmic reticulum] + NADH [endoplasmic reticulum] + squalene [endoplasmic reticulum] -> H2O [endoplasmic reticulum] + (S)-2,3-epoxysqualene [endoplasmic reticulum] + NAD [endoplasmic reticulum]	YGR175C	0	1000	0
r_1011	squalene epoxidase (NADP)	H+ [endoplasmic reticulum] + NADPH [endoplasmic reticulum] + oxygen [endoplasmic reticulum] + squalene [endoplasmic reticulum] -> NADP(+) [endoplasmic reticulum] + H2O [endoplasmic reticulum] + (S)-2,3-epoxysqualene [endoplasmic reticulum]	YGR175C	0	1000	0
r_1012	squalene synthase	H+ [cytoplasm] + NADPH [cytoplasm] + 2 farnesyl diphosphate [cytoplasm] -> NADP(+) [cytoplasm] + 2 diphosphate [cytoplasm] + squalene [cytoplasm]	YHR190W	0	1000	0
r_1021_1_fwd	succinate dehydrogenase (ubiquinone-6)	ubiquinone-6 [mitochondrion] + succinate [mitochondrion] -> ubiquinol-6 [mitochondrion] + fumarate [mitochondrion]	YDR178W and YJL045W and YKL141W and YLL041C	0	1000	0
r_1021_1_rvs	succinate dehydrogenase (ubiquinone-6)	ubiquinol-6 [mitochondrion] + fumarate [mitochondrion] -> ubiquinone-6 [mitochondrion] + succinate [mitochondrion]	YDR178W and YJL045W and YKL141W and YLL041C	0	1000	0
r_1021_2_fwd	succinate dehydrogenase (ubiquinone-6)	ubiquinone-6 [mitochondrion] + succinate [mitochondrion] -> ubiquinol-6 [mitochondrion] + fumarate [mitochondrion]	YDR178W and YKL141W and YKL148C and YLL041C	0	1000	0
r_1021_2_rvs	succinate dehydrogenase (ubiquinone-6)	ubiquinol-6 [mitochondrion] + fumarate [mitochondrion] -> ubiquinone-6 [mitochondrion] + succinate [mitochondrion]	YDR178W and YKL141W and YKL148C and YLL041C	0	1000	0
r_1021_3_fwd	succinate dehydrogenase (ubiquinone-6)	ubiquinone-6 [mitochondrion] + succinate [mitochondrion] -> ubiquinol-6 [mitochondrion] + fumarate [mitochondrion]	YLR164W and YJL045W and YKL141W and YLL041C	0	1000	0
r_1021_3_rvs	succinate dehydrogenase (ubiquinone-6)	ubiquinol-6 [mitochondrion] + fumarate [mitochondrion] -> ubiquinone-6 [mitochondrion] + succinate [mitochondrion]	YLR164W and YJL045W and YKL141W and YLL041C	0	1000	0
r_1022	succinate-CoA ligase (ADP-forming)	phosphate [mitochondrion] + succinyl-CoA [mitochondrion] + ADP [mitochondrion] -> ATP [mitochondrion] + coenzyme A [mitochondrion] + succinate [mitochondrion]	YGR244C and YOR142W	0	1000	0
r_1023	succinate-semialdehyde dehydrogenase (NADP)	H2O [cytoplasm] + NADP(+) [cytoplasm] + succinic semialdehyde [cytoplasm] -> 2 H+ [cytoplasm] + NADPH [cytoplasm] + succinate [cytoplasm]	YBR006W	0	1000	0
r_1024	sucrose hydrolyzing enxyme	H2O [extracellular] + sucrose [extracellular] -> D-glucose [extracellular] + D-fructose [extracellular]	YIL162W	0	1000	0
r_1025	sulfate adenylyltransferase	H+ [cytoplasm] + ATP [cytoplasm] + sulphate [cytoplasm] -> diphosphate [cytoplasm] + 5'-adenylyl sulfate [cytoplasm]	YJR010W	0	1000	0
r_1026	sulfate adenylyltransferase (ADP)	H+ [cytoplasm] + ADP [cytoplasm] + sulphate [cytoplasm] -> phosphate [cytoplasm] + 5'-adenylyl sulfate [cytoplasm]	YCL050C	0	1000	0
r_1027	sulfite reductase (NADPH2)	5 H+ [cytoplasm] + 3 NADPH [cytoplasm] + sulphite [cytoplasm] -> 3 H2O [cytoplasm] + 3 NADP(+) [cytoplasm] + hydrogen sulfide [cytoplasm]	YFR030W and YJR137C	0	1000	0
r_1028	taurcholate via ABC system	H2O [cytoplasm] + ATP [cytoplasm] + taurocholic acid [cytoplasm] -> H+ [cytoplasm] + phosphate [cytoplasm] + ADP [cytoplasm] + taurocholic acid [vacuole]	YLL048C	0	1000	0
r_1029	taurine dioxygenase	2-oxoglutarate [cytoplasm] + oxygen [cytoplasm] + taurine [cytoplasm] -> H+ [cytoplasm] + carbon dioxide [cytoplasm] + succinate [cytoplasm] + sulphite [cytoplasm] + aminoacetaldehyde [cytoplasm]	YLL057C	0	1000	0
r_1030	tetrahydrofolate aminomethyltransferase	H2O [mitochondrion] + 5,10-methenyl-THF [mitochondrion] -> H+ [mitochondrion] + 5-formyltetrahydrofolic acid [mitochondrion]	YAL044C and YDR019C and YFL018C and YMR189W	0	1000	0
r_1031_1_fwd	tetrahydrofolate:L-glutamate gamma-ligase (ADP-forming)	L-glutamate [cytoplasm] + ATP [cytoplasm] + THF [cytoplasm] -> H+ [cytoplasm] + phosphate [cytoplasm] + ADP [cytoplasm] + 5,6,7,8-tetrahydrofolyl-L-glutamic acid [cytoplasm]	YKL132C	0	1000	0
r_1031_1_rvs	tetrahydrofolate:L-glutamate gamma-ligase (ADP-forming)	H+ [cytoplasm] + phosphate [cytoplasm] + ADP [cytoplasm] + 5,6,7,8-tetrahydrofolyl-L-glutamic acid [cytoplasm] -> L-glutamate [cytoplasm] + ATP [cytoplasm] + THF [cytoplasm]	YKL132C	0	1000	0
r_1031_2_fwd	tetrahydrofolate:L-glutamate gamma-ligase (ADP-forming)	L-glutamate [cytoplasm] + ATP [cytoplasm] + THF [cytoplasm] -> H+ [cytoplasm] + phosphate [cytoplasm] + ADP [cytoplasm] + 5,6,7,8-tetrahydrofolyl-L-glutamic acid [cytoplasm]	YOR241W	0	1000	0
r_1031_2_rvs	tetrahydrofolate:L-glutamate gamma-ligase (ADP-forming)	H+ [cytoplasm] + phosphate [cytoplasm] + ADP [cytoplasm] + 5,6,7,8-tetrahydrofolyl-L-glutamic acid [cytoplasm] -> L-glutamate [cytoplasm] + ATP [cytoplasm] + THF [cytoplasm]	YOR241W	0	1000	0
r_1032	thiamin diphosphatase	2 H2O [extracellular] + TDP [extracellular] -> 2 phosphate [extracellular] + H+ [extracellular] + thiamine [extracellular]	YBR092C	0	1000	0
r_1033	thiamin phosphatase	H2O [extracellular] + TMP [extracellular] -> phosphate [extracellular] + thiamine [extracellular]	YBR092C	0	1000	0
r_1034	thiamine diphosphokinase	ATP [cytoplasm] + thiamine [cytoplasm] -> H+ [cytoplasm] + AMP [cytoplasm] + TDP [cytoplasm]	YOR143C	0	1000	0
r_1035	thiamine-diphosphate kinase	ATP [cytoplasm] + TDP [cytoplasm] -> ADP [cytoplasm] + thiamine(1+) triphosphate(4-) [cytoplasm]	YOR143C	0	1000	0
r_1036	thiamine-phosphate diphosphorylase	H+ [cytoplasm] + 4-methyl-5-(2-phosphonooxyethyl)thiazole [cytoplasm] + 4-amino-2-methyl-5-diphosphomethylpyrimidine [cytoplasm] -> diphosphate [cytoplasm] + TMP [cytoplasm]	YPL214C	0	1000	0
r_1037_1	thioredoxin	TRX1 [nucleus] + hydrogen peroxide [nucleus] -> 2 H2O [nucleus] + TRX1 disulphide [nucleus]	YGR209C and YIL010W	0	1000	0
r_1037_2	thioredoxin	TRX1 [nucleus] + hydrogen peroxide [nucleus] -> 2 H2O [nucleus] + TRX1 disulphide [nucleus]	YIL010W and YLR043C	0	1000	0
r_1038_1	thioredoxin reductase (NADPH)	H+ [cytoplasm] + NADPH [cytoplasm] + TRX1 disulphide [cytoplasm] -> NADP(+) [cytoplasm] + TRX1 [cytoplasm]	YDR353W and YGR209C	0	1000	0
r_1038_2	thioredoxin reductase (NADPH)	H+ [cytoplasm] + NADPH [cytoplasm] + TRX1 disulphide [cytoplasm] -> NADP(+) [cytoplasm] + TRX1 [cytoplasm]	YDR353W and YLR043C	0	1000	0
r_1038_3	thioredoxin reductase (NADPH)	H+ [cytoplasm] + NADPH [cytoplasm] + TRX1 disulphide [cytoplasm] -> NADP(+) [cytoplasm] + TRX1 [cytoplasm]	YDR353W	0	1000	0
r_1039_1	thioredoxin reductase (NADPH)	H+ [mitochondrion] + NADPH [mitochondrion] + TRX1 disulphide [mitochondrion] -> NADP(+) [mitochondrion] + TRX1 [mitochondrion]	YCR083W and YHR106W	0	1000	0
r_1039_2	thioredoxin reductase (NADPH)	H+ [mitochondrion] + NADPH [mitochondrion] + TRX1 disulphide [mitochondrion] -> NADP(+) [mitochondrion] + TRX1 [mitochondrion]	YCR083W and YPL091W	0	1000	0
r_1040	threonine aldolase	L-threonine [cytoplasm] -> acetaldehyde [cytoplasm] + L-glycine [cytoplasm]	YEL046C	0	1000	0
r_1041	threonine synthase	H2O [cytoplasm] + O-phospho-L-homoserine [cytoplasm] -> phosphate [cytoplasm] + L-threonine [cytoplasm]	YCR053W	0	1000	0
r_1042	threonyl-tRNA synthetase	ATP [cytoplasm] + L-threonine [cytoplasm] + tRNA(Thr) [cytoplasm] -> AMP [cytoplasm] + diphosphate [cytoplasm] + Thr-tRNA(Thr) [cytoplasm]	YIL078W	0	1000	0
r_1043	threonyl-tRNA synthetase	ATP [mitochondrion] + L-threonine [mitochondrion] + tRNA(Thr) [mitochondrion] -> AMP [mitochondrion] + diphosphate [mitochondrion] + Thr-tRNA(Thr) [mitochondrion]	YKL194C	0	1000	0
r_1045	thymidylate synthase	5,10-methylenetetrahydrofolate [cytoplasm] + dUMP [cytoplasm] -> dihydrofolic acid [cytoplasm] + dTMP [cytoplasm]	YOR074C	0	1000	0
r_1046	trans-aconitate 3-methyltransferase	S-adenosyl-L-methionine [cytoplasm] + trans-aconitate [cytoplasm] -> S-adenosyl-L-homocysteine [cytoplasm] + (2E)-3-(methoxycarbonyl)pent-2-enedioic acid [cytoplasm]	YER175C	0	1000	0
r_1047	trans-pentaprenyltranstransferase	isopentenyl diphosphate [mitochondrion] + pentaprenyl diphosphate [mitochondrion] -> diphosphate [mitochondrion] + hexaprenyl diphosphate [mitochondrion]	YBR003W	0	1000	0
r_1048_1_fwd	transaldolase	glyceraldehyde 3-phosphate [cytoplasm] + sedoheptulose 7-phosphate [cytoplasm] -> D-erythrose 4-phosphate [cytoplasm] + D-fructose 6-phosphate [cytoplasm]	YGR043C	0	1000	0
r_1048_1_rvs	transaldolase	D-erythrose 4-phosphate [cytoplasm] + D-fructose 6-phosphate [cytoplasm] -> glyceraldehyde 3-phosphate [cytoplasm] + sedoheptulose 7-phosphate [cytoplasm]	YGR043C	0	1000	0
r_1048_2_fwd	transaldolase	glyceraldehyde 3-phosphate [cytoplasm] + sedoheptulose 7-phosphate [cytoplasm] -> D-erythrose 4-phosphate [cytoplasm] + D-fructose 6-phosphate [cytoplasm]	YLR354C	0	1000	0
r_1048_2_rvs	transaldolase	D-erythrose 4-phosphate [cytoplasm] + D-fructose 6-phosphate [cytoplasm] -> glyceraldehyde 3-phosphate [cytoplasm] + sedoheptulose 7-phosphate [cytoplasm]	YLR354C	0	1000	0
r_1049_1_fwd	transketolase 1	ribose-5-phosphate [cytoplasm] + D-xylulose 5-phosphate [cytoplasm] -> glyceraldehyde 3-phosphate [cytoplasm] + sedoheptulose 7-phosphate [cytoplasm]	YBR117C	0	1000	0
r_1049_1_rvs	transketolase 1	glyceraldehyde 3-phosphate [cytoplasm] + sedoheptulose 7-phosphate [cytoplasm] -> ribose-5-phosphate [cytoplasm] + D-xylulose 5-phosphate [cytoplasm]	YBR117C	0	1000	0
r_1049_2_fwd	transketolase 1	ribose-5-phosphate [cytoplasm] + D-xylulose 5-phosphate [cytoplasm] -> glyceraldehyde 3-phosphate [cytoplasm] + sedoheptulose 7-phosphate [cytoplasm]	YPR074C	0	1000	0
r_1049_2_rvs	transketolase 1	glyceraldehyde 3-phosphate [cytoplasm] + sedoheptulose 7-phosphate [cytoplasm] -> ribose-5-phosphate [cytoplasm] + D-xylulose 5-phosphate [cytoplasm]	YPR074C	0	1000	0
r_1050_1_fwd	transketolase 2	D-erythrose 4-phosphate [cytoplasm] + D-xylulose 5-phosphate [cytoplasm] -> D-fructose 6-phosphate [cytoplasm] + glyceraldehyde 3-phosphate [cytoplasm]	YBR117C	0	1000	0
r_1050_1_rvs	transketolase 2	D-fructose 6-phosphate [cytoplasm] + glyceraldehyde 3-phosphate [cytoplasm] -> D-erythrose 4-phosphate [cytoplasm] + D-xylulose 5-phosphate [cytoplasm]	YBR117C	0	1000	0
r_1050_2_fwd	transketolase 2	D-erythrose 4-phosphate [cytoplasm] + D-xylulose 5-phosphate [cytoplasm] -> D-fructose 6-phosphate [cytoplasm] + glyceraldehyde 3-phosphate [cytoplasm]	YPR074C	0	1000	0
r_1050_2_rvs	transketolase 2	D-fructose 6-phosphate [cytoplasm] + glyceraldehyde 3-phosphate [cytoplasm] -> D-erythrose 4-phosphate [cytoplasm] + D-xylulose 5-phosphate [cytoplasm]	YPR074C	0	1000	0
r_1051_1	trehalose-phosphatase	H2O [cytoplasm] + alpha,alpha-trehalose 6-phosphate [cytoplasm] -> phosphate [cytoplasm] + trehalose [cytoplasm]	YBR126C and YDR074W and YML100W	0	1000	0
r_1051_2	trehalose-phosphatase	H2O [cytoplasm] + alpha,alpha-trehalose 6-phosphate [cytoplasm] -> phosphate [cytoplasm] + trehalose [cytoplasm]	YBR126C and YDR074W and YMR261C	0	1000	0
r_1054_fwd	triose-phosphate isomerase	dihydroxyacetone phosphate [cytoplasm] -> glyceraldehyde 3-phosphate [cytoplasm]	YDR050C	0	1000	0
r_1054_rvs	triose-phosphate isomerase	glyceraldehyde 3-phosphate [cytoplasm] -> dihydroxyacetone phosphate [cytoplasm]	YDR050C	0	1000	0
r_1055	tryptophan synthase (indoleglycerol phosphate)	L-serine [cytoplasm] + 1-C-(indol-3-yl)glycerol 3-phosphate [cytoplasm] -> H2O [cytoplasm] + glyceraldehyde 3-phosphate [cytoplasm] + L-tryptophan [cytoplasm]	YGL026C	0	1000	0
r_1056	tryptophan transaminase	2-oxoglutarate [cytoplasm] + L-tryptophan [cytoplasm] -> L-glutamate [cytoplasm] + indole-3-pyruvate [cytoplasm]	YGL202W	0	1000	0
r_1057	tryptophanyl-tRNA synthetase	ATP [cytoplasm] + L-tryptophan [cytoplasm] + tRNA(Trp) [cytoplasm] -> AMP [cytoplasm] + diphosphate [cytoplasm] + Trp-tRNA(Trp) [cytoplasm]	YOL097C	0	1000	0
r_1058	tryptophanyl-tRNA synthetase	ATP [mitochondrion] + L-tryptophan [mitochondrion] + tRNA(Trp) [mitochondrion] -> AMP [mitochondrion] + diphosphate [mitochondrion] + Trp-tRNA(Trp) [mitochondrion]	YDR268W	0	1000	0
r_1063_fwd	tyrosine transaminase	L-glutamate [cytoplasm] + 3-(4-hydroxyphenyl)pyruvate [cytoplasm] -> 2-oxoglutarate [cytoplasm] + L-tyrosine [cytoplasm]	YGL202W	0	1000	0
r_1063_rvs	tyrosine transaminase	2-oxoglutarate [cytoplasm] + L-tyrosine [cytoplasm] -> L-glutamate [cytoplasm] + 3-(4-hydroxyphenyl)pyruvate [cytoplasm]	YGL202W	0	1000	0
r_1065	tyrosine transaminase	L-glutamate [peroxisome] + 3-(4-hydroxyphenyl)pyruvate [peroxisome] -> 2-oxoglutarate [peroxisome] + L-tyrosine [peroxisome]	YLR027C	0	1000	0
r_1066	tyrosyl-tRNA synthetase	ATP [cytoplasm] + L-tyrosine [cytoplasm] + tRNA(Tyr) [cytoplasm] -> AMP [cytoplasm] + diphosphate [cytoplasm] + Tyr-tRNA(Tyr) [cytoplasm]	YGR185C	0	1000	0
r_1067	tyrosyl-tRNA synthetase	ATP [mitochondrion] + L-tyrosine [mitochondrion] + tRNA(Tyr) [mitochondrion] -> AMP [mitochondrion] + diphosphate [mitochondrion] + Tyr-tRNA(Tyr) [mitochondrion]	YPL097W	0	1000	0
r_1068	UDP-glucose:ergosterol glucosyltransferase	UDP-D-glucose [cytoplasm] + ergosterol [cytoplasm] -> H+ [cytoplasm] + UDP [cytoplasm] + ergosterol 3-beta-D-glucoside [cytoplasm]	YLR189C	0	1000	0
r_1069_fwd	UDP-N-acetylglucosamine diphosphorylase	H+ [cytoplasm] + UTP [cytoplasm] + N-acetyl-alpha-D-glucosamine 1-phosphate [cytoplasm] -> diphosphate [cytoplasm] + UDP-N-acetyl-alpha-D-glucosamine [cytoplasm]	YDL103C	0	1000	0
r_1069_rvs	UDP-N-acetylglucosamine diphosphorylase	diphosphate [cytoplasm] + UDP-N-acetyl-alpha-D-glucosamine [cytoplasm] -> H+ [cytoplasm] + UTP [cytoplasm] + N-acetyl-alpha-D-glucosamine 1-phosphate [cytoplasm]	YDL103C	0	1000	0
r_1070_fwd	UDPglucose 4-epimerase	UDP-D-glucose [cytoplasm] -> UDP-D-galactose [cytoplasm]	YBR019C	0	1000	0
r_1070_rvs	UDPglucose 4-epimerase	UDP-D-galactose [cytoplasm] -> UDP-D-glucose [cytoplasm]	YBR019C	0	1000	0
r_1071_fwd	UDPglucose--hexose-1-phosphate uridylyltransferase	UDP-D-glucose [cytoplasm] + alpha-D-galactose 1-phosphate [cytoplasm] -> UDP-D-galactose [cytoplasm] + D-glucose 1-phosphate [cytoplasm]	YBR018C	0	1000	0
r_1071_rvs	UDPglucose--hexose-1-phosphate uridylyltransferase	UDP-D-galactose [cytoplasm] + D-glucose 1-phosphate [cytoplasm] -> UDP-D-glucose [cytoplasm] + alpha-D-galactose 1-phosphate [cytoplasm]	YBR018C	0	1000	0
r_1072	UMP kinase	ATP [cytoplasm] + UMP [cytoplasm] -> UDP [cytoplasm] + ADP [cytoplasm]	YKL024C	0	1000	0
r_1073	UMP kinase	ATP [nucleus] + UMP [nucleus] -> ADP [nucleus] + UDP [nucleus]	YKL024C	0	1000	0
r_1074	uracil phosphoribosyltransferase	PRPP [cytoplasm] + uracil [cytoplasm] -> UMP [cytoplasm] + diphosphate [cytoplasm]	YHR128W	0	1000	0
r_1075	urea carboxylase	ATP [cytoplasm] + bicarbonate [cytoplasm] + urea [cytoplasm] -> H+ [cytoplasm] + phosphate [cytoplasm] + ADP [cytoplasm] + urea-1-carboxylic acid [cytoplasm]	YBR208C	0	1000	0
r_1076	ureidoglycolate hydrolase	2 H+ [cytoplasm] + H2O [cytoplasm] + ureidoglycolic acid [cytoplasm] -> 2 ammonium [cytoplasm] + carbon dioxide [cytoplasm] + glyoxylate [cytoplasm]	YIR032C	0	1000	0
r_1077_1	uridine kinase (ATP:uridine)	ATP [cytoplasm] + uridine [cytoplasm] -> H+ [cytoplasm] + ADP [cytoplasm] + UMP [cytoplasm]	YDR020C	0	1000	0
r_1077_2	uridine kinase (ATP:uridine)	ATP [cytoplasm] + uridine [cytoplasm] -> H+ [cytoplasm] + ADP [cytoplasm] + UMP [cytoplasm]	YNR012W	0	1000	0
r_1078_1	uridine kinase (GTP:uridine)	uridine [cytoplasm] + GTP [cytoplasm] -> H+ [cytoplasm] + UMP [cytoplasm] + GDP [cytoplasm]	YDR020C	0	1000	0
r_1078_2	uridine kinase (GTP:uridine)	uridine [cytoplasm] + GTP [cytoplasm] -> H+ [cytoplasm] + UMP [cytoplasm] + GDP [cytoplasm]	YNR012W	0	1000	0
r_1079	uridylate kinase (dUMP)	ATP [cytoplasm] + dUMP [cytoplasm] -> ADP [cytoplasm] + dUDP [cytoplasm]	YKL024C	0	1000	0
r_1080	uridylate kinase (dUMP)	ATP [nucleus] + dUMP [nucleus] -> ADP [nucleus] + dUDP [nucleus]	YKL024C	0	1000	0
r_1081	uroporphyrinogen decarboxylase (uroporphyrinogen III)	4 H+ [cytoplasm] + uroporphyrinogen III [cytoplasm] -> 4 carbon dioxide [cytoplasm] + coproporphyrinogen III [cytoplasm]	YDR047W	0	1000	0
r_1082	uroporphyrinogen methyltransferase	2 S-adenosyl-L-methionine [cytoplasm] + uroporphyrinogen III [cytoplasm] -> H+ [cytoplasm] + 2 S-adenosyl-L-homocysteine [cytoplasm] + precorrin-2 [cytoplasm]	YKR069W	0	1000	0
r_1083	uroporphyrinogen-III synthase	preuroporphyrinogen [cytoplasm] -> H2O [cytoplasm] + uroporphyrinogen III [cytoplasm]	YOR278W	0	1000	0
r_1084_1_fwd	UTP-glucose-1-phosphate uridylyltransferase	H+ [cytoplasm] + UTP [cytoplasm] + D-glucose 1-phosphate [cytoplasm] -> UDP-D-glucose [cytoplasm] + diphosphate [cytoplasm]	YHL012W	0	1000	0
r_1084_1_rvs	UTP-glucose-1-phosphate uridylyltransferase	UDP-D-glucose [cytoplasm] + diphosphate [cytoplasm] -> H+ [cytoplasm] + UTP [cytoplasm] + D-glucose 1-phosphate [cytoplasm]	YHL012W	0	1000	0
r_1084_2_fwd	UTP-glucose-1-phosphate uridylyltransferase	H+ [cytoplasm] + UTP [cytoplasm] + D-glucose 1-phosphate [cytoplasm] -> UDP-D-glucose [cytoplasm] + diphosphate [cytoplasm]	YKL035W	0	1000	0
r_1084_2_rvs	UTP-glucose-1-phosphate uridylyltransferase	UDP-D-glucose [cytoplasm] + diphosphate [cytoplasm] -> H+ [cytoplasm] + UTP [cytoplasm] + D-glucose 1-phosphate [cytoplasm]	YKL035W	0	1000	0
r_1085	V-ATPase, Golgi	H+ [cytoplasm] + H2O [cytoplasm] + ATP [cytoplasm] -> phosphate [cytoplasm] + ADP [cytoplasm] + 2 H+ [Golgi]	YBR127C and YDL185W and YEL027W and YEL051W and YGR020C and YHR026W and YHR039C-A and YKL080W and YLR447C and YMR054W and YOR332W and YPL234C and YPR036W	0	1000	0
r_1086	V-ATPase, vacuole	H+ [cytoplasm] + H2O [cytoplasm] + ATP [cytoplasm] -> phosphate [cytoplasm] + ADP [cytoplasm] + 2 H+ [vacuole]	YBR127C and YDL185W and YEL027W and YEL051W and YGR020C and YHR026W and YHR039C-A and YKL080W and YLR447C and YOR270C and YOR332W and YPL234C and YPR036W	0	1000	0
r_1087_fwd	valine transaminase	2-oxoglutarate [cytoplasm] + L-valine [cytoplasm] -> L-glutamate [cytoplasm] + 3-methyl-2-oxobutanoate [cytoplasm]	YJR148W	0	1000	0
r_1087_rvs	valine transaminase	L-glutamate [cytoplasm] + 3-methyl-2-oxobutanoate [cytoplasm] -> 2-oxoglutarate [cytoplasm] + L-valine [cytoplasm]	YJR148W	0	1000	0
r_1088_fwd	valine transaminase, mitochondiral	2-oxoglutarate [mitochondrion] + L-valine [mitochondrion] -> L-glutamate [mitochondrion] + 3-methyl-2-oxobutanoate [mitochondrion]	YHR208W	0	1000	0
r_1088_rvs	valine transaminase, mitochondiral	L-glutamate [mitochondrion] + 3-methyl-2-oxobutanoate [mitochondrion] -> 2-oxoglutarate [mitochondrion] + L-valine [mitochondrion]	YHR208W	0	1000	0
r_1089	valyl-tRNA synthetase	ATP [cytoplasm] + L-valine [cytoplasm] + tRNA(Val) [cytoplasm] -> AMP [cytoplasm] + diphosphate [cytoplasm] + Val-tRNA(Val) [cytoplasm]	YGR094W	0	1000	0
r_1090	valyl-tRNA synthetase	ATP [mitochondrion] + L-valine [mitochondrion] + tRNA(Val) [mitochondrion] -> AMP [mitochondrion] + diphosphate [mitochondrion] + Val-tRNA(Val) [mitochondrion]	YGR094W	0	1000	0
r_1091	xanthine phosphoribosyltransferase	PRPP [cytoplasm] + 9H-xanthine [cytoplasm] -> diphosphate [cytoplasm] + xanthosine-5-phosphate [cytoplasm]	YJR133W	0	1000	0
r_1092	xylitol dehydrogenase (D-xyulose-forming)	NAD [cytoplasm] + xylitol [cytoplasm] -> H+ [cytoplasm] + NADH [cytoplasm] + D-xylulose [cytoplasm]	YLR070C	0	1000	0
r_1093	xylose reductase	H+ [cytoplasm] + NADPH [cytoplasm] + D-xylose [cytoplasm] -> NADP(+) [cytoplasm] + xylitol [cytoplasm]	YHR104W	0	1000	0
r_1094	xylulokinase	ATP [cytoplasm] + D-xylulose [cytoplasm] -> H+ [cytoplasm] + ADP [cytoplasm] + D-xylulose 5-phosphate [cytoplasm]	YGR194C	0	1000	0
r_1095_1_fwd	yUMP synthetase	uracil [cytoplasm] + ribose-5-phosphate [cytoplasm] -> H2O [cytoplasm] + pseudouridine 5'-phosphate [cytoplasm]	YFL001W	0	1000	0
r_1095_1_rvs	yUMP synthetase	H2O [cytoplasm] + pseudouridine 5'-phosphate [cytoplasm] -> uracil [cytoplasm] + ribose-5-phosphate [cytoplasm]	YFL001W	0	1000	0
r_1095_2_fwd	yUMP synthetase	uracil [cytoplasm] + ribose-5-phosphate [cytoplasm] -> H2O [cytoplasm] + pseudouridine 5'-phosphate [cytoplasm]	YGL063W	0	1000	0
r_1095_2_rvs	yUMP synthetase	H2O [cytoplasm] + pseudouridine 5'-phosphate [cytoplasm] -> uracil [cytoplasm] + ribose-5-phosphate [cytoplasm]	YGL063W	0	1000	0
r_1095_3_fwd	yUMP synthetase	uracil [cytoplasm] + ribose-5-phosphate [cytoplasm] -> H2O [cytoplasm] + pseudouridine 5'-phosphate [cytoplasm]	YNL292W	0	1000	0
r_1095_3_rvs	yUMP synthetase	H2O [cytoplasm] + pseudouridine 5'-phosphate [cytoplasm] -> uracil [cytoplasm] + ribose-5-phosphate [cytoplasm]	YNL292W	0	1000	0
r_1095_4_fwd	yUMP synthetase	uracil [cytoplasm] + ribose-5-phosphate [cytoplasm] -> H2O [cytoplasm] + pseudouridine 5'-phosphate [cytoplasm]	YPL212C	0	1000	0
r_1095_4_rvs	yUMP synthetase	H2O [cytoplasm] + pseudouridine 5'-phosphate [cytoplasm] -> uracil [cytoplasm] + ribose-5-phosphate [cytoplasm]	YPL212C	0	1000	0
r_1096	(R)-mevalonate transport	(R)-mevalonate [extracellular] <=> (R)-mevalonate [cytoplasm]		-1000	1000	0
r_1097	(R,R)-butanediol transport	(R,R)-2,3-butanediol [cytoplasm] <=> (R,R)-2,3-butanediol [extracellular]		-1000	1000	0
r_1098	2-methylbutyl transport	2-methylbutyl acetate [cytoplasm] -> 2-methylbutyl acetate [extracellular]		0	1000	0
r_1099_1_fwd	2-oxoadipate and 2-oxoglutarate transport	2-oxoglutarate [cytoplasm] + 2-oxoadipic acid [mitochondrion] -> 2-oxoadipic acid [cytoplasm] + 2-oxoglutarate [mitochondrion]	YOR222W	0	1000	0
r_1099_1_rvs	2-oxoadipate and 2-oxoglutarate transport	2-oxoadipic acid [cytoplasm] + 2-oxoglutarate [mitochondrion] -> 2-oxoglutarate [cytoplasm] + 2-oxoadipic acid [mitochondrion]	YOR222W	0	1000	0
r_1099_2_fwd	2-oxoadipate and 2-oxoglutarate transport	2-oxoglutarate [cytoplasm] + 2-oxoadipic acid [mitochondrion] -> 2-oxoadipic acid [cytoplasm] + 2-oxoglutarate [mitochondrion]	YPL134C	0	1000	0
r_1099_2_rvs	2-oxoadipate and 2-oxoglutarate transport	2-oxoadipic acid [cytoplasm] + 2-oxoglutarate [mitochondrion] -> 2-oxoglutarate [cytoplasm] + 2-oxoadipic acid [mitochondrion]	YPL134C	0	1000	0
r_1100	3-hexaprenyl-4,5-dihydroxybenzoate transport	3-hexaprenyl-4,5-dihydroxybenzoic acid [cytoplasm] <=> 3-hexaprenyl-4,5-dihydroxybenzoic acid [mitochondrion]		-1000	1000	0
r_1101_1	4-aminobutyrate transport	H+ [extracellular] + gamma-aminobutyrate [extracellular] -> H+ [cytoplasm] + gamma-aminobutyrate [cytoplasm]	YDL210W	0	1000	0
r_1101_2	4-aminobutyrate transport	H+ [extracellular] + gamma-aminobutyrate [extracellular] -> H+ [cytoplasm] + gamma-aminobutyrate [cytoplasm]	YOR348C	0	1000	0
r_1102	5-aminolevulinate transport	H+ [extracellular] + 5-aminolevulinate [extracellular] -> H+ [cytoplasm] + 5-aminolevulinate [cytoplasm]	YDL210W	0	1000	0
r_1103	5-formyltetrahydrofolic acid transport	5-formyltetrahydrofolic acid [extracellular] <=> 5-formyltetrahydrofolic acid [cytoplasm]		-1000	1000	0
r_1104_fwd	8-Amino-7-oxononanoate transport	H+ [extracellular] + 8-amino-7-oxononanoate [extracellular] -> H+ [cytoplasm] + 8-amino-7-oxononanoate [cytoplasm]	YNR056C	0	1000	0
r_1104_rvs	8-Amino-7-oxononanoate transport	H+ [cytoplasm] + 8-amino-7-oxononanoate [cytoplasm] -> H+ [extracellular] + 8-amino-7-oxononanoate [extracellular]	YNR056C	0	1000	0
r_1106_fwd	acetate transport	acetate [cytoplasm] -> acetate [extracellular]	YCR010C	0	1000	0
r_1106_rvs	acetate transport	acetate [extracellular] -> acetate [cytoplasm]	YCR010C	0	1000	0
r_1107	acetic ester transport	ethyl acetate [cytoplasm] -> ethyl acetate [extracellular]		0	1000	0
r_1108_1	adenine transport	H+ [extracellular] + adenine [extracellular] -> H+ [cytoplasm] + adenine [cytoplasm]	YER056C	0	1000	0
r_1108_2	adenine transport	H+ [extracellular] + adenine [extracellular] -> H+ [cytoplasm] + adenine [cytoplasm]	YER060W	0	1000	0
r_1108_3	adenine transport	H+ [extracellular] + adenine [extracellular] -> H+ [cytoplasm] + adenine [cytoplasm]	YER060W-A	0	1000	0
r_1108_4	adenine transport	H+ [extracellular] + adenine [extracellular] -> H+ [cytoplasm] + adenine [cytoplasm]	YGL186C	0	1000	0
r_1109	adenosine transport	H+ [extracellular] + adenosine [extracellular] -> H+ [cytoplasm] + adenosine [cytoplasm]	YAL022C	0	1000	0
r_1110_1_fwd	ADP/ATP transporter	ATP [mitochondrion] + ADP [cytoplasm] -> ATP [cytoplasm] + ADP [mitochondrion]	YBL030C	0	1000	0
r_1110_1_rvs	ADP/ATP transporter	ATP [cytoplasm] + ADP [mitochondrion] -> ATP [mitochondrion] + ADP [cytoplasm]	YBL030C	0	1000	0
r_1110_2_fwd	ADP/ATP transporter	ATP [mitochondrion] + ADP [cytoplasm] -> ATP [cytoplasm] + ADP [mitochondrion]	YBR085W	0	1000	0
r_1110_2_rvs	ADP/ATP transporter	ATP [cytoplasm] + ADP [mitochondrion] -> ATP [mitochondrion] + ADP [cytoplasm]	YBR085W	0	1000	0
r_1110_3_fwd	ADP/ATP transporter	ATP [mitochondrion] + ADP [cytoplasm] -> ATP [cytoplasm] + ADP [mitochondrion]	YMR056C	0	1000	0
r_1110_3_rvs	ADP/ATP transporter	ATP [cytoplasm] + ADP [mitochondrion] -> ATP [mitochondrion] + ADP [cytoplasm]	YMR056C	0	1000	0
r_1111	ADP/ATP transporter	H+ [peroxisome] + ATP [cytoplasm] + ADP [peroxisome] -> H+ [cytoplasm] + ADP [cytoplasm] + ATP [peroxisome]	YPR128C	0	1000	0
r_1112_fwd	AKG transporter, mitochonrial	2-oxoglutarate [cytoplasm] + citrate [mitochondrion] -> 2-oxoglutarate [mitochondrion] + citrate [cytoplasm]	YMR241W	0	1000	0
r_1112_rvs	AKG transporter, mitochonrial	2-oxoglutarate [mitochondrion] + citrate [cytoplasm] -> 2-oxoglutarate [cytoplasm] + citrate [mitochondrion]	YMR241W	0	1000	0
r_1113	allantoate uniport	allantoate [extracellular] -> allantoate [cytoplasm]	YJR152W	0	1000	0
r_1114	allantoin uniport	allantoin [extracellular] -> allantoin [cytoplasm]	YIR028W	0	1000	0
r_1115_1_fwd	ammonia transport	ammonium [extracellular] -> ammonium [cytoplasm]	YDR384C	0	1000	0
r_1115_1_rvs	ammonia transport	ammonium [cytoplasm] -> ammonium [extracellular]	YDR384C	0	1000	0
r_1115_2_fwd	ammonia transport	ammonium [extracellular] -> ammonium [cytoplasm]	YGR121C	0	1000	0
r_1115_2_rvs	ammonia transport	ammonium [cytoplasm] -> ammonium [extracellular]	YGR121C	0	1000	0
r_1115_3_fwd	ammonia transport	ammonium [extracellular] -> ammonium [cytoplasm]	YNL142W	0	1000	0
r_1115_3_rvs	ammonia transport	ammonium [cytoplasm] -> ammonium [extracellular]	YNL142W	0	1000	0
r_1115_4_fwd	ammonia transport	ammonium [extracellular] -> ammonium [cytoplasm]	YPR138C	0	1000	0
r_1115_4_rvs	ammonia transport	ammonium [cytoplasm] -> ammonium [extracellular]	YPR138C	0	1000	0
r_1116	AMP/ATP transporter	H+ [peroxisome] + ATP [cytoplasm] + AMP [peroxisome] -> H+ [cytoplasm] + AMP [cytoplasm] + ATP [peroxisome]	YPR128C	0	1000	0
r_1118	aspartate-glutamate transporter	L-glutamate [cytoplasm] + L-aspartate [mitochondrion] -> L-glutamate [mitochondrion] + L-aspartate [cytoplasm]	YPR021C	0	1000	0
r_1119	biotin uptake	H+ [extracellular] + biotin [extracellular] -> H+ [cytoplasm] + biotin [cytoplasm]	YGR065C	0	1000	0
r_1120	carnithine-acetylcarnithine carrier	O-acetylcarnitine [cytoplasm] + (R)-carnitine [mitochondrion] -> (R)-carnitine [cytoplasm] + O-acetylcarnitine [mitochondrion]	YOR100C	0	1000	0
r_1121	ceramide-2' (sphinganine:n-C24:0OH) transport	ceramide-2' (C24) [endoplasmic reticulum] <=> ceramide-2' (C24) [Golgi]		-1000	1000	0
r_1122	ceramide-2' (sphinganine:n-C26:0OH) transport	ceramide-2' (C26) [endoplasmic reticulum] <=> ceramide-2' (C26) [Golgi]		-1000	1000	0
r_1123	ceramide-3 (Phytosphingosine:n-C24:0OH) transport	ceramide-3 (C24) [endoplasmic reticulum] <=> ceramide-3 (C24) [Golgi]		-1000	1000	0
r_1124	ceramide-3 (Phytosphingosine:n-C26:0OH) transport	ceramide-3 (C26) [endoplasmic reticulum] <=> ceramide-3 (C26) [Golgi]		-1000	1000	0
r_1125	choline transport	H+ [extracellular] + choline [extracellular] -> H+ [cytoplasm] + choline [cytoplasm]	YGL077C	0	1000	0
r_1126_fwd	citrate transport	citrate [cytoplasm] + (S)-malate [mitochondrion] -> citrate [mitochondrion] + (S)-malate [cytoplasm]	YBR291C	0	1000	0
r_1126_rvs	citrate transport	citrate [mitochondrion] + (S)-malate [cytoplasm] -> citrate [cytoplasm] + (S)-malate [mitochondrion]	YBR291C	0	1000	0
r_1127_fwd	citrate transport	phosphoenolpyruvate [mitochondrion] + citrate [cytoplasm] -> phosphoenolpyruvate [cytoplasm] + citrate [mitochondrion]	YBR291C	0	1000	0
r_1127_rvs	citrate transport	phosphoenolpyruvate [cytoplasm] + citrate [mitochondrion] -> phosphoenolpyruvate [mitochondrion] + citrate [cytoplasm]	YBR291C	0	1000	0
r_1128_fwd	citrate transport	isocitrate [mitochondrion] + citrate [cytoplasm] -> citrate [mitochondrion] + isocitrate [cytoplasm]	YBR291C	0	1000	0
r_1128_rvs	citrate transport	citrate [mitochondrion] + isocitrate [cytoplasm] -> isocitrate [mitochondrion] + citrate [cytoplasm]	YBR291C	0	1000	0
r_1129	coenzyme A transport	coenzyme A [cytoplasm] -> coenzyme A [mitochondrion]	YHR002W	0	1000	0
r_1130	CTP transport	H+ [cytoplasm] + CTP [cytoplasm] + CMP [mitochondrion] -> H+ [mitochondrion] + CMP [cytoplasm] + CTP [mitochondrion]	YBR192W	0	1000	0
r_1131	CTP/CMP antiport	2 H+ [cytoplasm] + CTP [cytoplasm] + CMP [mitochondrion] -> 2 H+ [mitochondrion] + CMP [cytoplasm] + CTP [mitochondrion]	YBR192W	0	1000	0
r_1132	cytidine transport	H+ [extracellular] + cytidine [extracellular] -> H+ [cytoplasm] + cytidine [cytoplasm]	YAL022C	0	1000	0
r_1133_1	cytosine transport	H+ [extracellular] + cytosine [extracellular] -> H+ [cytoplasm] + cytosine [cytoplasm]	YER056C	0	1000	0
r_1133_2	cytosine transport	H+ [extracellular] + cytosine [extracellular] -> H+ [cytoplasm] + cytosine [cytoplasm]	YER060W	0	1000	0
r_1133_3	cytosine transport	H+ [extracellular] + cytosine [extracellular] -> H+ [cytoplasm] + cytosine [cytoplasm]	YER060W-A	0	1000	0
r_1133_4	cytosine transport	H+ [extracellular] + cytosine [extracellular] -> H+ [cytoplasm] + cytosine [cytoplasm]	YGL186C	0	1000	0
r_1134_1	D-fructose transport	H+ [extracellular] + D-fructose [extracellular] -> H+ [cytoplasm] + D-fructose [cytoplasm]	YDL245C	0	1000	0
r_1134_10	D-fructose transport	H+ [extracellular] + D-fructose [extracellular] -> H+ [cytoplasm] + D-fructose [cytoplasm]	YJL214W	0	1000	0
r_1134_11	D-fructose transport	H+ [extracellular] + D-fructose [extracellular] -> H+ [cytoplasm] + D-fructose [cytoplasm]	YJL219W	0	1000	0
r_1134_12	D-fructose transport	H+ [extracellular] + D-fructose [extracellular] -> H+ [cytoplasm] + D-fructose [cytoplasm]	YJR158W	0	1000	0
r_1134_13	D-fructose transport	H+ [extracellular] + D-fructose [extracellular] -> H+ [cytoplasm] + D-fructose [cytoplasm]	YMR011W	0	1000	0
r_1134_14	D-fructose transport	H+ [extracellular] + D-fructose [extracellular] -> H+ [cytoplasm] + D-fructose [cytoplasm]	YNR072W	0	1000	0
r_1134_15	D-fructose transport	H+ [extracellular] + D-fructose [extracellular] -> H+ [cytoplasm] + D-fructose [cytoplasm]	YOL156W	0	1000	0
r_1134_2	D-fructose transport	H+ [extracellular] + D-fructose [extracellular] -> H+ [cytoplasm] + D-fructose [cytoplasm]	YDR342C	0	1000	0
r_1134_3	D-fructose transport	H+ [extracellular] + D-fructose [extracellular] -> H+ [cytoplasm] + D-fructose [cytoplasm]	YDR343C	0	1000	0
r_1134_4	D-fructose transport	H+ [extracellular] + D-fructose [extracellular] -> H+ [cytoplasm] + D-fructose [cytoplasm]	YDR345C	0	1000	0
r_1134_5	D-fructose transport	H+ [extracellular] + D-fructose [extracellular] -> H+ [cytoplasm] + D-fructose [cytoplasm]	YEL069C	0	1000	0
r_1134_6	D-fructose transport	H+ [extracellular] + D-fructose [extracellular] -> H+ [cytoplasm] + D-fructose [cytoplasm]	YFL011W	0	1000	0
r_1134_7	D-fructose transport	H+ [extracellular] + D-fructose [extracellular] -> H+ [cytoplasm] + D-fructose [cytoplasm]	YHR092C	0	1000	0
r_1134_8	D-fructose transport	H+ [extracellular] + D-fructose [extracellular] -> H+ [cytoplasm] + D-fructose [cytoplasm]	YHR094C	0	1000	0
r_1134_9	D-fructose transport	H+ [extracellular] + D-fructose [extracellular] -> H+ [cytoplasm] + D-fructose [cytoplasm]	YHR096C	0	1000	0
r_1135_1	D-galactose transport	H+ [extracellular] + D-galactose [extracellular] -> H+ [cytoplasm] + D-galactose [cytoplasm]	YDR536W	0	1000	0
r_1135_2	D-galactose transport	H+ [extracellular] + D-galactose [extracellular] -> H+ [cytoplasm] + D-galactose [cytoplasm]	YFL011W	0	1000	0
r_1135_3	D-galactose transport	H+ [extracellular] + D-galactose [extracellular] -> H+ [cytoplasm] + D-galactose [cytoplasm]	YJL219W	0	1000	0
r_1135_4	D-galactose transport	H+ [extracellular] + D-galactose [extracellular] -> H+ [cytoplasm] + D-galactose [cytoplasm]	YLR081W	0	1000	0
r_1135_5	D-galactose transport	H+ [extracellular] + D-galactose [extracellular] -> H+ [cytoplasm] + D-galactose [cytoplasm]	YNL318C	0	1000	0
r_1135_6	D-galactose transport	H+ [extracellular] + D-galactose [extracellular] -> H+ [cytoplasm] + D-galactose [cytoplasm]	YOL156W	0	1000	0
r_1136_fwd	D-lactate transport	H+ [extracellular] + (R)-lactate [extracellular] -> (R)-lactate [cytoplasm] + H+ [cytoplasm]	YKL217W	0	1000	0
r_1136_rvs	D-lactate transport	(R)-lactate [cytoplasm] + H+ [cytoplasm] -> H+ [extracellular] + (R)-lactate [extracellular]	YKL217W	0	1000	0
r_1137	D-lactate transport	(R)-lactate [cytoplasm] + H+ [cytoplasm] -> (R)-lactate [mitochondrion] + H+ [mitochondrion]		0	1000	0
r_1138	D-lactate/pyruvate antiport	(R)-lactate [cytoplasm] + pyruvate [mitochondrion] <=> pyruvate [cytoplasm] + (R)-lactate [mitochondrion]		-1000	1000	0
r_1139_1	D-mannose transport	H+ [extracellular] + D-mannose [extracellular] -> H+ [cytoplasm] + D-mannose [cytoplasm]	YDL245C	0	1000	0
r_1139_10	D-mannose transport	H+ [extracellular] + D-mannose [extracellular] -> H+ [cytoplasm] + D-mannose [cytoplasm]	YJL214W	0	1000	0
r_1139_11	D-mannose transport	H+ [extracellular] + D-mannose [extracellular] -> H+ [cytoplasm] + D-mannose [cytoplasm]	YJL219W	0	1000	0
r_1139_12	D-mannose transport	H+ [extracellular] + D-mannose [extracellular] -> H+ [cytoplasm] + D-mannose [cytoplasm]	YJR158W	0	1000	0
r_1139_13	D-mannose transport	H+ [extracellular] + D-mannose [extracellular] -> H+ [cytoplasm] + D-mannose [cytoplasm]	YMR011W	0	1000	0
r_1139_14	D-mannose transport	H+ [extracellular] + D-mannose [extracellular] -> H+ [cytoplasm] + D-mannose [cytoplasm]	YNR072W	0	1000	0
r_1139_15	D-mannose transport	H+ [extracellular] + D-mannose [extracellular] -> H+ [cytoplasm] + D-mannose [cytoplasm]	YOL156W	0	1000	0
r_1139_2	D-mannose transport	H+ [extracellular] + D-mannose [extracellular] -> H+ [cytoplasm] + D-mannose [cytoplasm]	YDR342C	0	1000	0
r_1139_3	D-mannose transport	H+ [extracellular] + D-mannose [extracellular] -> H+ [cytoplasm] + D-mannose [cytoplasm]	YDR343C	0	1000	0
r_1139_4	D-mannose transport	H+ [extracellular] + D-mannose [extracellular] -> H+ [cytoplasm] + D-mannose [cytoplasm]	YDR345C	0	1000	0
r_1139_5	D-mannose transport	H+ [extracellular] + D-mannose [extracellular] -> H+ [cytoplasm] + D-mannose [cytoplasm]	YEL069C	0	1000	0
r_1139_6	D-mannose transport	H+ [extracellular] + D-mannose [extracellular] -> H+ [cytoplasm] + D-mannose [cytoplasm]	YFL011W	0	1000	0
r_1139_7	D-mannose transport	H+ [extracellular] + D-mannose [extracellular] -> H+ [cytoplasm] + D-mannose [cytoplasm]	YHR092C	0	1000	0
r_1139_8	D-mannose transport	H+ [extracellular] + D-mannose [extracellular] -> H+ [cytoplasm] + D-mannose [cytoplasm]	YHR094C	0	1000	0
r_1139_9	D-mannose transport	H+ [extracellular] + D-mannose [extracellular] -> H+ [cytoplasm] + D-mannose [cytoplasm]	YHR096C	0	1000	0
r_1146_1_fwd	episterol transport	episterol [extracellular] -> episterol [cytoplasm]	YIL013C	0	1000	0
r_1146_1_rvs	episterol transport	episterol [cytoplasm] -> episterol [extracellular]	YIL013C	0	1000	0
r_1146_2_fwd	episterol transport	episterol [extracellular] -> episterol [cytoplasm]	YOR011W	0	1000	0
r_1146_2_rvs	episterol transport	episterol [cytoplasm] -> episterol [extracellular]	YOR011W	0	1000	0
r_1147_1_fwd	ergosterol transport	ergosterol [extracellular] -> ergosterol [cytoplasm]	YIL013C	0	1000	0
r_1147_1_rvs	ergosterol transport	ergosterol [cytoplasm] -> ergosterol [extracellular]	YIL013C	0	1000	0
r_1147_2_fwd	ergosterol transport	ergosterol [extracellular] -> ergosterol [cytoplasm]	YOR011W	0	1000	0
r_1147_2_rvs	ergosterol transport	ergosterol [cytoplasm] -> ergosterol [extracellular]	YOR011W	0	1000	0
r_1148_1_fwd	ergosterol transport	ergosterol [cell envelope] -> ergosterol [cytoplasm]	YIL013C	0	1000	0
r_1148_1_rvs	ergosterol transport	ergosterol [cytoplasm] -> ergosterol [cell envelope]	YIL013C	0	1000	0
r_1148_2_fwd	ergosterol transport	ergosterol [cell envelope] -> ergosterol [cytoplasm]	YOR011W	0	1000	0
r_1148_2_rvs	ergosterol transport	ergosterol [cytoplasm] -> ergosterol [cell envelope]	YOR011W	0	1000	0
r_1149_fwd	ethanolamine transport	ethanolamine [extracellular] -> ethanolamine [cytoplasm]	YGL077C	0	1000	0
r_1149_rvs	ethanolamine transport	ethanolamine [cytoplasm] -> ethanolamine [extracellular]	YGL077C	0	1000	0
r_1151	fadH2 transport	FADH2 [mitochondrion] -> FADH2 [cytoplasm]	YIL134W	0	1000	0
r_1161_1_fwd	fecosterol transport	fecosterol [extracellular] -> fecosterol [cytoplasm]	YIL013C	0	1000	0
r_1161_1_rvs	fecosterol transport	fecosterol [cytoplasm] -> fecosterol [extracellular]	YIL013C	0	1000	0
r_1161_2_fwd	fecosterol transport	fecosterol [extracellular] -> fecosterol [cytoplasm]	YOR011W	0	1000	0
r_1161_2_rvs	fecosterol transport	fecosterol [cytoplasm] -> fecosterol [extracellular]	YOR011W	0	1000	0
r_1162_1_fwd	fecosterol transport	fecosterol [cell envelope] -> fecosterol [cytoplasm]	YIL013C	0	1000	0
r_1162_1_rvs	fecosterol transport	fecosterol [cytoplasm] -> fecosterol [cell envelope]	YIL013C	0	1000	0
r_1162_2_fwd	fecosterol transport	fecosterol [cell envelope] -> fecosterol [cytoplasm]	YOR011W	0	1000	0
r_1162_2_rvs	fecosterol transport	fecosterol [cytoplasm] -> fecosterol [cell envelope]	YOR011W	0	1000	0
r_1164	folic acid transport	folate [extracellular] <=> folate [cytoplasm]		-1000	1000	0
r_1165	GDP-mannose antiport	GDP-alpha-D-mannose [cytoplasm] + GMP [Golgi] -> GMP [cytoplasm] + GDP-alpha-D-mannose [Golgi]	YGL225W	0	1000	0
r_1166_1	glucose transport	D-glucose [extracellular] -> D-glucose [cytoplasm]	YDL245C	0	1000	0
r_1166_10	glucose transport	D-glucose [extracellular] -> D-glucose [cytoplasm]	YHR094C	0	1000	0
r_1166_11	glucose transport	D-glucose [extracellular] -> D-glucose [cytoplasm]	YHR096C	0	1000	0
r_1166_12	glucose transport	D-glucose [extracellular] -> D-glucose [cytoplasm]	YJL214W	0	1000	0
r_1166_13	glucose transport	D-glucose [extracellular] -> D-glucose [cytoplasm]	YJL219W	0	1000	0
r_1166_14	glucose transport	D-glucose [extracellular] -> D-glucose [cytoplasm]	YJR158W	0	1000	0
r_1166_15	glucose transport	D-glucose [extracellular] -> D-glucose [cytoplasm]	YJR160C	0	1000	0
r_1166_16	glucose transport	D-glucose [extracellular] -> D-glucose [cytoplasm]	YLR081W	0	1000	0
r_1166_17	glucose transport	D-glucose [extracellular] -> D-glucose [cytoplasm]	YMR011W	0	1000	0
r_1166_18	glucose transport	D-glucose [extracellular] -> D-glucose [cytoplasm]	YNR072W	0	1000	0
r_1166_19	glucose transport	D-glucose [extracellular] -> D-glucose [cytoplasm]	YOL156W	0	1000	0
r_1166_2	glucose transport	D-glucose [extracellular] -> D-glucose [cytoplasm]	YDL247W	0	1000	0
r_1166_20	glucose transport	D-glucose [extracellular] -> D-glucose [cytoplasm]	YDR387C	0	1000	0
r_1166_3	glucose transport	D-glucose [extracellular] -> D-glucose [cytoplasm]	YDR342C	0	1000	0
r_1166_4	glucose transport	D-glucose [extracellular] -> D-glucose [cytoplasm]	YDR343C	0	1000	0
r_1166_5	glucose transport	D-glucose [extracellular] -> D-glucose [cytoplasm]	YDR345C	0	1000	0
r_1166_6	glucose transport	D-glucose [extracellular] -> D-glucose [cytoplasm]	YDR536W	0	1000	0
r_1166_7	glucose transport	D-glucose [extracellular] -> D-glucose [cytoplasm]	YEL069C	0	1000	0
r_1166_8	glucose transport	D-glucose [extracellular] -> D-glucose [cytoplasm]	YFL011W	0	1000	0
r_1166_9	glucose transport	D-glucose [extracellular] -> D-glucose [cytoplasm]	YHR092C	0	1000	0
r_1167	glutathione transport	glutathione [extracellular] -> glutathione [cytoplasm]	YJL212C	0	1000	0
r_1168_1_fwd	glutathione transport	glutathione [cytoplasm] -> glutathione [vacuole]	YDR135C	0	1000	0
r_1168_1_rvs	glutathione transport	glutathione [vacuole] -> glutathione [cytoplasm]	YDR135C	0	1000	0
r_1168_2_fwd	glutathione transport	glutathione [cytoplasm] -> glutathione [vacuole]	YLL015W	0	1000	0
r_1168_2_rvs	glutathione transport	glutathione [vacuole] -> glutathione [cytoplasm]	YLL015W	0	1000	0
r_1169_fwd	glycero-3-phospho-1-inositol transport	1-(sn-glycero-3-phospho)-1D-myo-inositol [extracellular] -> 1-(sn-glycero-3-phospho)-1D-myo-inositol [cytoplasm]	YCR098C	0	1000	0
r_1169_rvs	glycero-3-phospho-1-inositol transport	1-(sn-glycero-3-phospho)-1D-myo-inositol [cytoplasm] -> 1-(sn-glycero-3-phospho)-1D-myo-inositol [extracellular]	YCR098C	0	1000	0
r_1170_fwd	glycero-3-phosphocholine transport	sn-glycero-3-phosphocholine [extracellular] -> sn-glycero-3-phosphocholine [cytoplasm]	YCR098C	0	1000	0
r_1170_rvs	glycero-3-phosphocholine transport	sn-glycero-3-phosphocholine [cytoplasm] -> sn-glycero-3-phosphocholine [extracellular]	YCR098C	0	1000	0
r_1171_1	glycerol transport	H+ [extracellular] + glycerol [extracellular] -> H+ [cytoplasm] + glycerol [cytoplasm]	YDR536W	0	1000	0
r_1171_2	glycerol transport	H+ [extracellular] + glycerol [extracellular] -> H+ [cytoplasm] + glycerol [cytoplasm]	YGL084C	0	1000	0
r_1171_3	glycerol transport	H+ [extracellular] + glycerol [extracellular] -> H+ [cytoplasm] + glycerol [cytoplasm]	YPL189W	0	1000	0
r_1172_1	glycerol transport via channel	glycerol [cytoplasm] -> glycerol [extracellular]	YFL054C	0	1000	0
r_1172_2	glycerol transport via channel	glycerol [cytoplasm] -> glycerol [extracellular]	YLL043W	0	1000	0
r_1173_1_fwd	glycine transport	H+ [extracellular] + L-glycine [extracellular] -> H+ [cytoplasm] + L-glycine [cytoplasm]	YCL025C	0	1000	0
r_1173_1_rvs	glycine transport	H+ [cytoplasm] + L-glycine [cytoplasm] -> H+ [extracellular] + L-glycine [extracellular]	YCL025C	0	1000	0
r_1173_2_fwd	glycine transport	H+ [extracellular] + L-glycine [extracellular] -> H+ [cytoplasm] + L-glycine [cytoplasm]	YKR039W	0	1000	0
r_1173_2_rvs	glycine transport	H+ [cytoplasm] + L-glycine [cytoplasm] -> H+ [extracellular] + L-glycine [extracellular]	YKR039W	0	1000	0
r_1173_3_fwd	glycine transport	H+ [extracellular] + L-glycine [extracellular] -> H+ [cytoplasm] + L-glycine [cytoplasm]	YOL020W	0	1000	0
r_1173_3_rvs	glycine transport	H+ [cytoplasm] + L-glycine [cytoplasm] -> H+ [extracellular] + L-glycine [extracellular]	YOL020W	0	1000	0
r_1173_4_fwd	glycine transport	H+ [extracellular] + L-glycine [extracellular] -> H+ [cytoplasm] + L-glycine [cytoplasm]	YOR348C	0	1000	0
r_1173_4_rvs	glycine transport	H+ [cytoplasm] + L-glycine [cytoplasm] -> H+ [extracellular] + L-glycine [extracellular]	YOR348C	0	1000	0
r_1173_5_fwd	glycine transport	H+ [extracellular] + L-glycine [extracellular] -> H+ [cytoplasm] + L-glycine [cytoplasm]	YPL265W	0	1000	0
r_1173_5_rvs	glycine transport	H+ [cytoplasm] + L-glycine [cytoplasm] -> H+ [extracellular] + L-glycine [extracellular]	YPL265W	0	1000	0
r_1174	glycogen vacuolar 'transport' via autophagy	glycogen [cytoplasm] -> glycogen [vacuole]		0	1000	0
r_1175	GTP/GDP translocase	H+ [cytoplasm] + GDP [mitochondrion] + GTP [cytoplasm] -> H+ [mitochondrion] + GTP [mitochondrion] + GDP [cytoplasm]	YDL198C	0	1000	0
r_1176_1_fwd	guanine transport	H+ [extracellular] + guanine [extracellular] -> H+ [cytoplasm] + guanine [cytoplasm]	YER056C	0	1000	0
r_1176_1_rvs	guanine transport	H+ [cytoplasm] + guanine [cytoplasm] -> H+ [extracellular] + guanine [extracellular]	YER056C	0	1000	0
r_1176_2_fwd	guanine transport	H+ [extracellular] + guanine [extracellular] -> H+ [cytoplasm] + guanine [cytoplasm]	YER060W	0	1000	0
r_1176_2_rvs	guanine transport	H+ [cytoplasm] + guanine [cytoplasm] -> H+ [extracellular] + guanine [extracellular]	YER060W	0	1000	0
r_1176_3_fwd	guanine transport	H+ [extracellular] + guanine [extracellular] -> H+ [cytoplasm] + guanine [cytoplasm]	YER060W-A	0	1000	0
r_1176_3_rvs	guanine transport	H+ [cytoplasm] + guanine [cytoplasm] -> H+ [extracellular] + guanine [extracellular]	YER060W-A	0	1000	0
r_1176_4_fwd	guanine transport	H+ [extracellular] + guanine [extracellular] -> H+ [cytoplasm] + guanine [cytoplasm]	YGL186C	0	1000	0
r_1176_4_rvs	guanine transport	H+ [cytoplasm] + guanine [cytoplasm] -> H+ [extracellular] + guanine [extracellular]	YGL186C	0	1000	0
r_1177_1	inositol transport	H+ [extracellular] + myo-inositol [extracellular] -> H+ [cytoplasm] + myo-inositol [cytoplasm]	YDR497C	0	1000	0
r_1177_2	inositol transport	H+ [extracellular] + myo-inositol [extracellular] -> H+ [cytoplasm] + myo-inositol [cytoplasm]	YOL103W	0	1000	0
r_1178_1	iron (II) transport	iron(2+) [extracellular] -> iron(2+) [cytoplasm]	YMR319C	0	1000	0
r_1178_2	iron (II) transport	iron(2+) [extracellular] -> iron(2+) [cytoplasm]	YMR058W	0	1000	0
r_1179_1	iron (II) transport	iron(2+) [cytoplasm] -> iron(2+) [mitochondrion]	YJL133W	0	1000	0
r_1179_2	iron (II) transport	iron(2+) [cytoplasm] -> iron(2+) [mitochondrion]	YKR052C	0	1000	0
r_1180	isoamyl acetate transport	isoamyl acetate [cytoplasm] -> isoamyl acetate [extracellular]		0	1000	0
r_1181	isobutyl acetate transport	isobutyl acetate [cytoplasm] -> isobutyl acetate [extracellular]		0	1000	0
r_1182	isopentenyl diphosphate transport	isopentenyl diphosphate [cytoplasm] <=> isopentenyl diphosphate [mitochondrion]		-1000	1000	0
r_1183_1_fwd	L-alanine transport	H+ [extracellular] + L-alanine [extracellular] -> H+ [cytoplasm] + L-alanine [cytoplasm]	YBR068C	0	1000	0
r_1183_1_rvs	L-alanine transport	H+ [cytoplasm] + L-alanine [cytoplasm] -> H+ [extracellular] + L-alanine [extracellular]	YBR068C	0	1000	0
r_1183_2_fwd	L-alanine transport	H+ [extracellular] + L-alanine [extracellular] -> H+ [cytoplasm] + L-alanine [cytoplasm]	YCL025C	0	1000	0
r_1183_2_rvs	L-alanine transport	H+ [cytoplasm] + L-alanine [cytoplasm] -> H+ [extracellular] + L-alanine [extracellular]	YCL025C	0	1000	0
r_1183_3_fwd	L-alanine transport	H+ [extracellular] + L-alanine [extracellular] -> H+ [cytoplasm] + L-alanine [cytoplasm]	YDR046C	0	1000	0
r_1183_3_rvs	L-alanine transport	H+ [cytoplasm] + L-alanine [cytoplasm] -> H+ [extracellular] + L-alanine [extracellular]	YDR046C	0	1000	0
r_1183_4_fwd	L-alanine transport	H+ [extracellular] + L-alanine [extracellular] -> H+ [cytoplasm] + L-alanine [cytoplasm]	YKR039W	0	1000	0
r_1183_4_rvs	L-alanine transport	H+ [cytoplasm] + L-alanine [cytoplasm] -> H+ [extracellular] + L-alanine [extracellular]	YKR039W	0	1000	0
r_1183_5_fwd	L-alanine transport	H+ [extracellular] + L-alanine [extracellular] -> H+ [cytoplasm] + L-alanine [cytoplasm]	YOL020W	0	1000	0
r_1183_5_rvs	L-alanine transport	H+ [cytoplasm] + L-alanine [cytoplasm] -> H+ [extracellular] + L-alanine [extracellular]	YOL020W	0	1000	0
r_1183_6_fwd	L-alanine transport	H+ [extracellular] + L-alanine [extracellular] -> H+ [cytoplasm] + L-alanine [cytoplasm]	YOR348C	0	1000	0
r_1183_6_rvs	L-alanine transport	H+ [cytoplasm] + L-alanine [cytoplasm] -> H+ [extracellular] + L-alanine [extracellular]	YOR348C	0	1000	0
r_1183_7_fwd	L-alanine transport	H+ [extracellular] + L-alanine [extracellular] -> H+ [cytoplasm] + L-alanine [cytoplasm]	YPL265W	0	1000	0
r_1183_7_rvs	L-alanine transport	H+ [cytoplasm] + L-alanine [cytoplasm] -> H+ [extracellular] + L-alanine [extracellular]	YPL265W	0	1000	0
r_1184_1_fwd	L-arganine transport	H+ [extracellular] + L-arginine [extracellular] -> H+ [cytoplasm] + L-arginine [cytoplasm]	YEL063C	0	1000	0
r_1184_1_rvs	L-arganine transport	H+ [cytoplasm] + L-arginine [cytoplasm] -> H+ [extracellular] + L-arginine [extracellular]	YEL063C	0	1000	0
r_1184_2_fwd	L-arganine transport	H+ [extracellular] + L-arginine [extracellular] -> H+ [cytoplasm] + L-arginine [cytoplasm]	YKR039W	0	1000	0
r_1184_2_rvs	L-arganine transport	H+ [cytoplasm] + L-arginine [cytoplasm] -> H+ [extracellular] + L-arginine [extracellular]	YKR039W	0	1000	0
r_1184_3_fwd	L-arganine transport	H+ [extracellular] + L-arginine [extracellular] -> H+ [cytoplasm] + L-arginine [cytoplasm]	YNL270C	0	1000	0
r_1184_3_rvs	L-arganine transport	H+ [cytoplasm] + L-arginine [cytoplasm] -> H+ [extracellular] + L-arginine [extracellular]	YNL270C	0	1000	0
r_1185_1	L-arganine transport	L-arginine [cytoplasm] + H+ [vacuole] -> H+ [cytoplasm] + L-arginine [vacuole]	YOL092W	0	1000	0
r_1185_2	L-arganine transport	L-arginine [cytoplasm] + H+ [vacuole] -> H+ [cytoplasm] + L-arginine [vacuole]	YBR293W	0	1000	0
r_1186_1_fwd	L-asparagine transport	H+ [extracellular] + L-asparagine [extracellular] -> H+ [cytoplasm] + L-asparagine [cytoplasm]	YCL025C	0	1000	0
r_1186_1_rvs	L-asparagine transport	H+ [cytoplasm] + L-asparagine [cytoplasm] -> H+ [extracellular] + L-asparagine [extracellular]	YCL025C	0	1000	0
r_1186_2_fwd	L-asparagine transport	H+ [extracellular] + L-asparagine [extracellular] -> H+ [cytoplasm] + L-asparagine [cytoplasm]	YDR508C	0	1000	0
r_1186_2_rvs	L-asparagine transport	H+ [cytoplasm] + L-asparagine [cytoplasm] -> H+ [extracellular] + L-asparagine [extracellular]	YDR508C	0	1000	0
r_1186_3_fwd	L-asparagine transport	H+ [extracellular] + L-asparagine [extracellular] -> H+ [cytoplasm] + L-asparagine [cytoplasm]	YKR039W	0	1000	0
r_1186_3_rvs	L-asparagine transport	H+ [cytoplasm] + L-asparagine [cytoplasm] -> H+ [extracellular] + L-asparagine [extracellular]	YKR039W	0	1000	0
r_1186_4_fwd	L-asparagine transport	H+ [extracellular] + L-asparagine [extracellular] -> H+ [cytoplasm] + L-asparagine [cytoplasm]	YPL265W	0	1000	0
r_1186_4_rvs	L-asparagine transport	H+ [cytoplasm] + L-asparagine [cytoplasm] -> H+ [extracellular] + L-asparagine [extracellular]	YPL265W	0	1000	0
r_1187	L-asparagine transport	L-asparagine [cytoplasm] + H+ [vacuole] -> H+ [cytoplasm] + L-asparagine [vacuole]	YJR001W	0	1000	0
r_1188_1	L-aspartate transport	H+ [vacuole] + L-asparagine [vacuole] -> H+ [cytoplasm] + L-asparagine [cytoplasm]	YKL146W	0	1000	0
r_1188_2	L-aspartate transport	H+ [vacuole] + L-asparagine [vacuole] -> H+ [cytoplasm] + L-asparagine [cytoplasm]	YNL101W	0	1000	0
r_1189	L-aspartate transport	H+ [vacuole] + L-aspartate [vacuole] -> H+ [cytoplasm] + L-aspartate [cytoplasm]	YER119C	0	1000	0
r_1190_1_fwd	L-aspartate transport	H+ [extracellular] + L-aspartate [extracellular] -> H+ [cytoplasm] + L-aspartate [cytoplasm]	YFL055W	0	1000	0
r_1190_1_rvs	L-aspartate transport	H+ [cytoplasm] + L-aspartate [cytoplasm] -> H+ [extracellular] + L-aspartate [extracellular]	YFL055W	0	1000	0
r_1190_2_fwd	L-aspartate transport	H+ [extracellular] + L-aspartate [extracellular] -> H+ [cytoplasm] + L-aspartate [cytoplasm]	YKR039W	0	1000	0
r_1190_2_rvs	L-aspartate transport	H+ [cytoplasm] + L-aspartate [cytoplasm] -> H+ [extracellular] + L-aspartate [extracellular]	YKR039W	0	1000	0
r_1190_3_fwd	L-aspartate transport	H+ [extracellular] + L-aspartate [extracellular] -> H+ [cytoplasm] + L-aspartate [cytoplasm]	YPL265W	0	1000	0
r_1190_3_rvs	L-aspartate transport	H+ [cytoplasm] + L-aspartate [cytoplasm] -> H+ [extracellular] + L-aspartate [extracellular]	YPL265W	0	1000	0
r_1191_fwd	L-carnitine transport	(R)-carnitine [extracellular] -> (R)-carnitine [cytoplasm]	YBR132C	0	1000	0
r_1191_rvs	L-carnitine transport	(R)-carnitine [cytoplasm] -> (R)-carnitine [extracellular]	YBR132C	0	1000	0
r_1192_1_fwd	L-cystine transport	H+ [extracellular] + L-cysteine [extracellular] -> H+ [cytoplasm] + L-cysteine [cytoplasm]	YBR068C	0	1000	0
r_1192_1_rvs	L-cystine transport	H+ [cytoplasm] + L-cysteine [cytoplasm] -> H+ [extracellular] + L-cysteine [extracellular]	YBR068C	0	1000	0
r_1192_2_fwd	L-cystine transport	H+ [extracellular] + L-cysteine [extracellular] -> H+ [cytoplasm] + L-cysteine [cytoplasm]	YBR069C	0	1000	0
r_1192_2_rvs	L-cystine transport	H+ [cytoplasm] + L-cysteine [cytoplasm] -> H+ [extracellular] + L-cysteine [extracellular]	YBR069C	0	1000	0
r_1192_3_fwd	L-cystine transport	H+ [extracellular] + L-cysteine [extracellular] -> H+ [cytoplasm] + L-cysteine [cytoplasm]	YCL025C	0	1000	0
r_1192_3_rvs	L-cystine transport	H+ [cytoplasm] + L-cysteine [cytoplasm] -> H+ [extracellular] + L-cysteine [extracellular]	YCL025C	0	1000	0
r_1192_4_fwd	L-cystine transport	H+ [extracellular] + L-cysteine [extracellular] -> H+ [cytoplasm] + L-cysteine [cytoplasm]	YDR046C	0	1000	0
r_1192_4_rvs	L-cystine transport	H+ [cytoplasm] + L-cysteine [cytoplasm] -> H+ [extracellular] + L-cysteine [extracellular]	YDR046C	0	1000	0
r_1192_5_fwd	L-cystine transport	H+ [extracellular] + L-cysteine [extracellular] -> H+ [cytoplasm] + L-cysteine [cytoplasm]	YDR508C	0	1000	0
r_1192_5_rvs	L-cystine transport	H+ [cytoplasm] + L-cysteine [cytoplasm] -> H+ [extracellular] + L-cysteine [extracellular]	YDR508C	0	1000	0
r_1192_6_fwd	L-cystine transport	H+ [extracellular] + L-cysteine [extracellular] -> H+ [cytoplasm] + L-cysteine [cytoplasm]	YKR039W	0	1000	0
r_1192_6_rvs	L-cystine transport	H+ [cytoplasm] + L-cysteine [cytoplasm] -> H+ [extracellular] + L-cysteine [extracellular]	YKR039W	0	1000	0
r_1192_7_fwd	L-cystine transport	H+ [extracellular] + L-cysteine [extracellular] -> H+ [cytoplasm] + L-cysteine [cytoplasm]	YOL020W	0	1000	0
r_1192_7_rvs	L-cystine transport	H+ [cytoplasm] + L-cysteine [cytoplasm] -> H+ [extracellular] + L-cysteine [extracellular]	YOL020W	0	1000	0
r_1193	L-cystine transport	H+ [vacuole] + L-cystine [vacuole] -> H+ [cytoplasm] + L-cystine [cytoplasm]	YCR075C	0	1000	0
r_1194	L-glutamate transport	L-glutamate [cytoplasm] -> L-glutamate [mitochondrion]	YPR021C	0	1000	0
r_1195	L-glutamate transport	H+ [vacuole] + L-glutamate [vacuole] -> H+ [cytoplasm] + L-glutamate [cytoplasm]	YER119C	0	1000	0
r_1196_1_fwd	L-glutamate transport	H+ [extracellular] + L-glutamate [extracellular] -> H+ [cytoplasm] + L-glutamate [cytoplasm]	YCL025C	0	1000	0
r_1196_1_rvs	L-glutamate transport	H+ [cytoplasm] + L-glutamate [cytoplasm] -> H+ [extracellular] + L-glutamate [extracellular]	YCL025C	0	1000	0
r_1196_2_fwd	L-glutamate transport	H+ [extracellular] + L-glutamate [extracellular] -> H+ [cytoplasm] + L-glutamate [cytoplasm]	YFL055W	0	1000	0
r_1196_2_rvs	L-glutamate transport	H+ [cytoplasm] + L-glutamate [cytoplasm] -> H+ [extracellular] + L-glutamate [extracellular]	YFL055W	0	1000	0
r_1196_3_fwd	L-glutamate transport	H+ [extracellular] + L-glutamate [extracellular] -> H+ [cytoplasm] + L-glutamate [cytoplasm]	YKR039W	0	1000	0
r_1196_3_rvs	L-glutamate transport	H+ [cytoplasm] + L-glutamate [cytoplasm] -> H+ [extracellular] + L-glutamate [extracellular]	YKR039W	0	1000	0
r_1196_4_fwd	L-glutamate transport	H+ [extracellular] + L-glutamate [extracellular] -> H+ [cytoplasm] + L-glutamate [cytoplasm]	YPL265W	0	1000	0
r_1196_4_rvs	L-glutamate transport	H+ [cytoplasm] + L-glutamate [cytoplasm] -> H+ [extracellular] + L-glutamate [extracellular]	YPL265W	0	1000	0
r_1197	L-glutamine transport	L-glutamine [cytoplasm] + H+ [vacuole] -> H+ [cytoplasm] + L-glutamine [vacuole]	YJR001W	0	1000	0
r_1198_1	L-glutamine transport	H+ [vacuole] + L-glutamine [vacuole] -> H+ [cytoplasm] + L-glutamine [cytoplasm]	YKL146W	0	1000	0
r_1198_2	L-glutamine transport	H+ [vacuole] + L-glutamine [vacuole] -> H+ [cytoplasm] + L-glutamine [cytoplasm]	YNL101W	0	1000	0
r_1199_1_fwd	L-glutamine transport	H+ [extracellular] + L-glutamine [extracellular] -> H+ [cytoplasm] + L-glutamine [cytoplasm]	YCL025C	0	1000	0
r_1199_1_rvs	L-glutamine transport	H+ [cytoplasm] + L-glutamine [cytoplasm] -> H+ [extracellular] + L-glutamine [extracellular]	YCL025C	0	1000	0
r_1199_2_fwd	L-glutamine transport	H+ [extracellular] + L-glutamine [extracellular] -> H+ [cytoplasm] + L-glutamine [cytoplasm]	YDR508C	0	1000	0
r_1199_2_rvs	L-glutamine transport	H+ [cytoplasm] + L-glutamine [cytoplasm] -> H+ [extracellular] + L-glutamine [extracellular]	YDR508C	0	1000	0
r_1199_3_fwd	L-glutamine transport	H+ [extracellular] + L-glutamine [extracellular] -> H+ [cytoplasm] + L-glutamine [cytoplasm]	YKR039W	0	1000	0
r_1199_3_rvs	L-glutamine transport	H+ [cytoplasm] + L-glutamine [cytoplasm] -> H+ [extracellular] + L-glutamine [extracellular]	YKR039W	0	1000	0
r_1199_4_fwd	L-glutamine transport	H+ [extracellular] + L-glutamine [extracellular] -> H+ [cytoplasm] + L-glutamine [cytoplasm]	YPL265W	0	1000	0
r_1199_4_rvs	L-glutamine transport	H+ [cytoplasm] + L-glutamine [cytoplasm] -> H+ [extracellular] + L-glutamine [extracellular]	YPL265W	0	1000	0
r_1200_1	L-histidine transport, vacuolar	L-histidine [cytoplasm] + H+ [vacuole] -> H+ [cytoplasm] + L-histidine [vacuole]	YOL092W	0	1000	0
r_1200_2	L-histidine transport, vacuolar	L-histidine [cytoplasm] + H+ [vacuole] -> H+ [cytoplasm] + L-histidine [vacuole]	YBR293W	0	1000	0
r_1200_3	L-histidine transport, vacuolar	L-histidine [cytoplasm] + H+ [vacuole] -> H+ [cytoplasm] + L-histidine [vacuole]	YCL069W	0	1000	0
r_1200_4	L-histidine transport, vacuolar	L-histidine [cytoplasm] + H+ [vacuole] -> H+ [cytoplasm] + L-histidine [vacuole]	YMR088C	0	1000	0
r_1201_1_fwd	L-histidine transport	H+ [extracellular] + L-histidine [extracellular] -> H+ [cytoplasm] + L-histidine [cytoplasm]	YBR069C	0	1000	0
r_1201_1_rvs	L-histidine transport	H+ [cytoplasm] + L-histidine [cytoplasm] -> H+ [extracellular] + L-histidine [extracellular]	YBR069C	0	1000	0
r_1201_2_fwd	L-histidine transport	H+ [extracellular] + L-histidine [extracellular] -> H+ [cytoplasm] + L-histidine [cytoplasm]	YGR191W	0	1000	0
r_1201_2_rvs	L-histidine transport	H+ [cytoplasm] + L-histidine [cytoplasm] -> H+ [extracellular] + L-histidine [extracellular]	YGR191W	0	1000	0
r_1201_3_fwd	L-histidine transport	H+ [extracellular] + L-histidine [extracellular] -> H+ [cytoplasm] + L-histidine [cytoplasm]	YKR039W	0	1000	0
r_1201_3_rvs	L-histidine transport	H+ [cytoplasm] + L-histidine [cytoplasm] -> H+ [extracellular] + L-histidine [extracellular]	YKR039W	0	1000	0
r_1202_fwd	L-isoleucine transport	L-isoleucine [vacuole] -> L-isoleucine [cytoplasm]	YCL038C	0	1000	0
r_1202_rvs	L-isoleucine transport	L-isoleucine [cytoplasm] -> L-isoleucine [vacuole]	YCL038C	0	1000	0
r_1203	L-isoleucine transport	L-isoleucine [cytoplasm] + H+ [vacuole] -> H+ [cytoplasm] + L-isoleucine [vacuole]	YJR001W	0	1000	0
r_1204_1	L-isoleucine transport	H+ [vacuole] + L-isoleucine [vacuole] -> H+ [cytoplasm] + L-isoleucine [cytoplasm]	YKL146W	0	1000	0
r_1204_2	L-isoleucine transport	H+ [vacuole] + L-isoleucine [vacuole] -> H+ [cytoplasm] + L-isoleucine [cytoplasm]	YNL101W	0	1000	0
r_1205_1_fwd	L-isoleucine transport	H+ [extracellular] + L-isoleucine [extracellular] -> H+ [cytoplasm] + L-isoleucine [cytoplasm]	YBR068C	0	1000	0
r_1205_1_rvs	L-isoleucine transport	H+ [cytoplasm] + L-isoleucine [cytoplasm] -> H+ [extracellular] + L-isoleucine [extracellular]	YBR068C	0	1000	0
r_1205_2_fwd	L-isoleucine transport	H+ [extracellular] + L-isoleucine [extracellular] -> H+ [cytoplasm] + L-isoleucine [cytoplasm]	YBR069C	0	1000	0
r_1205_2_rvs	L-isoleucine transport	H+ [cytoplasm] + L-isoleucine [cytoplasm] -> H+ [extracellular] + L-isoleucine [extracellular]	YBR069C	0	1000	0
r_1205_3_fwd	L-isoleucine transport	H+ [extracellular] + L-isoleucine [extracellular] -> H+ [cytoplasm] + L-isoleucine [cytoplasm]	YCL025C	0	1000	0
r_1205_3_rvs	L-isoleucine transport	H+ [cytoplasm] + L-isoleucine [cytoplasm] -> H+ [extracellular] + L-isoleucine [extracellular]	YCL025C	0	1000	0
r_1205_4_fwd	L-isoleucine transport	H+ [extracellular] + L-isoleucine [extracellular] -> H+ [cytoplasm] + L-isoleucine [cytoplasm]	YDR046C	0	1000	0
r_1205_4_rvs	L-isoleucine transport	H+ [cytoplasm] + L-isoleucine [cytoplasm] -> H+ [extracellular] + L-isoleucine [extracellular]	YDR046C	0	1000	0
r_1205_5_fwd	L-isoleucine transport	H+ [extracellular] + L-isoleucine [extracellular] -> H+ [cytoplasm] + L-isoleucine [cytoplasm]	YKR039W	0	1000	0
r_1205_5_rvs	L-isoleucine transport	H+ [cytoplasm] + L-isoleucine [cytoplasm] -> H+ [extracellular] + L-isoleucine [extracellular]	YKR039W	0	1000	0
r_1206_fwd	L-lactate transport	(S)-lactate [cytoplasm] -> (S)-lactate [mitochondrion]	YKL217W	0	1000	0
r_1206_rvs	L-lactate transport	(S)-lactate [mitochondrion] -> (S)-lactate [cytoplasm]	YKL217W	0	1000	0
r_1207	L-lactate transport	H+ [extracellular] + (S)-lactate [extracellular] -> H+ [cytoplasm] + (S)-lactate [cytoplasm]	YKL217W	0	1000	0
r_1208_fwd	L-leucine transport, vacuoluar	L-leucine [vacuole] -> L-leucine [cytoplasm]	YCL038C	0	1000	0
r_1208_rvs	L-leucine transport, vacuoluar	L-leucine [cytoplasm] -> L-leucine [vacuole]	YCL038C	0	1000	0
r_1209	L-leucine transport, vacuoluar	L-leucine [cytoplasm] + H+ [vacuole] -> H+ [cytoplasm] + L-leucine [vacuole]	YJR001W	0	1000	0
r_1210_1	L-leucine transport, vacuoluar	H+ [vacuole] + L-leucine [vacuole] -> H+ [cytoplasm] + L-leucine [cytoplasm]	YKL146W	0	1000	0
r_1210_2	L-leucine transport, vacuoluar	H+ [vacuole] + L-leucine [vacuole] -> H+ [cytoplasm] + L-leucine [cytoplasm]	YNL101W	0	1000	0
r_1211_1_fwd	L-leucine transport	H+ [extracellular] + L-leucine [extracellular] -> H+ [cytoplasm] + L-leucine [cytoplasm]	YBR068C	0	1000	0
r_1211_1_rvs	L-leucine transport	H+ [cytoplasm] + L-leucine [cytoplasm] -> H+ [extracellular] + L-leucine [extracellular]	YBR068C	0	1000	0
r_1211_2_fwd	L-leucine transport	H+ [extracellular] + L-leucine [extracellular] -> H+ [cytoplasm] + L-leucine [cytoplasm]	YBR069C	0	1000	0
r_1211_2_rvs	L-leucine transport	H+ [cytoplasm] + L-leucine [cytoplasm] -> H+ [extracellular] + L-leucine [extracellular]	YBR069C	0	1000	0
r_1211_3_fwd	L-leucine transport	H+ [extracellular] + L-leucine [extracellular] -> H+ [cytoplasm] + L-leucine [cytoplasm]	YCL025C	0	1000	0
r_1211_3_rvs	L-leucine transport	H+ [cytoplasm] + L-leucine [cytoplasm] -> H+ [extracellular] + L-leucine [extracellular]	YCL025C	0	1000	0
r_1211_4_fwd	L-leucine transport	H+ [extracellular] + L-leucine [extracellular] -> H+ [cytoplasm] + L-leucine [cytoplasm]	YDR046C	0	1000	0
r_1211_4_rvs	L-leucine transport	H+ [cytoplasm] + L-leucine [cytoplasm] -> H+ [extracellular] + L-leucine [extracellular]	YDR046C	0	1000	0
r_1211_5_fwd	L-leucine transport	H+ [extracellular] + L-leucine [extracellular] -> H+ [cytoplasm] + L-leucine [cytoplasm]	YDR508C	0	1000	0
r_1211_5_rvs	L-leucine transport	H+ [cytoplasm] + L-leucine [cytoplasm] -> H+ [extracellular] + L-leucine [extracellular]	YDR508C	0	1000	0
r_1211_6_fwd	L-leucine transport	H+ [extracellular] + L-leucine [extracellular] -> H+ [cytoplasm] + L-leucine [cytoplasm]	YKR039W	0	1000	0
r_1211_6_rvs	L-leucine transport	H+ [cytoplasm] + L-leucine [cytoplasm] -> H+ [extracellular] + L-leucine [extracellular]	YKR039W	0	1000	0
r_1212_1	L-lysine transport	L-lysine [cytoplasm] + H+ [vacuole] -> H+ [cytoplasm] + L-lysine [vacuole]	YOL092W	0	1000	0
r_1212_2	L-lysine transport	L-lysine [cytoplasm] + H+ [vacuole] -> H+ [cytoplasm] + L-lysine [vacuole]	YBR293W	0	1000	0
r_1212_3	L-lysine transport	L-lysine [cytoplasm] + H+ [vacuole] -> H+ [cytoplasm] + L-lysine [vacuole]	YCL069W	0	1000	0
r_1212_4	L-lysine transport	L-lysine [cytoplasm] + H+ [vacuole] -> H+ [cytoplasm] + L-lysine [vacuole]	YMR088C	0	1000	0
r_1213_1_fwd	L-lysine transport	H+ [extracellular] + L-lysine [extracellular] -> H+ [cytoplasm] + L-lysine [cytoplasm]	YKR039W	0	1000	0
r_1213_1_rvs	L-lysine transport	H+ [cytoplasm] + L-lysine [cytoplasm] -> H+ [extracellular] + L-lysine [extracellular]	YKR039W	0	1000	0
r_1213_2_fwd	L-lysine transport	H+ [extracellular] + L-lysine [extracellular] -> H+ [cytoplasm] + L-lysine [cytoplasm]	YNL268W	0	1000	0
r_1213_2_rvs	L-lysine transport	H+ [cytoplasm] + L-lysine [cytoplasm] -> H+ [extracellular] + L-lysine [extracellular]	YNL268W	0	1000	0
r_1214_1_fwd	L-methionine transport	H+ [extracellular] + L-methionine [extracellular] -> H+ [cytoplasm] + L-methionine [cytoplasm]	YBR068C	0	1000	0
r_1214_1_rvs	L-methionine transport	H+ [cytoplasm] + L-methionine [cytoplasm] -> H+ [extracellular] + L-methionine [extracellular]	YBR068C	0	1000	0
r_1214_2_fwd	L-methionine transport	H+ [extracellular] + L-methionine [extracellular] -> H+ [cytoplasm] + L-methionine [cytoplasm]	YCL025C	0	1000	0
r_1214_2_rvs	L-methionine transport	H+ [cytoplasm] + L-methionine [cytoplasm] -> H+ [extracellular] + L-methionine [extracellular]	YCL025C	0	1000	0
r_1214_3_fwd	L-methionine transport	H+ [extracellular] + L-methionine [extracellular] -> H+ [cytoplasm] + L-methionine [cytoplasm]	YDR046C	0	1000	0
r_1214_3_rvs	L-methionine transport	H+ [cytoplasm] + L-methionine [cytoplasm] -> H+ [extracellular] + L-methionine [extracellular]	YDR046C	0	1000	0
r_1214_4_fwd	L-methionine transport	H+ [extracellular] + L-methionine [extracellular] -> H+ [cytoplasm] + L-methionine [cytoplasm]	YDR508C	0	1000	0
r_1214_4_rvs	L-methionine transport	H+ [cytoplasm] + L-methionine [cytoplasm] -> H+ [extracellular] + L-methionine [extracellular]	YDR508C	0	1000	0
r_1214_5_fwd	L-methionine transport	H+ [extracellular] + L-methionine [extracellular] -> H+ [cytoplasm] + L-methionine [cytoplasm]	YGR055W	0	1000	0
r_1214_5_rvs	L-methionine transport	H+ [cytoplasm] + L-methionine [cytoplasm] -> H+ [extracellular] + L-methionine [extracellular]	YGR055W	0	1000	0
r_1214_6_fwd	L-methionine transport	H+ [extracellular] + L-methionine [extracellular] -> H+ [cytoplasm] + L-methionine [cytoplasm]	YHL036W	0	1000	0
r_1214_6_rvs	L-methionine transport	H+ [cytoplasm] + L-methionine [cytoplasm] -> H+ [extracellular] + L-methionine [extracellular]	YHL036W	0	1000	0
r_1214_7_fwd	L-methionine transport	H+ [extracellular] + L-methionine [extracellular] -> H+ [cytoplasm] + L-methionine [cytoplasm]	YKR039W	0	1000	0
r_1214_7_rvs	L-methionine transport	H+ [cytoplasm] + L-methionine [cytoplasm] -> H+ [extracellular] + L-methionine [extracellular]	YKR039W	0	1000	0
r_1215_1_fwd	L-phenylalanine transport	H+ [extracellular] + L-phenylalanine [extracellular] -> H+ [cytoplasm] + L-phenylalanine [cytoplasm]	YBR068C	0	1000	0
r_1215_1_rvs	L-phenylalanine transport	H+ [cytoplasm] + L-phenylalanine [cytoplasm] -> H+ [extracellular] + L-phenylalanine [extracellular]	YBR068C	0	1000	0
r_1215_2_fwd	L-phenylalanine transport	H+ [extracellular] + L-phenylalanine [extracellular] -> H+ [cytoplasm] + L-phenylalanine [cytoplasm]	YCL025C	0	1000	0
r_1215_2_rvs	L-phenylalanine transport	H+ [cytoplasm] + L-phenylalanine [cytoplasm] -> H+ [extracellular] + L-phenylalanine [extracellular]	YCL025C	0	1000	0
r_1215_3_fwd	L-phenylalanine transport	H+ [extracellular] + L-phenylalanine [extracellular] -> H+ [cytoplasm] + L-phenylalanine [cytoplasm]	YDR046C	0	1000	0
r_1215_3_rvs	L-phenylalanine transport	H+ [cytoplasm] + L-phenylalanine [cytoplasm] -> H+ [extracellular] + L-phenylalanine [extracellular]	YDR046C	0	1000	0
r_1215_4_fwd	L-phenylalanine transport	H+ [extracellular] + L-phenylalanine [extracellular] -> H+ [cytoplasm] + L-phenylalanine [cytoplasm]	YKR039W	0	1000	0
r_1215_4_rvs	L-phenylalanine transport	H+ [cytoplasm] + L-phenylalanine [cytoplasm] -> H+ [extracellular] + L-phenylalanine [extracellular]	YKR039W	0	1000	0
r_1215_5_fwd	L-phenylalanine transport	H+ [extracellular] + L-phenylalanine [extracellular] -> H+ [cytoplasm] + L-phenylalanine [cytoplasm]	YOL020W	0	1000	0
r_1215_5_rvs	L-phenylalanine transport	H+ [cytoplasm] + L-phenylalanine [cytoplasm] -> H+ [extracellular] + L-phenylalanine [extracellular]	YOL020W	0	1000	0
r_1216_1_fwd	L-proline transport	H+ [extracellular] + L-proline [extracellular] -> H+ [cytoplasm] + L-proline [cytoplasm]	YKR039W	0	1000	0
r_1216_1_rvs	L-proline transport	H+ [cytoplasm] + L-proline [cytoplasm] -> H+ [extracellular] + L-proline [extracellular]	YKR039W	0	1000	0
r_1216_2_fwd	L-proline transport	H+ [extracellular] + L-proline [extracellular] -> H+ [cytoplasm] + L-proline [cytoplasm]	YOR348C	0	1000	0
r_1216_2_rvs	L-proline transport	H+ [cytoplasm] + L-proline [cytoplasm] -> H+ [extracellular] + L-proline [extracellular]	YOR348C	0	1000	0
r_1217_1_fwd	L-serine transport	H+ [extracellular] + L-serine [extracellular] -> H+ [cytoplasm] + L-serine [cytoplasm]	YCL025C	0	1000	0
r_1217_1_rvs	L-serine transport	H+ [cytoplasm] + L-serine [cytoplasm] -> H+ [extracellular] + L-serine [extracellular]	YCL025C	0	1000	0
r_1217_2_fwd	L-serine transport	H+ [extracellular] + L-serine [extracellular] -> H+ [cytoplasm] + L-serine [cytoplasm]	YDR508C	0	1000	0
r_1217_2_rvs	L-serine transport	H+ [cytoplasm] + L-serine [cytoplasm] -> H+ [extracellular] + L-serine [extracellular]	YDR508C	0	1000	0
r_1217_3_fwd	L-serine transport	H+ [extracellular] + L-serine [extracellular] -> H+ [cytoplasm] + L-serine [cytoplasm]	YFL055W	0	1000	0
r_1217_3_rvs	L-serine transport	H+ [cytoplasm] + L-serine [cytoplasm] -> H+ [extracellular] + L-serine [extracellular]	YFL055W	0	1000	0
r_1217_4_fwd	L-serine transport	H+ [extracellular] + L-serine [extracellular] -> H+ [cytoplasm] + L-serine [cytoplasm]	YKR039W	0	1000	0
r_1217_4_rvs	L-serine transport	H+ [cytoplasm] + L-serine [cytoplasm] -> H+ [extracellular] + L-serine [extracellular]	YKR039W	0	1000	0
r_1217_5_fwd	L-serine transport	H+ [extracellular] + L-serine [extracellular] -> H+ [cytoplasm] + L-serine [cytoplasm]	YPL265W	0	1000	0
r_1217_5_rvs	L-serine transport	H+ [cytoplasm] + L-serine [cytoplasm] -> H+ [extracellular] + L-serine [extracellular]	YPL265W	0	1000	0
r_1217_6_fwd	L-serine transport	H+ [extracellular] + L-serine [extracellular] -> H+ [cytoplasm] + L-serine [cytoplasm]	YDR105C	0	1000	0
r_1217_6_rvs	L-serine transport	H+ [cytoplasm] + L-serine [cytoplasm] -> H+ [extracellular] + L-serine [extracellular]	YDR105C	0	1000	0
r_1218_1_fwd	L-threonine transport	H+ [extracellular] + L-threonine [extracellular] -> H+ [cytoplasm] + L-threonine [cytoplasm]	YBR069C	0	1000	0
r_1218_1_rvs	L-threonine transport	H+ [cytoplasm] + L-threonine [cytoplasm] -> H+ [extracellular] + L-threonine [extracellular]	YBR069C	0	1000	0
r_1218_2_fwd	L-threonine transport	H+ [extracellular] + L-threonine [extracellular] -> H+ [cytoplasm] + L-threonine [cytoplasm]	YCL025C	0	1000	0
r_1218_2_rvs	L-threonine transport	H+ [cytoplasm] + L-threonine [cytoplasm] -> H+ [extracellular] + L-threonine [extracellular]	YCL025C	0	1000	0
r_1218_3_fwd	L-threonine transport	H+ [extracellular] + L-threonine [extracellular] -> H+ [cytoplasm] + L-threonine [cytoplasm]	YDR046C	0	1000	0
r_1218_3_rvs	L-threonine transport	H+ [cytoplasm] + L-threonine [cytoplasm] -> H+ [extracellular] + L-threonine [extracellular]	YDR046C	0	1000	0
r_1218_4_fwd	L-threonine transport	H+ [extracellular] + L-threonine [extracellular] -> H+ [cytoplasm] + L-threonine [cytoplasm]	YDR508C	0	1000	0
r_1218_4_rvs	L-threonine transport	H+ [cytoplasm] + L-threonine [cytoplasm] -> H+ [extracellular] + L-threonine [extracellular]	YDR508C	0	1000	0
r_1218_5_fwd	L-threonine transport	H+ [extracellular] + L-threonine [extracellular] -> H+ [cytoplasm] + L-threonine [cytoplasm]	YKR039W	0	1000	0
r_1218_5_rvs	L-threonine transport	H+ [cytoplasm] + L-threonine [cytoplasm] -> H+ [extracellular] + L-threonine [extracellular]	YKR039W	0	1000	0
r_1219_1_fwd	L-tryptophan transport	H+ [extracellular] + L-tryptophan [extracellular] -> H+ [cytoplasm] + L-tryptophan [cytoplasm]	YBR068C	0	1000	0
r_1219_1_rvs	L-tryptophan transport	H+ [cytoplasm] + L-tryptophan [cytoplasm] -> H+ [extracellular] + L-tryptophan [extracellular]	YBR068C	0	1000	0
r_1219_2_fwd	L-tryptophan transport	H+ [extracellular] + L-tryptophan [extracellular] -> H+ [cytoplasm] + L-tryptophan [cytoplasm]	YBR069C	0	1000	0
r_1219_2_rvs	L-tryptophan transport	H+ [cytoplasm] + L-tryptophan [cytoplasm] -> H+ [extracellular] + L-tryptophan [extracellular]	YBR069C	0	1000	0
r_1219_3_fwd	L-tryptophan transport	H+ [extracellular] + L-tryptophan [extracellular] -> H+ [cytoplasm] + L-tryptophan [cytoplasm]	YDR046C	0	1000	0
r_1219_3_rvs	L-tryptophan transport	H+ [cytoplasm] + L-tryptophan [cytoplasm] -> H+ [extracellular] + L-tryptophan [extracellular]	YDR046C	0	1000	0
r_1219_4_fwd	L-tryptophan transport	H+ [extracellular] + L-tryptophan [extracellular] -> H+ [cytoplasm] + L-tryptophan [cytoplasm]	YKR039W	0	1000	0
r_1219_4_rvs	L-tryptophan transport	H+ [cytoplasm] + L-tryptophan [cytoplasm] -> H+ [extracellular] + L-tryptophan [extracellular]	YKR039W	0	1000	0
r_1219_5_fwd	L-tryptophan transport	H+ [extracellular] + L-tryptophan [extracellular] -> H+ [cytoplasm] + L-tryptophan [cytoplasm]	YOL020W	0	1000	0
r_1219_5_rvs	L-tryptophan transport	H+ [cytoplasm] + L-tryptophan [cytoplasm] -> H+ [extracellular] + L-tryptophan [extracellular]	YOL020W	0	1000	0
r_1220_fwd	L-tyrosine transport	L-tyrosine [vacuole] -> L-tyrosine [cytoplasm]	YCL038C	0	1000	0
r_1220_rvs	L-tyrosine transport	L-tyrosine [cytoplasm] -> L-tyrosine [vacuole]	YCL038C	0	1000	0
r_1221_1	L-tyrosine transport	L-tyrosine [cytoplasm] + H+ [vacuole] -> H+ [cytoplasm] + L-tyrosine [vacuole]	YBR293W	0	1000	0
r_1221_2	L-tyrosine transport	L-tyrosine [cytoplasm] + H+ [vacuole] -> H+ [cytoplasm] + L-tyrosine [vacuole]	YJR001W	0	1000	0
r_1222_1	L-tyrosine transport	H+ [vacuole] + L-tyrosine [vacuole] -> H+ [cytoplasm] + L-tyrosine [cytoplasm]	YKL146W	0	1000	0
r_1222_2	L-tyrosine transport	H+ [vacuole] + L-tyrosine [vacuole] -> H+ [cytoplasm] + L-tyrosine [cytoplasm]	YNL101W	0	1000	0
r_1223_1_fwd	L-tyrosine transport	H+ [extracellular] + L-tyrosine [extracellular] -> H+ [cytoplasm] + L-tyrosine [cytoplasm]	YBR068C	0	1000	0
r_1223_1_rvs	L-tyrosine transport	H+ [cytoplasm] + L-tyrosine [cytoplasm] -> H+ [extracellular] + L-tyrosine [extracellular]	YBR068C	0	1000	0
r_1223_2_fwd	L-tyrosine transport	H+ [extracellular] + L-tyrosine [extracellular] -> H+ [cytoplasm] + L-tyrosine [cytoplasm]	YBR069C	0	1000	0
r_1223_2_rvs	L-tyrosine transport	H+ [cytoplasm] + L-tyrosine [cytoplasm] -> H+ [extracellular] + L-tyrosine [extracellular]	YBR069C	0	1000	0
r_1223_3_fwd	L-tyrosine transport	H+ [extracellular] + L-tyrosine [extracellular] -> H+ [cytoplasm] + L-tyrosine [cytoplasm]	YCL025C	0	1000	0
r_1223_3_rvs	L-tyrosine transport	H+ [cytoplasm] + L-tyrosine [cytoplasm] -> H+ [extracellular] + L-tyrosine [extracellular]	YCL025C	0	1000	0
r_1223_4_fwd	L-tyrosine transport	H+ [extracellular] + L-tyrosine [extracellular] -> H+ [cytoplasm] + L-tyrosine [cytoplasm]	YDR046C	0	1000	0
r_1223_4_rvs	L-tyrosine transport	H+ [cytoplasm] + L-tyrosine [cytoplasm] -> H+ [extracellular] + L-tyrosine [extracellular]	YDR046C	0	1000	0
r_1223_5_fwd	L-tyrosine transport	H+ [extracellular] + L-tyrosine [extracellular] -> H+ [cytoplasm] + L-tyrosine [cytoplasm]	YKR039W	0	1000	0
r_1223_5_rvs	L-tyrosine transport	H+ [cytoplasm] + L-tyrosine [cytoplasm] -> H+ [extracellular] + L-tyrosine [extracellular]	YKR039W	0	1000	0
r_1223_6_fwd	L-tyrosine transport	H+ [extracellular] + L-tyrosine [extracellular] -> H+ [cytoplasm] + L-tyrosine [cytoplasm]	YOL020W	0	1000	0
r_1223_6_rvs	L-tyrosine transport	H+ [cytoplasm] + L-tyrosine [cytoplasm] -> H+ [extracellular] + L-tyrosine [extracellular]	YOL020W	0	1000	0
r_1224_1_fwd	L-valine transport	H+ [extracellular] + L-valine [extracellular] -> H+ [cytoplasm] + L-valine [cytoplasm]	YBR068C	0	1000	0
r_1224_1_rvs	L-valine transport	H+ [cytoplasm] + L-valine [cytoplasm] -> H+ [extracellular] + L-valine [extracellular]	YBR068C	0	1000	0
r_1224_2_fwd	L-valine transport	H+ [extracellular] + L-valine [extracellular] -> H+ [cytoplasm] + L-valine [cytoplasm]	YBR069C	0	1000	0
r_1224_2_rvs	L-valine transport	H+ [cytoplasm] + L-valine [cytoplasm] -> H+ [extracellular] + L-valine [extracellular]	YBR069C	0	1000	0
r_1224_3_fwd	L-valine transport	H+ [extracellular] + L-valine [extracellular] -> H+ [cytoplasm] + L-valine [cytoplasm]	YCL025C	0	1000	0
r_1224_3_rvs	L-valine transport	H+ [cytoplasm] + L-valine [cytoplasm] -> H+ [extracellular] + L-valine [extracellular]	YCL025C	0	1000	0
r_1224_4_fwd	L-valine transport	H+ [extracellular] + L-valine [extracellular] -> H+ [cytoplasm] + L-valine [cytoplasm]	YDR046C	0	1000	0
r_1224_4_rvs	L-valine transport	H+ [cytoplasm] + L-valine [cytoplasm] -> H+ [extracellular] + L-valine [extracellular]	YDR046C	0	1000	0
r_1224_5_fwd	L-valine transport	H+ [extracellular] + L-valine [extracellular] -> H+ [cytoplasm] + L-valine [cytoplasm]	YKR039W	0	1000	0
r_1224_5_rvs	L-valine transport	H+ [cytoplasm] + L-valine [cytoplasm] -> H+ [extracellular] + L-valine [extracellular]	YKR039W	0	1000	0
r_1225_1_fwd	lanosterol transport	lanosterol [extracellular] -> lanosterol [cytoplasm]	YIL013C	0	1000	0
r_1225_1_rvs	lanosterol transport	lanosterol [cytoplasm] -> lanosterol [extracellular]	YIL013C	0	1000	0
r_1225_2_fwd	lanosterol transport	lanosterol [extracellular] -> lanosterol [cytoplasm]	YOR011W	0	1000	0
r_1225_2_rvs	lanosterol transport	lanosterol [cytoplasm] -> lanosterol [extracellular]	YOR011W	0	1000	0
r_1226	malate transport	phosphate [mitochondrion] + (S)-malate [cytoplasm] -> phosphate [cytoplasm] + (S)-malate [mitochondrion]	YLR348C	0	1000	0
r_1227_1	maltose transport	H+ [extracellular] + maltose [extracellular] -> H+ [cytoplasm] + maltose [cytoplasm]	YBR298C	0	1000	0
r_1227_2	maltose transport	H+ [extracellular] + maltose [extracellular] -> H+ [cytoplasm] + maltose [cytoplasm]	YDL247W	0	1000	0
r_1227_3	maltose transport	H+ [extracellular] + maltose [extracellular] -> H+ [cytoplasm] + maltose [cytoplasm]	YGR289C	0	1000	0
r_1227_4	maltose transport	H+ [extracellular] + maltose [extracellular] -> H+ [cytoplasm] + maltose [cytoplasm]	YJR160C	0	1000	0
r_1228	N,N'-diformyldityrosine transport	N,N'-diformyldityrosine [cytoplasm] -> N,N'-diformyldityrosine [extracellular]	YBR180W	0	1000	0
r_1229_1	NAD transport	NAD [cytoplasm] -> NAD [mitochondrion]	YEL006W	0	1000	0
r_1229_2	NAD transport	NAD [cytoplasm] -> NAD [mitochondrion]	YIL006W	0	1000	0
r_1230	NAD transport	NAD [cytoplasm] + dAMP [mitochondrion] -> NAD [mitochondrion] + dAMP [cytoplasm]	YIL006W	0	1000	0
r_1231	NAD transport	NAD [cytoplasm] + AMP [mitochondrion] -> NAD [mitochondrion] + AMP [cytoplasm]	YIL006W	0	1000	0
r_1232	NAD transport	NAD [cytoplasm] + dGMP [mitochondrion] -> NAD [mitochondrion] + dGMP [cytoplasm]	YIL006W	0	1000	0
r_1235_fwd	nicotinate transport	nicotinate [extracellular] -> nicotinate [cytoplasm]	YGR260W	0	1000	0
r_1235_rvs	nicotinate transport	nicotinate [cytoplasm] -> nicotinate [extracellular]	YGR260W	0	1000	0
r_1236_fwd	octadecanoate (n-C18:0) transport	stearate [cytoplasm] -> stearate [peroxisome]	YKL188C and YPL147W	0	1000	0
r_1236_rvs	octadecanoate (n-C18:0) transport	stearate [peroxisome] -> stearate [cytoplasm]	YKL188C and YPL147W	0	1000	0
r_1237	ornithine transport	H+ [cytoplasm] + ornithine [mitochondrion] -> H+ [mitochondrion] + ornithine [cytoplasm]	YOR130C	0	1000	0
r_1238_1_fwd	orntithine transport	H+ [extracellular] + ornithine [extracellular] -> H+ [cytoplasm] + ornithine [cytoplasm]	YEL063C	0	1000	0
r_1238_1_rvs	orntithine transport	H+ [cytoplasm] + ornithine [cytoplasm] -> H+ [extracellular] + ornithine [extracellular]	YEL063C	0	1000	0
r_1238_2_fwd	orntithine transport	H+ [extracellular] + ornithine [extracellular] -> H+ [cytoplasm] + ornithine [cytoplasm]	YKR039W	0	1000	0
r_1238_2_rvs	orntithine transport	H+ [cytoplasm] + ornithine [cytoplasm] -> H+ [extracellular] + ornithine [extracellular]	YKR039W	0	1000	0
r_1239	oxaloacetate transport	H+ [cytoplasm] + oxaloacetate [cytoplasm] -> H+ [mitochondrion] + oxaloacetate [mitochondrion]	YKL120W	0	1000	0
r_1241_fwd	pantothenate transport	H+ [extracellular] + (R)-pantothenate [extracellular] -> H+ [cytoplasm] + (R)-pantothenate [cytoplasm]	YCR028C	0	1000	0
r_1241_rvs	pantothenate transport	H+ [cytoplasm] + (R)-pantothenate [cytoplasm] -> H+ [extracellular] + (R)-pantothenate [extracellular]	YCR028C	0	1000	0
r_1242	pentaprenyl diphosphate transport	pentaprenyl diphosphate [cytoplasm] <=> pentaprenyl diphosphate [mitochondrion]		-1000	1000	0
r_1243	phenethyl acetate transport	phenethyl acetate [cytoplasm] -> phenethyl acetate [extracellular]		0	1000	0
r_1244_1_fwd	phosphate transport	phosphate [extracellular] + H+ [extracellular] -> H+ [cytoplasm] + phosphate [cytoplasm]	YBR296C	0	1000	0
r_1244_1_rvs	phosphate transport	H+ [cytoplasm] + phosphate [cytoplasm] -> phosphate [extracellular] + H+ [extracellular]	YBR296C	0	1000	0
r_1244_2_fwd	phosphate transport	phosphate [extracellular] + H+ [extracellular] -> H+ [cytoplasm] + phosphate [cytoplasm]	YCR037C	0	1000	0
r_1244_2_rvs	phosphate transport	H+ [cytoplasm] + phosphate [cytoplasm] -> phosphate [extracellular] + H+ [extracellular]	YCR037C	0	1000	0
r_1244_3_fwd	phosphate transport	phosphate [extracellular] + H+ [extracellular] -> H+ [cytoplasm] + phosphate [cytoplasm]	YJL198W	0	1000	0
r_1244_3_rvs	phosphate transport	H+ [cytoplasm] + phosphate [cytoplasm] -> phosphate [extracellular] + H+ [extracellular]	YJL198W	0	1000	0
r_1244_4_fwd	phosphate transport	phosphate [extracellular] + H+ [extracellular] -> H+ [cytoplasm] + phosphate [cytoplasm]	YML123C	0	1000	0
r_1244_4_rvs	phosphate transport	H+ [cytoplasm] + phosphate [cytoplasm] -> phosphate [extracellular] + H+ [extracellular]	YML123C	0	1000	0
r_1244_5_fwd	phosphate transport	phosphate [extracellular] + H+ [extracellular] -> H+ [cytoplasm] + phosphate [cytoplasm]	YNR013C	0	1000	0
r_1244_5_rvs	phosphate transport	H+ [cytoplasm] + phosphate [cytoplasm] -> phosphate [extracellular] + H+ [extracellular]	YNR013C	0	1000	0
r_1245_1	phosphate transport	H+ [cytoplasm] + phosphate [cytoplasm] -> H+ [mitochondrion] + phosphate [mitochondrion]	YER053C	0	1000	0
r_1245_2	phosphate transport	H+ [cytoplasm] + phosphate [cytoplasm] -> H+ [mitochondrion] + phosphate [mitochondrion]	YJR077C	0	1000	0
r_1249_1_fwd	potassium transport	H+ [extracellular] + potassium [extracellular] -> H+ [cytoplasm] + potassium [cytoplasm]	YDR456W	0	1000	0
r_1249_1_rvs	potassium transport	H+ [cytoplasm] + potassium [cytoplasm] -> H+ [extracellular] + potassium [extracellular]	YDR456W	0	1000	0
r_1249_2_fwd	potassium transport	H+ [extracellular] + potassium [extracellular] -> H+ [cytoplasm] + potassium [cytoplasm]	YJL129C	0	1000	0
r_1249_2_rvs	potassium transport	H+ [cytoplasm] + potassium [cytoplasm] -> H+ [extracellular] + potassium [extracellular]	YJL129C	0	1000	0
r_1250	putrescine excretion	putrescine [cytoplasm] -> putrescine [extracellular]	YKL174C	0	0	0
r_1251_1_fwd	putrescine transport	H+ [cytoplasm] + putrescine [extracellular] -> H+ [extracellular] + putrescine [cytoplasm]	YLL028W	0	1000	0
r_1251_1_rvs	putrescine transport	H+ [extracellular] + putrescine [cytoplasm] -> H+ [cytoplasm] + putrescine [extracellular]	YLL028W	0	1000	0
r_1251_2_fwd	putrescine transport	H+ [cytoplasm] + putrescine [extracellular] -> H+ [extracellular] + putrescine [cytoplasm]	YOR273C	0	1000	0
r_1251_2_rvs	putrescine transport	H+ [extracellular] + putrescine [cytoplasm] -> H+ [cytoplasm] + putrescine [extracellular]	YOR273C	0	1000	0
r_1252_1_fwd	putrescine transport	putrescine [cytoplasm] + H+ [vacuole] -> H+ [cytoplasm] + putrescine [vacuole]	YLL028W	0	1000	0
r_1252_1_rvs	putrescine transport	H+ [cytoplasm] + putrescine [vacuole] -> putrescine [cytoplasm] + H+ [vacuole]	YLL028W	0	1000	0
r_1252_2_fwd	putrescine transport	putrescine [cytoplasm] + H+ [vacuole] -> H+ [cytoplasm] + putrescine [vacuole]	YOR273C	0	1000	0
r_1252_2_rvs	putrescine transport	H+ [cytoplasm] + putrescine [vacuole] -> putrescine [cytoplasm] + H+ [vacuole]	YOR273C	0	1000	0
r_1253_fwd	pyridoxine symport	H+ [extracellular] + pyridoxine [extracellular] -> H+ [cytoplasm] + pyridoxine [cytoplasm]	YGL186C	0	1000	0
r_1253_rvs	pyridoxine symport	H+ [cytoplasm] + pyridoxine [cytoplasm] -> H+ [extracellular] + pyridoxine [extracellular]	YGL186C	0	1000	0
r_1254_fwd	pyruvate transport	H+ [extracellular] + pyruvate [extracellular] -> pyruvate [cytoplasm] + H+ [cytoplasm]	YKL217W	0	1000	0
r_1254_rvs	pyruvate transport	pyruvate [cytoplasm] + H+ [cytoplasm] -> H+ [extracellular] + pyruvate [extracellular]	YKL217W	0	1000	0
r_1255	S-adenosyl-L-methionine transport	H+ [extracellular] + S-adenosyl-L-methionine [extracellular] -> H+ [cytoplasm] + S-adenosyl-L-methionine [cytoplasm]	YPL274W	0	1000	0
r_1256_fwd	S-adenosyl-L-methionine transport	S-adenosyl-L-methionine [cytoplasm] -> S-adenosyl-L-methionine [mitochondrion]	YNL003C	0	1000	0
r_1256_rvs	S-adenosyl-L-methionine transport	S-adenosyl-L-methionine [mitochondrion] -> S-adenosyl-L-methionine [cytoplasm]	YNL003C	0	1000	0
r_1257	S-methylmethionine permease	H+ [extracellular] + S-methyl-L-methionine [extracellular] -> H+ [cytoplasm] + S-methyl-L-methionine [cytoplasm]	YLL061W	0	1000	0
r_1258_1_fwd	sodium proton antiporter	H+ [extracellular] + sodium [cytoplasm] -> H+ [cytoplasm] + sodium [extracellular]	YDR456W	0	1000	0
r_1258_1_rvs	sodium proton antiporter	H+ [cytoplasm] + sodium [extracellular] -> H+ [extracellular] + sodium [cytoplasm]	YDR456W	0	1000	0
r_1258_2_fwd	sodium proton antiporter	H+ [extracellular] + sodium [cytoplasm] -> H+ [cytoplasm] + sodium [extracellular]	YLR138W	0	1000	0
r_1258_2_rvs	sodium proton antiporter	H+ [cytoplasm] + sodium [extracellular] -> H+ [extracellular] + sodium [cytoplasm]	YLR138W	0	1000	0
r_1259	spermidine excretion	spermidine [cytoplasm] -> spermidine [extracellular]	YKL174C	0	0	0
r_1260_1_fwd	spermidine transport	H+ [cytoplasm] + spermidine [extracellular] -> H+ [extracellular] + spermidine [cytoplasm]	YBR132C	0	1000	0
r_1260_1_rvs	spermidine transport	H+ [extracellular] + spermidine [cytoplasm] -> H+ [cytoplasm] + spermidine [extracellular]	YBR132C	0	1000	0
r_1260_2_fwd	spermidine transport	H+ [cytoplasm] + spermidine [extracellular] -> H+ [extracellular] + spermidine [cytoplasm]	YHL016C	0	1000	0
r_1260_2_rvs	spermidine transport	H+ [extracellular] + spermidine [cytoplasm] -> H+ [cytoplasm] + spermidine [extracellular]	YHL016C	0	1000	0
r_1260_3_fwd	spermidine transport	H+ [cytoplasm] + spermidine [extracellular] -> H+ [extracellular] + spermidine [cytoplasm]	YKR039W	0	1000	0
r_1260_3_rvs	spermidine transport	H+ [extracellular] + spermidine [cytoplasm] -> H+ [cytoplasm] + spermidine [extracellular]	YKR039W	0	1000	0
r_1260_4_fwd	spermidine transport	H+ [cytoplasm] + spermidine [extracellular] -> H+ [extracellular] + spermidine [cytoplasm]	YLL028W	0	1000	0
r_1260_4_rvs	spermidine transport	H+ [extracellular] + spermidine [cytoplasm] -> H+ [cytoplasm] + spermidine [extracellular]	YLL028W	0	1000	0
r_1260_5_fwd	spermidine transport	H+ [cytoplasm] + spermidine [extracellular] -> H+ [extracellular] + spermidine [cytoplasm]	YOR273C	0	1000	0
r_1260_5_rvs	spermidine transport	H+ [extracellular] + spermidine [cytoplasm] -> H+ [cytoplasm] + spermidine [extracellular]	YOR273C	0	1000	0
r_1260_6_fwd	spermidine transport	H+ [cytoplasm] + spermidine [extracellular] -> H+ [extracellular] + spermidine [cytoplasm]	YPL274W	0	1000	0
r_1260_6_rvs	spermidine transport	H+ [extracellular] + spermidine [cytoplasm] -> H+ [cytoplasm] + spermidine [extracellular]	YPL274W	0	1000	0
r_1261_1_fwd	spermidine transport	spermidine [cytoplasm] + H+ [vacuole] -> H+ [cytoplasm] + spermidine [vacuole]	YLL028W	0	1000	0
r_1261_1_rvs	spermidine transport	H+ [cytoplasm] + spermidine [vacuole] -> spermidine [cytoplasm] + H+ [vacuole]	YLL028W	0	1000	0
r_1261_2_fwd	spermidine transport	spermidine [cytoplasm] + H+ [vacuole] -> H+ [cytoplasm] + spermidine [vacuole]	YOR273C	0	1000	0
r_1261_2_rvs	spermidine transport	H+ [cytoplasm] + spermidine [vacuole] -> spermidine [cytoplasm] + H+ [vacuole]	YOR273C	0	1000	0
r_1262_1_fwd	spermine transport	H+ [cytoplasm] + spermine [extracellular] -> H+ [extracellular] + spermine [cytoplasm]	YGR138C	0	1000	0
r_1262_1_rvs	spermine transport	H+ [extracellular] + spermine [cytoplasm] -> H+ [cytoplasm] + spermine [extracellular]	YGR138C	0	1000	0
r_1262_2_fwd	spermine transport	H+ [cytoplasm] + spermine [extracellular] -> H+ [extracellular] + spermine [cytoplasm]	YLL028W	0	1000	0
r_1262_2_rvs	spermine transport	H+ [extracellular] + spermine [cytoplasm] -> H+ [cytoplasm] + spermine [extracellular]	YLL028W	0	1000	0
r_1262_3_fwd	spermine transport	H+ [cytoplasm] + spermine [extracellular] -> H+ [extracellular] + spermine [cytoplasm]	YOR273C	0	1000	0
r_1262_3_rvs	spermine transport	H+ [extracellular] + spermine [cytoplasm] -> H+ [cytoplasm] + spermine [extracellular]	YOR273C	0	1000	0
r_1262_4_fwd	spermine transport	H+ [cytoplasm] + spermine [extracellular] -> H+ [extracellular] + spermine [cytoplasm]	YPR156C	0	1000	0
r_1262_4_rvs	spermine transport	H+ [extracellular] + spermine [cytoplasm] -> H+ [cytoplasm] + spermine [extracellular]	YPR156C	0	1000	0
r_1263_1_fwd	spermine transport	spermine [cytoplasm] + H+ [vacuole] -> H+ [cytoplasm] + spermine [vacuole]	YGR138C	0	1000	0
r_1263_1_rvs	spermine transport	H+ [cytoplasm] + spermine [vacuole] -> spermine [cytoplasm] + H+ [vacuole]	YGR138C	0	1000	0
r_1263_2_fwd	spermine transport	spermine [cytoplasm] + H+ [vacuole] -> H+ [cytoplasm] + spermine [vacuole]	YLL028W	0	1000	0
r_1263_2_rvs	spermine transport	H+ [cytoplasm] + spermine [vacuole] -> spermine [cytoplasm] + H+ [vacuole]	YLL028W	0	1000	0
r_1263_3_fwd	spermine transport	spermine [cytoplasm] + H+ [vacuole] -> H+ [cytoplasm] + spermine [vacuole]	YOR273C	0	1000	0
r_1263_3_rvs	spermine transport	H+ [cytoplasm] + spermine [vacuole] -> spermine [cytoplasm] + H+ [vacuole]	YOR273C	0	1000	0
r_1263_4_fwd	spermine transport	spermine [cytoplasm] + H+ [vacuole] -> H+ [cytoplasm] + spermine [vacuole]	YPR156C	0	1000	0
r_1263_4_rvs	spermine transport	H+ [cytoplasm] + spermine [vacuole] -> spermine [cytoplasm] + H+ [vacuole]	YPR156C	0	1000	0
r_1264	succinate transport	phosphate [mitochondrion] + succinate [cytoplasm] -> phosphate [cytoplasm] + succinate [mitochondrion]	YLR348C	0	1000	0
r_1265	succinate-fumarate transport	fumarate [mitochondrion] + succinate [cytoplasm] -> fumarate [cytoplasm] + succinate [mitochondrion]	YJR095W	0	1000	0
r_1266_1	sulfate uniport	sulphate [extracellular] -> sulphate [cytoplasm]	YBR294W	0	1000	0
r_1266_2	sulfate uniport	sulphate [extracellular] -> sulphate [cytoplasm]	YLR092W	0	1000	0
r_1267	sulfite transport	sulphite [cytoplasm] -> sulphite [extracellular]	YPL092W	0	1000	0
r_1268	taurine transport	taurine [cytoplasm] <=> taurine [extracellular]		-1000	1000	0
r_1269	thiamine diphosphate transport	TDP [cytoplasm] -> TDP [mitochondrion]	YGR096W	0	1000	0
r_1270_1	thiamine transport	H+ [extracellular] + thiamine [extracellular] -> H+ [cytoplasm] + thiamine [cytoplasm]	YLR237W	0	1000	0
r_1270_2	thiamine transport	H+ [extracellular] + thiamine [extracellular] -> H+ [cytoplasm] + thiamine [cytoplasm]	YOR071C	0	1000	0
r_1270_3	thiamine transport	H+ [extracellular] + thiamine [extracellular] -> H+ [cytoplasm] + thiamine [cytoplasm]	YOR192C	0	1000	0
r_1271	UDPgalactose transport	UDP-D-galactose [cytoplasm] -> UDP-D-galactose [Golgi]	YPL244C	0	1000	0
r_1272	uracil transport	H+ [extracellular] + uracil [extracellular] -> H+ [cytoplasm] + uracil [cytoplasm]	YBR021W	0	1000	0
r_1273_fwd	urea transport	2 H+ [extracellular] + urea [extracellular] -> 2 H+ [cytoplasm] + urea [cytoplasm]	YHL016C	0	1000	0
r_1273_rvs	urea transport	2 H+ [cytoplasm] + urea [cytoplasm] -> 2 H+ [extracellular] + urea [extracellular]	YHL016C	0	1000	0
r_1274	uridine transport	H+ [extracellular] + uridine [extracellular] -> H+ [cytoplasm] + uridine [cytoplasm]	YBL042C	0	1000	0
r_1275	UTP transport	H+ [cytoplasm] + UTP [cytoplasm] + FMN [mitochondrion] + UMP [mitochondrion] -> H+ [mitochondrion] + UMP [cytoplasm] + FMN [cytoplasm] + UTP [mitochondrion]	YBR192W	0	1000	0
r_1276	UTP/UMP antiport	2 H+ [cytoplasm] + UTP [cytoplasm] + UMP [mitochondrion] -> 2 H+ [mitochondrion] + UMP [cytoplasm] + UTP [mitochondrion]	YBR192W	0	1000	0
r_1277_1_fwd	water diffusion	H2O [extracellular] -> H2O [cytoplasm]	YLL052C	0	1000	0
r_1277_1_rvs	water diffusion	H2O [cytoplasm] -> H2O [extracellular]	YLL052C	0	1000	0
r_1277_2_fwd	water diffusion	H2O [extracellular] -> H2O [cytoplasm]	YPR192W	0	1000	0
r_1277_2_rvs	water diffusion	H2O [cytoplasm] -> H2O [extracellular]	YPR192W	0	1000	0
r_1278_1_fwd	zymosterol transport	zymosterol [extracellular] -> zymosterol [cell envelope]	YIL013C	0	1000	0
r_1278_1_rvs	zymosterol transport	zymosterol [cell envelope] -> zymosterol [extracellular]	YIL013C	0	1000	0
r_1278_2_fwd	zymosterol transport	zymosterol [extracellular] -> zymosterol [cell envelope]	YOR011W	0	1000	0
r_1278_2_rvs	zymosterol transport	zymosterol [cell envelope] -> zymosterol [extracellular]	YOR011W	0	1000	0
r_1449	inositol-P-ceramide B' (C24) [Golgi] SLIME rxn	inositol-P-ceramide B' (C24) [Golgi] -> 0.910264 inositol-P-ceramide backbone [Golgi] + 0.284483 C18:0 chain [cytoplasm] + 0.368644 C24:0 chain [cytoplasm]		0	1000	0
r_1450	inositol-P-ceramide B' (C26) [Golgi] SLIME rxn	inositol-P-ceramide B' (C26) [Golgi] -> 0.938317 inositol-P-ceramide backbone [Golgi] + 0.284483 C18:0 chain [cytoplasm] + 0.396698 C26:0 chain [cytoplasm]		0	1000	0
r_1451	inositol-P-ceramide C (C24) [Golgi] SLIME rxn	inositol-P-ceramide C (C24) [Golgi] -> 0.926263 inositol-P-ceramide backbone [Golgi] + 0.284483 C18:0 chain [cytoplasm] + 0.368644 C24:0 chain [cytoplasm]		0	1000	0
r_1452	inositol-P-ceramide C (C26) [Golgi] SLIME rxn	inositol-P-ceramide C (C26) [Golgi] -> 0.954317 inositol-P-ceramide backbone [Golgi] + 0.284483 C18:0 chain [cytoplasm] + 0.396698 C26:0 chain [cytoplasm]		0	1000	0
r_1453	inositol-P-ceramide A (C24) [Golgi] SLIME rxn	inositol-P-ceramide A (C24) [Golgi] -> 0.894264 inositol-P-ceramide backbone [Golgi] + 0.284483 C18:0 chain [cytoplasm] + 0.368644 C24:0 chain [cytoplasm]		0	1000	0
r_1454	inositol-P-ceramide A (C26) [Golgi] SLIME rxn	inositol-P-ceramide A (C26) [Golgi] -> 0.922318 inositol-P-ceramide backbone [Golgi] + 0.284483 C18:0 chain [cytoplasm] + 0.396698 C26:0 chain [cytoplasm]		0	1000	0
r_1455	inositol-P-ceramide B (C24) [Golgi] SLIME rxn	inositol-P-ceramide B (C24) [Golgi] -> 0.910264 inositol-P-ceramide backbone [Golgi] + 0.284483 C18:0 chain [cytoplasm] + 0.368644 C24:0 chain [cytoplasm]		0	1000	0
r_1456	inositol-P-ceramide B (C26) [Golgi] SLIME rxn	inositol-P-ceramide B (C26) [Golgi] -> 0.938317 inositol-P-ceramide backbone [Golgi] + 0.284483 C18:0 chain [cytoplasm] + 0.396698 C26:0 chain [cytoplasm]		0	1000	0
r_1457	inositol-P-ceramide D (C24) [Golgi] SLIME rxn	inositol-P-ceramide D (C24) [Golgi] -> 0.942262 inositol-P-ceramide backbone [Golgi] + 0.284483 C18:0 chain [cytoplasm] + 0.368644 C24:0 chain [cytoplasm]		0	1000	0
r_1458	inositol-P-ceramide D (C26) [Golgi] SLIME rxn	inositol-P-ceramide D (C26) [Golgi] -> 0.970316 inositol-P-ceramide backbone [Golgi] + 0.284483 C18:0 chain [cytoplasm] + 0.396698 C26:0 chain [cytoplasm]		0	1000	0
r_1479	inositol phosphomannosylinositol phosphoceramide A (C24) [Golgi] SLIME rxn	inositol phosphomannosylinositol phosphoceramide A (C24) [Golgi] -> 0.284483 C18:0 chain [cytoplasm] + 0.368644 C24:0 chain [cytoplasm] + 1.29853 inositol phosphomannosylinositol phosphoceramide backbone [Golgi]		0	1000	0
r_1480	inositol phosphomannosylinositol phosphoceramide A (C26) [Golgi] SLIME rxn	inositol phosphomannosylinositol phosphoceramide A (C26) [Golgi] -> 0.284483 C18:0 chain [cytoplasm] + 0.396698 C26:0 chain [cytoplasm] + 1.32658 inositol phosphomannosylinositol phosphoceramide backbone [Golgi]		0	1000	0
r_1481	inositol phosphomannosylinositol phosphoceramide B' (C24) [Golgi] SLIME rxn	inositol phosphomannosylinositol phosphoceramide B' (C24) [Golgi] -> 0.284483 C18:0 chain [cytoplasm] + 0.368644 C24:0 chain [cytoplasm] + 1.31453 inositol phosphomannosylinositol phosphoceramide backbone [Golgi]		0	1000	0
r_1482	inositol phosphomannosylinositol phosphoceramide B' (C26) [Golgi] SLIME rxn	inositol phosphomannosylinositol phosphoceramide B' (C26) [Golgi] -> 0.284483 C18:0 chain [cytoplasm] + 0.396698 C26:0 chain [cytoplasm] + 1.34258 inositol phosphomannosylinositol phosphoceramide backbone [Golgi]		0	1000	0
r_1483	inositol phosphomannosylinositol phosphoceramide B (C24) [Golgi] SLIME rxn	inositol phosphomannosylinositol phosphoceramide B (C24) [Golgi] -> 0.284483 C18:0 chain [cytoplasm] + 0.368644 C24:0 chain [cytoplasm] + 1.31453 inositol phosphomannosylinositol phosphoceramide backbone [Golgi]		0	1000	0
r_1484	inositol phosphomannosylinositol phosphoceramide B (C26) [Golgi] SLIME rxn	inositol phosphomannosylinositol phosphoceramide B (C26) [Golgi] -> 0.284483 C18:0 chain [cytoplasm] + 0.396698 C26:0 chain [cytoplasm] + 1.34258 inositol phosphomannosylinositol phosphoceramide backbone [Golgi]		0	1000	0
r_1485	inositol phosphomannosylinositol phosphoceramide C (C24) [Golgi] SLIME rxn	inositol phosphomannosylinositol phosphoceramide C (C24) [Golgi] -> 0.284483 C18:0 chain [cytoplasm] + 0.368644 C24:0 chain [cytoplasm] + 1.33053 inositol phosphomannosylinositol phosphoceramide backbone [Golgi]		0	1000	0
r_1486	inositol phosphomannosylinositol phosphoceramide C (C26) [Golgi] SLIME rxn	inositol phosphomannosylinositol phosphoceramide C (C26) [Golgi] -> 0.284483 C18:0 chain [cytoplasm] + 0.396698 C26:0 chain [cytoplasm] + 1.35858 inositol phosphomannosylinositol phosphoceramide backbone [Golgi]		0	1000	0
r_1487	inositol phosphomannosylinositol phosphoceramide D (C24) [Golgi] SLIME rxn	inositol phosphomannosylinositol phosphoceramide D (C24) [Golgi] -> 0.284483 C18:0 chain [cytoplasm] + 0.368644 C24:0 chain [cytoplasm] + 1.34653 inositol phosphomannosylinositol phosphoceramide backbone [Golgi]		0	1000	0
r_1488	inositol phosphomannosylinositol phosphoceramide D (C26) [Golgi] SLIME rxn	inositol phosphomannosylinositol phosphoceramide D (C26) [Golgi] -> 0.284483 C18:0 chain [cytoplasm] + 0.396698 C26:0 chain [cytoplasm] + 1.37458 inositol phosphomannosylinositol phosphoceramide backbone [Golgi]		0	1000	0
r_1509	mannosylinositol phosphorylceramide B' (C24) [Golgi] SLIME rxn	mannosylinositol phosphorylceramide B' (C24) [Golgi] -> 0.284483 C18:0 chain [cytoplasm] + 0.368644 C24:0 chain [cytoplasm] + 1.07241 mannosylinositol phosphorylceramide backbone [Golgi]		0	1000	0
r_1510	mannosylinositol phosphorylceramide B' (C26) [Golgi] SLIME rxn	mannosylinositol phosphorylceramide B' (C26) [Golgi] -> 0.284483 C18:0 chain [cytoplasm] + 0.396698 C26:0 chain [cytoplasm] + 1.10046 mannosylinositol phosphorylceramide backbone [Golgi]		0	1000	0
r_1511	mannosylinositol phosphorylceramide C (C24) [Golgi] SLIME rxn	mannosylinositol phosphorylceramide C (C24) [Golgi] -> 0.284483 C18:0 chain [cytoplasm] + 0.368644 C24:0 chain [cytoplasm] + 1.08841 mannosylinositol phosphorylceramide backbone [Golgi]		0	1000	0
r_1512	mannosylinositol phosphorylceramide C (C26) [Golgi] SLIME rxn	mannosylinositol phosphorylceramide C (C26) [Golgi] -> 0.284483 C18:0 chain [cytoplasm] + 0.396698 C26:0 chain [cytoplasm] + 1.11646 mannosylinositol phosphorylceramide backbone [Golgi]		0	1000	0
r_1513	mannosylinositol phosphorylceramide A (C24) [Golgi] SLIME rxn	mannosylinositol phosphorylceramide A (C24) [Golgi] -> 0.284483 C18:0 chain [cytoplasm] + 0.368644 C24:0 chain [cytoplasm] + 1.05641 mannosylinositol phosphorylceramide backbone [Golgi]		0	1000	0
r_1514	mannosylinositol phosphorylceramide A (C26) [Golgi] SLIME rxn	mannosylinositol phosphorylceramide A (C26) [Golgi] -> 0.284483 C18:0 chain [cytoplasm] + 0.396698 C26:0 chain [cytoplasm] + 1.08446 mannosylinositol phosphorylceramide backbone [Golgi]		0	1000	0
r_1515	mannosylinositol phosphorylceramide B (C24) [Golgi] SLIME rxn	mannosylinositol phosphorylceramide B (C24) [Golgi] -> 0.284483 C18:0 chain [cytoplasm] + 0.368644 C24:0 chain [cytoplasm] + 1.07241 mannosylinositol phosphorylceramide backbone [Golgi]		0	1000	0
r_1516	mannosylinositol phosphorylceramide B (C26) [Golgi] SLIME rxn	mannosylinositol phosphorylceramide B (C26) [Golgi] -> 0.284483 C18:0 chain [cytoplasm] + 0.396698 C26:0 chain [cytoplasm] + 1.10046 mannosylinositol phosphorylceramide backbone [Golgi]		0	1000	0
r_1517	mannosylinositol phosphorylceramide D (C24) [Golgi] SLIME rxn	mannosylinositol phosphorylceramide D (C24) [Golgi] -> 0.284483 C18:0 chain [cytoplasm] + 0.368644 C24:0 chain [cytoplasm] + 1.1044 mannosylinositol phosphorylceramide backbone [Golgi]		0	1000	0
r_1518	mannosylinositol phosphorylceramide D (C26) [Golgi] SLIME rxn	mannosylinositol phosphorylceramide D (C26) [Golgi] -> 0.284483 C18:0 chain [cytoplasm] + 0.396698 C26:0 chain [cytoplasm] + 1.13246 mannosylinositol phosphorylceramide backbone [Golgi]		0	1000	0
r_1542	(1->3)-beta-D-glucan exchange	(1->3)-beta-D-glucan [extracellular] ->		0	1000	0
r_1543	(1->3)-beta-D-glucan transport	(1->3)-beta-D-glucan [cell envelope] <=> (1->3)-beta-D-glucan [cytoplasm]		-1000	1000	0
r_1545	(R)-carnitine exchange	(R)-carnitine [extracellular] ->		0	1000	0
r_1546	(R)-lactate exchange	(R)-lactate [extracellular] ->		0	1000	0
r_1547	(R)-mevalonate exchange	(R)-mevalonate [extracellular] ->		0	1000	0
r_1548	(R)-pantothenate exchange	(R)-pantothenate [extracellular] ->		0	1000	0
r_1549	(R,R)-2,3-butanediol exchange	(R,R)-2,3-butanediol [extracellular] ->		0	1000	0
r_1550	(S)-3-methyl-2-oxopentanoate exchange	(S)-3-methyl-2-oxopentanoate [extracellular] ->		0	1000	0
r_1551	(S)-lactate exchange	(S)-lactate [extracellular] ->		0	1000	0
r_1552	(S)-malate exchange	(S)-malate [extracellular] ->		0	1000	0
r_1553	1-(sn-glycero-3-phospho)-1D-myo-inositol exchange	1-(sn-glycero-3-phospho)-1D-myo-inositol [extracellular] ->		0	1000	0
r_1554	1-acylglycerophosphocholine exchange	1-acylglycerophosphocholine [extracellular] ->		0	1000	0
r_1560	1D-myo-inositol 1,3,4,5,6-pentakisphosphate diffusion	myo-inositol 1,3,4,5,6-pentakisphosphate [cytoplasm] <=> myo-inositol 1,3,4,5,6-pentakisphosphate [nucleus]		-1000	1000	0
r_1562	1D-myo-inositol 1-phosphate transport	1D-myo-inositol 1-phosphate [endoplasmic reticulum] <=> 1D-myo-inositol 1-phosphate [cytoplasm]		-1000	1000	0
r_1563	2'-deoxyadenosine exchange	2'-deoxyadenosine [extracellular] ->		0	1000	0
r_1564	2'-deoxyguanosine exchange	2'-deoxyguanosine [extracellular] ->		0	1000	0
r_1565	2'-deoxyinosine exchange	2'-deoxyinosine [extracellular] ->		0	1000	0
r_1566	2'-deoxyuridine exchange	2'-deoxyuridine [extracellular] ->		0	1000	0
r_1567	2-dehydro-3-deoxy-D-arabino-heptonate7-phohsphate transport	7-phospho-2-dehydro-3-deoxy-D-arabino-heptonic acid [cytoplasm] <=> 7-phospho-2-dehydro-3-deoxy-D-arabino-heptonic acid [mitochondrion]		-1000	1000	0
r_1568	2-dehydropantoate transport	2-dehydropantoate [cytoplasm] <=> 2-dehydropantoate [mitochondrion]		-1000	1000	0
r_1572	2-isopropylmalate exchange	2-isopropylmalate [extracellular] ->		0	1000	0
r_1573	2-isopropylmalate transport	2-isopropylmalate [cytoplasm] <=> 2-isopropylmalate [extracellular]		-1000	1000	0
r_1574_fwd	2-isopropylmalate transport	2-isopropylmalate [cytoplasm] -> 2-isopropylmalate [mitochondrion]	YKL120W	0	1000	0
r_1574_rvs	2-isopropylmalate transport	2-isopropylmalate [mitochondrion] -> 2-isopropylmalate [cytoplasm]	YKL120W	0	1000	0
r_1575	2-methyl-1-butanol transport	2-methylbutanol [cytoplasm] <=> 2-methylbutanol [extracellular]		-1000	1000	0
r_1576	2-methyl-1-butanol transport	2-methylbutanol [cytoplasm] <=> 2-methylbutanol [mitochondrion]		-1000	1000	0
r_1577	2-methylbutanal exchange	2-methylbutanal [extracellular] ->		0	1000	0
r_1578	2-methylbutanal transport	2-methylbutanal [cytoplasm] <=> 2-methylbutanal [extracellular]		-1000	1000	0
r_1579	2-methylbutanal transport	2-methylbutanal [cytoplasm] <=> 2-methylbutanal [mitochondrion]		-1000	1000	0
r_1580	2-methylbutanol exchange	2-methylbutanol [extracellular] ->		0	1000	0
r_1581	2-methylbutyl acetate exchange	2-methylbutyl acetate [extracellular] ->		0	1000	0
r_1582	2-methylpropanal transport	isobutyraldehyde [cytoplasm] <=> isobutyraldehyde [extracellular]		-1000	1000	0
r_1583	2-methylpropanal transport	isobutyraldehyde [cytoplasm] <=> isobutyraldehyde [mitochondrion]		-1000	1000	0
r_1585	2-oxobutanoate transporter	2-oxobutanoate [cytoplasm] <=> 2-oxobutanoate [mitochondrion]		-1000	1000	0
r_1586	2-oxoglutarate exchange	2-oxoglutarate [extracellular] ->		0	1000	0
r_1587	2-oxoglutarate transport	2-oxoglutarate [cytoplasm] <=> 2-oxoglutarate [nucleus]		-1000	1000	0
r_1588	2-oxoglutarate transport	2-oxoglutarate [extracellular] <=> 2-oxoglutarate [cytoplasm]		-1000	1000	0
r_1589	2-phenylethanol exchange	2-phenylethanol [extracellular] ->		0	1000	0
r_1590	2-phenylethanol transport	2-phenylethanol [extracellular] <=> 2-phenylethanol [cytoplasm]		-1000	1000	0
r_1591	2-phenylethanol transport	2-phenylethanol [mitochondrion] <=> 2-phenylethanol [cytoplasm]		-1000	1000	0
r_1595	3-carboxy-4-methyl-2-oxopentanoate transport	(2S)-2-isopropyl-3-oxosuccinate [cytoplasm] <=> (2S)-2-isopropyl-3-oxosuccinate [mitochondrion]		-1000	1000	0
r_1596	3-methyl-2-oxopentanoate transport	(S)-3-methyl-2-oxopentanoate [cytoplasm] <=> (S)-3-methyl-2-oxopentanoate [mitochondrion]		-1000	1000	0
r_1597	3-methyl-oxopentanoate trasport	(S)-3-methyl-2-oxopentanoate [extracellular] <=> (S)-3-methyl-2-oxopentanoate [cytoplasm]		-1000	1000	0
r_1598	3-methylbutanal exchange	3-methylbutanal [extracellular] ->		0	1000	0
r_1599	3-methylbutanal transport	3-methylbutanal [cytoplasm] <=> 3-methylbutanal [extracellular]		-1000	1000	0
r_1600	3-methylbutanal transport	3-methylbutanal [cytoplasm] <=> 3-methylbutanal [mitochondrion]		-1000	1000	0
r_1601	3-octaprenyl-4-hydroxybenzoate transport	3-hexaprenyl-4-hydroxybenzoic acid [cytoplasm] <=> 3-hexaprenyl-4-hydroxybenzoic acid [mitochondrion]		-1000	1000	0
r_1603	4-amino-5-hydroxymethyl-2-methylpyrimidine synthetase	2 H+ [cytoplasm] + 5'-phosphoribosyl-5-aminoimidazole [cytoplasm] -> phosphate [cytoplasm] + 4-amino-5-hydroxymethyl-2-methylpyrimidine [cytoplasm] + glycolaldehyde [cytoplasm]	YFL058W	0	1000	0
r_1604	4-aminobenzoate exchange	4-aminobenzoate [extracellular] ->		0	1000	0
r_1605	4-aminobenzoate transport	4-aminobenzoate [cytoplasm] <=> 4-aminobenzoate [extracellular]		-1000	1000	0
r_1606	4-aminobenzoate transport	4-aminobenzoate [cytoplasm] <=> 4-aminobenzoate [mitochondrion]		-1000	1000	0
r_1607	4-aminobutanal transport	4-aminobutanal [cytoplasm] <=> 4-aminobutanal [mitochondrion]		-1000	1000	0
r_1608	4-aminobutyrate transport	gamma-aminobutyrate [cytoplasm] <=> gamma-aminobutyrate [mitochondrion]		-1000	1000	0
r_1609	4-hydroxy-2-oxoglutarate transport	4-hydroxy-2-oxoglutarate [cytoplasm] <=> 4-hydroxy-2-oxoglutarate [mitochondrion]		-1000	1000	0
r_1610	4-hydroxy-2-oxoglutarate transport	4-hydroxy-2-oxoglutarate [cytoplasm] <=> 4-hydroxy-2-oxoglutarate [peroxisome]		-1000	1000	0
r_1611	4-hydroxybenzoate transport	4-hydroxybenzoate [cytoplasm] <=> 4-hydroxybenzoate [mitochondrion]		-1000	1000	0
r_1613	5'-nucleotidase (AMP)	H2O [cytoplasm] + AMP [cytoplasm] -> phosphate [cytoplasm] + adenosine [cytoplasm]		0	1000	0
r_1614	5'-nucleotidase (dAMP)	H2O [cytoplasm] + dAMP [cytoplasm] -> phosphate [cytoplasm] + 2'-deoxyadenosine [cytoplasm]		0	1000	0
r_1615	5'-nucleotidase (dCMP)	H2O [cytoplasm] + dCMP [cytoplasm] -> phosphate [cytoplasm] + deoxycytidine [cytoplasm]		0	1000	0
r_1616	5'-nucleotidase (dGMP)	H2O [cytoplasm] + dGMP [cytoplasm] -> phosphate [cytoplasm] + 2'-deoxyguanosine [cytoplasm]		0	1000	0
r_1617	5'-nucleotidase (dTMP)	H2O [cytoplasm] + dTMP [cytoplasm] -> phosphate [cytoplasm] + thymidine [cytoplasm]		0	1000	0
r_1618	5'-nucleotidase (dUMP)	H2O [cytoplasm] + dUMP [cytoplasm] -> phosphate [cytoplasm] + 2'-deoxyuridine [cytoplasm]		0	1000	0
r_1619	5'-nucleotidase (GMP)	H2O [cytoplasm] + GMP [cytoplasm] -> phosphate [cytoplasm] + guanosine [cytoplasm]	YER037W	0	1000	0
r_1620	5'-nucleotidase (XMP)	H2O [cytoplasm] + xanthosine-5-phosphate [cytoplasm] -> phosphate [cytoplasm] + xanthosine [cytoplasm]		0	1000	0
r_1621	5-aminolevulinate exchange	5-aminolevulinate [extracellular] ->		0	1000	0
r_1622	5-aminolevulinate transport	5-aminolevulinate [cytoplasm] <=> 5-aminolevulinate [mitochondrion]		-1000	1000	0
r_1623	5-formethyltetrahydrofolate cyclo-ligase	ATP [mitochondrion] + 5-formyltetrahydrofolic acid [mitochondrion] -> phosphate [mitochondrion] + ADP [mitochondrion] + 5,10-methenyl-THF [mitochondrion]	YER183C	0	1000	0
r_1624	5-formyltetrahydrofolate:10-formyltetrahydrofolate isomerase	H2O [cytoplasm] + ATP [cytoplasm] + 5-formyltetrahydrofolic acid [cytoplasm] -> H+ [cytoplasm] + phosphate [cytoplasm] + ADP [cytoplasm] + 10-formyl-THF [cytoplasm]	YER183C	0	1000	0
r_1625	5-formyltetrahydrofolic acid exchange	5-formyltetrahydrofolic acid [extracellular] ->		0	1000	0
r_1627	7,8-diaminononanoate exchange	7,8-diaminononanoate [extracellular] ->		0	1000	0
r_1628	7,8-diaminononanoate transport	7,8-diaminononanoate [extracellular] <=> 7,8-diaminononanoate [cytoplasm]		-1000	1000	0
r_1629	8-amino-7-oxononanoate exchange	8-amino-7-oxononanoate [extracellular] ->		0	1000	0
r_1630	9H-xanthine exchange	9H-xanthine [extracellular] ->		0	1000	0
r_1631	acetaldehyde exchange	acetaldehyde [extracellular] ->		0	1000	0
r_1632	acetaldehyde transport	acetaldehyde [mitochondrion] <=> acetaldehyde [cytoplasm]		-1000	1000	0
r_1633	acetaldehyde transport	acetaldehyde [extracellular] <=> acetaldehyde [cytoplasm]		-1000	1000	0
r_1634	acetate exchange	acetate [extracellular] ->		0	1000	0
r_1635	acetate transport	acetate [cytoplasm] <=> acetate [nucleus]		-1000	1000	0
r_1637	acetyl-CoA transport	acetyl-CoA [cytoplasm] <=> acetyl-CoA [nucleus]		-1000	1000	0
r_1638	acetylcarnitine transport	O-acetylcarnitine [peroxisome] -> O-acetylcarnitine [cytoplasm]		0	1000	0
r_1639	adenine exchange	adenine [extracellular] ->		0	1000	0
r_1640	adenine transport	adenine [cytoplasm] <=> adenine [mitochondrion]		-1000	1000	0
r_1641	adenosine 3',5'-bismonophosphate exchange	adenosine 3',5'-bismonophosphate [extracellular] ->		0	1000	0
r_1642_fwd	adenosine 3',5'-bisphosphate transport	adenosine 3',5'-bismonophosphate [cytoplasm] -> adenosine 3',5'-bismonophosphate [mitochondrion]	YPR011C	0	1000	0
r_1642_rvs	adenosine 3',5'-bisphosphate transport	adenosine 3',5'-bismonophosphate [mitochondrion] -> adenosine 3',5'-bismonophosphate [cytoplasm]	YPR011C	0	1000	0
r_1643	adenosine exchange	adenosine [extracellular] ->		0	1000	0
r_1644	ADP transport	ADP [cytoplasm] <=> ADP [nucleus]		-1000	1000	0
r_1645	ADP transport	ADP [cytoplasm] <=> ADP [endoplasmic reticulum]		-1000	1000	0
r_1647	AKG transporter, peroxisome	2-oxoglutarate [cytoplasm] <=> 2-oxoglutarate [peroxisome]		-1000	1000	0
r_1648	allantoate exchange	allantoate [extracellular] ->		0	1000	0
r_1649	allantoin exchange	allantoin [extracellular] ->		0	1000	0
r_1650	trehalose exchange	trehalose [extracellular] ->		0	1000	0
r_1651	alpha-D-glucosamine 6-phosphate exchange	alpha-D-glucosamine 6-phosphate [extracellular] ->		0	1000	0
r_1652	alpha-ketoglutarate/malate transporter	2-oxoglutarate [cytoplasm] + (S)-malate [extracellular] <=> (S)-malate [cytoplasm] + 2-oxoglutarate [extracellular]		-1000	1000	0
r_1654	ammonium exchange	ammonium [extracellular] <=>		-1000	1000	0
r_1656	AMP transport	AMP [nucleus] <=> AMP [cytoplasm]		-1000	1000	0
r_1657	arginine transport	H+ [cytoplasm] + L-arginine [cytoplasm] -> H+ [mitochondrion] + L-arginine [mitochondrion]	YBR147W	0	1000	0
r_1658	asparagine transport	L-asparagine [cytoplasm] -> L-asparagine [mitochondrion]	YDR508C	0	1000	0
r_1659	aspartate-glutamate transporter	L-aspartate [cytoplasm] + L-glutamate [peroxisome] <=> L-glutamate [cytoplasm] + L-aspartate [peroxisome]		-1000	1000	0
r_1660	ATP diffusion	ATP [cytoplasm] <=> ATP [nucleus]		-1000	1000	0
r_1661	ATP transport	ATP [cytoplasm] <=> ATP [endoplasmic reticulum]		-1000	1000	0
r_1663	bicarbonate exchange	bicarbonate [extracellular] ->		0	0	0
r_1664	bicarbonate formation	H2O [mitochondrion] + carbon dioxide [mitochondrion] <=> H+ [mitochondrion] + bicarbonate [mitochondrion]		-1000	1000	0
r_1665	bicarbonate formation	H2O [nucleus] + carbon dioxide [nucleus] <=> H+ [nucleus] + bicarbonate [nucleus]		-1000	1000	0
r_1667_fwd	bicarbonate formation	H2O [cytoplasm] + carbon dioxide [cytoplasm] -> H+ [cytoplasm] + bicarbonate [cytoplasm]	YNL036W	0	1000	0
r_1667_rvs	bicarbonate formation	H+ [cytoplasm] + bicarbonate [cytoplasm] -> H2O [cytoplasm] + carbon dioxide [cytoplasm]	YNL036W	0	1000	0
r_1668	bicarbonate formation	H2O [extracellular] + carbon dioxide [extracellular] <=> H+ [extracellular] + bicarbonate [extracellular]		-1000	1000	0
[truncated: 35,690 more rows]
