# Supplementary material for: Improving recombinant protein production by yeast through genome-scale modeling using proteome constraints
Source: Nat Commun. 2022 May 27;13:2969. doi: 10.1038/s41467-022-30689-7 (PMC9142503; doi:10.1038/s41467-022-30689-7)
Supplement: Supplementary file 7 — Supplementary Data 4 [file 41467_2022_30689_MOESM7_ESM.xlsx]

## Sheet: Sheet1
Supplementary Data 4: Metabolites in the pcSecYeast
Abbreviation	Description	Charged formula	Compartment	KEGG ID	ChEBI ID
(R)-lactate [cytoplasm]	(R)-lactate [cytoplasm]	C3H5O3	cytoplasm	C00256	CHEBI:16004
ferricytochrome c [mitochondrion]	ferricytochrome c [mitochondrion]	C42H44FeN8O8S2R4	mitochondrion	C00125	CHEBI:15991
ferrocytochrome c [mitochondrion]	ferrocytochrome c [mitochondrion]	C42H44FeN8O8S2R4	mitochondrion	C00126	CHEBI:16928
pyruvate [cytoplasm]	pyruvate [cytoplasm]	C3H3O3	cytoplasm	C00022	CHEBI:15361
(R)-lactate [mitochondrion]	(R)-lactate [mitochondrion]	C3H5O3	mitochondrion	C00256	CHEBI:16004
pyruvate [mitochondrion]	pyruvate [mitochondrion]	C3H3O3	mitochondrion	C00022	CHEBI:15361
(R)-acetoin [cytoplasm]	(R)-acetoin [cytoplasm]	C4H8O2	cytoplasm	C00810	CHEBI:15686
(R,R)-2,3-butanediol [cytoplasm]	(R,R)-2,3-butanediol [cytoplasm]	C4H10O2	cytoplasm	C03044	CHEBI:16982
H+ [cytoplasm]	H+ [cytoplasm]	H	cytoplasm	C00080	CHEBI:24636
NAD [cytoplasm]	NAD [cytoplasm]	C21H26N7O14P2	cytoplasm	C00003	CHEBI:57540
NADH [cytoplasm]	NADH [cytoplasm]	C21H27N7O14P2	cytoplasm	C00004	CHEBI:57945
(S)-lactate [cytoplasm]	(S)-lactate [cytoplasm]	C3H5O3	cytoplasm	C00186	CHEBI:16651
(1->3)-beta-D-glucan [cell envelope]	(1->3)-beta-D-glucan [cell envelope]	C6H10O5	cell envelope	C00965	CHEBI:37671
UDP [cytoplasm]	UDP [cytoplasm]	C9H11N2O12P2	cytoplasm	C00015	CHEBI:58223
UDP-D-glucose [cytoplasm]	UDP-D-glucose [cytoplasm]	C15H22N2O17P2	cytoplasm	C00029	CHEBI:58367
(1->6)-beta-D-glucan [cell envelope]	(1->6)-beta-D-glucan [cell envelope]	C6H10O5	cell envelope	C02493	CHEBI:27380
1-(5-phospho-D-ribosyl)-5-[(5-phospho-D-ribosylamino)methylideneamino]imidazole-4-carboxamide [cytoplasm]	1-(5-phospho-D-ribosyl)-5-[(5-phospho-D-ribosylamino)methylideneamino]imidazole-4-carboxamide [cytoplasm]	C15H21N5O15P2	(5-phospho-D-ribosylamino)methylideneaminoimidazole-4-carboxamide	C04896	CHEBI:58435
5-[(5-phospho-1-deoxy-D-ribulos-1-ylamino)methylideneamino]-1-(5-phospho-D-ribosyl)imidazole-4-carboxamide [cytoplasm]	5-[(5-phospho-1-deoxy-D-ribulos-1-ylamino)methylideneamino]-1-(5-phospho-D-ribosyl)imidazole-4-carboxamide [cytoplasm]	C15H21N5O15P2	(5-phospho-1-deoxy-D-ribulos-1-ylamino)methylideneamino-1-(5-phospho-D-ribosyl)imidazole-4-carboxamide	C04916	CHEBI:58525
1-pyrroline-5-carboxylate [mitochondrion]	1-pyrroline-5-carboxylate [mitochondrion]	C5H6NO2	mitochondrion	C04322	CHEBI:15893
H+ [mitochondrion]	H+ [mitochondrion]	H	mitochondrion	C00080	CHEBI:24636
H2O [mitochondrion]	H2O [mitochondrion]	H2O	mitochondrion	C00001	CHEBI:15377
L-glutamate [mitochondrion]	L-glutamate [mitochondrion]	C5H8NO4	mitochondrion	C00025	CHEBI:29985
NAD [mitochondrion]	NAD [mitochondrion]	C21H26N7O14P2	mitochondrion	C00003	CHEBI:57540
NADH [mitochondrion]	NADH [mitochondrion]	C21H27N7O14P2	mitochondrion	C00004	CHEBI:57945
4-methylthio-2-oxobutanoate [cytoplasm]	4-methylthio-2-oxobutanoate [cytoplasm]	C5H7O3S	cytoplasm	C01180	CHEBI:16723
5-(methylsulfanyl)-2,3-dioxopentyl phosphate [cytoplasm]	5-(methylsulfanyl)-2,3-dioxopentyl phosphate [cytoplasm]	C6H9O6PS	cytoplasm	C15650	CHEBI:58828
formate [cytoplasm]	formate [cytoplasm]	CHO2	cytoplasm	C00058	CHEBI:15740
H2O [cytoplasm]	H2O [cytoplasm]	H2O	cytoplasm	C00001	CHEBI:15377
phosphate [cytoplasm]	phosphate [cytoplasm]	HO4P	cytoplasm	C00009	CHEBI:43474
2,5-diamino-6-(5-phosphono)ribitylamino-4(3H)-pyrimidinone [cytoplasm]	2,5-diamino-6-(5-phosphono)ribitylamino-4(3H)-pyrimidinone [cytoplasm]	C9H18N5O8P	cytoplasm		CHEBI:52957
5-amino-6-(5-phosphoribitylamino)uracil [cytoplasm]	5-amino-6-(5-phosphoribitylamino)uracil [cytoplasm]	C9H15N4O9P	cytoplasm	C04454	CHEBI:58421
ammonium [cytoplasm]	ammonium [cytoplasm]	H4N	cytoplasm	C01342	CHEBI:28938
2,5-diamino-4-hydroxy-6-(5-phosphoribosylamino)pyrimidine [cytoplasm]	2,5-diamino-4-hydroxy-6-(5-phosphoribosylamino)pyrimidine [cytoplasm]	C9H14N5O8P	cytoplasm	C01304	CHEBI:58614
NADP(+) [cytoplasm]	NADP(+) [cytoplasm]	C21H25N7O17P3	cytoplasm	C00006	CHEBI:58349
NADPH [cytoplasm]	NADPH [cytoplasm]	C21H26N7O17P3	cytoplasm	C00005	CHEBI:57783
(S)-2-acetyl-2-hydroxybutanoate [mitochondrion]	(S)-2-acetyl-2-hydroxybutanoate [mitochondrion]	C6H9O4	mitochondrion	C06006	CHEBI:49256
2-oxobutanoate [mitochondrion]	2-oxobutanoate [mitochondrion]	C4H5O3	mitochondrion	C00109	CHEBI:16763
carbon dioxide [mitochondrion]	carbon dioxide [mitochondrion]	CO2	mitochondrion	C00011	CHEBI:16526
(2-amino-4-hydroxy-7,8-dihydropteridin-6-yl)methyl trihydrogen diphosphate [mitochondrion]	(2-amino-4-hydroxy-7,8-dihydropteridin-6-yl)methyl trihydrogen diphosphate [mitochondrion]	C7H8N5O8P2	mitochondrion	C04807	CHEBI:57602
2-amino-6-(hydroxymethyl)-7,8-dihydropteridin-4-ol [mitochondrion]	2-amino-6-(hydroxymethyl)-7,8-dihydropteridin-4-ol [mitochondrion]	C7H9N5O2	mitochondrion	C01300	CHEBI:17083
AMP [mitochondrion]	AMP [mitochondrion]	C10H12N5O7P	mitochondrion	C00020	CHEBI:456215
ATP [mitochondrion]	ATP [mitochondrion]	C10H12N5O13P3	mitochondrion	C00002	CHEBI:30616
2-oxoadipic acid [cytoplasm]	2-oxoadipic acid [cytoplasm]	C6H6O5	cytoplasm	C00322	CHEBI:57499
2-oxoglutarate [cytoplasm]	2-oxoglutarate [cytoplasm]	C5H4O5	cytoplasm	C00026	CHEBI:16810
L-2-aminoadipate [cytoplasm]	L-2-aminoadipate [cytoplasm]	C6H10NO4	cytoplasm	C00956	CHEBI:58672
L-glutamate [cytoplasm]	L-glutamate [cytoplasm]	C5H8NO4	cytoplasm	C00025	CHEBI:29985
(R)-pantoate [cytoplasm]	(R)-pantoate [cytoplasm]	C6H11O4	cytoplasm	C00522	CHEBI:15980
2-dehydropantoate [cytoplasm]	2-dehydropantoate [cytoplasm]	C6H9O4	cytoplasm	C00966	CHEBI:11561
7-phospho-2-dehydro-3-deoxy-D-arabino-heptonic acid [mitochondrion]	7-phospho-2-dehydro-3-deoxy-D-arabino-heptonic acid [mitochondrion]	C7H10O10P	mitochondrion	C04691	CHEBI:58394
D-erythrose 4-phosphate [mitochondrion]	D-erythrose 4-phosphate [mitochondrion]	C4H7O7P	mitochondrion	C00279	CHEBI:16897
phosphate [mitochondrion]	phosphate [mitochondrion]	HO4P	mitochondrion	C00009	CHEBI:43474
phosphoenolpyruvate [mitochondrion]	phosphoenolpyruvate [mitochondrion]	C3H2O6P	mitochondrion	C00074	CHEBI:58702
2-hexaprenyl-6-methoxy-1,4-benzoquinone [mitochondrion]	2-hexaprenyl-6-methoxy-1,4-benzoquinone [mitochondrion]	C37H54O3	mitochondrion	C05803	CHEBI:27752
2-hexaprenyl-6-methoxy-3-methyl-1,4-benzoquinone [mitochondrion]	2-hexaprenyl-6-methoxy-3-methyl-1,4-benzoquinone [mitochondrion]	C38H56O3	mitochondrion	C05804	CHEBI:28711
S-adenosyl-L-homocysteine [mitochondrion]	S-adenosyl-L-homocysteine [mitochondrion]	C14H20N6O5S	mitochondrion	C00021	CHEBI:16680
S-adenosyl-L-methionine [mitochondrion]	S-adenosyl-L-methionine [mitochondrion]	C15H23N6O5S	mitochondrion	C00019	CHEBI:15414
2-hexaprenyl-6-methoxyphenol [mitochondrion]	2-hexaprenyl-6-methoxyphenol [mitochondrion]	C37H56O2	mitochondrion	C05802	CHEBI:1109
oxygen [mitochondrion]	oxygen [mitochondrion]	O2	mitochondrion	C00007	CHEBI:15379
2-isopropylmalate [cytoplasm]	2-isopropylmalate [cytoplasm]	C7H10O5	cytoplasm	C02504	CHEBI:28107
2-isopropylmaleic acid [cytoplasm]	2-isopropylmaleic acid [cytoplasm]	C7H8O4	cytoplasm	C02631	CHEBI:58085
3-methyl-2-oxobutanoate [cytoplasm]	3-methyl-2-oxobutanoate [cytoplasm]	C5H7O3	cytoplasm	C00141	CHEBI:11851
acetyl-CoA [cytoplasm]	acetyl-CoA [cytoplasm]	C23H34N7O17P3S	cytoplasm	C00024	CHEBI:57288
coenzyme A [cytoplasm]	coenzyme A [cytoplasm]	C21H32N7O16P3S	cytoplasm	C00010	CHEBI:57287
2-isopropylmalate [mitochondrion]	2-isopropylmalate [mitochondrion]	C7H10O5	mitochondrion	C02504	CHEBI:28107
3-methyl-2-oxobutanoate [mitochondrion]	3-methyl-2-oxobutanoate [mitochondrion]	C5H7O3	mitochondrion	C00141	CHEBI:11851
acetyl-CoA [mitochondrion]	acetyl-CoA [mitochondrion]	C23H34N7O17P3S	mitochondrion	C00024	CHEBI:57288
coenzyme A [mitochondrion]	coenzyme A [mitochondrion]	C21H32N7O16P3S	mitochondrion	C00010	CHEBI:57287
L-methionine [cytoplasm]	L-methionine [cytoplasm]	C5H11NO2S	cytoplasm	C00073	CHEBI:16643
but-1-ene-1,2,4-tricarboxylic acid [mitochondrion]	but-1-ene-1,2,4-tricarboxylic acid [mitochondrion]	C7H5O6	mitochondrion	C04002	CHEBI:58174
homocitrate [mitochondrion]	homocitrate [mitochondrion]	C7H7O7	mitochondrion	C01251	CHEBI:36457
2-methylcitrate [mitochondrion]	2-methylcitrate [mitochondrion]	C7H7O7	mitochondrion	C02225	CHEBI:15598
oxaloacetate [mitochondrion]	oxaloacetate [mitochondrion]	C4H2O5	mitochondrion	C00036	CHEBI:16452
propionyl-CoA [mitochondrion]	propionyl-CoA [mitochondrion]	C24H36N7O17P3S	mitochondrion	C00100	CHEBI:57392
(2S)-2-isopropyl-3-oxosuccinate [cytoplasm]	(2S)-2-isopropyl-3-oxosuccinate [cytoplasm]	C7H8O5	cytoplasm	C04236	CHEBI:17214
4-methyl-2-oxopentanoate [cytoplasm]	4-methyl-2-oxopentanoate [cytoplasm]	C6H9O3	cytoplasm	C00233	CHEBI:17865
carbon dioxide [cytoplasm]	carbon dioxide [cytoplasm]	CO2	cytoplasm	C00011	CHEBI:16526
(2S)-2-isopropyl-3-oxosuccinate [mitochondrion]	(2S)-2-isopropyl-3-oxosuccinate [mitochondrion]	C7H8O5	mitochondrion	C04236	CHEBI:17214
4-methyl-2-oxopentanoate [mitochondrion]	4-methyl-2-oxopentanoate [mitochondrion]	C6H9O3	mitochondrion	C00233	CHEBI:17865
adenosine 3',5'-bismonophosphate [cytoplasm]	adenosine 3',5'-bismonophosphate [cytoplasm]	C10H11N5O10P2	cytoplasm	C00054	CHEBI:58343
AMP [cytoplasm]	AMP [cytoplasm]	C10H12N5O7P	cytoplasm	C00020	CHEBI:456215
3',5'-cyclic AMP [cytoplasm]	3',5'-cyclic AMP [cytoplasm]	C10H11N5O6P	cytoplasm	C00575	CHEBI:58165
3',5'-cyclic dAMP [cytoplasm]	3',5'-cyclic dAMP [cytoplasm]	C10H12N5O5P	cytoplasm	C00968	CHEBI:28074
dAMP [cytoplasm]	dAMP [cytoplasm]	C10H12N5O6P	cytoplasm	C00360	CHEBI:58245
3',5'-cyclic IMP [cytoplasm]	3',5'-cyclic IMP [cytoplasm]	C10H11N4O7P	cytoplasm	C00943	CHEBI:27541
IMP [cytoplasm]	IMP [cytoplasm]	C10H11N4O8P	cytoplasm	C00130	CHEBI:58053
3',5'-cyclic GMP [cytoplasm]	3',5'-cyclic GMP [cytoplasm]	C10H11N5O7P	cytoplasm	C00942	CHEBI:57746
GMP [cytoplasm]	GMP [cytoplasm]	C10H12N5O8P	cytoplasm	C00144	CHEBI:58115
3',5'-cyclic CMP [cytoplasm]	3',5'-cyclic CMP [cytoplasm]	C9H11N3O7P	cytoplasm	C00941	CHEBI:58003
CMP [cytoplasm]	CMP [cytoplasm]	C9H12N3O8P	cytoplasm	C00055	CHEBI:60377
2-hydroxy-3-oxobutyl phosphate [cytoplasm]	2-hydroxy-3-oxobutyl phosphate [cytoplasm]	C4H9O6P	cytoplasm	C15556	CHEBI:50606
D-ribulose 5-phosphate [cytoplasm]	D-ribulose 5-phosphate [cytoplasm]	C5H9O8P	cytoplasm	C00199	CHEBI:58121
3-dehydroquinate [cytoplasm]	3-dehydroquinate [cytoplasm]	C7H9O6	cytoplasm	C00944	CHEBI:32364
3-dehydroshikimate [cytoplasm]	3-dehydroshikimate [cytoplasm]	C7H7O5	cytoplasm	C02637	CHEBI:16630
7-phospho-2-dehydro-3-deoxy-D-arabino-heptonic acid [cytoplasm]	7-phospho-2-dehydro-3-deoxy-D-arabino-heptonic acid [cytoplasm]	C7H10O10P	cytoplasm	C04691	CHEBI:58394
3-ketosphinganine [endoplasmic reticulum]	3-ketosphinganine [endoplasmic reticulum]	C18H38NO2	endoplasmic reticulum	C02934	CHEBI:58299
H+ [endoplasmic reticulum]	H+ [endoplasmic reticulum]	H	endoplasmic reticulum	C00080	CHEBI:24636
NADP(+) [endoplasmic reticulum]	NADP(+) [endoplasmic reticulum]	C21H25N7O17P3	endoplasmic reticulum	C00006	CHEBI:58349
NADPH [endoplasmic reticulum]	NADPH [endoplasmic reticulum]	C21H26N7O17P3	endoplasmic reticulum	C00005	CHEBI:57783
sphinganine [endoplasmic reticulum]	sphinganine [endoplasmic reticulum]	C18H40NO2	endoplasmic reticulum	C00836	CHEBI:57817
D-erythrose 4-phosphate [cytoplasm]	D-erythrose 4-phosphate [cytoplasm]	C4H7O7P	cytoplasm	C00279	CHEBI:16897
phosphoenolpyruvate [cytoplasm]	phosphoenolpyruvate [cytoplasm]	C3H2O6P	cytoplasm	C00074	CHEBI:58702
3-hexaprenyl-4,5-dihydroxybenzoic acid [cytoplasm]	3-hexaprenyl-4,5-dihydroxybenzoic acid [cytoplasm]	C37H53O4	cytoplasm	C05200	CHEBI:58373
3-hexaprenyl-4-hydroxybenzoic acid [cytoplasm]	3-hexaprenyl-4-hydroxybenzoic acid [cytoplasm]	C37H54O3	cytoplasm	C13425	CHEBI:31116
oxygen [cytoplasm]	oxygen [cytoplasm]	O2	cytoplasm	C00007	CHEBI:15379
3-hexaprenyl-4-hydroxy-5-methoxybenzoic acid [mitochondrion]	3-hexaprenyl-4-hydroxy-5-methoxybenzoic acid [mitochondrion]	C38H55O4	mitochondrion	C05313	CHEBI:57916
3-hydroxy-L-kynurenine [cytoplasm]	3-hydroxy-L-kynurenine [cytoplasm]	C10H12N2O4	cytoplasm	C03227	CHEBI:17380
3-hydroxyanthranilate [cytoplasm]	3-hydroxyanthranilate [cytoplasm]	C7H6NO3	cytoplasm	C00632	CHEBI:36559
L-alanine [cytoplasm]	L-alanine [cytoplasm]	C3H7NO2	cytoplasm	C00041	CHEBI:16977
(S)-3-hydroxytetradecanoyl-CoA [peroxisome]	(S)-3-hydroxytetradecanoyl-CoA [peroxisome]	C35H62N7O18P3S	peroxisome	C05260	CHEBI:27466
3-oxotetradecanoyl-CoA [peroxisome]	3-oxotetradecanoyl-CoA [peroxisome]	C35H60N7O18P3S	peroxisome	C05261	CHEBI:28726
H+ [peroxisome]	H+ [peroxisome]	H	peroxisome	C00080	CHEBI:24636
NAD [peroxisome]	NAD [peroxisome]	C21H26N7O14P2	peroxisome	C00003	CHEBI:57540
NADH [peroxisome]	NADH [peroxisome]	C21H27N7O14P2	peroxisome	C00004	CHEBI:57945
2-amino-3-carboxymuconate-6-semialdehyde [cytoplasm]	2-amino-3-carboxymuconate-6-semialdehyde [cytoplasm]	C7H5NO5	cytoplasm		CHEBI:29044
(2R,3S)-3-isopropylmalate [cytoplasm]	(2R,3S)-3-isopropylmalate [cytoplasm]	C7H10O5	cytoplasm	C04411	CHEBI:35121
3-hydroxy-2-isopropyl-4-methoxy-4-oxobutanoate [cytoplasm]	3-hydroxy-2-isopropyl-4-methoxy-4-oxobutanoate [cytoplasm]	C8H13O5	cytoplasm		CHEBI:52960
S-adenosyl-L-homocysteine [cytoplasm]	S-adenosyl-L-homocysteine [cytoplasm]	C14H20N6O5S	cytoplasm	C00021	CHEBI:16680
S-adenosyl-L-methionine [cytoplasm]	S-adenosyl-L-methionine [cytoplasm]	C15H23N6O5S	cytoplasm	C00019	CHEBI:15414
isobutyraldehyde [cytoplasm]	isobutyraldehyde [cytoplasm]	C4H8O	cytoplasm		CHEBI:48943
2-dehydropantoate [mitochondrion]	2-dehydropantoate [mitochondrion]	C6H9O4	mitochondrion	C00966	CHEBI:11561
5,10-methylenetetrahydrofolate [mitochondrion]	5,10-methylenetetrahydrofolate [mitochondrion]	C20H21N7O6	mitochondrion	C00143	CHEBI:12071
THF [mitochondrion]	THF [mitochondrion]	C19H23N7O6	mitochondrion	C00101	CHEBI:20506
(S)-3-methyl-2-oxopentanoate [cytoplasm]	(S)-3-methyl-2-oxopentanoate [cytoplasm]	C6H9O3	cytoplasm	C00671	CHEBI:35146
2-methylbutanal [cytoplasm]	2-methylbutanal [cytoplasm]	C5H10O	cytoplasm	C02223	CHEBI:16182
3-phosphoshikimic acid [cytoplasm]	3-phosphoshikimic acid [cytoplasm]	C7H8O8P	cytoplasm	C03175	CHEBI:145989
5-O-(1-carboxyvinyl)-3-phosphoshikimic acid [cytoplasm]	5-O-(1-carboxyvinyl)-3-phosphoshikimic acid [cytoplasm]	C10H9O10P	cytoplasm	C01269	CHEBI:57701
4-amino-4-deoxychorismate [cytoplasm]	4-amino-4-deoxychorismate [cytoplasm]	C10H9NO5	cytoplasm	C11355	CHEBI:35181
chorismate [cytoplasm]	chorismate [cytoplasm]	C10H8O6	cytoplasm	C00251	CHEBI:29748
L-glutamine [cytoplasm]	L-glutamine [cytoplasm]	C5H10N2O3	cytoplasm	C00064	CHEBI:18050
4-aminobenzoate [cytoplasm]	4-aminobenzoate [cytoplasm]	C7H6NO2	cytoplasm	C00568	CHEBI:17836
gamma-aminobutyrate [cytoplasm]	gamma-aminobutyrate [cytoplasm]	C4H9NO2	cytoplasm	C00334	CHEBI:16865
succinic semialdehyde [cytoplasm]	succinic semialdehyde [cytoplasm]	C4H5O3	cytoplasm	C00232	CHEBI:57706
4-(phosphonooxy)-L-threonine [cytoplasm]	4-(phosphonooxy)-L-threonine [cytoplasm]	C4H8NO7P	cytoplasm	C06055	CHEBI:58452
4-hydroxy-L-threonine [cytoplasm]	4-hydroxy-L-threonine [cytoplasm]	C4H9NO4	cytoplasm	C06056	CHEBI:28330
4-hydroxybenzoate [mitochondrion]	4-hydroxybenzoate [mitochondrion]	C7H5O3	mitochondrion	C00156	CHEBI:17879
4-hydroxybenzoyl-CoA [mitochondrion]	4-hydroxybenzoyl-CoA [mitochondrion]	C28H36N7O18P3S	mitochondrion	C02949	CHEBI:57356
3-methylbutanal [cytoplasm]	3-methylbutanal [cytoplasm]	C5H10O	cytoplasm	C07329	CHEBI:16638
4-diphospho-1D-myo-inositol pentakisphosphate [cytoplasm]	4-diphospho-1D-myo-inositol pentakisphosphate [cytoplasm]	C6H19O27P7	cytoplasm		CHEBI:53064
myo-inositol hexakisphosphate [cytoplasm]	myo-inositol hexakisphosphate [cytoplasm]	C6H6O24P6	cytoplasm	C01204	CHEBI:58130
4,5-bis(diphospho)-1D-myo-inositol tetrakisphosphate [cytoplasm]	4,5-bis(diphospho)-1D-myo-inositol tetrakisphosphate [cytoplasm]	C6H20O30P8	cytoplasm		CHEBI:53066
ADP [cytoplasm]	ADP [cytoplasm]	C10H12N5O10P2	cytoplasm	C00008	CHEBI:456216
ATP [cytoplasm]	ATP [cytoplasm]	C10H12N5O13P3	cytoplasm	C00002	CHEBI:30616
5'-S-methyl-5'-thioadenosine [cytoplasm]	5'-S-methyl-5'-thioadenosine [cytoplasm]	C11H15N5O3S	cytoplasm	C00170	CHEBI:17509
adenine [cytoplasm]	adenine [cytoplasm]	C5H5N5	cytoplasm	C00147	CHEBI:16708
S-methyl-5-thio-alpha-D-ribose 1-phosphate [cytoplasm]	S-methyl-5-thio-alpha-D-ribose 1-phosphate [cytoplasm]	C6H11O7PS	cytoplasm	C04188	CHEBI:58533
cytidine [cytoplasm]	cytidine [cytoplasm]	C9H13N3O5	cytoplasm	C00475	CHEBI:17562
inosine [cytoplasm]	inosine [cytoplasm]	C10H12N4O5	cytoplasm	C00294	CHEBI:17596
UMP [cytoplasm]	UMP [cytoplasm]	C9H11N2O9P	cytoplasm	C00105	CHEBI:57865
uridine [cytoplasm]	uridine [cytoplasm]	C9H12N2O6	cytoplasm	C00299	CHEBI:16704
5'-phosphoribosyl-N-formylglycineamide [cytoplasm]	5'-phosphoribosyl-N-formylglycineamide [cytoplasm]	C8H13N2O9P	cytoplasm	C04376	CHEBI:58426
5'-phosphoribosyl-N-formylglycineamidine [cytoplasm]	5'-phosphoribosyl-N-formylglycineamidine [cytoplasm]	C8H15N3O8P	cytoplasm	C04640	CHEBI:58478
5,10-methylenetetrahydrofolate [cytoplasm]	5,10-methylenetetrahydrofolate [cytoplasm]	C20H21N7O6	cytoplasm	C00143	CHEBI:12071
5-methyltetrahydrofolate [cytoplasm]	5-methyltetrahydrofolate [cytoplasm]	C20H23N7O6	cytoplasm	C00440	CHEBI:18608
5-aminolevulinate [mitochondrion]	5-aminolevulinate [mitochondrion]	C5H9NO3	mitochondrion	C00430	CHEBI:17549
L-glycine [mitochondrion]	L-glycine [mitochondrion]	C2H5NO2	mitochondrion	C00037	CHEBI:15428
succinyl-CoA [mitochondrion]	succinyl-CoA [mitochondrion]	C25H35N7O19P3S	mitochondrion	C00091	CHEBI:57292
5-diphospho-1D-myo-inositol pentakisphosphate [cytoplasm]	5-diphospho-1D-myo-inositol pentakisphosphate [cytoplasm]	C6H6O27P7	cytoplasm	C11526	CHEBI:58628
5,10-methenyl-THF [cytoplasm]	5,10-methenyl-THF [cytoplasm]	C20H20N7O6	cytoplasm	C00445	CHEBI:57455
5-formyltetrahydrofolic acid [cytoplasm]	5-formyltetrahydrofolic acid [cytoplasm]	C20H21N7O7	cytoplasm	C03479	CHEBI:57457
5-methyltetrahydropteroyltri-L-glutamic acid [cytoplasm]	5-methyltetrahydropteroyltri-L-glutamic acid [cytoplasm]	C30H35N9O12	cytoplasm	C04489	CHEBI:58207
L-homocysteine [cytoplasm]	L-homocysteine [cytoplasm]	C4H9NO2S	cytoplasm	C00155	CHEBI:17588
tetrahydropteroyltri-L-glutamic acid [cytoplasm]	tetrahydropteroyltri-L-glutamic acid [cytoplasm]	C29H33N9O12	cytoplasm	C04144	CHEBI:58140
S-methyl-5-thio-D-ribulose 1-phosphate [cytoplasm]	S-methyl-5-thio-D-ribulose 1-phosphate [cytoplasm]	C6H11O7PS	cytoplasm	C04582	CHEBI:58548
5,6-bis(diphospho)-1D-myo-inositol tetrakisphosphate [cytoplasm]	5,6-bis(diphospho)-1D-myo-inositol tetrakisphosphate [cytoplasm]	C6H20O30P8	cytoplasm		CHEBI:52965
beta-D-fructose 2,6-bisphosphate [cytoplasm]	beta-D-fructose 2,6-bisphosphate [cytoplasm]	C6H10O12P2	cytoplasm	C00665	CHEBI:58579
D-fructose 6-phosphate [cytoplasm]	D-fructose 6-phosphate [cytoplasm]	C6H11O9P	cytoplasm	C00085	CHEBI:57579
6-O-phosphono-D-glucono-1,5-lactone [cytoplasm]	6-O-phosphono-D-glucono-1,5-lactone [cytoplasm]	C6H9O9P	cytoplasm	C01236	CHEBI:57955
6-phospho-D-gluconate [cytoplasm]	6-phospho-D-gluconate [cytoplasm]	C6H10O10P	cytoplasm	C00345	CHEBI:58759
6-diphospho-1D-myo-inositol pentakisphosphate [cytoplasm]	6-diphospho-1D-myo-inositol pentakisphosphate [cytoplasm]	C6H19O27P7	cytoplasm		CHEBI:53065
8-amino-7-oxononanoate [cytoplasm]	8-amino-7-oxononanoate [cytoplasm]	C9H17NO3	cytoplasm	C01092	CHEBI:15830
pimeloyl-CoA [cytoplasm]	pimeloyl-CoA [cytoplasm]	C28H41N7O19P3S	cytoplasm	C01063	CHEBI:57360
acetaldehyde [cytoplasm]	acetaldehyde [cytoplasm]	C2H4O	cytoplasm	C00084	CHEBI:15343
(R)-2,3-dihydroxy-3-methylbutanoate [mitochondrion]	(R)-2,3-dihydroxy-3-methylbutanoate [mitochondrion]	C5H9O4	mitochondrion	C04272	CHEBI:49072
2-acetyllactic acid [mitochondrion]	2-acetyllactic acid [mitochondrion]	C5H7O4	mitochondrion	C00900	CHEBI:57774
NADP(+) [mitochondrion]	NADP(+) [mitochondrion]	C21H25N7O17P3	mitochondrion	C00006	CHEBI:58349
NADPH [mitochondrion]	NADPH [mitochondrion]	C21H26N7O17P3	mitochondrion	C00005	CHEBI:57783
acetyl-ACP [mitochondrion]	acetyl-ACP [mitochondrion]	C2H3OSR	mitochondrion	C03939	CHEBI:17093
ACP1 [mitochondrion]	ACP1 [mitochondrion]		mitochondrion	C00229	CHEBI:18359
3-oxooctadecanoyl-CoA [peroxisome]	3-oxooctadecanoyl-CoA [peroxisome]	C39H68N7O18P3S	peroxisome	C16216	CHEBI:50571
acetyl-CoA [peroxisome]	acetyl-CoA [peroxisome]	C23H34N7O17P3S	peroxisome	C00024	CHEBI:57288
coenzyme A [peroxisome]	coenzyme A [peroxisome]	C21H32N7O16P3S	peroxisome	C00010	CHEBI:57287
palmitoyl-CoA [peroxisome]	palmitoyl-CoA [peroxisome]	C37H62N7O17P3S	peroxisome	C00154	CHEBI:57379
3-oxohexacosanoyl-CoA [peroxisome]	3-oxohexacosanoyl-CoA [peroxisome]	C47H84N7O18P3S	peroxisome		CHEBI:52977
tetracosanoyl-CoA [peroxisome]	tetracosanoyl-CoA [peroxisome]	C45H82N7O17P3S	peroxisome	C16529	CHEBI:52974
3-oxopalmitoyl-CoA [peroxisome]	3-oxopalmitoyl-CoA [peroxisome]	C37H60N7O18P3S	peroxisome	C05259	CHEBI:57349
myristoyl-CoA [peroxisome]	myristoyl-CoA [peroxisome]	C35H58N7O17P3S	peroxisome	C02593	CHEBI:57385
acetoacetyl-CoA [cytoplasm]	acetoacetyl-CoA [cytoplasm]	C25H36N7O18P3S	cytoplasm	C00332	CHEBI:57286
acetoacetyl-CoA [mitochondrion]	acetoacetyl-CoA [mitochondrion]	C25H36N7O18P3S	mitochondrion	C00332	CHEBI:57286
lauroyl-CoA [peroxisome]	lauroyl-CoA [peroxisome]	C33H54N7O17P3S	peroxisome	C01832	CHEBI:57375
3-oxodecanoyl-CoA [peroxisome]	3-oxodecanoyl-CoA [peroxisome]	C31H52N7O18P3S	peroxisome	C05265	CHEBI:28528
octanoyl-CoA [peroxisome]	octanoyl-CoA [peroxisome]	C29H46N7O17P3S	peroxisome	C01944	CHEBI:57386
3-oxolauroyl-CoA [peroxisome]	3-oxolauroyl-CoA [peroxisome]	C33H56N7O18P3S	peroxisome	C05263	CHEBI:27868
decanoyl-CoA [peroxisome]	decanoyl-CoA [peroxisome]	C31H50N7O17P3S	peroxisome	C05274	CHEBI:61430
ADP [mitochondrion]	ADP [mitochondrion]	C10H12N5O10P2	mitochondrion	C00008	CHEBI:456216
bicarbonate [mitochondrion]	bicarbonate [mitochondrion]	CHO3	mitochondrion	C00288	CHEBI:17544
malonyl-CoA [mitochondrion]	malonyl-CoA [mitochondrion]	C24H33N7O19P3S	mitochondrion	C00083	CHEBI:57384
bicarbonate [cytoplasm]	bicarbonate [cytoplasm]	CHO3	cytoplasm	C00288	CHEBI:17544
malonyl-CoA [cytoplasm]	malonyl-CoA [cytoplasm]	C24H33N7O19P3S	cytoplasm	C00083	CHEBI:57384
acetate [mitochondrion]	acetate [mitochondrion]	C2H3O2	mitochondrion	C00033	CHEBI:30089
acetate [cytoplasm]	acetate [cytoplasm]	C2H3O2	cytoplasm	C00033	CHEBI:30089
diphosphate [cytoplasm]	diphosphate [cytoplasm]	HO7P2	cytoplasm	C00013	CHEBI:33019
diphosphate [mitochondrion]	diphosphate [mitochondrion]	HO7P2	mitochondrion	C00013	CHEBI:33019
acetate [nucleus]	acetate [nucleus]	C2H3O2	nucleus	C00033	CHEBI:30089
acetyl-CoA [nucleus]	acetyl-CoA [nucleus]	C23H34N7O17P3S	nucleus	C00024	CHEBI:57288
AMP [nucleus]	AMP [nucleus]	C10H12N5O7P	nucleus	C00020	CHEBI:456215
ATP [nucleus]	ATP [nucleus]	C10H12N5O13P3	nucleus	C00002	CHEBI:30616
coenzyme A [nucleus]	coenzyme A [nucleus]	C21H32N7O16P3S	nucleus	C00010	CHEBI:57287
diphosphate [nucleus]	diphosphate [nucleus]	HO7P2	nucleus	C00013	CHEBI:33019
N-acetyl-L-gamma-glutamyl phosphate [mitochondrion]	N-acetyl-L-gamma-glutamyl phosphate [mitochondrion]	C7H9NO8P	mitochondrion	C04133	CHEBI:57936
N-acetyl-L-glutamate [mitochondrion]	N-acetyl-L-glutamate [mitochondrion]	C7H9NO5	mitochondrion	C00624	CHEBI:44337
FMN [extracellular]	FMN [extracellular]	C17H18N4O9P	extracellular	C00061	CHEBI:58210
H2O [extracellular]	H2O [extracellular]	H2O	extracellular	C00001	CHEBI:15377
phosphate [extracellular]	phosphate [extracellular]	HO4P	extracellular	C00009	CHEBI:43474
riboflavin [extracellular]	riboflavin [extracellular]	C17H19N4O6	extracellular	C00255	CHEBI:57986
(2S,3R)-3-hydroxybutane-1,2,3-tricarboxylic acid [mitochondrion]	(2S,3R)-3-hydroxybutane-1,2,3-tricarboxylic acid [mitochondrion]	C7H7O7	mitochondrion	C04593	CHEBI:57429
2-acetamido-5-oxopentanoate [mitochondrion]	2-acetamido-5-oxopentanoate [mitochondrion]	C7H10NO4	mitochondrion	C01250	CHEBI:29123
2-oxoglutarate [mitochondrion]	2-oxoglutarate [mitochondrion]	C5H4O5	mitochondrion	C00026	CHEBI:16810
N(2)-acetyl-L-ornithine [mitochondrion]	N(2)-acetyl-L-ornithine [mitochondrion]	C7H14N2O3	mitochondrion	C00437	CHEBI:16543
adenosine 3',5'-bismonophosphate [mitochondrion]	adenosine 3',5'-bismonophosphate [mitochondrion]	C10H11N5O10P2	mitochondrion	C00054	CHEBI:58343
pantetheine 4'-phosphate [mitochondrion]	pantetheine 4'-phosphate [mitochondrion]	C11H21N2O7PS	mitochondrion	C01134	CHEBI:47942
hydrogen peroxide [peroxisome]	hydrogen peroxide [peroxisome]	H2O2	peroxisome	C00027	CHEBI:16240
oxygen [peroxisome]	oxygen [peroxisome]	O2	peroxisome	C00007	CHEBI:15379
trans-dec-2-enoyl-CoA [peroxisome]	trans-dec-2-enoyl-CoA [peroxisome]	C31H48N7O17P3S	peroxisome	C05275
trans-dodec-2-enoyl-CoA [peroxisome]	trans-dodec-2-enoyl-CoA [peroxisome]	C33H52N7O17P3S	peroxisome	C03221
hexacosanoyl-CoA [peroxisome]	hexacosanoyl-CoA [peroxisome]	C47H86N7O17P3S	peroxisome		CHEBI:52966
trans-hexacos-2-enoyl-CoA [peroxisome]	trans-hexacos-2-enoyl-CoA [peroxisome]	C47H84N7O17P3S	peroxisome		CHEBI:52975
hexadec-2-enoyl-CoA [peroxisome]	hexadec-2-enoyl-CoA [peroxisome]	C37H64N7O17P3S	peroxisome
stearoyl-CoA [peroxisome]	stearoyl-CoA [peroxisome]	C39H66N7O17P3S	peroxisome	C00412	CHEBI:57394
trans-octadec-2-enoyl-CoA [peroxisome]	trans-octadec-2-enoyl-CoA [peroxisome]	C39H68N7O17P3S	peroxisome	C16218	CHEBI:50570
trans-tetradec-2-enoyl-CoA [peroxisome]	trans-tetradec-2-enoyl-CoA [peroxisome]	C35H56N7O17P3S	peroxisome	C05273	CHEBI:61405
coenzyme A [endoplasmic reticulum membrane]	coenzyme A [endoplasmic reticulum membrane]	C21H32N7O16P3S	endoplasmic reticulum membrane	C00010	CHEBI:57287
oleoyl-CoA [endoplasmic reticulum membrane]	oleoyl-CoA [endoplasmic reticulum membrane]	C39H64N7O17P3S	endoplasmic reticulum membrane	C00510	CHEBI:57387
episterol [endoplasmic reticulum membrane]	episterol [endoplasmic reticulum membrane]	C28H46O	endoplasmic reticulum membrane	C15777	CHEBI:23929
episteryl oleate [endoplasmic reticulum membrane]	episteryl oleate [endoplasmic reticulum membrane]	C46H78O2	endoplasmic reticulum membrane		CHEBI:52375
ergosterol [endoplasmic reticulum membrane]	ergosterol [endoplasmic reticulum membrane]	C28H44O	endoplasmic reticulum membrane	C01694	CHEBI:16933
ergosteryl oleate [endoplasmic reticulum membrane]	ergosteryl oleate [endoplasmic reticulum membrane]	C46H76O2	endoplasmic reticulum membrane		CHEBI:52377
fecosterol [endoplasmic reticulum membrane]	fecosterol [endoplasmic reticulum membrane]	C28H46O	endoplasmic reticulum membrane	C04525	CHEBI:17038
fecosteryl oleate [endoplasmic reticulum membrane]	fecosteryl oleate [endoplasmic reticulum membrane]	C46H78O2	endoplasmic reticulum membrane		CHEBI:52379
lanosterol [endoplasmic reticulum membrane]	lanosterol [endoplasmic reticulum membrane]	C30H50O	endoplasmic reticulum membrane	C01724	CHEBI:16521
lanosteryl oleate [endoplasmic reticulum membrane]	lanosteryl oleate [endoplasmic reticulum membrane]	C48H82O2	endoplasmic reticulum membrane		CHEBI:52382
zymosterol [endoplasmic reticulum membrane]	zymosterol [endoplasmic reticulum membrane]	C27H44O	endoplasmic reticulum membrane	C05437	CHEBI:18252
zymosteryl oleate [endoplasmic reticulum membrane]	zymosteryl oleate [endoplasmic reticulum membrane]	C45H76O2	endoplasmic reticulum membrane		CHEBI:52384
palmitoleoyl-CoA(4-) [endoplasmic reticulum membrane]	palmitoleoyl-CoA(4-) [endoplasmic reticulum membrane]	C37H60N7O17P3S	endoplasmic reticulum membrane	C21072	CHEBI:61540
episteryl palmitoleate [endoplasmic reticulum membrane]	episteryl palmitoleate [endoplasmic reticulum membrane]	C44H74O2	endoplasmic reticulum membrane		CHEBI:52376
ergosteryl palmitoleate [endoplasmic reticulum membrane]	ergosteryl palmitoleate [endoplasmic reticulum membrane]	C44H72O2	endoplasmic reticulum membrane		CHEBI:52378
fecosteryl palmitoleate [endoplasmic reticulum membrane]	fecosteryl palmitoleate [endoplasmic reticulum membrane]	C44H74O2	endoplasmic reticulum membrane		CHEBI:52380
lanosteryl palmitoleate [endoplasmic reticulum membrane]	lanosteryl palmitoleate [endoplasmic reticulum membrane]	C46H78O2	endoplasmic reticulum membrane		CHEBI:52383
zymosteryl palmitoleate [endoplasmic reticulum membrane]	zymosteryl palmitoleate [endoplasmic reticulum membrane]	C43H72O2	endoplasmic reticulum membrane		CHEBI:52385
6-(alpha-D-glucosaminyl)-1-phosphatidyl-1D-myo-inositol [endoplasmic reticulum]	6-(alpha-D-glucosaminyl)-1-phosphatidyl-1D-myo-inositol [endoplasmic reticulum]	C17H28NO17PR2	endoplasmic reticulum	C04248	CHEBI:17049
6-(alpha-D-glucosaminyl)-O-acyl-1-phosphatidyl-1D-myo-inositol [endoplasmic reticulum]	6-(alpha-D-glucosaminyl)-O-acyl-1-phosphatidyl-1D-myo-inositol [endoplasmic reticulum]		endoplasmic reticulum		CHEBI:53055
coenzyme A [endoplasmic reticulum]	coenzyme A [endoplasmic reticulum]	C21H32N7O16P3S	endoplasmic reticulum	C00010	CHEBI:57287
palmitoyl-CoA [endoplasmic reticulum]	palmitoyl-CoA [endoplasmic reticulum]	C37H62N7O17P3S	endoplasmic reticulum	C00154	CHEBI:57379
hypoxanthine [cytoplasm]	hypoxanthine [cytoplasm]	C5H4N4O	cytoplasm	C00262	CHEBI:17368
PRPP [cytoplasm]	PRPP [cytoplasm]	C5H8O14P3	cytoplasm	C00119	CHEBI:58017
adenosine [cytoplasm]	adenosine [cytoplasm]	C10H13N5O4	cytoplasm	C00212	CHEBI:16335
S-adenosylmethioninamine [cytoplasm]	S-adenosylmethioninamine [cytoplasm]	C14H24N6O3S	cytoplasm	C01137	CHEBI:57443
7,8-diaminononanoate [cytoplasm]	7,8-diaminononanoate [cytoplasm]	C9H19N2O2	cytoplasm	C01037	CHEBI:17830
S-adenosyl-4-methylthio-2-oxobutanoate [cytoplasm]	S-adenosyl-4-methylthio-2-oxobutanoate [cytoplasm]	C15H19N5O6S	cytoplasm	C04425	CHEBI:16490
GDP [mitochondrion]	GDP [mitochondrion]	C10H12N5O11P2	mitochondrion	C00035	CHEBI:58189
GTP [mitochondrion]	GTP [mitochondrion]	C10H13N5O14P3	mitochondrion	C00044	CHEBI:57600
5'-phosphoribosyl-4-(N-succinocarboxamide)-5-aminoimidazole [cytoplasm]	5'-phosphoribosyl-4-(N-succinocarboxamide)-5-aminoimidazole [cytoplasm]	C13H15N4O12P	cytoplasm	C04823	CHEBI:58443
AICAR [cytoplasm]	AICAR [cytoplasm]	C9H13N4O8P	cytoplasm	C04677	CHEBI:58475
fumarate [cytoplasm]	fumarate [cytoplasm]	C4H2O4	cytoplasm	C00122	CHEBI:29806
adenylo-succinate [cytoplasm]	adenylo-succinate [cytoplasm]	C14H14N5O11P	cytoplasm	C03794	CHEBI:57567
GDP [cytoplasm]	GDP [cytoplasm]	C10H12N5O11P2	cytoplasm	C00035	CHEBI:58189
GTP [cytoplasm]	GTP [cytoplasm]	C10H13N5O14P3	cytoplasm	C00044	CHEBI:57600
L-aspartate [cytoplasm]	L-aspartate [cytoplasm]	C4H6NO4	cytoplasm	C00049	CHEBI:29991
3'-phospho-5'-adenylyl sulfate [cytoplasm]	3'-phospho-5'-adenylyl sulfate [cytoplasm]	C10H11N5O13P2S	cytoplasm	C00053	CHEBI:58339
5'-adenylyl sulfate [cytoplasm]	5'-adenylyl sulfate [cytoplasm]	C10H12N5O10PS	cytoplasm	C00224	CHEBI:58243
2',3'-cyclic AMP [cytoplasm]	2',3'-cyclic AMP [cytoplasm]	C10H11N5O6P	cytoplasm	C02353	CHEBI:60879
adenosine 2'-phosphate [cytoplasm]	adenosine 2'-phosphate [cytoplasm]	C10H14N5O7P	cytoplasm	C00946	CHEBI:28223
glyoxylate [cytoplasm]	glyoxylate [cytoplasm]	C2HO3	cytoplasm	C00048	CHEBI:36655
L-glycine [cytoplasm]	L-glycine [cytoplasm]	C2H5NO2	cytoplasm	C00037	CHEBI:15428
Ala-tRNA(Ala) [cytoplasm]	Ala-tRNA(Ala) [cytoplasm]	C3H6NOR	cytoplasm	C00886	CHEBI:17732
tRNA(Ala) [cytoplasm]	tRNA(Ala) [cytoplasm]	R	cytoplasm	C01635	CHEBI:29170
2-methylbutanol [cytoplasm]	2-methylbutanol [cytoplasm]	C5H12O	cytoplasm		CHEBI:48945
2-methylbutyl acetate [cytoplasm]	2-methylbutyl acetate [cytoplasm]	C7H14O2	cytoplasm		CHEBI:50585
ethanol [cytoplasm]	ethanol [cytoplasm]	C2H6O	cytoplasm	C00469	CHEBI:16236
ethyl acetate [cytoplasm]	ethyl acetate [cytoplasm]	C4H8O2	cytoplasm	C00849	CHEBI:27750
isoamyl acetate [cytoplasm]	isoamyl acetate [cytoplasm]	C7H14O2	cytoplasm	C12296	CHEBI:31725
isoamylol [cytoplasm]	isoamylol [cytoplasm]	C5H12O	cytoplasm	C07328	CHEBI:15837
isobutanol [cytoplasm]	isobutanol [cytoplasm]	C4H10O	cytoplasm	C14710	CHEBI:46645
isobutyl acetate [cytoplasm]	isobutyl acetate [cytoplasm]	C6H12O2	cytoplasm		CHEBI:50569
2-phenylethanol [cytoplasm]	2-phenylethanol [cytoplasm]	C8H10O	cytoplasm	C05853	CHEBI:49000
phenethyl acetate [cytoplasm]	phenethyl acetate [cytoplasm]	C10H12O2	cytoplasm	C12303	CHEBI:31988
D-glyceraldehyde [cytoplasm]	D-glyceraldehyde [cytoplasm]	C3H6O3	cytoplasm	C00577	CHEBI:17378
glycerol [cytoplasm]	glycerol [cytoplasm]	C3H8O3	cytoplasm	C00116	CHEBI:17754
acetaldehyde [mitochondrion]	acetaldehyde [mitochondrion]	C2H4O	mitochondrion	C00084	CHEBI:15343
ethanol [mitochondrion]	ethanol [mitochondrion]	C2H6O	mitochondrion	C00469	CHEBI:16236
2-methylbutanal [mitochondrion]	2-methylbutanal [mitochondrion]	C5H10O	mitochondrion	C02223	CHEBI:16182
2-methylbutanol [mitochondrion]	2-methylbutanol [mitochondrion]	C5H12O	mitochondrion		CHEBI:48945
phenylacetaldehyde [cytoplasm]	phenylacetaldehyde [cytoplasm]	C8H8O	cytoplasm	C00601	CHEBI:16424
2-phenylethanol [mitochondrion]	2-phenylethanol [mitochondrion]	C8H10O	mitochondrion	C05853	CHEBI:49000
phenylacetaldehyde [mitochondrion]	phenylacetaldehyde [mitochondrion]	C8H8O	mitochondrion	C00601	CHEBI:16424
3-aminopropanal [cytoplasm]	3-aminopropanal [cytoplasm]	C3H8NO	cytoplasm	C02229	CHEBI:58374
beta-alanine [cytoplasm]	beta-alanine [cytoplasm]	C3H7NO2	cytoplasm	C00099	CHEBI:16958
indol-3-ylacetaldehyde [mitochondrion]	indol-3-ylacetaldehyde [mitochondrion]	C10H9NO	mitochondrion	C00637	CHEBI:18086
indole-3-acetate [mitochondrion]	indole-3-acetate [mitochondrion]	C10H8NO2	mitochondrion	C00954	CHEBI:30854
indol-3-ylacetaldehyde [cytoplasm]	indol-3-ylacetaldehyde [cytoplasm]	C10H9NO	cytoplasm	C00637	CHEBI:18086
indole-3-acetate [cytoplasm]	indole-3-acetate [cytoplasm]	C10H8NO2	cytoplasm	C00954	CHEBI:30854
3-methylbutanal [mitochondrion]	3-methylbutanal [mitochondrion]	C5H10O	mitochondrion	C07329	CHEBI:16638
isoamylol [mitochondrion]	isoamylol [mitochondrion]	C5H12O	mitochondrion	C07328	CHEBI:15837
isobutanol [mitochondrion]	isobutanol [mitochondrion]	C4H10O	mitochondrion	C14710	CHEBI:46645
isobutyraldehyde [mitochondrion]	isobutyraldehyde [mitochondrion]	C4H8O	mitochondrion		CHEBI:48943
phenylacetic acid [cytoplasm]	phenylacetic acid [cytoplasm]	C8H7O2	cytoplasm	C07086	CHEBI:18401
tryptophol [cytoplasm]	tryptophol [cytoplasm]	C10H11NO	cytoplasm	C00955	CHEBI:17890
tryptophol [mitochondrion]	tryptophol [mitochondrion]	C10H11NO	mitochondrion	C00955	CHEBI:17890
7,8-dihydroneopterin [cytoplasm]	7,8-dihydroneopterin [cytoplasm]	C9H13N5O4	cytoplasm	C04874	CHEBI:17001
7,8-dihydroneopterin 3'-triphosphate [cytoplasm]	7,8-dihydroneopterin 3'-triphosphate [cytoplasm]	C9H12N5O13P3	cytoplasm	C04895	CHEBI:58462
allantoate [cytoplasm]	allantoate [cytoplasm]	C4H7N4O4	cytoplasm	C00499	CHEBI:17536
urea [cytoplasm]	urea [cytoplasm]	CH4N2O	cytoplasm	C00086	CHEBI:16199
ureidoglycolic acid [cytoplasm]	ureidoglycolic acid [cytoplasm]	C3H6N2O4	cytoplasm	C05241	CHEBI:49050
allantoin [cytoplasm]	allantoin [cytoplasm]	C4H6N4O3	cytoplasm	C01551	CHEBI:15676
urea-1-carboxylic acid [cytoplasm]	urea-1-carboxylic acid [cytoplasm]	C2H3N2O3	cytoplasm	C01010	CHEBI:15832
alpha-D-mannosyl-beta-D-mannosyldiacetylchitobiosyldiphosphodolichol [Golgi]	alpha-D-mannosyl-beta-D-mannosyldiacetylchitobiosyldiphosphodolichol [Golgi]	C38H68N2O27P2	Golgi	C05861	CHEBI:28067
beta-D-mannosyldiacetylchitobiosyldiphosphodolichol [Golgi]	beta-D-mannosyldiacetylchitobiosyldiphosphodolichol [Golgi]	C32H58N2O22P2	Golgi	C05860	CHEBI:18396
GDP [Golgi]	GDP [Golgi]	C10H12N5O11P2	Golgi	C00035	CHEBI:58189
GDP-alpha-D-mannose [Golgi]	GDP-alpha-D-mannose [Golgi]	C16H23N5O16P2	Golgi	C00096	CHEBI:57527
H+ [Golgi]	H+ [Golgi]	H	Golgi	C00080	CHEBI:24636
D-glucose [vacuole]	D-glucose [vacuole]	C6H12O6	vacuole	C00031	CHEBI:4167
H2O [vacuole]	H2O [vacuole]	H2O	vacuole	C00001	CHEBI:15377
trehalose [vacuole]	trehalose [vacuole]	C12H22O11	vacuole	C01083	CHEBI:16551
D-glucose [cytoplasm]	D-glucose [cytoplasm]	C6H12O6	cytoplasm	C00031	CHEBI:4167
trehalose [cytoplasm]	trehalose [cytoplasm]	C12H22O11	cytoplasm	C01083	CHEBI:16551
alpha,alpha-trehalose 6-phosphate [cytoplasm]	alpha,alpha-trehalose 6-phosphate [cytoplasm]	C12H21O14P	cytoplasm	C00689	CHEBI:58429
D-glucose 6-phosphate [cytoplasm]	D-glucose 6-phosphate [cytoplasm]	C6H13O9P	cytoplasm	C00092	CHEBI:14314
maltose [cytoplasm]	maltose [cytoplasm]	C12H22O11	cytoplasm	C00208	CHEBI:17306
4-guanidinobutanamide [cytoplasm]	4-guanidinobutanamide [cytoplasm]	C5H13N4O	cytoplasm	C03078	CHEBI:58365
4-guanidinobutanoic acid [cytoplasm]	4-guanidinobutanoic acid [cytoplasm]	C5H11N3O2	cytoplasm	C01035	CHEBI:15728
aminoacetone [cytoplasm]	aminoacetone [cytoplasm]	C3H8NO	cytoplasm	C01888	CHEBI:58320
hydrogen peroxide [cytoplasm]	hydrogen peroxide [cytoplasm]	H2O2	cytoplasm	C00027	CHEBI:16240
methylglyoxal [cytoplasm]	methylglyoxal [cytoplasm]	C3H4O2	cytoplasm	C00546	CHEBI:17158
4-aminobutanal [mitochondrion]	4-aminobutanal [mitochondrion]	C4H10NO	mitochondrion	C00555	CHEBI:58264
gamma-aminobutyrate [mitochondrion]	gamma-aminobutyrate [mitochondrion]	C4H9NO2	mitochondrion	C00334	CHEBI:16865
anthranilate [cytoplasm]	anthranilate [cytoplasm]	C7H6NO2	cytoplasm	C00108	CHEBI:16567
N-(5-phospho-beta-D-ribosyl)anthranilate [cytoplasm]	N-(5-phospho-beta-D-ribosyl)anthranilate [cytoplasm]	C12H13NO9P	cytoplasm	C04302	CHEBI:18277
P(1),P(4)-bis(5'-adenosyl) tetraphosphate [cytoplasm]	P(1),P(4)-bis(5'-adenosyl) tetraphosphate [cytoplasm]	C20H24N10O19P4	cytoplasm	C01260	CHEBI:58141
L-arabinitol [cytoplasm]	L-arabinitol [cytoplasm]	C5H12O5	cytoplasm	C00532	CHEBI:18403
L-arabinose [cytoplasm]	L-arabinose [cytoplasm]	C5H10O5	cytoplasm	C00259	CHEBI:30849
L-arginine [cytoplasm]	L-arginine [cytoplasm]	C6H15N4O2	cytoplasm	C00062	CHEBI:32682
ornithine [cytoplasm]	ornithine [cytoplasm]	C5H13N2O2	cytoplasm	C01602	CHEBI:46912
(N(omega)-L-arginino)succinic acid [cytoplasm]	(N(omega)-L-arginino)succinic acid [cytoplasm]	C10H17N4O6	cytoplasm	C03406	CHEBI:57472
L-citrulline [cytoplasm]	L-citrulline [cytoplasm]	C6H13N3O3	cytoplasm	C00327	CHEBI:16349
Arg-tRNA(Arg) [cytoplasm]	Arg-tRNA(Arg) [cytoplasm]	C6H14N4OR	cytoplasm	C02163	CHEBI:18366
tRNA(Arg) [cytoplasm]	tRNA(Arg) [cytoplasm]	R	cytoplasm	C01636	CHEBI:29171
Arg-tRNA(Arg) [mitochondrion]	Arg-tRNA(Arg) [mitochondrion]	C6H14N4OR	mitochondrion	C02163	CHEBI:18366
L-arginine [mitochondrion]	L-arginine [mitochondrion]	C6H15N4O2	mitochondrion	C00062	CHEBI:32682
tRNA(Arg) [mitochondrion]	tRNA(Arg) [mitochondrion]	R	mitochondrion	C01636	CHEBI:29171
L-asparagine [cytoplasm]	L-asparagine [cytoplasm]	C4H8N2O3	cytoplasm	C00152	CHEBI:17196
Asn-tRNA(Asn) [cytoplasm]	Asn-tRNA(Asn) [cytoplasm]	C4H7N2O2R	cytoplasm	C03402	CHEBI:29265
tRNA(Asn) [cytoplasm]	tRNA(Asn) [cytoplasm]	R	cytoplasm	C01637	CHEBI:29172
Asn-tRNA(Asn) [mitochondrion]	Asn-tRNA(Asn) [mitochondrion]	C4H7N2O2R	mitochondrion	C03402	CHEBI:29265
L-asparagine [mitochondrion]	L-asparagine [mitochondrion]	C4H8N2O3	mitochondrion	C00152	CHEBI:17196
tRNA(Asn) [mitochondrion]	tRNA(Asn) [mitochondrion]	R	mitochondrion	C01637	CHEBI:29172
carbamoyl phosphate [cytoplasm]	carbamoyl phosphate [cytoplasm]	CH2NO5P	cytoplasm	C00169	CHEBI:58228
N-carbamoyl-L-aspartate [cytoplasm]	N-carbamoyl-L-aspartate [cytoplasm]	C5H6N2O5	cytoplasm	C00438	CHEBI:32814
4-phospho-L-aspartate [cytoplasm]	4-phospho-L-aspartate [cytoplasm]	C4H5NO7P	cytoplasm	C03082	CHEBI:30407
oxaloacetate [cytoplasm]	oxaloacetate [cytoplasm]	C4H2O5	cytoplasm	C00036	CHEBI:16452
L-aspartate [mitochondrion]	L-aspartate [mitochondrion]	C4H6NO4	mitochondrion	C00049	CHEBI:29991
2-oxoglutarate [peroxisome]	2-oxoglutarate [peroxisome]	C5H4O5	peroxisome	C00026	CHEBI:16810
L-aspartate [peroxisome]	L-aspartate [peroxisome]	C4H6NO4	peroxisome	C00049	CHEBI:29991
L-glutamate [peroxisome]	L-glutamate [peroxisome]	C5H8NO4	peroxisome	C00025	CHEBI:29985
oxaloacetate [peroxisome]	oxaloacetate [peroxisome]	C4H2O5	peroxisome	C00036	CHEBI:16452
L-aspartate 4-semialdehyde [cytoplasm]	L-aspartate 4-semialdehyde [cytoplasm]	C4H7NO3	cytoplasm	C00441	CHEBI:18051
Asp-tRNA(Asp) [cytoplasm]	Asp-tRNA(Asp) [cytoplasm]	C4H5NO3R	cytoplasm	C02984	CHEBI:29158
tRNA(Asp) [cytoplasm]	tRNA(Asp) [cytoplasm]	R	cytoplasm	C01638	CHEBI:29186
Asp-tRNA(Asp) [mitochondrion]	Asp-tRNA(Asp) [mitochondrion]	C4H5NO3R	mitochondrion	C02984	CHEBI:29158
tRNA(Asp) [mitochondrion]	tRNA(Asp) [mitochondrion]	R	mitochondrion	C01638	CHEBI:29186
P1-(5'-adenosyl),P4-(5'-guanosyl) tetraphosphate [cytoplasm]	P1-(5'-adenosyl),P4-(5'-guanosyl) tetraphosphate [cytoplasm]	C20H28N10O20P4	cytoplasm		CHEBI:52968
P(1),P(4)-bis(5'-guanosyl) tetraphosphate [cytoplasm]	P(1),P(4)-bis(5'-guanosyl) tetraphosphate [cytoplasm]	C20H24N10O21P4	cytoplasm	C01261	CHEBI:57553
5-phosphoribosyl-ATP [cytoplasm]	5-phosphoribosyl-ATP [cytoplasm]	C15H19N5O20P4	cytoplasm	C02739	CHEBI:58424
H+ [extracellular]	H+ [extracellular]	H	extracellular	C00080	CHEBI:24636
beta-D-mannosyldiacetylchitobiosyldiphosphodolichol [cytoplasm]	beta-D-mannosyldiacetylchitobiosyldiphosphodolichol [cytoplasm]	C32H58N2O22P2	cytoplasm	C05860	CHEBI:18396
GDP-alpha-D-mannose [cytoplasm]	GDP-alpha-D-mannose [cytoplasm]	C16H23N5O16P2	cytoplasm	C00096	CHEBI:57527
N,N'-diacetylchitobiosyldiphosphodolichol [cytoplasm]	N,N'-diacetylchitobiosyldiphosphodolichol [cytoplasm]	C36H64N2O17P2	cytoplasm	C04537	CHEBI:12427
biotin [cytoplasm]	biotin [cytoplasm]	C10H15N2O3S	cytoplasm	C00120	CHEBI:57586
dethiobiotin [cytoplasm]	dethiobiotin [cytoplasm]	C10H17N2O3	cytoplasm	C01909	CHEBI:57861
polysulphur [cytoplasm]	polysulphur [cytoplasm]	S	cytoplasm	C00087	CHEBI:17909
biotinyl-5'-AMP [cytoplasm]	biotinyl-5'-AMP [cytoplasm]	C20H27N7O9PS	cytoplasm	C05921	CHEBI:62414
14-demethyllanosterol [cytoplasm]	14-demethyllanosterol [cytoplasm]	C29H48O	cytoplasm	C05108	CHEBI:18364
4,4-dimethyl-5alpha-cholesta-8,14,24-trien-3beta-ol [cytoplasm]	4,4-dimethyl-5alpha-cholesta-8,14,24-trien-3beta-ol [cytoplasm]	C29H46O	cytoplasm	C11455	CHEBI:17813
ergosta-5,7,22,24(28)-tetraen-3beta-ol [cytoplasm]	ergosta-5,7,22,24(28)-tetraen-3beta-ol [cytoplasm]	C28H42O	cytoplasm	C05440	CHEBI:18249
ergosta-5,7,24(28)-trien-3beta-ol [cytoplasm]	ergosta-5,7,24(28)-trien-3beta-ol [cytoplasm]	C28H44O	cytoplasm	C15780	CHEBI:52972
zymosterol intermediate 1c [cytoplasm]	zymosterol intermediate 1c [cytoplasm]	C29H46O2	cytoplasm		CHEBI:52389
zymosterol intermediate 2 [cytoplasm]	zymosterol intermediate 2 [cytoplasm]	C27H42O	cytoplasm		CHEBI:52386
3-dehydro-4-methylzymosterol [cytoplasm]	3-dehydro-4-methylzymosterol [cytoplasm]	C28H44O	cytoplasm	C15816	CHEBI:50593
4beta-methylzymosterol-4alpha-carboxylic acid [cytoplasm]	4beta-methylzymosterol-4alpha-carboxylic acid [cytoplasm]	C29H46O3	cytoplasm	C15808	CHEBI:50591
4alpha-methylzymosterol [cytoplasm]	4alpha-methylzymosterol [cytoplasm]	C28H46O	cytoplasm	C05103	CHEBI:1949
zymosterol [cytoplasm]	zymosterol [cytoplasm]	C27H44O	cytoplasm	C05437	CHEBI:18252
zymosterol intermediate 1a [cytoplasm]	zymosterol intermediate 1a [cytoplasm]	C28H46O2	cytoplasm		CHEBI:52388
zymosterol intermediate 1b [cytoplasm]	zymosterol intermediate 1b [cytoplasm]	C28H44O2	cytoplasm		CHEBI:52615
episterol [cytoplasm]	episterol [cytoplasm]	C28H46O	cytoplasm	C15777	CHEBI:23929
fecosterol [cytoplasm]	fecosterol [cytoplasm]	C28H46O	cytoplasm	C04525	CHEBI:17038
ergosta-5,7,22,24(28)-tetraen-3beta-ol [endoplasmic reticulum]	ergosta-5,7,22,24(28)-tetraen-3beta-ol [endoplasmic reticulum]	C28H42O	endoplasmic reticulum	C05440	CHEBI:18249
ergosterol [endoplasmic reticulum]	ergosterol [endoplasmic reticulum]	C28H44O	endoplasmic reticulum	C01694	CHEBI:16933
4-hydroxybenzoate [cytoplasm]	4-hydroxybenzoate [cytoplasm]	C7H5O3	cytoplasm	C00156	CHEBI:17879
nonaprenyl 4-hydroxybenzoate [cytoplasm]	nonaprenyl 4-hydroxybenzoate [cytoplasm]	C52H78O3	cytoplasm	C03885	CHEBI:18162
nonaprenyl diphosphate [cytoplasm]	nonaprenyl diphosphate [cytoplasm]	C45H76O7P2	cytoplasm	C04145	CHEBI:53044
(R)-carnitine [cytoplasm]	(R)-carnitine [cytoplasm]	C7H15NO3	cytoplasm	C00318	CHEBI:16347
O-acetylcarnitine [cytoplasm]	O-acetylcarnitine [cytoplasm]	C9H17NO4	cytoplasm	C02571	CHEBI:57589
(R)-carnitine [peroxisome]	(R)-carnitine [peroxisome]	C7H15NO3	peroxisome	C00318	CHEBI:16347
O-acetylcarnitine [peroxisome]	O-acetylcarnitine [peroxisome]	C9H17NO4	peroxisome	C02571	CHEBI:57589
(R)-carnitine [mitochondrion]	(R)-carnitine [mitochondrion]	C7H15NO3	mitochondrion	C00318	CHEBI:16347
O-acetylcarnitine [mitochondrion]	O-acetylcarnitine [mitochondrion]	C9H17NO4	mitochondrion	C02571	CHEBI:57589
H2O [peroxisome]	H2O [peroxisome]	H2O	peroxisome	C00001	CHEBI:15377
ceramide-1 (C24) [endoplasmic reticulum]	ceramide-1 (C24) [endoplasmic reticulum]	C42H85NO3	endoplasmic reticulum		CHEBI:52961
ceramide-2 (C24) [endoplasmic reticulum]	ceramide-2 (C24) [endoplasmic reticulum]	C42H85NO4	endoplasmic reticulum		CHEBI:52979
H2O [endoplasmic reticulum]	H2O [endoplasmic reticulum]	H2O	endoplasmic reticulum	C00001	CHEBI:15377
oxygen [endoplasmic reticulum]	oxygen [endoplasmic reticulum]	O2	endoplasmic reticulum	C00007	CHEBI:15379
ceramide-2' (C24) [endoplasmic reticulum]	ceramide-2' (C24) [endoplasmic reticulum]	C42H85NO4	endoplasmic reticulum		CHEBI:52371
ceramide-1 (C26) [endoplasmic reticulum]	ceramide-1 (C26) [endoplasmic reticulum]	C44H89NO3	endoplasmic reticulum		CHEBI:52962
ceramide-2 (C26) [endoplasmic reticulum]	ceramide-2 (C26) [endoplasmic reticulum]	C44H89NO4	endoplasmic reticulum		CHEBI:52980
ceramide-2' (C26) [endoplasmic reticulum]	ceramide-2' (C26) [endoplasmic reticulum]	C44H89NO4	endoplasmic reticulum		CHEBI:52372
tetracosanoyl-CoA [endoplasmic reticulum]	tetracosanoyl-CoA [endoplasmic reticulum]	C45H82N7O17P3S	endoplasmic reticulum	C16529	CHEBI:52974
hexacosanoyl-CoA [endoplasmic reticulum]	hexacosanoyl-CoA [endoplasmic reticulum]	C47H86N7O17P3S	endoplasmic reticulum		CHEBI:52966
phytosphingosine [endoplasmic reticulum]	phytosphingosine [endoplasmic reticulum]	C18H39NO3	endoplasmic reticulum	C12144	CHEBI:46961
ceramide-3 (C24) [endoplasmic reticulum]	ceramide-3 (C24) [endoplasmic reticulum]	C42H85NO5	endoplasmic reticulum		CHEBI:52373
ceramide-3 (C26) [endoplasmic reticulum]	ceramide-3 (C26) [endoplasmic reticulum]	C44H89NO5	endoplasmic reticulum		CHEBI:52374
ceramide-4 (C24) [endoplasmic reticulum]	ceramide-4 (C24) [endoplasmic reticulum]	C42H85NO6	endoplasmic reticulum		CHEBI:60256
ceramide-4 (C26) [endoplasmic reticulum]	ceramide-4 (C26) [endoplasmic reticulum]	C44H89NO6	endoplasmic reticulum		CHEBI:60384
chitin [cytoplasm]	chitin [cytoplasm]	C8H13NO5	cytoplasm	C00461	CHEBI:17029
chitosan [cell envelope]	chitosan [cell envelope]	C6H12NO4	cell envelope	C00734	CHEBI:16261
UDP-N-acetyl-alpha-D-glucosamine [cytoplasm]	UDP-N-acetyl-alpha-D-glucosamine [cytoplasm]	C17H25N3O17P2	cytoplasm	C00043	CHEBI:57705
choline [cytoplasm]	choline [cytoplasm]	C5H14NO	cytoplasm	C00114	CHEBI:15354
choline phosphate [cytoplasm]	choline phosphate [cytoplasm]	C5H13NO4P	cytoplasm	C00588	CHEBI:295975
CDP-choline [cytoplasm]	CDP-choline [cytoplasm]	C14H26N4O11P2	cytoplasm	C00307	CHEBI:16436
CTP [cytoplasm]	CTP [cytoplasm]	C9H12N3O14P3	cytoplasm	C00063	CHEBI:37563
prephenate [cytoplasm]	prephenate [cytoplasm]	C10H8O6	cytoplasm	C00254	CHEBI:29934
cis-aconitate [mitochondrion]	cis-aconitate [mitochondrion]	C6H3O6	mitochondrion	C00417	CHEBI:16383
isocitrate [mitochondrion]	isocitrate [mitochondrion]	C6H5O7	mitochondrion	C00311	CHEBI:16087
diphosphate [lipid particle]	diphosphate [lipid particle]	HO7P2	lipid particle	C00013	CHEBI:33019
farnesyl diphosphate [lipid particle]	farnesyl diphosphate [lipid particle]	C15H25O7P2	lipid particle	C00448	CHEBI:175763
geranylgeranyl diphosphate [lipid particle]	geranylgeranyl diphosphate [lipid particle]	C20H33O7P2	lipid particle	C00353	CHEBI:58756
isopentenyl diphosphate [lipid particle]	isopentenyl diphosphate [lipid particle]	C5H9O7P2	lipid particle	C00129	CHEBI:128769
pentaprenyl diphosphate [lipid particle]	pentaprenyl diphosphate [lipid particle]	C25H44O7P2	lipid particle	C04217	CHEBI:53048
hexaprenyl diphosphate [lipid particle]	hexaprenyl diphosphate [lipid particle]	C30H52O7P2	lipid particle	C01230	CHEBI:53047
heptaprenyl diphosphate [lipid particle]	heptaprenyl diphosphate [lipid particle]	C35H60O7P2	lipid particle	C04216	CHEBI:53046
octaprenyl diphosphate [lipid particle]	octaprenyl diphosphate [lipid particle]	C40H68O7P2	lipid particle	C04146	CHEBI:53045
nonaprenyl diphosphate [lipid particle]	nonaprenyl diphosphate [lipid particle]	C45H76O7P2	lipid particle	C04145	CHEBI:53044
decaprenyl diphosphate [lipid particle]	decaprenyl diphosphate [lipid particle]	C50H84O7P2	lipid particle	C17432	CHEBI:53043
undecaprenyl diphosphate [lipid particle]	undecaprenyl diphosphate [lipid particle]	C55H92O7P2	lipid particle	C03543	CHEBI:53042
dodecaprenyl diphosphate [lipid particle]	dodecaprenyl diphosphate [lipid particle]	C60H100O7P2	lipid particle		CHEBI:53041
tridecaprenyl diphosphate [lipid particle]	tridecaprenyl diphosphate [lipid particle]	C65H108O7P2	lipid particle		CHEBI:53040
tetradecaprenyl diphosphate [lipid particle]	tetradecaprenyl diphosphate [lipid particle]	C70H116O7P2	lipid particle		CHEBI:53039
pentadecaprenyl diphosphate [lipid particle]	pentadecaprenyl diphosphate [lipid particle]	C75H124O7P2	lipid particle		CHEBI:53038
hexadecaprenyl diphosphate [lipid particle]	hexadecaprenyl diphosphate [lipid particle]	C80H132O7P2	lipid particle		CHEBI:53037
heptadecaprenyl diphosphate [lipid particle]	heptadecaprenyl diphosphate [lipid particle]	C85H140O7P2	lipid particle		CHEBI:53036
octadecaprenyl diphosphate [lipid particle]	octadecaprenyl diphosphate [lipid particle]	C90H148O7P2	lipid particle		CHEBI:53035
nonadecaprenyl diphosphate [lipid particle]	nonadecaprenyl diphosphate [lipid particle]	C95H156O7P2	lipid particle		CHEBI:53034
icosaprenyl diphosphate [lipid particle]	icosaprenyl diphosphate [lipid particle]	C100H164O7P2	lipid particle		CHEBI:53033
henicosaprenyl diphosphate [lipid particle]	henicosaprenyl diphosphate [lipid particle]	C105H172O7P2	lipid particle		CHEBI:53032
docosaprenyl diphosphate [lipid particle]	docosaprenyl diphosphate [lipid particle]	C110H180O7P2	lipid particle		CHEBI:53031
citrate [mitochondrion]	citrate [mitochondrion]	C6H5O7	mitochondrion	C00158	CHEBI:16947
citrate [peroxisome]	citrate [peroxisome]	C6H5O7	peroxisome	C00158	CHEBI:16947
cis-aconitate [cytoplasm]	cis-aconitate [cytoplasm]	C6H3O6	cytoplasm	C00417	CHEBI:16383
citrate [cytoplasm]	citrate [cytoplasm]	C6H5O7	cytoplasm	C00158	CHEBI:16947
coproporphyrinogen III [cytoplasm]	coproporphyrinogen III [cytoplasm]	C36H40N4O8	cytoplasm	C03263	CHEBI:57309
protoporphyrinogen [cytoplasm]	protoporphyrinogen [cytoplasm]	C34H38N4O4	cytoplasm	C01079	CHEBI:57307
UTP [cytoplasm]	UTP [cytoplasm]	C9H11N2O15P3	cytoplasm	C00075	CHEBI:46398
L-cystathionine [cytoplasm]	L-cystathionine [cytoplasm]	C7H14N2O4S	cytoplasm	C02291	CHEBI:17482
L-serine [cytoplasm]	L-serine [cytoplasm]	C3H7NO3	cytoplasm	C00065	CHEBI:17115
2-oxobutanoate [cytoplasm]	2-oxobutanoate [cytoplasm]	C4H5O3	cytoplasm	C00109	CHEBI:16763
L-cysteine [cytoplasm]	L-cysteine [cytoplasm]	C3H7NO2S	cytoplasm	C00097	CHEBI:17561
O-acetyl-L-homoserine [cytoplasm]	O-acetyl-L-homoserine [cytoplasm]	C6H11NO4	cytoplasm	C01077	CHEBI:16288
hydrogen sulfide [cytoplasm]	hydrogen sulfide [cytoplasm]	HS	cytoplasm	C00283	CHEBI:29919
O-acetyl-L-serine [cytoplasm]	O-acetyl-L-serine [cytoplasm]	C5H9NO4	cytoplasm	C00979	CHEBI:17981
Cys-tRNA(Cys) [cytoplasm]	Cys-tRNA(Cys) [cytoplasm]	C3H6NOSR	cytoplasm	C03125	CHEBI:29152
tRNA(Cys) [cytoplasm]	tRNA(Cys) [cytoplasm]	R	cytoplasm	C01639	CHEBI:29167
lanosterol [cytoplasm]	lanosterol [cytoplasm]	C30H50O	cytoplasm	C01724	CHEBI:16521
cytosine [cytoplasm]	cytosine [cytoplasm]	C4H5N3O	cytoplasm	C00380	CHEBI:16040
uracil [cytoplasm]	uracil [cytoplasm]	C4H4N2O2	cytoplasm	C00106	CHEBI:17568
D-arabinono-1,4-lactone [cytoplasm]	D-arabinono-1,4-lactone [cytoplasm]	C5H8O5	cytoplasm	C00652	CHEBI:16292
dehydro-D-arabinono-1,4-lactone [cytoplasm]	dehydro-D-arabinono-1,4-lactone [cytoplasm]	C5H5O5	cytoplasm	C06316	CHEBI:58277
D-arabinose [cytoplasm]	D-arabinose [cytoplasm]	C5H10O5	cytoplasm	C00216	CHEBI:17108
D-fructose 1-phosphate [cytoplasm]	D-fructose 1-phosphate [cytoplasm]	C6H13O9P	cytoplasm	C01094	CHEBI:18105
dihydroxyacetone phosphate [cytoplasm]	dihydroxyacetone phosphate [cytoplasm]	C3H5O6P	cytoplasm	C00111	CHEBI:57642
D-fructose [cytoplasm]	D-fructose [cytoplasm]	C6H12O6	cytoplasm	C00095	CHEBI:15824
D-glucitol [cytoplasm]	D-glucitol [cytoplasm]	C6H14O6	cytoplasm	C00794	CHEBI:17924
dCMP [cytoplasm]	dCMP [cytoplasm]	C9H12N3O7P	cytoplasm	C00239	CHEBI:57566
dUMP [cytoplasm]	dUMP [cytoplasm]	C9H11N2O8P	cytoplasm	C00365	CHEBI:246422
dCTP [cytoplasm]	dCTP [cytoplasm]	C9H13N3O13P3	cytoplasm	C00458	CHEBI:57724
dUTP [cytoplasm]	dUTP [cytoplasm]	C9H12N2O14P3	cytoplasm	C00460	CHEBI:58212
2'-deoxyadenosine [cytoplasm]	2'-deoxyadenosine [cytoplasm]	C10H13N5O3	cytoplasm	C00559	CHEBI:17256
2'-deoxyinosine [cytoplasm]	2'-deoxyinosine [cytoplasm]	C10H12N4O4	cytoplasm	C05512	CHEBI:28997
2'-deoxyuridine [cytoplasm]	2'-deoxyuridine [cytoplasm]	C9H12N2O5	cytoplasm	C00526	CHEBI:16450
deoxycytidine [cytoplasm]	deoxycytidine [cytoplasm]	C9H13N3O4	cytoplasm	C00881	CHEBI:15698
dGDP [cytoplasm]	dGDP [cytoplasm]	C10H12N5O10P2	cytoplasm	C00361	CHEBI:58595
dGMP [cytoplasm]	dGMP [cytoplasm]	C10H12N5O7P	cytoplasm	C00362	CHEBI:57673
4-aminobutanal [cytoplasm]	4-aminobutanal [cytoplasm]	C4H10NO	cytoplasm	C00555	CHEBI:58264
spermidine [cytoplasm]	spermidine [cytoplasm]	C7H22N3	cytoplasm	C00315	CHEBI:57834
trimethylenediamine [cytoplasm]	trimethylenediamine [cytoplasm]	C3H12N2	cytoplasm	C00986	CHEBI:57484
ubiquinol-6 [mitochondrion]	ubiquinol-6 [mitochondrion]	C39H60O4	mitochondrion	C00390	CHEBI:52970
ubiquinone-6 [mitochondrion]	ubiquinone-6 [mitochondrion]	C39H58O4	mitochondrion	C17568	CHEBI:52971
2-deoxy-D-ribose [cytoplasm]	2-deoxy-D-ribose [cytoplasm]	C5H10O4	cytoplasm	C01801	CHEBI:28816
2-deoxy-D-ribose 5-phosphate [cytoplasm]	2-deoxy-D-ribose 5-phosphate [cytoplasm]	C5H9O7P	cytoplasm	C00673	CHEBI:57651
3'-dephospho-CoA [mitochondrion]	3'-dephospho-CoA [mitochondrion]	C21H33N7O13P2S	mitochondrion	C00882	CHEBI:57328
lignoceric acid [endoplasmic reticulum]	lignoceric acid [endoplasmic reticulum]	C24H47O2	endoplasmic reticulum	C08320	CHEBI:31014
cerotic acid [endoplasmic reticulum]	cerotic acid [endoplasmic reticulum]	C26H51O2	endoplasmic reticulum		CHEBI:31013
dihydrofolic acid [cytoplasm]	dihydrofolic acid [cytoplasm]	C19H19N7O6	cytoplasm	C00415	CHEBI:57451
THF [cytoplasm]	THF [cytoplasm]	C19H23N7O6	cytoplasm	C00101	CHEBI:20506
dihydrofolic acid [mitochondrion]	dihydrofolic acid [mitochondrion]	C19H19N7O6	mitochondrion	C00415	CHEBI:57451
7,8-dihydropteroate [cytoplasm]	7,8-dihydropteroate [cytoplasm]	C14H13N6O3	cytoplasm	C00921	CHEBI:17839
7,8-dihydroneopterin [mitochondrion]	7,8-dihydroneopterin [mitochondrion]	C9H13N5O4	mitochondrion	C04874	CHEBI:17001
glycolaldehyde [mitochondrion]	glycolaldehyde [mitochondrion]	C2H4O2	mitochondrion	C00266	CHEBI:17071
7,8-dihydroneopterin 3'-phosphate [cytoplasm]	7,8-dihydroneopterin 3'-phosphate [cytoplasm]	C9H12N5O7P	cytoplasm	C05925	CHEBI:58762
(S)-dihydroorotate [cytoplasm]	(S)-dihydroorotate [cytoplasm]	C5H5N2O4	cytoplasm	C00337	CHEBI:30864
4-aminobenzoate [mitochondrion]	4-aminobenzoate [mitochondrion]	C7H6NO2	mitochondrion	C00568	CHEBI:17836
7,8-dihydropteroate [mitochondrion]	7,8-dihydropteroate [mitochondrion]	C14H13N6O3	mitochondrion	C00921	CHEBI:17839
(2R,3R)-2,3-dihydroxy-3-methylpentanoate [mitochondrion]	(2R,3R)-2,3-dihydroxy-3-methylpentanoate [mitochondrion]	C6H11O4	mitochondrion	C06007	CHEBI:49258
(S)-3-methyl-2-oxopentanoate [mitochondrion]	(S)-3-methyl-2-oxopentanoate [mitochondrion]	C6H9O3	mitochondrion	C00671	CHEBI:35146
glycerone [cytoplasm]	glycerone [cytoplasm]	C3H6O3	cytoplasm	C00184	CHEBI:16016
geranyl diphosphate [cytoplasm]	geranyl diphosphate [cytoplasm]	C10H17O7P2	cytoplasm	C00341	CHEBI:58057
isopentenyl diphosphate [cytoplasm]	isopentenyl diphosphate [cytoplasm]	C5H9O7P2	cytoplasm	C00129	CHEBI:128769
prenyl diphosphate(3-) [cytoplasm]	prenyl diphosphate(3-) [cytoplasm]	C5H9O7P2	cytoplasm	C00235	CHEBI:57623
1,3-bisphospho-D-glycerate [cytoplasm]	1,3-bisphospho-D-glycerate [cytoplasm]	C3H4O10P2	cytoplasm	C00236	CHEBI:57604
2,3-bisphospho-D-glyceric acid [cytoplasm]	2,3-bisphospho-D-glyceric acid [cytoplasm]	C3H3O10P2	cytoplasm	C01159	CHEBI:58248
myo-inositol 1,3,4,5,6-pentakisphosphate [cytoplasm]	myo-inositol 1,3,4,5,6-pentakisphosphate [cytoplasm]	C6H7O21P5	cytoplasm	C01284	CHEBI:57733
2-(3-amino-3-carboxypropyl)-L-histidine [cytoplasm]	2-(3-amino-3-carboxypropyl)-L-histidine [cytoplasm]	C10H16N4O4	cytoplasm	C04441	CHEBI:17144
2-[3-carboxy-3-(methylammonio)propyl]-L-histidine [cytoplasm]	2-[3-carboxy-3-(methylammonio)propyl]-L-histidine [cytoplasm]	C11H18N4O4	3-carboxy-3-(methylammonio)propyl-L-histidine	C04692	CHEBI:57784
CDP [cytoplasm]	CDP [cytoplasm]	C9H12N3O11P2	cytoplasm	C00112	CHEBI:58069
dolichol [cytoplasm]	dolichol [cytoplasm]	C20H36O	cytoplasm	C00381	CHEBI:16091
dolichyl phosphate [cytoplasm]	dolichyl phosphate [cytoplasm]	C20H37O4P	cytoplasm	C00110	CHEBI:16214
dolichyl D-mannosyl phosphate [endoplasmic reticulum]	dolichyl D-mannosyl phosphate [endoplasmic reticulum]	C26H47O9P	endoplasmic reticulum	C03862	CHEBI:15809
dolichyl phosphate [endoplasmic reticulum]	dolichyl phosphate [endoplasmic reticulum]	C20H37O4P	endoplasmic reticulum	C00110	CHEBI:16214
mannan [endoplasmic reticulum]	mannan [endoplasmic reticulum]	C6H12O6	endoplasmic reticulum	C00464	CHEBI:28808
dTDP [cytoplasm]	dTDP [cytoplasm]	C10H13N2O11P2	cytoplasm	C00363	CHEBI:58369
dTMP [cytoplasm]	dTMP [cytoplasm]	C10H15N2O8P	cytoplasm	C00364	CHEBI:17013
D-galacturonate [extracellular]	D-galacturonate [extracellular]	C6H9O7	extracellular	C00333	CHEBI:12952
pectin [extracellular]	pectin [extracellular]	C6H8O6	extracellular	C00714	CHEBI:17309
2-phospho-D-glyceric acid [cytoplasm]	2-phospho-D-glyceric acid [cytoplasm]	C3H4O7P	cytoplasm	C00631	CHEBI:58289
ethanolamine [cytoplasm]	ethanolamine [cytoplasm]	C2H8NO	cytoplasm	C00189	CHEBI:57603
O-phosphoethanolamine [cytoplasm]	O-phosphoethanolamine [cytoplasm]	C2H7NO4P	cytoplasm	C00346	CHEBI:58190
(1->3)-beta-D-glucan [extracellular]	(1->3)-beta-D-glucan [extracellular]	C6H10O5	extracellular	C00965	CHEBI:37671
D-glucose [extracellular]	D-glucose [extracellular]	C6H12O6	extracellular	C00031	CHEBI:4167
geranylgeranyl diphosphate [cytoplasm]	geranylgeranyl diphosphate [cytoplasm]	C20H33O7P2	cytoplasm	C00353	CHEBI:58756
farnesyl diphosphate [cytoplasm]	farnesyl diphosphate [cytoplasm]	C15H25O7P2	cytoplasm	C00448	CHEBI:175763
AMP [peroxisome]	AMP [peroxisome]	C10H12N5O7P	peroxisome	C00020	CHEBI:456215
ATP [peroxisome]	ATP [peroxisome]	C10H12N5O13P3	peroxisome	C00002	CHEBI:30616
decanoate [peroxisome]	decanoate [peroxisome]	C10H19O2	peroxisome	C01571	CHEBI:27689
diphosphate [peroxisome]	diphosphate [peroxisome]	HO7P2	peroxisome	C00013	CHEBI:33019
laurate [peroxisome]	laurate [peroxisome]	C12H23O2	peroxisome	C02679	CHEBI:18262
palmitate [peroxisome]	palmitate [peroxisome]	C16H31O2	peroxisome	C00249	CHEBI:7896
octanoate [peroxisome]	octanoate [peroxisome]	C8H15O2	peroxisome	C06423	CHEBI:25646
myristate [peroxisome]	myristate [peroxisome]	C14H27O2	peroxisome	C06424	CHEBI:30807
ferroheme b [mitochondrion]	ferroheme b [mitochondrion]	C34H30FeN4O4	mitochondrion	C00032	CHEBI:60344
iron(2+) [mitochondrion]	iron(2+) [mitochondrion]	Fe	mitochondrion	C14818	CHEBI:29033
protoporphyrin [mitochondrion]	protoporphyrin [mitochondrion]	C34H32N4O4	mitochondrion	C02191	CHEBI:36159
hydrogen peroxide [mitochondrion]	hydrogen peroxide [mitochondrion]	H2O2	mitochondrion	C00027	CHEBI:16240
FAD [cytoplasm]	FAD [cytoplasm]	C27H30N9O15P2	cytoplasm	C00016	CHEBI:57692
FMN [cytoplasm]	FMN [cytoplasm]	C17H18N4O9P	cytoplasm	C00061	CHEBI:58210
FMNH2 [cytoplasm]	FMNH2 [cytoplasm]	C17H21N4O9P	cytoplasm	C01847	CHEBI:57618
formaldehyde [cytoplasm]	formaldehyde [cytoplasm]	CH2O	cytoplasm	C00067	CHEBI:16842
glutathione [cytoplasm]	glutathione [cytoplasm]	C10H16N3O6S	cytoplasm	C00051	CHEBI:57925
S-formylglutathione [cytoplasm]	S-formylglutathione [cytoplasm]	C11H16N3O7S	cytoplasm	C01031	CHEBI:57688
10-formyl-THF [cytoplasm]	10-formyl-THF [cytoplasm]	C20H21N7O7	cytoplasm	C00234	CHEBI:57454
10-formyl-THF [mitochondrion]	10-formyl-THF [mitochondrion]	C20H21N7O7	mitochondrion	C00234	CHEBI:57454
formate [mitochondrion]	formate [mitochondrion]	CHO2	mitochondrion	C00058	CHEBI:15740
D-fructose 1,6-bisphosphate [cytoplasm]	D-fructose 1,6-bisphosphate [cytoplasm]	C6H14O12P2	cytoplasm	C00354	CHEBI:16905
glyceraldehyde 3-phosphate [cytoplasm]	glyceraldehyde 3-phosphate [cytoplasm]	C3H5O6P	cytoplasm	C00661	CHEBI:58027
(S)-malate [mitochondrion]	(S)-malate [mitochondrion]	C4H4O5	mitochondrion	C00149	CHEBI:15589
fumarate [mitochondrion]	fumarate [mitochondrion]	C4H2O4	mitochondrion	C00122	CHEBI:29806
(S)-malate [cytoplasm]	(S)-malate [cytoplasm]	C4H4O5	cytoplasm	C00149	CHEBI:15589
orotate [cytoplasm]	orotate [cytoplasm]	C5H3N2O4	cytoplasm	C00295	CHEBI:30839
succinate [cytoplasm]	succinate [cytoplasm]	C4H4O4	cytoplasm	C00042	CHEBI:30031
FAD [mitochondrion]	FAD [mitochondrion]	C27H30N9O15P2	mitochondrion	C00016	CHEBI:57692
FADH2 [mitochondrion]	FADH2 [mitochondrion]	C27H33N9O15P2	mitochondrion	C01352	CHEBI:58307
succinate [mitochondrion]	succinate [mitochondrion]	C4H4O4	mitochondrion	C00042	CHEBI:30031
FADH2 [cytoplasm]	FADH2 [cytoplasm]	C27H33N9O15P2	cytoplasm	C01352	CHEBI:58307
L-cysteinylglycine [cytoplasm]	L-cysteinylglycine [cytoplasm]	C5H10N2O3S	cytoplasm	C01419	CHEBI:4047
L-gamma-glutamyl-L-alanine [cytoplasm]	L-gamma-glutamyl-L-alanine [cytoplasm]	C8H14N2O5	cytoplasm	C03738	CHEBI:50619
alpha-D-galactose 1-phosphate [cytoplasm]	alpha-D-galactose 1-phosphate [cytoplasm]	C6H11O9P	cytoplasm	C00446	CHEBI:58336
D-galactose [cytoplasm]	D-galactose [cytoplasm]	C6H12O6	cytoplasm	C00124	CHEBI:12936
UDP-D-galactose [cytoplasm]	UDP-D-galactose [cytoplasm]	C15H22N2O17P2	cytoplasm	C00052	CHEBI:58439
L-gamma-glutamyl-L-cysteine [cytoplasm]	L-gamma-glutamyl-L-cysteine [cytoplasm]	C8H13N2O5S	cytoplasm	C00669	CHEBI:58173
pentaprenyl diphosphate [cytoplasm]	pentaprenyl diphosphate [cytoplasm]	C25H44O7P2	cytoplasm	C04217	CHEBI:53048
glycogen [cytoplasm]	glycogen [cytoplasm]	C6H12O6	cytoplasm	C00182	CHEBI:28087
glycogen [vacuole]	glycogen [vacuole]	C6H12O6	vacuole	C00182	CHEBI:28087
alpha-D-glucosamine 6-phosphate [cytoplasm]	alpha-D-glucosamine 6-phosphate [cytoplasm]	C6H14NO8P	cytoplasm	C00352	CHEBI:15873
L-gamma-glutamyl phosphate [cytoplasm]	L-gamma-glutamyl phosphate [cytoplasm]	C5H8NO7P	cytoplasm	C03287	CHEBI:58274
L-glutamic 5-semialdehyde [cytoplasm]	L-glutamic 5-semialdehyde [cytoplasm]	C5H9NO3	cytoplasm	C01165	CHEBI:17232
Gln-tRNA(Gln) [cytoplasm]	Gln-tRNA(Gln) [cytoplasm]	C5H9N2O2R	cytoplasm	C02282	CHEBI:29166
tRNA(Gln) [cytoplasm]	tRNA(Gln) [cytoplasm]	R	cytoplasm	C01640	CHEBI:29168
Glu-tRNA(Glu) [cytoplasm]	Glu-tRNA(Glu) [cytoplasm]	C5H7NO3R	cytoplasm	C02987	CHEBI:29157
tRNA(Glu) [cytoplasm]	tRNA(Glu) [cytoplasm]	R	cytoplasm	C01641	CHEBI:29175
Glu-tRNA(Glu) [mitochondrion]	Glu-tRNA(Glu) [mitochondrion]	C5H7NO3R	mitochondrion	C02987	CHEBI:29157
tRNA(Glu) [mitochondrion]	tRNA(Glu) [mitochondrion]	R	mitochondrion	C01641	CHEBI:29175
glutathione disulfide [cytoplasm]	glutathione disulfide [cytoplasm]	C20H30N6O12S2	cytoplasm	C00127	CHEBI:58297
glutathione [mitochondrion]	glutathione [mitochondrion]	C10H16N3O6S	mitochondrion	C00051	CHEBI:57925
glutathione disulfide [mitochondrion]	glutathione disulfide [mitochondrion]	C20H30N6O12S2	mitochondrion	C00127	CHEBI:58297
glycerol 3-phosphate [cytoplasm]	glycerol 3-phosphate [cytoplasm]	C3H7O6P	cytoplasm	C00093	CHEBI:57597
dihydroxyacetone phosphate [mitochondrion]	dihydroxyacetone phosphate [mitochondrion]	C3H5O6P	mitochondrion	C00111	CHEBI:57642
glycerol 3-phosphate [mitochondrion]	glycerol 3-phosphate [mitochondrion]	C3H7O6P	mitochondrion	C00093	CHEBI:57597
sn-glycero-3-phosphocholine [cytoplasm]	sn-glycero-3-phosphocholine [cytoplasm]	C8H20NO6P	cytoplasm	C00670	CHEBI:16870
5-phospho-ribosyl-glycineamide [cytoplasm]	5-phospho-ribosyl-glycineamide [cytoplasm]	C7H14N2O8P	cytoplasm	C03838	CHEBI:58457
L-2-amino-3-oxobutanoate [cytoplasm]	L-2-amino-3-oxobutanoate [cytoplasm]	C4H7NO3	cytoplasm	C03508	CHEBI:40673
ammonium [mitochondrion]	ammonium [mitochondrion]	H4N	mitochondrion	C01342	CHEBI:28938
L-serine [mitochondrion]	L-serine [mitochondrion]	C3H7NO3	mitochondrion	C00065	CHEBI:17115
lipoamide [mitochondrion]	lipoamide [mitochondrion]	C8H15NOS2	mitochondrion	C00248	CHEBI:17460
S(8)-aminomethyldihydrolipoamide [mitochondrion]	S(8)-aminomethyldihydrolipoamide [mitochondrion]	C9H20N2OS2	mitochondrion		CHEBI:50622
dihydrolipoamide [mitochondrion]	dihydrolipoamide [mitochondrion]	C8H17NOS2	mitochondrion	C00579	CHEBI:17694
lipoylprotein [mitochondrion]	lipoylprotein [mitochondrion]	C12H18N2O4S2R2	mitochondrion	C02051	CHEBI:15804
S(8)-aminomethyldihydrolipoylprotein [mitochondrion]	S(8)-aminomethyldihydrolipoylprotein [mitochondrion]	C9H18NOS2R	mitochondrion	C01242	CHEBI:16882
dihydrolipoylprotein [mitochondrion]	dihydrolipoylprotein [mitochondrion]	C8H15OS2R	mitochondrion	C02972	CHEBI:16194
D-glucose 1-phosphate [cytoplasm]	D-glucose 1-phosphate [cytoplasm]	C6H11O9P	cytoplasm	C00103	CHEBI:57629
Gly-tRNA(Gly) [cytoplasm]	Gly-tRNA(Gly) [cytoplasm]	C2H4NOR	cytoplasm	C02412	CHEBI:29156
tRNA(Gly) [cytoplasm]	tRNA(Gly) [cytoplasm]	R	cytoplasm	C01642	CHEBI:29176
xanthosine-5-phosphate [cytoplasm]	xanthosine-5-phosphate [cytoplasm]	C10H11N4O9P	cytoplasm	C00655	CHEBI:57464
6-(N-acetyl-alpha-D-glucosaminyl)-1-phosphatidyl-1D-myo-inositol [endoplasmic reticulum]	6-(N-acetyl-alpha-D-glucosaminyl)-1-phosphatidyl-1D-myo-inositol [endoplasmic reticulum]	C19H29NO18PR2	endoplasmic reticulum	C01288	CHEBI:57265
acetate [endoplasmic reticulum]	acetate [endoplasmic reticulum]	C2H3O2	endoplasmic reticulum	C00033	CHEBI:30089
6-O-[alpha-D-mannosyl-(1->4)-alpha-D-glucosaminyl]-O-acyl-1-phosphatidyl-1D-myo-inositol [endoplasmic reticulum]	6-O-[alpha-D-mannosyl-(1->4)-alpha-D-glucosaminyl]-O-acyl-1-phosphatidyl-1D-myo-inositol [endoplasmic reticulum]		alpha-D-mannosyl-(1->4)-alpha-D-glucosaminyl-O-acyl-1-phosphatidyl-1D-myo-inositol		CHEBI:53056
6-O-{2-O-[(2-aminoethyl)phosphoryl]-alpha-D-mannosyl-(1->4)-alpha-D-glucosaminyl}-O-acyl-1-phosphatidyl-1D-myo-inositol [endoplasmic reticulum]	6-O-{2-O-[(2-aminoethyl)phosphoryl]-alpha-D-mannosyl-(1->4)-alpha-D-glucosaminyl}-O-acyl-1-phosphatidyl-1D-myo-inositol [endoplasmic reticulum]		(2-aminoethyl)phosphoryl-alpha-D-mannosyl-(1->4)-alpha-D-glucosaminyl}-O-acyl-1-phosphatidyl-1D-myo-inositol		CHEBI:53057
phosphatidylethanolamine backbone [endoplasmic reticulum]	phosphatidylethanolamine backbone [endoplasmic reticulum]	C5H10NO4P	endoplasmic reticulum	C00350	CHEBI:16038
6-O-{alpha-D-mannosyl-(1->6)-2-O-[(2-aminoethyl)phosphoryl]-alpha-D-mannosyl-(1->4)-alpha-D-glucosaminyl}-O-acyl-1-phosphatidyl-1D-myo-inositol [endoplasmic reticulum]	6-O-{alpha-D-mannosyl-(1->6)-2-O-[(2-aminoethyl)phosphoryl]-alpha-D-mannosyl-(1->4)-alpha-D-glucosaminyl}-O-acyl-1-phosphatidyl-1D-myo-inositol [endoplasmic reticulum]		(2-aminoethyl)phosphoryl-alpha-D-mannosyl-(1->4)-alpha-D-glucosaminyl}-O-acyl-1-phosphatidyl-1D-myo-inositol		CHEBI:53058
6-O-{alpha-D-mannosyl-(1->2)-alpha-D-mannosyl-(1->6)-2-O-[(2-aminoethyl)phosphoryl]-alpha-D-mannosyl-(1->4)-alpha-D-glucosaminyl}-O-acyl-1-phosphatidyl-1D-myo-inositol [endoplasmic reticulum]	6-O-{alpha-D-mannosyl-(1->2)-alpha-D-mannosyl-(1->6)-2-O-[(2-aminoethyl)phosphoryl]-alpha-D-mannosyl-(1->4)-alpha-D-glucosaminyl}-O-acyl-1-phosphatidyl-1D-myo-inositol [endoplasmic reticulum]		(2-aminoethyl)phosphoryl-alpha-D-mannosyl-(1->4)-alpha-D-glucosaminyl}-O-acyl-1-phosphatidyl-1D-myo-inositol		CHEBI:53059
6-[6-(2-aminoethylphosphoryl)-alpha-mannosyl-(1->6)-2-(2-aminoethylphosphoryl)-alpha-mannosyl-(1->6)-alpha-2-(2-aminoethylphosphoryl)mannosyl-(1->4)-alpha-glucosaminyl]-O-acyl-1-phosphatidyl-1D-myo-inositol [endoplasmic reticulum]	6-[6-(2-aminoethylphosphoryl)-alpha-mannosyl-(1->6)-2-(2-aminoethylphosphoryl)-alpha-mannosyl-(1->6)-alpha-2-(2-aminoethylphosphoryl)mannosyl-(1->4)-alpha-glucosaminyl]-O-acyl-1-phosphatidyl-1D-myo-inositol [endoplasmic reticulum]	C43H44N9O	6-(2-aminoethylphosphoryl)-alpha-mannosyl-(1->6)-2-(2-aminoethylphosphoryl)-alpha-mannosyl-(1->6)-alpha-2-(2-aminoethylphosphoryl)mannosyl-(1->4)-alpha-glucosaminyl-O-acyl-1-phosphatidyl-1D-myo-inositol		CHEBI:53060
diglyceride backbone [endoplasmic reticulum]	diglyceride backbone [endoplasmic reticulum]	C3H4O	endoplasmic reticulum	C00165	CHEBI:18035
9H-xanthine [cytoplasm]	9H-xanthine [cytoplasm]	C5H4N4O2	cytoplasm	C00385	CHEBI:17712
guanine [cytoplasm]	guanine [cytoplasm]	C5H5N5O	cytoplasm	C00242	CHEBI:16235
dADP [cytoplasm]	dADP [cytoplasm]	C10H12N5O9P2	cytoplasm	C00206	CHEBI:57667
dATP [cytoplasm]	dATP [cytoplasm]	C10H12N5O12P3	cytoplasm	C00131	CHEBI:61404
heme a [mitochondrion]	heme a [mitochondrion]	C49H56FeN4O6	mitochondrion	C15670	CHEBI:24479
heme o [mitochondrion]	heme o [mitochondrion]	C49H58FeN4O5	mitochondrion	C15672	CHEBI:24480
farnesyl diphosphate [mitochondrion]	farnesyl diphosphate [mitochondrion]	C15H25O7P2	mitochondrion	C00448	CHEBI:175763
2-hexaprenyl-5-hydroxy-6-methoxy-3-methyl-1,4-benzoquinone [mitochondrion]	2-hexaprenyl-5-hydroxy-6-methoxy-3-methyl-1,4-benzoquinone [mitochondrion]	C38H56O4	mitochondrion	C05805	CHEBI:28753
D-mannose [cytoplasm]	D-mannose [cytoplasm]	C6H12O6	cytoplasm	C00159	CHEBI:16024
D-mannose 6-phosphate [cytoplasm]	D-mannose 6-phosphate [cytoplasm]	C6H13O9P	cytoplasm	C00275	CHEBI:17369
L-histidine [cytoplasm]	L-histidine [cytoplasm]	C6H9N3O2	cytoplasm	C00135	CHEBI:15971
L-histidinol [cytoplasm]	L-histidinol [cytoplasm]	C6H12N3O	cytoplasm	C00860	CHEBI:57699
L-histidinol phosphate [cytoplasm]	L-histidinol phosphate [cytoplasm]	C6H11N3O4P	cytoplasm	C01100	CHEBI:57980
3-(imidazol-4-yl)-2-oxopropyl dihydrogen phosphate [cytoplasm]	3-(imidazol-4-yl)-2-oxopropyl dihydrogen phosphate [cytoplasm]	C6H7N2O5P	cytoplasm	C01267	CHEBI:57766
His-tRNA(His) [cytoplasm]	His-tRNA(His) [cytoplasm]	C6H8N3OR	cytoplasm	C02988	CHEBI:29155
tRNA(His) [cytoplasm]	tRNA(His) [cytoplasm]	R	cytoplasm	C01643	CHEBI:29178
His-tRNA(His) [mitochondrion]	His-tRNA(His) [mitochondrion]	C6H8N3OR	mitochondrion	C02988	CHEBI:29155
L-histidine [mitochondrion]	L-histidine [mitochondrion]	C6H9N3O2	mitochondrion	C00135	CHEBI:15971
tRNA(His) [mitochondrion]	tRNA(His) [mitochondrion]	R	mitochondrion	C01643	CHEBI:29178
N(pros)-methyl-L-histidine [cytoplasm]	N(pros)-methyl-L-histidine [cytoplasm]	C7H11N3O2	cytoplasm	C01152	CHEBI:27596
homoisocitrate [mitochondrion]	homoisocitrate [mitochondrion]	C7H7O7	mitochondrion	C05662	CHEBI:30904
2-oxoglutarate [nucleus]	2-oxoglutarate [nucleus]	C5H4O5	nucleus	C00026	CHEBI:16810
H+ [nucleus]	H+ [nucleus]	H	nucleus	C00080	CHEBI:24636
H2O [nucleus]	H2O [nucleus]	H2O	nucleus	C00001	CHEBI:15377
homocitrate [nucleus]	homocitrate [nucleus]	C7H7O7	nucleus	C01251	CHEBI:36457
2-oxoadipic acid [mitochondrion]	2-oxoadipic acid [mitochondrion]	C6H6O5	mitochondrion	C00322	CHEBI:57499
L-homoserine [cytoplasm]	L-homoserine [cytoplasm]	C4H9NO3	cytoplasm	C00263	CHEBI:15699
O-phospho-L-homoserine [cytoplasm]	O-phospho-L-homoserine [cytoplasm]	C4H8NO6P	cytoplasm	C01102	CHEBI:57590
TRX1 [cytoplasm]	TRX1 [cytoplasm]	C6H9NO2S2R2	cytoplasm	C00342	CHEBI:15967
TRX1 disulphide [cytoplasm]	TRX1 disulphide [cytoplasm]	C6H8N2O2S2R4	cytoplasm	C00343	CHEBI:18191
TRX1 [mitochondrion]	TRX1 [mitochondrion]	C6H9NO2S2R2	mitochondrion	C00342	CHEBI:15967
TRX1 disulphide [mitochondrion]	TRX1 disulphide [mitochondrion]	C6H8N2O2S2R4	mitochondrion	C00343	CHEBI:18191
TRX1 [peroxisome]	TRX1 [peroxisome]	C6H9NO2S2R2	peroxisome	C00342	CHEBI:15967
TRX1 disulphide [peroxisome]	TRX1 disulphide [peroxisome]	C6H8N2O2S2R4	peroxisome	C00343	CHEBI:18191
(R)-S-lactoylglutathione [cytoplasm]	(R)-S-lactoylglutathione [cytoplasm]	C13H20N3O8S	cytoplasm	C03451	CHEBI:57474
(R)-S-lactoylglutathione [mitochondrion]	(R)-S-lactoylglutathione [mitochondrion]	C13H20N3O8S	mitochondrion	C03451	CHEBI:57474
3-hexaprenyl-4-hydroxybenzoic acid [mitochondrion]	3-hexaprenyl-4-hydroxybenzoic acid [mitochondrion]	C37H54O3	mitochondrion	C13425	CHEBI:31116
hexaprenyl diphosphate [mitochondrion]	hexaprenyl diphosphate [mitochondrion]	C30H52O7P2	mitochondrion	C01230	CHEBI:53047
4-methyl-5-(2-phosphonooxyethyl)thiazole [cytoplasm]	4-methyl-5-(2-phosphonooxyethyl)thiazole [cytoplasm]	C6H8NO4PS	cytoplasm	C04327	CHEBI:58296
5-(2-hydroxyethyl)-4-methylthiazole [cytoplasm]	5-(2-hydroxyethyl)-4-methylthiazole [cytoplasm]	C6H9NOS	cytoplasm	C04294	CHEBI:17957
porphobilinogen [cytoplasm]	porphobilinogen [cytoplasm]	C10H13N2O4	cytoplasm	C00931	CHEBI:58126
preuroporphyrinogen [cytoplasm]	preuroporphyrinogen [cytoplasm]	C40H38N4O17	cytoplasm	C01024	CHEBI:57845
(R)-mevalonate [cytoplasm]	(R)-mevalonate [cytoplasm]	C6H11O4	cytoplasm	C00418	CHEBI:36464
3-hydroxy-3-methylglutaryl-CoA [cytoplasm]	3-hydroxy-3-methylglutaryl-CoA [cytoplasm]	C27H44N7O20P3S	cytoplasm	C00356	CHEBI:11814
3-hydroxy-3-methylglutaryl-CoA [mitochondrion]	3-hydroxy-3-methylglutaryl-CoA [mitochondrion]	C27H44N7O20P3S	mitochondrion	C00356	CHEBI:11814
4-amino-2-methyl-5-phosphomethylpyrimidine [cytoplasm]	4-amino-2-methyl-5-phosphomethylpyrimidine [cytoplasm]	C6H8N3O4P	cytoplasm	C04556	CHEBI:58354
4-amino-5-hydroxymethyl-2-methylpyrimidine [cytoplasm]	4-amino-5-hydroxymethyl-2-methylpyrimidine [cytoplasm]	C6H9N3O	cytoplasm	C01279	CHEBI:16892
D-erythro-1-(imidazol-4-yl)glycerol 3-phosphate [cytoplasm]	D-erythro-1-(imidazol-4-yl)glycerol 3-phosphate [cytoplasm]	C6H9N2O6P	cytoplasm	C04666	CHEBI:58278
1-(2-carboxyphenylamino)-1-deoxy-D-ribulose 5-phosphate [cytoplasm]	1-(2-carboxyphenylamino)-1-deoxy-D-ribulose 5-phosphate [cytoplasm]	C12H13NO9P	cytoplasm	C01302	CHEBI:58613
1-C-(indol-3-yl)glycerol 3-phosphate [cytoplasm]	1-C-(indol-3-yl)glycerol 3-phosphate [cytoplasm]	C11H12NO6P	cytoplasm	C03506	CHEBI:60820
indole-3-pyruvate [cytoplasm]	indole-3-pyruvate [cytoplasm]	C11H8NO3	cytoplasm	C00331	CHEBI:17640
phosphoribosyl-formamido-carboxamide [cytoplasm]	phosphoribosyl-formamido-carboxamide [cytoplasm]	C10H13N4O9P	cytoplasm	C04734	CHEBI:58467
ADP [nucleus]	ADP [nucleus]	C10H12N5O10P2	nucleus	C00008	CHEBI:456216
myo-inositol 1,3,4,5,6-pentakisphosphate [nucleus]	myo-inositol 1,3,4,5,6-pentakisphosphate [nucleus]	C6H7O21P5	nucleus	C01284	CHEBI:57733
myo-inositol hexakisphosphate [nucleus]	myo-inositol hexakisphosphate [nucleus]	C6H6O24P6	nucleus	C01204	CHEBI:58130
1D-myo-inositol 1,3,4,5-tetrakisphosphate [nucleus]	1D-myo-inositol 1,3,4,5-tetrakisphosphate [nucleus]	C6H8O18P4	nucleus	C01272	CHEBI:57895
1D-myo-inositol 1,4,5,6-tetrakisphosphate [nucleus]	1D-myo-inositol 1,4,5,6-tetrakisphosphate [nucleus]	C6H8O18P4	nucleus	C11555	CHEBI:57627
1D-myo-inositol 1,4,5-trisphosphate [nucleus]	1D-myo-inositol 1,4,5-trisphosphate [nucleus]	C6H9O15P3	nucleus	C01245	CHEBI:203600
mannose-1D-myo-inositol 1-phosphate [endoplasmic reticulum]	mannose-1D-myo-inositol 1-phosphate [endoplasmic reticulum]	C12H23O14P	endoplasmic reticulum		CHEBI:60448
mannosylinositol phosphorylceramide A (C24) [endoplasmic reticulum]	mannosylinositol phosphorylceramide A (C24) [endoplasmic reticulum]	C54H106NO16P	endoplasmic reticulum		CHEBI:60416
mannosylinositol phosphorylceramide A (C26) [endoplasmic reticulum]	mannosylinositol phosphorylceramide A (C26) [endoplasmic reticulum]	C56H110NO16P	endoplasmic reticulum		CHEBI:62706
mannosylinositol phosphorylceramide B' (C24) [endoplasmic reticulum]	mannosylinositol phosphorylceramide B' (C24) [endoplasmic reticulum]	C54H106NO17P	endoplasmic reticulum		CHEBI:60418
mannosylinositol phosphorylceramide B' (C26) [endoplasmic reticulum]	mannosylinositol phosphorylceramide B' (C26) [endoplasmic reticulum]	C56H110NO17P	endoplasmic reticulum		CHEBI:62708
mannosylinositol phosphorylceramide B (C24) [endoplasmic reticulum]	mannosylinositol phosphorylceramide B (C24) [endoplasmic reticulum]	C54H106NO17P	endoplasmic reticulum		CHEBI:60420
mannosylinositol phosphorylceramide B (C26) [endoplasmic reticulum]	mannosylinositol phosphorylceramide B (C26) [endoplasmic reticulum]	C56H110NO17P	endoplasmic reticulum		CHEBI:62710
mannosylinositol phosphorylceramide C (C24) [endoplasmic reticulum]	mannosylinositol phosphorylceramide C (C24) [endoplasmic reticulum]	C54H106NO18P	endoplasmic reticulum		CHEBI:60422
mannosylinositol phosphorylceramide C (C26) [endoplasmic reticulum]	mannosylinositol phosphorylceramide C (C26) [endoplasmic reticulum]	C56H110NO18P	endoplasmic reticulum		CHEBI:62712
mannosylinositol phosphorylceramide D (C24) [endoplasmic reticulum]	mannosylinositol phosphorylceramide D (C24) [endoplasmic reticulum]	C54H106NO19P	endoplasmic reticulum		CHEBI:60435
mannosylinositol phosphorylceramide D (C26) [endoplasmic reticulum]	mannosylinositol phosphorylceramide D (C26) [endoplasmic reticulum]	C56H110NO19P	endoplasmic reticulum		CHEBI:62683
inositol phosphomannosylinositol phosphoceramide A (C24) [endoplasmic reticulum]	inositol phosphomannosylinositol phosphoceramide A (C24) [endoplasmic reticulum]	C60H117NO24P2	endoplasmic reticulum		CHEBI:60439
mannose-(1D-myo-inositol 1-phosphate)2 [endoplasmic reticulum]	mannose-(1D-myo-inositol 1-phosphate)2 [endoplasmic reticulum]	C18H34O22P2	endoplasmic reticulum		CHEBI:60449
inositol phosphomannosylinositol phosphoceramide A (C26) [endoplasmic reticulum]	inositol phosphomannosylinositol phosphoceramide A (C26) [endoplasmic reticulum]	C62H121NO24P2	endoplasmic reticulum		CHEBI:62715
inositol phosphomannosylinositol phosphoceramide B' (C24) [endoplasmic reticulum]	inositol phosphomannosylinositol phosphoceramide B' (C24) [endoplasmic reticulum]	C60H117NO25P2	endoplasmic reticulum		CHEBI:60441
inositol phosphomannosylinositol phosphoceramide B' (C26) [endoplasmic reticulum]	inositol phosphomannosylinositol phosphoceramide B' (C26) [endoplasmic reticulum]	C62H121NO25P2	endoplasmic reticulum		CHEBI:62717
inositol phosphomannosylinositol phosphoceramide B (C24) [endoplasmic reticulum]	inositol phosphomannosylinositol phosphoceramide B (C24) [endoplasmic reticulum]	C60H117NO25P2	endoplasmic reticulum		CHEBI:60443
inositol phosphomannosylinositol phosphoceramide B (C26) [endoplasmic reticulum]	inositol phosphomannosylinositol phosphoceramide B (C26) [endoplasmic reticulum]	C62H121NO25P2	endoplasmic reticulum		CHEBI:62719
inositol phosphomannosylinositol phosphoceramide C (C24) [endoplasmic reticulum]	inositol phosphomannosylinositol phosphoceramide C (C24) [endoplasmic reticulum]	C60H117NO26P2	endoplasmic reticulum		CHEBI:60445
inositol phosphomannosylinositol phosphoceramide C (C26) [endoplasmic reticulum]	inositol phosphomannosylinositol phosphoceramide C (C26) [endoplasmic reticulum]	C62H121NO26P2	endoplasmic reticulum		CHEBI:53005
inositol phosphomannosylinositol phosphoceramide D (C24) [endoplasmic reticulum]	inositol phosphomannosylinositol phosphoceramide D (C24) [endoplasmic reticulum]	C60H117NO27P2	endoplasmic reticulum		CHEBI:60446
inositol phosphomannosylinositol phosphoceramide D (C26) [endoplasmic reticulum]	inositol phosphomannosylinositol phosphoceramide D (C26) [endoplasmic reticulum]	C62H121NO27P2	endoplasmic reticulum		CHEBI:62684
1D-myo-inositol 3-phosphate [mitochondrion]	1D-myo-inositol 3-phosphate [mitochondrion]	C6H11O9P	mitochondrion	C04006	CHEBI:58401
ceramide-1 (C24) [mitochondrion]	ceramide-1 (C24) [mitochondrion]	C42H85NO3	mitochondrion		CHEBI:52961
inositol-P-ceramide A (C24) [mitochondrion]	inositol-P-ceramide A (C24) [mitochondrion]	C48H96NO11P	mitochondrion		CHEBI:60402
ceramide-1 (C26) [mitochondrion]	ceramide-1 (C26) [mitochondrion]	C44H89NO3	mitochondrion		CHEBI:52962
inositol-P-ceramide A (C26) [mitochondrion]	inositol-P-ceramide A (C26) [mitochondrion]	C50H100NO11P	mitochondrion		CHEBI:60405
ceramide-2' (C24) [mitochondrion]	ceramide-2' (C24) [mitochondrion]	C42H85NO4	mitochondrion		CHEBI:52371
inositol-P-ceramide B' (C24) [mitochondrion]	inositol-P-ceramide B' (C24) [mitochondrion]	C48H96NO12P	mitochondrion		CHEBI:60406
ceramide-2' (C26) [mitochondrion]	ceramide-2' (C26) [mitochondrion]	C44H89NO4	mitochondrion		CHEBI:52372
inositol-P-ceramide B' (C26) [mitochondrion]	inositol-P-ceramide B' (C26) [mitochondrion]	C50H100NO12P	mitochondrion		CHEBI:60409
ceramide-2 (C24) [mitochondrion]	ceramide-2 (C24) [mitochondrion]	C42H85NO4	mitochondrion		CHEBI:52979
inositol-P-ceramide B (C24) [mitochondrion]	inositol-P-ceramide B (C24) [mitochondrion]	C48H96NO12P	mitochondrion		CHEBI:60410
ceramide-2 (C26) [mitochondrion]	ceramide-2 (C26) [mitochondrion]	C44H89NO4	mitochondrion		CHEBI:52980
inositol-P-ceramide B (C26) [mitochondrion]	inositol-P-ceramide B (C26) [mitochondrion]	C50H100NO12P	mitochondrion		CHEBI:60412
ceramide-3 (C24) [mitochondrion]	ceramide-3 (C24) [mitochondrion]	C42H85NO5	mitochondrion		CHEBI:52373
inositol-P-ceramide C (C24) [mitochondrion]	inositol-P-ceramide C (C24) [mitochondrion]	C48H96NO13P	mitochondrion		CHEBI:60413
ceramide-3 (C26) [mitochondrion]	ceramide-3 (C26) [mitochondrion]	C44H89NO5	mitochondrion		CHEBI:52374
inositol-P-ceramide C (C26) [mitochondrion]	inositol-P-ceramide C (C26) [mitochondrion]	C50H100NO13P	mitochondrion		CHEBI:53004
ceramide-4 (C24) [mitochondrion]	ceramide-4 (C24) [mitochondrion]	C42H85NO6	mitochondrion		CHEBI:60256
inositol-P-ceramide D (C24) [mitochondrion]	inositol-P-ceramide D (C24) [mitochondrion]	C48H96NO14P	mitochondrion		CHEBI:60414
ceramide-4 (C26) [mitochondrion]	ceramide-4 (C26) [mitochondrion]	C44H89NO6	mitochondrion		CHEBI:60384
inositol-P-ceramide D (C26) [mitochondrion]	inositol-P-ceramide D (C26) [mitochondrion]	C50H100NO14P	mitochondrion		CHEBI:60415
mannose-1D-myo-inositol 1-phosphate [mitochondrion]	mannose-1D-myo-inositol 1-phosphate [mitochondrion]	C12H23O14P	mitochondrion		CHEBI:60448
mannosylinositol phosphorylceramide A (C24) [mitochondrion]	mannosylinositol phosphorylceramide A (C24) [mitochondrion]	C54H106NO16P	mitochondrion		CHEBI:60416
mannosylinositol phosphorylceramide A (C26) [mitochondrion]	mannosylinositol phosphorylceramide A (C26) [mitochondrion]	C56H110NO16P	mitochondrion		CHEBI:62706
mannosylinositol phosphorylceramide B' (C24) [mitochondrion]	mannosylinositol phosphorylceramide B' (C24) [mitochondrion]	C54H106NO17P	mitochondrion		CHEBI:60418
mannosylinositol phosphorylceramide B' (C26) [mitochondrion]	mannosylinositol phosphorylceramide B' (C26) [mitochondrion]	C56H110NO17P	mitochondrion		CHEBI:62708
mannosylinositol phosphorylceramide B (C24) [mitochondrion]	mannosylinositol phosphorylceramide B (C24) [mitochondrion]	C54H106NO17P	mitochondrion		CHEBI:60420
mannosylinositol phosphorylceramide B (C26) [mitochondrion]	mannosylinositol phosphorylceramide B (C26) [mitochondrion]	C56H110NO17P	mitochondrion		CHEBI:62710
mannosylinositol phosphorylceramide C (C24) [mitochondrion]	mannosylinositol phosphorylceramide C (C24) [mitochondrion]	C54H106NO18P	mitochondrion		CHEBI:60422
mannosylinositol phosphorylceramide C (C26) [mitochondrion]	mannosylinositol phosphorylceramide C (C26) [mitochondrion]	C56H110NO18P	mitochondrion		CHEBI:62712
mannosylinositol phosphorylceramide D (C24) [mitochondrion]	mannosylinositol phosphorylceramide D (C24) [mitochondrion]	C54H106NO19P	mitochondrion		CHEBI:60435
mannosylinositol phosphorylceramide D (C26) [mitochondrion]	mannosylinositol phosphorylceramide D (C26) [mitochondrion]	C56H110NO19P	mitochondrion		CHEBI:62683
inositol phosphomannosylinositol phosphoceramide A (C24) [mitochondrion]	inositol phosphomannosylinositol phosphoceramide A (C24) [mitochondrion]	C60H117NO24P2	mitochondrion		CHEBI:60439
mannose-(1D-myo-inositol 1-phosphate)2 [mitochondrion]	mannose-(1D-myo-inositol 1-phosphate)2 [mitochondrion]	C18H34O22P2	mitochondrion		CHEBI:60449
inositol phosphomannosylinositol phosphoceramide A (C26) [mitochondrion]	inositol phosphomannosylinositol phosphoceramide A (C26) [mitochondrion]	C62H121NO24P2	mitochondrion		CHEBI:62715
inositol phosphomannosylinositol phosphoceramide B' (C24) [mitochondrion]	inositol phosphomannosylinositol phosphoceramide B' (C24) [mitochondrion]	C60H117NO25P2	mitochondrion		CHEBI:60441
inositol phosphomannosylinositol phosphoceramide B' (C26) [mitochondrion]	inositol phosphomannosylinositol phosphoceramide B' (C26) [mitochondrion]	C62H121NO25P2	mitochondrion		CHEBI:62717
inositol phosphomannosylinositol phosphoceramide B (C24) [mitochondrion]	inositol phosphomannosylinositol phosphoceramide B (C24) [mitochondrion]	C60H117NO25P2	mitochondrion		CHEBI:60443
inositol phosphomannosylinositol phosphoceramide B (C26) [mitochondrion]	inositol phosphomannosylinositol phosphoceramide B (C26) [mitochondrion]	C62H121NO25P2	mitochondrion		CHEBI:62719
inositol phosphomannosylinositol phosphoceramide C (C24) [mitochondrion]	inositol phosphomannosylinositol phosphoceramide C (C24) [mitochondrion]	C60H117NO26P2	mitochondrion		CHEBI:60445
inositol phosphomannosylinositol phosphoceramide C (C26) [mitochondrion]	inositol phosphomannosylinositol phosphoceramide C (C26) [mitochondrion]	C62H121NO26P2	mitochondrion		CHEBI:53005
inositol phosphomannosylinositol phosphoceramide D (C24) [mitochondrion]	inositol phosphomannosylinositol phosphoceramide D (C24) [mitochondrion]	C60H117NO27P2	mitochondrion		CHEBI:60446
inositol phosphomannosylinositol phosphoceramide D (C26) [mitochondrion]	inositol phosphomannosylinositol phosphoceramide D (C26) [mitochondrion]	C62H121NO27P2	mitochondrion		CHEBI:62684
1D-myo-inositol 1-phosphate [endoplasmic reticulum]	1D-myo-inositol 1-phosphate [endoplasmic reticulum]	C6H11O9P	endoplasmic reticulum	C01177	CHEBI:58433
inositol-P-ceramide A (C24) [endoplasmic reticulum]	inositol-P-ceramide A (C24) [endoplasmic reticulum]	C48H96NO11P	endoplasmic reticulum		CHEBI:60402
inositol-P-ceramide A (C26) [endoplasmic reticulum]	inositol-P-ceramide A (C26) [endoplasmic reticulum]	C50H100NO11P	endoplasmic reticulum		CHEBI:60405
inositol-P-ceramide B' (C24) [endoplasmic reticulum]	inositol-P-ceramide B' (C24) [endoplasmic reticulum]	C48H96NO12P	endoplasmic reticulum		CHEBI:60406
inositol-P-ceramide B' (C26) [endoplasmic reticulum]	inositol-P-ceramide B' (C26) [endoplasmic reticulum]	C50H100NO12P	endoplasmic reticulum		CHEBI:60409
inositol-P-ceramide B (C24) [endoplasmic reticulum]	inositol-P-ceramide B (C24) [endoplasmic reticulum]	C48H96NO12P	endoplasmic reticulum		CHEBI:60410
inositol-P-ceramide B (C26) [endoplasmic reticulum]	inositol-P-ceramide B (C26) [endoplasmic reticulum]	C50H100NO12P	endoplasmic reticulum		CHEBI:60412
inositol-P-ceramide C (C24) [endoplasmic reticulum]	inositol-P-ceramide C (C24) [endoplasmic reticulum]	C48H96NO13P	endoplasmic reticulum		CHEBI:60413
inositol-P-ceramide C (C26) [endoplasmic reticulum]	inositol-P-ceramide C (C26) [endoplasmic reticulum]	C50H100NO13P	endoplasmic reticulum		CHEBI:53004
inositol-P-ceramide D (C24) [endoplasmic reticulum]	inositol-P-ceramide D (C24) [endoplasmic reticulum]	C48H96NO14P	endoplasmic reticulum		CHEBI:60414
inositol-P-ceramide D (C26) [endoplasmic reticulum]	inositol-P-ceramide D (C26) [endoplasmic reticulum]	C50H100NO14P	endoplasmic reticulum		CHEBI:60415
isocitrate [cytoplasm]	isocitrate [cytoplasm]	C6H5O7	cytoplasm	C00311	CHEBI:16087
carbon dioxide [peroxisome]	carbon dioxide [peroxisome]	CO2	peroxisome	C00011	CHEBI:16526
isocitrate [peroxisome]	isocitrate [peroxisome]	C6H5O7	peroxisome	C00311	CHEBI:16087
NADP(+) [peroxisome]	NADP(+) [peroxisome]	C21H25N7O17P3	peroxisome	C00006	CHEBI:58349
NADPH [peroxisome]	NADPH [peroxisome]	C21H26N7O17P3	peroxisome	C00005	CHEBI:57783
L-isoleucine [cytoplasm]	L-isoleucine [cytoplasm]	C6H13NO2	cytoplasm	C00407	CHEBI:17191
L-isoleucine [mitochondrion]	L-isoleucine [mitochondrion]	C6H13NO2	mitochondrion	C00407	CHEBI:17191
Ile-tRNA(Ile) [cytoplasm]	Ile-tRNA(Ile) [cytoplasm]	C6H12NOR	cytoplasm	C03127	CHEBI:29160
tRNA(Ile) [cytoplasm]	tRNA(Ile) [cytoplasm]	R	cytoplasm	C01644	CHEBI:29174
Ile-tRNA(Ile) [mitochondrion]	Ile-tRNA(Ile) [mitochondrion]	C6H12NOR	mitochondrion	C03127	CHEBI:29160
tRNA(Ile) [mitochondrion]	tRNA(Ile) [mitochondrion]	R	mitochondrion	C01644	CHEBI:29174
itaconate [mitochondrion]	itaconate [mitochondrion]	C5H4O4	mitochondrion	C00490	CHEBI:17240
itaconyl-CoA [mitochondrion]	itaconyl-CoA [mitochondrion]	C26H35N7O19P3S	mitochondrion	C00531	CHEBI:57381
L-kynurenine [cytoplasm]	L-kynurenine [cytoplasm]	C10H12N2O3	cytoplasm	C00328	CHEBI:16946
1-pyrroline-3-hydroxy-5-carboxylic acid [mitochondrion]	1-pyrroline-3-hydroxy-5-carboxylic acid [mitochondrion]	C5H6NO3	mitochondrion	C04281	CHEBI:58509
erythro-4-hydroxy-L-glutamic acid [mitochondrion]	erythro-4-hydroxy-L-glutamic acid [mitochondrion]	C5H9NO5	mitochondrion	C05947	CHEBI:21285
L-4-hydroxyglutamic semialdehyde [mitochondrion]	L-4-hydroxyglutamic semialdehyde [mitochondrion]	C5H9NO4	mitochondrion	C05938	CHEBI:27809
L-alanine [mitochondrion]	L-alanine [mitochondrion]	C3H7NO2	mitochondrion	C00041	CHEBI:16977
L-allothreonine [cytoplasm]	L-allothreonine [cytoplasm]	C4H9NO3	cytoplasm	C05519	CHEBI:28718
L-allysine [cytoplasm]	L-allysine [cytoplasm]	C6H11NO3	cytoplasm	C04076	CHEBI:17917
ammonium [extracellular]	ammonium [extracellular]	H4N	extracellular	C01342	CHEBI:28938
L-asparagine [extracellular]	L-asparagine [extracellular]	C4H8N2O3	extracellular	C00152	CHEBI:17196
L-aspartate [extracellular]	L-aspartate [extracellular]	C4H6NO4	extracellular	C00049	CHEBI:29991
4-hydroxy-2-oxoglutarate [cytoplasm]	4-hydroxy-2-oxoglutarate [cytoplasm]	C5H4O6	cytoplasm	C01127	CHEBI:17742
erythro-4-hydroxy-L-glutamic acid [cytoplasm]	erythro-4-hydroxy-L-glutamic acid [cytoplasm]	C5H9NO5	cytoplasm	C05947	CHEBI:21285
4-hydroxy-2-oxoglutarate [mitochondrion]	4-hydroxy-2-oxoglutarate [mitochondrion]	C5H4O6	mitochondrion	C01127	CHEBI:17742
4-hydroxy-2-oxoglutarate [peroxisome]	4-hydroxy-2-oxoglutarate [peroxisome]	C5H4O6	peroxisome	C01127	CHEBI:17742
erythro-4-hydroxy-L-glutamic acid [peroxisome]	erythro-4-hydroxy-L-glutamic acid [peroxisome]	C5H9NO5	peroxisome	C05947	CHEBI:21285
1-pyrroline-3-hydroxy-5-carboxylic acid [cytoplasm]	1-pyrroline-3-hydroxy-5-carboxylic acid [cytoplasm]	C5H6NO3	cytoplasm	C04281	CHEBI:58509
L-proline [cytoplasm]	L-proline [cytoplasm]	C5H9NO2	cytoplasm	C00148	CHEBI:17203
(S)-lactaldehyde [cytoplasm]	(S)-lactaldehyde [cytoplasm]	C3H6O2	cytoplasm	C00424	CHEBI:18041
L-alpha-formylglycine [cytoplasm]	L-alpha-formylglycine [cytoplasm]	C3H4NO3	cytoplasm	C11822	CHEBI:58671
L-glucitol [cytoplasm]	L-glucitol [cytoplasm]	C6H14O6	cytoplasm	C01722	CHEBI:28789
L-sorbose [cytoplasm]	L-sorbose [cytoplasm]	C6H12O6	cytoplasm	C00247	CHEBI:17266
L-threonine [cytoplasm]	L-threonine [cytoplasm]	C4H9NO3	cytoplasm	C00188	CHEBI:16857
L-threonine [mitochondrion]	L-threonine [mitochondrion]	C4H9NO3	mitochondrion	C00188	CHEBI:16857
L-tryptophan [cytoplasm]	L-tryptophan [cytoplasm]	C11H12N2O2	cytoplasm	C00078	CHEBI:16828
N-formyl-L-kynurenine [cytoplasm]	N-formyl-L-kynurenine [cytoplasm]	C11H12N2O4	cytoplasm	C02700	CHEBI:30249
L-tyrosine [cytoplasm]	L-tyrosine [cytoplasm]	C9H11NO3	cytoplasm	C00082	CHEBI:17895
N-formyl-L-tyrosine [cytoplasm]	N-formyl-L-tyrosine [cytoplasm]	C10H11NO4	cytoplasm		CHEBI:50603
(S)-2,3-epoxysqualene [cytoplasm]	(S)-2,3-epoxysqualene [cytoplasm]	C30H50O	cytoplasm	C01054	CHEBI:15441
L-leucine [cytoplasm]	L-leucine [cytoplasm]	C6H13NO2	cytoplasm	C00123	CHEBI:15603
L-leucine [mitochondrion]	L-leucine [mitochondrion]	C6H13NO2	mitochondrion	C00123	CHEBI:15603
Leu-tRNA(Leu) [cytoplasm]	Leu-tRNA(Leu) [cytoplasm]	C6H12NOR	cytoplasm	C02047	CHEBI:16624
tRNA(Leu) [cytoplasm]	tRNA(Leu) [cytoplasm]	R	cytoplasm	C01645	CHEBI:29169
Leu-tRNA(Leu) [mitochondrion]	Leu-tRNA(Leu) [mitochondrion]	C6H12NOR	mitochondrion	C02047	CHEBI:16624
tRNA(Leu) [mitochondrion]	tRNA(Leu) [mitochondrion]	R	mitochondrion	C01645	CHEBI:29169
(5S,6S)-di-HETE [cytoplasm]	(5S,6S)-di-HETE [cytoplasm]	C20H32O4	cytoplasm		CHEBI:53026
leukotriene A4 [cytoplasm]	leukotriene A4 [cytoplasm]	C20H29O3	cytoplasm	C00909	CHEBI:57463
(5S,6S)-di-HETE [nucleus]	(5S,6S)-di-HETE [nucleus]	C20H32O4	nucleus		CHEBI:53026
leukotriene A4 [nucleus]	leukotriene A4 [nucleus]	C20H29O3	nucleus	C00909	CHEBI:57463
Delta(6)-trans,Delta(8)-cis-leukotriene B4 [cytoplasm]	Delta(6)-trans,Delta(8)-cis-leukotriene B4 [cytoplasm]	C20H32O4	cytoplasm		CHEBI:53027
Delta(6)-trans,Delta(8)-cis-leukotriene B4 [nucleus]	Delta(6)-trans,Delta(8)-cis-leukotriene B4 [nucleus]	C20H32O4	nucleus		CHEBI:53027
leukotriene B4 [cytoplasm]	leukotriene B4 [cytoplasm]	C20H31O4	cytoplasm	C02165	CHEBI:57461
leukotriene B4 [nucleus]	leukotriene B4 [nucleus]	C20H31O4	nucleus	C02165	CHEBI:57461
L-lysine [cytoplasm]	L-lysine [cytoplasm]	C6H15N2O2	cytoplasm	C00047	CHEBI:32551
Lys-tRNA(Lys) [cytoplasm]	Lys-tRNA(Lys) [cytoplasm]	C6H14N2OR	cytoplasm	C01931	CHEBI:16047
tRNA(Lys) [cytoplasm]	tRNA(Lys) [cytoplasm]	R	cytoplasm	C01646	CHEBI:29185
L-lysine [mitochondrion]	L-lysine [mitochondrion]	C6H15N2O2	mitochondrion	C00047	CHEBI:32551
Lys-tRNA(Lys) [mitochondrion]	Lys-tRNA(Lys) [mitochondrion]	C6H14N2OR	mitochondrion	C01931	CHEBI:16047
tRNA(Lys) [mitochondrion]	tRNA(Lys) [mitochondrion]	R	mitochondrion	C01646	CHEBI:29185
(S)-malate [peroxisome]	(S)-malate [peroxisome]	C4H4O5	peroxisome	C00149	CHEBI:15589
glyoxylate [peroxisome]	glyoxylate [peroxisome]	C2HO3	peroxisome	C00048	CHEBI:36655
carboxyacetyl-ACP [mitochondrion]	carboxyacetyl-ACP [mitochondrion]	C3H3O3SR	mitochondrion	C01209	CHEBI:17330
D-mannose 1-phosphate [cytoplasm]	D-mannose 1-phosphate [cytoplasm]	C6H13O9P	cytoplasm	C00636	CHEBI:35374
5,10-methenyl-THF [mitochondrion]	5,10-methenyl-THF [mitochondrion]	C20H20N7O6	mitochondrion	C00445	CHEBI:57455
fMet-tRNA(fMet) [mitochondrion]	fMet-tRNA(fMet) [mitochondrion]	C6H10NO2SR	mitochondrion	C03294	CHEBI:17119
Met-tRNA(Met) [mitochondrion]	Met-tRNA(Met) [mitochondrion]	C5H10NOSR	mitochondrion	C02430	CHEBI:16635
Met-tRNA(Met) [cytoplasm]	Met-tRNA(Met) [cytoplasm]	C5H10NOSR	cytoplasm	C02430	CHEBI:16635
tRNA(Met) [cytoplasm]	tRNA(Met) [cytoplasm]	R	cytoplasm	C01647	CHEBI:29173
L-methionine [mitochondrion]	L-methionine [mitochondrion]	C5H11NO2S	mitochondrion	C00073	CHEBI:16643
tRNA(Met) [mitochondrion]	tRNA(Met) [mitochondrion]	R	mitochondrion	C01647	CHEBI:29173
(R)-5-phosphomevalonic acid [cytoplasm]	(R)-5-phosphomevalonic acid [cytoplasm]	C6H10O7P	cytoplasm	C01107	CHEBI:58146
(R)-5-diphosphomevalonic acid [cytoplasm]	(R)-5-diphosphomevalonic acid [cytoplasm]	C6H10O10P2	cytoplasm	C01143	CHEBI:57557
inositol-P-ceramide A (C24) [Golgi]	inositol-P-ceramide A (C24) [Golgi]	C48H96NO11P	Golgi		CHEBI:60402
mannosylinositol phosphorylceramide A (C24) [Golgi]	mannosylinositol phosphorylceramide A (C24) [Golgi]	C54H106NO16P	Golgi		CHEBI:60416
inositol-P-ceramide A (C26) [Golgi]	inositol-P-ceramide A (C26) [Golgi]	C50H100NO11P	Golgi		CHEBI:60405
mannosylinositol phosphorylceramide A (C26) [Golgi]	mannosylinositol phosphorylceramide A (C26) [Golgi]	C56H110NO16P	Golgi		CHEBI:62706
inositol-P-ceramide B' (C24) [Golgi]	inositol-P-ceramide B' (C24) [Golgi]	C48H96NO12P	Golgi		CHEBI:60406
mannosylinositol phosphorylceramide B' (C24) [Golgi]	mannosylinositol phosphorylceramide B' (C24) [Golgi]	C54H106NO17P	Golgi		CHEBI:60418
inositol-P-ceramide B' (C26) [Golgi]	inositol-P-ceramide B' (C26) [Golgi]	C50H100NO12P	Golgi		CHEBI:60409
mannosylinositol phosphorylceramide B' (C26) [Golgi]	mannosylinositol phosphorylceramide B' (C26) [Golgi]	C56H110NO17P	Golgi		CHEBI:62708
inositol-P-ceramide B (C24) [Golgi]	inositol-P-ceramide B (C24) [Golgi]	C48H96NO12P	Golgi		CHEBI:60410
mannosylinositol phosphorylceramide B (C24) [Golgi]	mannosylinositol phosphorylceramide B (C24) [Golgi]	C54H106NO17P	Golgi		CHEBI:60420
inositol-P-ceramide B (C26) [Golgi]	inositol-P-ceramide B (C26) [Golgi]	C50H100NO12P	Golgi		CHEBI:60412
mannosylinositol phosphorylceramide B (C26) [Golgi]	mannosylinositol phosphorylceramide B (C26) [Golgi]	C56H110NO17P	Golgi		CHEBI:62710
inositol-P-ceramide C (C24) [Golgi]	inositol-P-ceramide C (C24) [Golgi]	C48H96NO13P	Golgi		CHEBI:60413
mannosylinositol phosphorylceramide C (C24) [Golgi]	mannosylinositol phosphorylceramide C (C24) [Golgi]	C54H106NO18P	Golgi		CHEBI:60422
inositol-P-ceramide C (C26) [Golgi]	inositol-P-ceramide C (C26) [Golgi]	C50H100NO13P	Golgi		CHEBI:53004
mannosylinositol phosphorylceramide C (C26) [Golgi]	mannosylinositol phosphorylceramide C (C26) [Golgi]	C56H110NO18P	Golgi		CHEBI:62712
inositol-P-ceramide D (C24) [Golgi]	inositol-P-ceramide D (C24) [Golgi]	C48H96NO14P	Golgi		CHEBI:60414
mannosylinositol phosphorylceramide D (C24) [Golgi]	mannosylinositol phosphorylceramide D (C24) [Golgi]	C54H106NO19P	Golgi		CHEBI:60435
inositol-P-ceramide D (C26) [Golgi]	inositol-P-ceramide D (C26) [Golgi]	C50H100NO14P	Golgi		CHEBI:60415
mannosylinositol phosphorylceramide D (C26) [Golgi]	mannosylinositol phosphorylceramide D (C26) [Golgi]	C56H110NO19P	Golgi		CHEBI:62683
1D-myo-inositol 1-phosphate [cytoplasm]	1D-myo-inositol 1-phosphate [cytoplasm]	C6H11O9P	cytoplasm	C01177	CHEBI:58433
myo-inositol [cytoplasm]	myo-inositol [cytoplasm]	C6H12O6	cytoplasm	C00137	CHEBI:17268
N-acetyl-D-glucosamine 6-phosphate [cytoplasm]	N-acetyl-D-glucosamine 6-phosphate [cytoplasm]	C8H14NO9P	cytoplasm	C00357	CHEBI:57513
N,N'-diformyldityrosine [cytoplasm]	N,N'-diformyldityrosine [cytoplasm]	C20H20N2O8	cytoplasm		CHEBI:50611
NMN [peroxisome]	NMN [peroxisome]	C11H14N2O8P	peroxisome	C00455	CHEBI:14649
ADP-ribose [nucleus]	ADP-ribose [nucleus]	C15H21N5O14P2	nucleus	C00301	CHEBI:57967
NAD [nucleus]	NAD [nucleus]	C21H26N7O14P2	nucleus	C00003	CHEBI:57540
nicotinamide [nucleus]	nicotinamide [nucleus]	C6H6N2O	nucleus	C00153	CHEBI:17154
deamido-NAD(+) [cytoplasm]	deamido-NAD(+) [cytoplasm]	C21H27N6O15P2	cytoplasm	C00857	CHEBI:18304
deamido-NAD(+) [nucleus]	deamido-NAD(+) [nucleus]	C21H27N6O15P2	nucleus	C00857	CHEBI:18304
L-glutamate [nucleus]	L-glutamate [nucleus]	C5H8NO4	nucleus	C00025	CHEBI:29985
L-glutamine [nucleus]	L-glutamine [nucleus]	C5H10N2O3	nucleus	C00064	CHEBI:18050
nicotinate [cytoplasm]	nicotinate [cytoplasm]	C6H4NO2	cytoplasm	C00253	CHEBI:32544
nicotinic acid D-ribonucleotide [cytoplasm]	nicotinic acid D-ribonucleotide [cytoplasm]	C11H12NO9P	cytoplasm	C01185	CHEBI:57502
nicotinate [mitochondrion]	nicotinate [mitochondrion]	C6H4NO2	mitochondrion	C00253	CHEBI:32544
nicotinic acid D-ribonucleotide [mitochondrion]	nicotinic acid D-ribonucleotide [mitochondrion]	C11H12NO9P	mitochondrion	C01185	CHEBI:57502
PRPP [mitochondrion]	PRPP [mitochondrion]	C5H8O14P3	mitochondrion	C00119	CHEBI:58017
nicotinamide [cytoplasm]	nicotinamide [cytoplasm]	C6H6N2O	cytoplasm	C00153	CHEBI:17154
1-methylnicotinamide [cytoplasm]	1-methylnicotinamide [cytoplasm]	C7H9N2O	cytoplasm	C02918	CHEBI:16797
NMN [cytoplasm]	NMN [cytoplasm]	C11H14N2O8P	cytoplasm	C00455	CHEBI:14649
NMN [nucleus]	NMN [nucleus]	C11H14N2O8P	nucleus	C00455	CHEBI:14649
quinolinate [cytoplasm]	quinolinate [cytoplasm]	C7H3NO4	cytoplasm	C03722	CHEBI:29959
quinolinate [mitochondrion]	quinolinate [mitochondrion]	C7H3NO4	mitochondrion	C03722	CHEBI:29959
H2O [Golgi]	H2O [Golgi]	H2O	Golgi	C00001	CHEBI:15377
phosphate [Golgi]	phosphate [Golgi]	HO4P	Golgi	C00009	CHEBI:43474
UDP [Golgi]	UDP [Golgi]	C9H11N2O12P2	Golgi	C00015	CHEBI:58223
UMP [Golgi]	UMP [Golgi]	C9H11N2O9P	Golgi	C00105	CHEBI:57865
IDP [cytoplasm]	IDP [cytoplasm]	C10H11N4O11P2	cytoplasm	C00104	CHEBI:58280
dCDP [cytoplasm]	dCDP [cytoplasm]	C9H12N3O10P2	cytoplasm	C00705	CHEBI:58593
dGTP [cytoplasm]	dGTP [cytoplasm]	C10H13N5O13P3	cytoplasm	C00286	CHEBI:57794
dTTP [cytoplasm]	dTTP [cytoplasm]	C10H14N2O14P3	cytoplasm	C00459	CHEBI:58370
ITP [cytoplasm]	ITP [cytoplasm]	C10H11N4O14P3	cytoplasm	C00081	CHEBI:61402
dIDP [cytoplasm]	dIDP [cytoplasm]	C10H14N4O10P2	cytoplasm	C01344	CHEBI:28823
dITP [cytoplasm]	dITP [cytoplasm]	C10H11N4O13P3	cytoplasm	C01345	CHEBI:61382
dUDP [cytoplasm]	dUDP [cytoplasm]	C9H11N2O11P2	cytoplasm	C01346	CHEBI:60471
GMP [Golgi]	GMP [Golgi]	C10H12N5O8P	Golgi	C00144	CHEBI:58115
methanethiol [cytoplasm]	methanethiol [cytoplasm]	CH4S	cytoplasm	C00409	CHEBI:16007
O-succinyl-L-homoserine [cytoplasm]	O-succinyl-L-homoserine [cytoplasm]	C8H12NO6	cytoplasm	C01118	CHEBI:57661
putrescine [cytoplasm]	putrescine [cytoplasm]	C4H14N2	cytoplasm	C00134	CHEBI:326268
ornithine [mitochondrion]	ornithine [mitochondrion]	C5H13N2O2	mitochondrion	C01602	CHEBI:46912
orotidine 5'-(dihydrogen phosphate) [cytoplasm]	orotidine 5'-(dihydrogen phosphate) [cytoplasm]	C10H10N2O11P	cytoplasm	C01103	CHEBI:57538
S(8)-succinyldihydrolipoamide [mitochondrion]	S(8)-succinyldihydrolipoamide [mitochondrion]	C12H21NO4S2	mitochondrion	C01169	CHEBI:17432
3'-dephospho-CoA [cytoplasm]	3'-dephospho-CoA [cytoplasm]	C21H33N7O13P2S	cytoplasm	C00882	CHEBI:57328
pantetheine 4'-phosphate [cytoplasm]	pantetheine 4'-phosphate [cytoplasm]	C11H21N2O7PS	cytoplasm	C01134	CHEBI:47942
(R)-4'-phosphopantothenic acid [cytoplasm]	(R)-4'-phosphopantothenic acid [cytoplasm]	C9H18NO8P	cytoplasm	C03492	CHEBI:15905
(R)-pantothenate [cytoplasm]	(R)-pantothenate [cytoplasm]	C9H16NO5	cytoplasm	C00864	CHEBI:29032
stearate [peroxisome]	stearate [peroxisome]	C18H35O2	peroxisome	C01530	CHEBI:25629
keto-phenylpyruvate [cytoplasm]	keto-phenylpyruvate [cytoplasm]	C9H7O3	cytoplasm	C00166	CHEBI:18005
L-phenylalanine [cytoplasm]	L-phenylalanine [cytoplasm]	C9H11NO2	cytoplasm	C00079	CHEBI:17295
Phe-tRNA(Phe) [cytoplasm]	Phe-tRNA(Phe) [cytoplasm]	C9H10NOR	cytoplasm	C03511	CHEBI:29153
tRNA(Phe) [cytoplasm]	tRNA(Phe) [cytoplasm]	R	cytoplasm	C01648	CHEBI:29184
L-phenylalanine [mitochondrion]	L-phenylalanine [mitochondrion]	C9H11NO2	mitochondrion	C00079	CHEBI:17295
Phe-tRNA(Phe) [mitochondrion]	Phe-tRNA(Phe) [mitochondrion]	C9H10NOR	mitochondrion	C03511	CHEBI:29153
tRNA(Phe) [mitochondrion]	tRNA(Phe) [mitochondrion]	R	mitochondrion	C01648	CHEBI:29184
5'-phosphoribosyl-5-aminoimidazole [cytoplasm]	5'-phosphoribosyl-5-aminoimidazole [cytoplasm]	C8H13N3O7P	cytoplasm	C03373	CHEBI:58592
N-acetyl-alpha-D-glucosamine 1-phosphate [cytoplasm]	N-acetyl-alpha-D-glucosamine 1-phosphate [cytoplasm]	C8H16NO9P	cytoplasm	C04501	CHEBI:16446
sulphite [cytoplasm]	sulphite [cytoplasm]	HO3S	cytoplasm	C11481	CHEBI:17137
CDP-ethanolamine [cytoplasm]	CDP-ethanolamine [cytoplasm]	C11H19N4O11P2	cytoplasm	C00570	CHEBI:57876
sedoheptulose 1,7-bisphosphate [cytoplasm]	sedoheptulose 1,7-bisphosphate [cytoplasm]	C7H12O13P2	cytoplasm	C00447	CHEBI:58335
sedoheptulose 7-phosphate [cytoplasm]	sedoheptulose 7-phosphate [cytoplasm]	C7H13O10P	cytoplasm	C05382	CHEBI:57483
alpha-D-glucosamine 1-phosphate [cytoplasm]	alpha-D-glucosamine 1-phosphate [cytoplasm]	C6H13NO8P	cytoplasm	C06156	CHEBI:58516
3-phospho-hydroxypyruvate [cytoplasm]	3-phospho-hydroxypyruvate [cytoplasm]	C3H2O7P	cytoplasm	C03232	CHEBI:18110
3-phosphonato-D-glycerate(3-) [cytoplasm]	3-phosphonato-D-glycerate(3-) [cytoplasm]	C3H4O7P	cytoplasm	C00197	CHEBI:58272
4-amino-2-methyl-5-diphosphomethylpyrimidine [cytoplasm]	4-amino-2-methyl-5-diphosphomethylpyrimidine [cytoplasm]	C6H8N3O7P2	cytoplasm	C04752	CHEBI:57841
N-[(R)-4-phosphonopantothenoyl]-L-cysteine [cytoplasm]	N-[(R)-4-phosphonopantothenoyl]-L-cysteine [cytoplasm]	C12H20N2O9PS	(R)-4-phosphonopantothenoyl-L-cysteine	C04352	CHEBI:59458
alpha-D-ribose 1-phosphate(2-) [cytoplasm]	alpha-D-ribose 1-phosphate(2-) [cytoplasm]	C5H9O8P	cytoplasm	C00620	CHEBI:57720
ribose-5-phosphate [cytoplasm]	ribose-5-phosphate [cytoplasm]	C5H11O8P	cytoplasm	C03736	CHEBI:18189
phosphoribosyl-carboxy-aminoimidazole [cytoplasm]	phosphoribosyl-carboxy-aminoimidazole [cytoplasm]	C9H11N3O9P	cytoplasm	C04751	CHEBI:58564
1-(5-phosphoribosyl)-5'-AMP [cytoplasm]	1-(5-phosphoribosyl)-5'-AMP [cytoplasm]	C15H19N5O14P2	cytoplasm	C02741	CHEBI:59457
5-phosphoribosylamine [cytoplasm]	5-phosphoribosylamine [cytoplasm]	C5H11NO7P	cytoplasm	C03090	CHEBI:58681
3-phospho-serine [cytoplasm]	3-phospho-serine [cytoplasm]	C3H6NO6P	cytoplasm	C01005	CHEBI:57524
2-hydroxyhexadecanal [endoplasmic reticulum]	2-hydroxyhexadecanal [endoplasmic reticulum]	C16H32O2	endoplasmic reticulum		CHEBI:50626
O-phosphoethanolamine [endoplasmic reticulum]	O-phosphoethanolamine [endoplasmic reticulum]	C2H7NO4P	endoplasmic reticulum	C00346	CHEBI:58190
phytosphingosine 1-phosphate [endoplasmic reticulum]	phytosphingosine 1-phosphate [endoplasmic reticulum]	C18H40NO6P	endoplasmic reticulum		CHEBI:46970
N(1)-acetylspermidine [cytoplasm]	N(1)-acetylspermidine [cytoplasm]	C9H23N3O	cytoplasm	C00612	CHEBI:58324
N-acetylputrescine [cytoplasm]	N-acetylputrescine [cytoplasm]	C6H15N2O	cytoplasm	C02714	CHEBI:58263
5-aminolevulinate [cytoplasm]	5-aminolevulinate [cytoplasm]	C5H9NO3	cytoplasm	C00430	CHEBI:17549
N(1)-acetylspermine [cytoplasm]	N(1)-acetylspermine [cytoplasm]	C12H31N4O	cytoplasm	C02567	CHEBI:58101
spermine [cytoplasm]	spermine [cytoplasm]	C10H30N4	cytoplasm	C00750	CHEBI:45725
3-(4-hydroxyphenyl)pyruvate [cytoplasm]	3-(4-hydroxyphenyl)pyruvate [cytoplasm]	C9H7O4	cytoplasm	C01179	CHEBI:36242
L-proline [mitochondrion]	L-proline [mitochondrion]	C5H9NO2	mitochondrion	C00148	CHEBI:17203
Pro-tRNA(Pro) [cytoplasm]	Pro-tRNA(Pro) [cytoplasm]	C5H8NOR	cytoplasm	C02702	CHEBI:29154
tRNA(Pro) [cytoplasm]	tRNA(Pro) [cytoplasm]	R	cytoplasm	C01649	CHEBI:29177
protoporphyrinogen [mitochondrion]	protoporphyrinogen [mitochondrion]	C34H38N4O4	mitochondrion	C01079	CHEBI:57307
nicotinamide ribose [cytoplasm]	nicotinamide ribose [cytoplasm]	C11H15N2O5	cytoplasm	C03150	CHEBI:15927
guanosine [cytoplasm]	guanosine [cytoplasm]	C10H13N5O5	cytoplasm	C00387	CHEBI:16750
alpha-D-ribose 1-phosphate(2-) [mitochondrion]	alpha-D-ribose 1-phosphate(2-) [mitochondrion]	C5H9O8P	mitochondrion	C00620	CHEBI:57720
guanine [mitochondrion]	guanine [mitochondrion]	C5H5N5O	mitochondrion	C00242	CHEBI:16235
guanosine [mitochondrion]	guanosine [mitochondrion]	C10H13N5O5	mitochondrion	C00387	CHEBI:16750
pyridoxal [cytoplasm]	pyridoxal [cytoplasm]	C8H9NO3	cytoplasm	C00250	CHEBI:17310
pyridoxamine [cytoplasm]	pyridoxamine [cytoplasm]	C8H13N2O2	cytoplasm	C00534	CHEBI:57761
pyridoxal 5'-phosphate [cytoplasm]	pyridoxal 5'-phosphate [cytoplasm]	C8H8NO6P	cytoplasm	C00018	CHEBI:597326
pyridoxamine 5'-phosphate [cytoplasm]	pyridoxamine 5'-phosphate [cytoplasm]	C8H12N2O5P	cytoplasm	C00647	CHEBI:58451
pyridoxine 5'-phosphate [cytoplasm]	pyridoxine 5'-phosphate [cytoplasm]	C8H10NO6P	cytoplasm	C00627	CHEBI:58589
pyridoxine [cytoplasm]	pyridoxine [cytoplasm]	C8H11NO3	cytoplasm	C00314	CHEBI:16709
1-pyrroline-5-carboxylate [cytoplasm]	1-pyrroline-5-carboxylate [cytoplasm]	C5H6NO2	cytoplasm	C04322	CHEBI:15893
glutathione [vacuole]	glutathione [vacuole]	C10H16N3O6S	vacuole	C00051	CHEBI:57925
riboflavin [cytoplasm]	riboflavin [cytoplasm]	C17H19N4O6	cytoplasm	C00255	CHEBI:57986
FMN [mitochondrion]	FMN [mitochondrion]	C17H18N4O9P	mitochondrion	C00061	CHEBI:58210
riboflavin [mitochondrion]	riboflavin [mitochondrion]	C17H19N4O6	mitochondrion	C00255	CHEBI:57986
5-amino-6-(D-ribitylamino)uracil [cytoplasm]	5-amino-6-(D-ribitylamino)uracil [cytoplasm]	C9H16N4O6	cytoplasm	C04732	CHEBI:15934
6,7-dimethyl-8-(1-D-ribityl)lumazine [cytoplasm]	6,7-dimethyl-8-(1-D-ribityl)lumazine [cytoplasm]	C13H17N4O6	cytoplasm	C04332	CHEBI:58201
D-ribose [cytoplasm]	D-ribose [cytoplasm]	C5H10O5	cytoplasm	C00121	CHEBI:16988
dADP [nucleus]	dADP [nucleus]	C10H12N5O9P2	nucleus	C00206	CHEBI:57667
TRX1 [nucleus]	TRX1 [nucleus]	C6H9NO2S2R2	nucleus	C00342	CHEBI:15967
TRX1 disulphide [nucleus]	TRX1 disulphide [nucleus]	C6H8N2O2S2R4	nucleus	C00343	CHEBI:18191
CDP [nucleus]	CDP [nucleus]	C9H12N3O11P2	nucleus	C00112	CHEBI:58069
dCDP [nucleus]	dCDP [nucleus]	C9H12N3O10P2	nucleus	C00705	CHEBI:58593
dGDP [nucleus]	dGDP [nucleus]	C10H12N5O10P2	nucleus	C00361	CHEBI:58595
GDP [nucleus]	GDP [nucleus]	C10H12N5O11P2	nucleus	C00035	CHEBI:58189
D-xylulose 5-phosphate [cytoplasm]	D-xylulose 5-phosphate [cytoplasm]	C5H9O8P	cytoplasm	C00231	CHEBI:57737
3-hexaprenyl-4,5-dihydroxybenzoic acid [mitochondrion]	3-hexaprenyl-4,5-dihydroxybenzoic acid [mitochondrion]	C37H53O4	mitochondrion	C05200	CHEBI:58373
L-saccharopine [cytoplasm]	L-saccharopine [cytoplasm]	C11H19N2O6	cytoplasm	C00449	CHEBI:57951
carbon dioxide [endoplasmic reticulum]	carbon dioxide [endoplasmic reticulum]	CO2	endoplasmic reticulum	C00011	CHEBI:16526
L-serine [endoplasmic reticulum]	L-serine [endoplasmic reticulum]	C3H7NO3	endoplasmic reticulum	C00065	CHEBI:17115
Ser-tRNA(Ser) [cytoplasm]	Ser-tRNA(Ser) [cytoplasm]	C3H6NO2R	cytoplasm	C02553	CHEBI:29162
tRNA(Ser) [cytoplasm]	tRNA(Ser) [cytoplasm]	R	cytoplasm	C01650	CHEBI:29179
shikimate [cytoplasm]	shikimate [cytoplasm]	C7H9O5	cytoplasm	C00493	CHEBI:36208
precorrin-2 [cytoplasm]	precorrin-2 [cytoplasm]	C42H41N4O16	cytoplasm	C02463	CHEBI:58827
sirohydrochlorin [cytoplasm]	sirohydrochlorin [cytoplasm]	C42H38N4O16	cytoplasm	C05778	CHEBI:58351
iron(2+) [cytoplasm]	iron(2+) [cytoplasm]	Fe	cytoplasm	C14818	CHEBI:29033
siroheme [cytoplasm]	siroheme [cytoplasm]	C42H36FeN4O16	cytoplasm	C00748	CHEBI:60052
hexadecanal [endoplasmic reticulum]	hexadecanal [endoplasmic reticulum]	C16H32O	endoplasmic reticulum	C00517	CHEBI:17600
sphinganine 1-phosphate [endoplasmic reticulum]	sphinganine 1-phosphate [endoplasmic reticulum]	C18H39NO5P	endoplasmic reticulum	C01120	CHEBI:57939
phosphate [endoplasmic reticulum]	phosphate [endoplasmic reticulum]	HO4P	endoplasmic reticulum	C00009	CHEBI:43474
ADP [endoplasmic reticulum]	ADP [endoplasmic reticulum]	C10H12N5O10P2	endoplasmic reticulum	C00008	CHEBI:456216
ATP [endoplasmic reticulum]	ATP [endoplasmic reticulum]	C10H12N5O13P3	endoplasmic reticulum	C00002	CHEBI:30616
trans-aconitate [mitochondrion]	trans-aconitate [mitochondrion]	C6H3O6	mitochondrion	C02341	CHEBI:15708
trans-aconitate [cytoplasm]	trans-aconitate [cytoplasm]	C6H3O6	cytoplasm	C02341	CHEBI:15708
(S)-2,3-epoxysqualene [endoplasmic reticulum]	(S)-2,3-epoxysqualene [endoplasmic reticulum]	C30H50O	endoplasmic reticulum	C01054	CHEBI:15441
NAD [endoplasmic reticulum]	NAD [endoplasmic reticulum]	C21H26N7O14P2	endoplasmic reticulum	C00003	CHEBI:57540
NADH [endoplasmic reticulum]	NADH [endoplasmic reticulum]	C21H27N7O14P2	endoplasmic reticulum	C00004	CHEBI:57945
squalene [endoplasmic reticulum]	squalene [endoplasmic reticulum]	C30H50	endoplasmic reticulum	C00751	CHEBI:15440
squalene [cytoplasm]	squalene [cytoplasm]	C30H50	cytoplasm	C00751	CHEBI:15440
D-fructose [extracellular]	D-fructose [extracellular]	C6H12O6	extracellular	C00095	CHEBI:15824
sucrose [extracellular]	sucrose [extracellular]	C12H22O11	extracellular	C00089	CHEBI:17992
sulphate [cytoplasm]	sulphate [cytoplasm]	O4S	cytoplasm	C00059	CHEBI:16189
taurocholic acid [cytoplasm]	taurocholic acid [cytoplasm]	C26H44NO7S	cytoplasm	C05122	CHEBI:36257
taurocholic acid [vacuole]	taurocholic acid [vacuole]	C26H44NO7S	vacuole	C05122	CHEBI:36257
aminoacetaldehyde [cytoplasm]	aminoacetaldehyde [cytoplasm]	C2H6NO	cytoplasm	C06735	CHEBI:58213
taurine [cytoplasm]	taurine [cytoplasm]	C2H7NO3S	cytoplasm	C00245	CHEBI:15891
5-formyltetrahydrofolic acid [mitochondrion]	5-formyltetrahydrofolic acid [mitochondrion]	C20H21N7O7	mitochondrion	C03479	CHEBI:57457
5,6,7,8-tetrahydrofolyl-L-glutamic acid [cytoplasm]	5,6,7,8-tetrahydrofolyl-L-glutamic acid [cytoplasm]	C24H30N8O9	cytoplasm	C09332	CHEBI:27650
TDP [extracellular]	TDP [extracellular]	C12H18N4O7P2S	extracellular	C00068	CHEBI:45931
thiamine [extracellular]	thiamine [extracellular]	C12H17N4OS	extracellular	C00378	CHEBI:18385
TMP [extracellular]	TMP [extracellular]	C12H18N4O4PS	extracellular	C01081	CHEBI:9533
TDP [cytoplasm]	TDP [cytoplasm]	C12H18N4O7P2S	cytoplasm	C00068	CHEBI:45931
thiamine [cytoplasm]	thiamine [cytoplasm]	C12H17N4OS	cytoplasm	C00378	CHEBI:18385
thiamine(1+) triphosphate(4-) [cytoplasm]	thiamine(1+) triphosphate(4-) [cytoplasm]	C12H16N4O10P3S	cytoplasm	C03028	CHEBI:58938
TMP [cytoplasm]	TMP [cytoplasm]	C12H18N4O4PS	cytoplasm	C01081	CHEBI:9533
hydrogen peroxide [nucleus]	hydrogen peroxide [nucleus]	H2O2	nucleus	C00027	CHEBI:16240
Thr-tRNA(Thr) [cytoplasm]	Thr-tRNA(Thr) [cytoplasm]	C4H8NO2R	cytoplasm	C02992	CHEBI:29163
tRNA(Thr) [cytoplasm]	tRNA(Thr) [cytoplasm]	R	cytoplasm	C01651	CHEBI:29180
Thr-tRNA(Thr) [mitochondrion]	Thr-tRNA(Thr) [mitochondrion]	C4H8NO2R	mitochondrion	C02992	CHEBI:29163
tRNA(Thr) [mitochondrion]	tRNA(Thr) [mitochondrion]	R	mitochondrion	C01651	CHEBI:29180
(2E)-3-(methoxycarbonyl)pent-2-enedioic acid [cytoplasm]	(2E)-3-(methoxycarbonyl)pent-2-enedioic acid [cytoplasm]	C7H6O6	cytoplasm	C11514	CHEBI:57470
isopentenyl diphosphate [mitochondrion]	isopentenyl diphosphate [mitochondrion]	C5H9O7P2	mitochondrion	C00129	CHEBI:128769
pentaprenyl diphosphate [mitochondrion]	pentaprenyl diphosphate [mitochondrion]	C25H44O7P2	mitochondrion	C04217	CHEBI:53048
Trp-tRNA(Trp) [cytoplasm]	Trp-tRNA(Trp) [cytoplasm]	C11H11N2OR	cytoplasm	C03512	CHEBI:29159
tRNA(Trp) [cytoplasm]	tRNA(Trp) [cytoplasm]	R	cytoplasm	C01652	CHEBI:29181
L-tryptophan [mitochondrion]	L-tryptophan [mitochondrion]	C11H12N2O2	mitochondrion	C00078	CHEBI:16828
Trp-tRNA(Trp) [mitochondrion]	Trp-tRNA(Trp) [mitochondrion]	C11H11N2OR	mitochondrion	C03512	CHEBI:29159
tRNA(Trp) [mitochondrion]	tRNA(Trp) [mitochondrion]	R	mitochondrion	C01652	CHEBI:29181
3-(4-hydroxyphenyl)pyruvate [peroxisome]	3-(4-hydroxyphenyl)pyruvate [peroxisome]	C9H7O4	peroxisome	C01179	CHEBI:36242
L-tyrosine [peroxisome]	L-tyrosine [peroxisome]	C9H11NO3	peroxisome	C00082	CHEBI:17895
Tyr-tRNA(Tyr) [cytoplasm]	Tyr-tRNA(Tyr) [cytoplasm]	C9H10NO2R	cytoplasm	C02839	CHEBI:29161
tRNA(Tyr) [cytoplasm]	tRNA(Tyr) [cytoplasm]	R	cytoplasm	C00787	CHEBI:29182
L-tyrosine [mitochondrion]	L-tyrosine [mitochondrion]	C9H11NO3	mitochondrion	C00082	CHEBI:17895
Tyr-tRNA(Tyr) [mitochondrion]	Tyr-tRNA(Tyr) [mitochondrion]	C9H10NO2R	mitochondrion	C02839	CHEBI:29161
tRNA(Tyr) [mitochondrion]	tRNA(Tyr) [mitochondrion]	R	mitochondrion	C00787	CHEBI:29182
ergosterol [cytoplasm]	ergosterol [cytoplasm]	C28H44O	cytoplasm	C01694	CHEBI:16933
ergosterol 3-beta-D-glucoside [cytoplasm]	ergosterol 3-beta-D-glucoside [cytoplasm]	C34H54O6	cytoplasm		CHEBI:52973
UDP [nucleus]	UDP [nucleus]	C9H11N2O12P2	nucleus	C00015	CHEBI:58223
UMP [nucleus]	UMP [nucleus]	C9H11N2O9P	nucleus	C00105	CHEBI:57865
dUDP [nucleus]	dUDP [nucleus]	C9H11N2O11P2	nucleus	C01346	CHEBI:60471
dUMP [nucleus]	dUMP [nucleus]	C9H11N2O8P	nucleus	C00365	CHEBI:246422
uroporphyrinogen III [cytoplasm]	uroporphyrinogen III [cytoplasm]	C40H36N4O16	cytoplasm	C01051	CHEBI:57308
H+ [vacuole]	H+ [vacuole]	H	vacuole	C00080	CHEBI:24636
L-valine [cytoplasm]	L-valine [cytoplasm]	C5H11NO2	cytoplasm	C00183	CHEBI:16414
L-valine [mitochondrion]	L-valine [mitochondrion]	C5H11NO2	mitochondrion	C00183	CHEBI:16414
Val-tRNA(Val) [cytoplasm]	Val-tRNA(Val) [cytoplasm]	C5H10NOR	cytoplasm	C02554	CHEBI:29164
tRNA(Val) [cytoplasm]	tRNA(Val) [cytoplasm]	R	cytoplasm	C01653	CHEBI:29183
Val-tRNA(Val) [mitochondrion]	Val-tRNA(Val) [mitochondrion]	C5H10NOR	mitochondrion	C02554	CHEBI:29164
tRNA(Val) [mitochondrion]	tRNA(Val) [mitochondrion]	R	mitochondrion	C01653	CHEBI:29183
D-xylulose [cytoplasm]	D-xylulose [cytoplasm]	C5H10O5	cytoplasm	C00310	CHEBI:17140
xylitol [cytoplasm]	xylitol [cytoplasm]	C5H12O5	cytoplasm	C00379	CHEBI:17151
D-xylose [cytoplasm]	D-xylose [cytoplasm]	C5H10O5	cytoplasm	C00181	CHEBI:15936
pseudouridine 5'-phosphate [cytoplasm]	pseudouridine 5'-phosphate [cytoplasm]	C9H11N2O9P	cytoplasm	C01168	CHEBI:58380
(R)-mevalonate [extracellular]	(R)-mevalonate [extracellular]	C6H11O4	extracellular	C00418	CHEBI:36464
(R,R)-2,3-butanediol [extracellular]	(R,R)-2,3-butanediol [extracellular]	C4H10O2	extracellular	C03044	CHEBI:16982
2-methylbutyl acetate [extracellular]	2-methylbutyl acetate [extracellular]	C7H14O2	extracellular		CHEBI:50585
gamma-aminobutyrate [extracellular]	gamma-aminobutyrate [extracellular]	C4H9NO2	extracellular	C00334	CHEBI:16865
5-aminolevulinate [extracellular]	5-aminolevulinate [extracellular]	C5H9NO3	extracellular	C00430	CHEBI:17549
5-formyltetrahydrofolic acid [extracellular]	5-formyltetrahydrofolic acid [extracellular]	C20H21N7O7	extracellular	C03479	CHEBI:57457
8-amino-7-oxononanoate [extracellular]	8-amino-7-oxononanoate [extracellular]	C9H17NO3	extracellular	C01092	CHEBI:15830
acetate [extracellular]	acetate [extracellular]	C2H3O2	extracellular	C00033	CHEBI:30089
ethyl acetate [extracellular]	ethyl acetate [extracellular]	C4H8O2	extracellular	C00849	CHEBI:27750
adenine [extracellular]	adenine [extracellular]	C5H5N5	extracellular	C00147	CHEBI:16708
adenosine [extracellular]	adenosine [extracellular]	C10H13N5O4	extracellular	C00212	CHEBI:16335
ADP [peroxisome]	ADP [peroxisome]	C10H12N5O10P2	peroxisome	C00008	CHEBI:456216
allantoate [extracellular]	allantoate [extracellular]	C4H7N4O4	extracellular	C00499	CHEBI:17536
allantoin [extracellular]	allantoin [extracellular]	C4H6N4O3	extracellular	C01551	CHEBI:15676
biotin [extracellular]	biotin [extracellular]	C10H15N2O3S	extracellular	C00120	CHEBI:57586
ceramide-2' (C24) [Golgi]	ceramide-2' (C24) [Golgi]	C42H85NO4	Golgi		CHEBI:52371
ceramide-2' (C26) [Golgi]	ceramide-2' (C26) [Golgi]	C44H89NO4	Golgi		CHEBI:52372
ceramide-3 (C24) [Golgi]	ceramide-3 (C24) [Golgi]	C42H85NO5	Golgi		CHEBI:52373
ceramide-3 (C26) [Golgi]	ceramide-3 (C26) [Golgi]	C44H89NO5	Golgi		CHEBI:52374
choline [extracellular]	choline [extracellular]	C5H14NO	extracellular	C00114	CHEBI:15354
CMP [mitochondrion]	CMP [mitochondrion]	C9H12N3O8P	mitochondrion	C00055	CHEBI:60377
CTP [mitochondrion]	CTP [mitochondrion]	C9H12N3O14P3	mitochondrion	C00063	CHEBI:37563
cytidine [extracellular]	cytidine [extracellular]	C9H13N3O5	extracellular	C00475	CHEBI:17562
cytosine [extracellular]	cytosine [extracellular]	C4H5N3O	extracellular	C00380	CHEBI:16040
D-galactose [extracellular]	D-galactose [extracellular]	C6H12O6	extracellular	C00124	CHEBI:12936
(R)-lactate [extracellular]	(R)-lactate [extracellular]	C3H5O3	extracellular	C00256	CHEBI:16004
D-mannose [extracellular]	D-mannose [extracellular]	C6H12O6	extracellular	C00159	CHEBI:16024
episterol [extracellular]	episterol [extracellular]	C28H46O	extracellular	C15777	CHEBI:23929
ergosterol [extracellular]	ergosterol [extracellular]	C28H44O	extracellular	C01694	CHEBI:16933
ergosterol [cell envelope]	ergosterol [cell envelope]	C28H44O	cell envelope	C01694	CHEBI:16933
ethanolamine [extracellular]	ethanolamine [extracellular]	C2H8NO	extracellular	C00189	CHEBI:57603
fecosterol [extracellular]	fecosterol [extracellular]	C28H46O	extracellular	C04525	CHEBI:17038
fecosterol [cell envelope]	fecosterol [cell envelope]	C28H46O	cell envelope	C04525	CHEBI:17038
folate [cytoplasm]	folate [cytoplasm]	C19H17N7O6	cytoplasm	C00504	CHEBI:62501
folate [extracellular]	folate [extracellular]	C19H17N7O6	extracellular	C00504	CHEBI:62501
glutathione [extracellular]	glutathione [extracellular]	C10H16N3O6S	extracellular	C00051	CHEBI:57925
1-(sn-glycero-3-phospho)-1D-myo-inositol [cytoplasm]	1-(sn-glycero-3-phospho)-1D-myo-inositol [cytoplasm]	C9H18O11P	cytoplasm	C01225	CHEBI:58444
1-(sn-glycero-3-phospho)-1D-myo-inositol [extracellular]	1-(sn-glycero-3-phospho)-1D-myo-inositol [extracellular]	C9H18O11P	extracellular	C01225	CHEBI:58444
sn-glycero-3-phosphocholine [extracellular]	sn-glycero-3-phosphocholine [extracellular]	C8H20NO6P	extracellular	C00670	CHEBI:16870
glycerol [extracellular]	glycerol [extracellular]	C3H8O3	extracellular	C00116	CHEBI:17754
L-glycine [extracellular]	L-glycine [extracellular]	C2H5NO2	extracellular	C00037	CHEBI:15428
guanine [extracellular]	guanine [extracellular]	C5H5N5O	extracellular	C00242	CHEBI:16235
myo-inositol [extracellular]	myo-inositol [extracellular]	C6H12O6	extracellular	C00137	CHEBI:17268
iron(2+) [extracellular]	iron(2+) [extracellular]	Fe	extracellular	C14818	CHEBI:29033
isoamyl acetate [extracellular]	isoamyl acetate [extracellular]	C7H14O2	extracellular	C12296	CHEBI:31725
isobutyl acetate [extracellular]	isobutyl acetate [extracellular]	C6H12O2	extracellular		CHEBI:50569
L-alanine [extracellular]	L-alanine [extracellular]	C3H7NO2	extracellular	C00041	CHEBI:16977
L-arginine [extracellular]	L-arginine [extracellular]	C6H15N4O2	extracellular	C00062	CHEBI:32682
L-arginine [vacuole]	L-arginine [vacuole]	C6H15N4O2	vacuole	C00062	CHEBI:32682
L-asparagine [vacuole]	L-asparagine [vacuole]	C4H8N2O3	vacuole	C00152	CHEBI:17196
L-aspartate [vacuole]	L-aspartate [vacuole]	C4H6NO4	vacuole	C00049	CHEBI:29991
(R)-carnitine [extracellular]	(R)-carnitine [extracellular]	C7H15NO3	extracellular	C00318	CHEBI:16347
L-cysteine [extracellular]	L-cysteine [extracellular]	C3H7NO2S	extracellular	C00097	CHEBI:17561
L-cystine [cytoplasm]	L-cystine [cytoplasm]	C6H12N2O4S2	cytoplasm	C00491	CHEBI:16283
L-cystine [vacuole]	L-cystine [vacuole]	C6H12N2O4S2	vacuole	C00491	CHEBI:16283
L-glutamate [vacuole]	L-glutamate [vacuole]	C5H8NO4	vacuole	C00025	CHEBI:29985
L-glutamate [extracellular]	L-glutamate [extracellular]	C5H8NO4	extracellular	C00025	CHEBI:29985
L-glutamine [vacuole]	L-glutamine [vacuole]	C5H10N2O3	vacuole	C00064	CHEBI:18050
L-glutamine [extracellular]	L-glutamine [extracellular]	C5H10N2O3	extracellular	C00064	CHEBI:18050
L-histidine [vacuole]	L-histidine [vacuole]	C6H9N3O2	vacuole	C00135	CHEBI:15971
L-histidine [extracellular]	L-histidine [extracellular]	C6H9N3O2	extracellular	C00135	CHEBI:15971
L-isoleucine [vacuole]	L-isoleucine [vacuole]	C6H13NO2	vacuole	C00407	CHEBI:17191
L-isoleucine [extracellular]	L-isoleucine [extracellular]	C6H13NO2	extracellular	C00407	CHEBI:17191
(S)-lactate [mitochondrion]	(S)-lactate [mitochondrion]	C3H5O3	mitochondrion	C00186	CHEBI:16651
(S)-lactate [extracellular]	(S)-lactate [extracellular]	C3H5O3	extracellular	C00186	CHEBI:16651
L-leucine [vacuole]	L-leucine [vacuole]	C6H13NO2	vacuole	C00123	CHEBI:15603
L-leucine [extracellular]	L-leucine [extracellular]	C6H13NO2	extracellular	C00123	CHEBI:15603
L-lysine [vacuole]	L-lysine [vacuole]	C6H15N2O2	vacuole	C00047	CHEBI:32551
L-lysine [extracellular]	L-lysine [extracellular]	C6H15N2O2	extracellular	C00047	CHEBI:32551
L-methionine [extracellular]	L-methionine [extracellular]	C5H11NO2S	extracellular	C00073	CHEBI:16643
L-phenylalanine [extracellular]	L-phenylalanine [extracellular]	C9H11NO2	extracellular	C00079	CHEBI:17295
L-proline [extracellular]	L-proline [extracellular]	C5H9NO2	extracellular	C00148	CHEBI:17203
L-serine [extracellular]	L-serine [extracellular]	C3H7NO3	extracellular	C00065	CHEBI:17115
L-threonine [extracellular]	L-threonine [extracellular]	C4H9NO3	extracellular	C00188	CHEBI:16857
L-tryptophan [extracellular]	L-tryptophan [extracellular]	C11H12N2O2	extracellular	C00078	CHEBI:16828
L-tyrosine [vacuole]	L-tyrosine [vacuole]	C9H11NO3	vacuole	C00082	CHEBI:17895
L-tyrosine [extracellular]	L-tyrosine [extracellular]	C9H11NO3	extracellular	C00082	CHEBI:17895
L-valine [extracellular]	L-valine [extracellular]	C5H11NO2	extracellular	C00183	CHEBI:16414
lanosterol [extracellular]	lanosterol [extracellular]	C30H50O	extracellular	C01724	CHEBI:16521
maltose [extracellular]	maltose [extracellular]	C12H22O11	extracellular	C00208	CHEBI:17306
N,N'-diformyldityrosine [extracellular]	N,N'-diformyldityrosine [extracellular]	C20H20N2O8	extracellular		CHEBI:50611
dAMP [mitochondrion]	dAMP [mitochondrion]	C10H12N5O6P	mitochondrion	C00360	CHEBI:58245
dGMP [mitochondrion]	dGMP [mitochondrion]	C10H12N5O7P	mitochondrion	C00362	CHEBI:57673
nicotinate [extracellular]	nicotinate [extracellular]	C6H4NO2	extracellular	C00253	CHEBI:32544
stearate [cytoplasm]	stearate [cytoplasm]	C18H35O2	cytoplasm	C01530	CHEBI:25629
ornithine [extracellular]	ornithine [extracellular]	C5H13N2O2	extracellular	C01602	CHEBI:46912
(R)-pantothenate [extracellular]	(R)-pantothenate [extracellular]	C9H16NO5	extracellular	C00864	CHEBI:29032
phenethyl acetate [extracellular]	phenethyl acetate [extracellular]	C10H12O2	extracellular	C12303	CHEBI:31988
potassium [cytoplasm]	potassium [cytoplasm]	K	cytoplasm	C00238	CHEBI:26216
potassium [extracellular]	potassium [extracellular]	K	extracellular	C00238	CHEBI:26216
putrescine [extracellular]	putrescine [extracellular]	C4H14N2	extracellular	C00134	CHEBI:326268
putrescine [vacuole]	putrescine [vacuole]	C4H14N2	vacuole	C00134	CHEBI:326268
pyridoxine [extracellular]	pyridoxine [extracellular]	C8H11NO3	extracellular	C00314	CHEBI:16709
pyruvate [extracellular]	pyruvate [extracellular]	C3H3O3	extracellular	C00022	CHEBI:15361
S-adenosyl-L-methionine [extracellular]	S-adenosyl-L-methionine [extracellular]	C15H23N6O5S	extracellular	C00019	CHEBI:15414
S-methyl-L-methionine [cytoplasm]	S-methyl-L-methionine [cytoplasm]	C6H14NO2S	cytoplasm	C03172	CHEBI:17728
S-methyl-L-methionine [extracellular]	S-methyl-L-methionine [extracellular]	C6H14NO2S	extracellular	C03172	CHEBI:17728
sodium [cytoplasm]	sodium [cytoplasm]	Na	cytoplasm	C01330	CHEBI:26708
sodium [extracellular]	sodium [extracellular]	Na	extracellular	C01330	CHEBI:26708
spermidine [extracellular]	spermidine [extracellular]	C7H22N3	extracellular	C00315	CHEBI:57834
spermidine [vacuole]	spermidine [vacuole]	C7H22N3	vacuole	C00315	CHEBI:57834
spermine [extracellular]	spermine [extracellular]	C10H30N4	extracellular	C00750	CHEBI:45725
spermine [vacuole]	spermine [vacuole]	C10H30N4	vacuole	C00750	CHEBI:45725
sulphate [extracellular]	sulphate [extracellular]	O4S	extracellular	C00059	CHEBI:16189
sulphite [extracellular]	sulphite [extracellular]	HO3S	extracellular	C11481	CHEBI:17137
taurine [extracellular]	taurine [extracellular]	C2H7NO3S	extracellular	C00245	CHEBI:15891
TDP [mitochondrion]	TDP [mitochondrion]	C12H18N4O7P2S	mitochondrion	C00068	CHEBI:45931
UDP-D-galactose [Golgi]	UDP-D-galactose [Golgi]	C15H22N2O17P2	Golgi	C00052	CHEBI:58439
uracil [extracellular]	uracil [extracellular]	C4H4N2O2	extracellular	C00106	CHEBI:17568
urea [extracellular]	urea [extracellular]	CH4N2O	extracellular	C00086	CHEBI:16199
uridine [extracellular]	uridine [extracellular]	C9H12N2O6	extracellular	C00299	CHEBI:16704
UMP [mitochondrion]	UMP [mitochondrion]	C9H11N2O9P	mitochondrion	C00105	CHEBI:57865
UTP [mitochondrion]	UTP [mitochondrion]	C9H11N2O15P3	mitochondrion	C00075	CHEBI:46398
zymosterol [cell envelope]	zymosterol [cell envelope]	C27H44O	cell envelope	C05437	CHEBI:18252
zymosterol [extracellular]	zymosterol [extracellular]	C27H44O	extracellular	C05437	CHEBI:18252
inositol-P-ceramide backbone [Golgi]	inositol-P-ceramide backbone [Golgi]	C6H12NO10P	Golgi		CHEBI:60245
C18:0 chain [cytoplasm]	C18:0 chain [cytoplasm]	C18H36O2	cytoplasm
C24:0 chain [cytoplasm]	C24:0 chain [cytoplasm]	C24H48O2	cytoplasm
C26:0 chain [cytoplasm]	C26:0 chain [cytoplasm]	C26H52O2	cytoplasm
inositol phosphomannosylinositol phosphoceramide backbone [Golgi]	inositol phosphomannosylinositol phosphoceramide backbone [Golgi]	C18H33NO23P2	Golgi		CHEBI:62682
inositol phosphomannosylinositol phosphoceramide A (C24) [Golgi]	inositol phosphomannosylinositol phosphoceramide A (C24) [Golgi]	C60H117NO24P2	Golgi		CHEBI:60439
inositol phosphomannosylinositol phosphoceramide A (C26) [Golgi]	inositol phosphomannosylinositol phosphoceramide A (C26) [Golgi]	C62H121NO24P2	Golgi		CHEBI:62715
inositol phosphomannosylinositol phosphoceramide B' (C24) [Golgi]	inositol phosphomannosylinositol phosphoceramide B' (C24) [Golgi]	C60H117NO25P2	Golgi		CHEBI:60441
inositol phosphomannosylinositol phosphoceramide B' (C26) [Golgi]	inositol phosphomannosylinositol phosphoceramide B' (C26) [Golgi]	C62H121NO25P2	Golgi		CHEBI:62717
inositol phosphomannosylinositol phosphoceramide B (C24) [Golgi]	inositol phosphomannosylinositol phosphoceramide B (C24) [Golgi]	C60H117NO25P2	Golgi		CHEBI:60443
inositol phosphomannosylinositol phosphoceramide B (C26) [Golgi]	inositol phosphomannosylinositol phosphoceramide B (C26) [Golgi]	C62H121NO25P2	Golgi		CHEBI:62719
inositol phosphomannosylinositol phosphoceramide C (C24) [Golgi]	inositol phosphomannosylinositol phosphoceramide C (C24) [Golgi]	C60H117NO26P2	Golgi		CHEBI:60445
inositol phosphomannosylinositol phosphoceramide C (C26) [Golgi]	inositol phosphomannosylinositol phosphoceramide C (C26) [Golgi]	C62H121NO26P2	Golgi		CHEBI:53005
inositol phosphomannosylinositol phosphoceramide D (C24) [Golgi]	inositol phosphomannosylinositol phosphoceramide D (C24) [Golgi]	C60H117NO27P2	Golgi		CHEBI:60446
inositol phosphomannosylinositol phosphoceramide D (C26) [Golgi]	inositol phosphomannosylinositol phosphoceramide D (C26) [Golgi]	C62H121NO27P2	Golgi		CHEBI:62684
mannosylinositol phosphorylceramide backbone [Golgi]	mannosylinositol phosphorylceramide backbone [Golgi]	C12H22NO15P	Golgi		CHEBI:25168
(1->3)-beta-D-glucan [cytoplasm]	(1->3)-beta-D-glucan [cytoplasm]	C6H10O5	cytoplasm	C00965	CHEBI:37671
(S)-3-methyl-2-oxopentanoate [extracellular]	(S)-3-methyl-2-oxopentanoate [extracellular]	C6H9O3	extracellular	C00671	CHEBI:35146
(S)-malate [extracellular]	(S)-malate [extracellular]	C4H4O5	extracellular	C00149	CHEBI:15589
1-acylglycerophosphocholine [extracellular]	1-acylglycerophosphocholine [extracellular]	C9H20NO7PR	extracellular	C04230	CHEBI:11230
2'-deoxyadenosine [extracellular]	2'-deoxyadenosine [extracellular]	C10H13N5O3	extracellular	C00559	CHEBI:17256
2'-deoxyguanosine [extracellular]	2'-deoxyguanosine [extracellular]	C10H13N5O4	extracellular	C00330	CHEBI:17172
2'-deoxyinosine [extracellular]	2'-deoxyinosine [extracellular]	C10H12N4O4	extracellular	C05512	CHEBI:28997
2'-deoxyuridine [extracellular]	2'-deoxyuridine [extracellular]	C9H12N2O5	extracellular	C00526	CHEBI:16450
2-isopropylmalate [extracellular]	2-isopropylmalate [extracellular]	C7H10O5	extracellular	C02504	CHEBI:28107
2-methylbutanol [extracellular]	2-methylbutanol [extracellular]	C5H12O	extracellular		CHEBI:48945
2-methylbutanal [extracellular]	2-methylbutanal [extracellular]	C5H10O	extracellular	C02223	CHEBI:16182
isobutyraldehyde [extracellular]	isobutyraldehyde [extracellular]	C4H8O	extracellular		CHEBI:48943
2-oxoglutarate [extracellular]	2-oxoglutarate [extracellular]	C5H4O5	extracellular	C00026	CHEBI:16810
2-phenylethanol [extracellular]	2-phenylethanol [extracellular]	C8H10O	extracellular	C05853	CHEBI:49000
3-methylbutanal [extracellular]	3-methylbutanal [extracellular]	C5H10O	extracellular	C07329	CHEBI:16638
glycolaldehyde [cytoplasm]	glycolaldehyde [cytoplasm]	C2H4O2	cytoplasm	C00266	CHEBI:17071
4-aminobenzoate [extracellular]	4-aminobenzoate [extracellular]	C7H6NO2	extracellular	C00568	CHEBI:17836
2'-deoxyguanosine [cytoplasm]	2'-deoxyguanosine [cytoplasm]	C10H13N5O4	cytoplasm	C00330	CHEBI:17172
thymidine [cytoplasm]	thymidine [cytoplasm]	C10H14N2O5	cytoplasm	C00214	CHEBI:17748
xanthosine [cytoplasm]	xanthosine [cytoplasm]	C10H12N4O6	cytoplasm	C01762	CHEBI:18107
7,8-diaminononanoate [extracellular]	7,8-diaminononanoate [extracellular]	C9H19N2O2	extracellular	C01037	CHEBI:17830
9H-xanthine [extracellular]	9H-xanthine [extracellular]	C5H4N4O2	extracellular	C00385	CHEBI:17712
acetaldehyde [extracellular]	acetaldehyde [extracellular]	C2H4O	extracellular	C00084	CHEBI:15343
adenine [mitochondrion]	adenine [mitochondrion]	C5H5N5	mitochondrion	C00147	CHEBI:16708
adenosine 3',5'-bismonophosphate [extracellular]	adenosine 3',5'-bismonophosphate [extracellular]	C10H11N5O10P2	extracellular	C00054	CHEBI:58343
trehalose [extracellular]	trehalose [extracellular]	C12H22O11	extracellular	C01083	CHEBI:16551
alpha-D-glucosamine 6-phosphate [extracellular]	alpha-D-glucosamine 6-phosphate [extracellular]	C6H14NO8P	extracellular	C00352	CHEBI:15873
bicarbonate [extracellular]	bicarbonate [extracellular]	CHO3	extracellular	C00288	CHEBI:17544
bicarbonate [nucleus]	bicarbonate [nucleus]	CHO3	nucleus	C00288	CHEBI:17544
carbon dioxide [nucleus]	carbon dioxide [nucleus]	CO2	nucleus	C00011	CHEBI:16526
carbon dioxide [extracellular]	carbon dioxide [extracellular]	CO2	extracellular	C00011	CHEBI:16526
ceramide-1 (C24) [Golgi]	ceramide-1 (C24) [Golgi]	C42H85NO3	Golgi		CHEBI:52961
ceramide-2 (C24) [Golgi]	ceramide-2 (C24) [Golgi]	C42H85NO4	Golgi		CHEBI:52979
ceramide-4 (C24) [Golgi]	ceramide-4 (C24) [Golgi]	C42H85NO6	Golgi		CHEBI:60256
ceramide-1 (C26) [Golgi]	ceramide-1 (C26) [Golgi]	C44H89NO3	Golgi		CHEBI:52962
ceramide-2 (C26) [Golgi]	ceramide-2 (C26) [Golgi]	C44H89NO4	Golgi		CHEBI:52980
ceramide-4 (C26) [Golgi]	ceramide-4 (C26) [Golgi]	C44H89NO6	Golgi		CHEBI:60384
choline [cell envelope]	choline [cell envelope]	C5H14NO	cell envelope	C00114	CHEBI:15354
citrate [extracellular]	citrate [extracellular]	C6H5O7	extracellular	C00158	CHEBI:16947
D-arabinose [extracellular]	D-arabinose [extracellular]	C5H10O5	extracellular	C00216	CHEBI:17108
D-glucitol [extracellular]	D-glucitol [extracellular]	C6H14O6	extracellular	C00794	CHEBI:17924
D-ribose [extracellular]	D-ribose [extracellular]	C5H10O5	extracellular	C00121	CHEBI:16988
D-xylose [extracellular]	D-xylose [extracellular]	C5H10O5	extracellular	C00181	CHEBI:15936
decanoate [extracellular]	decanoate [extracellular]	C10H19O2	extracellular	C01571	CHEBI:27689
deoxycytidine [extracellular]	deoxycytidine [extracellular]	C9H13N3O4	extracellular	C00881	CHEBI:15698
dTTP [extracellular]	dTTP [extracellular]	C10H14N2O14P3	extracellular	C00459	CHEBI:58370
ergosterol [lipid particle]	ergosterol [lipid particle]	C28H44O	lipid particle	C01694	CHEBI:16933
ethanol [extracellular]	ethanol [extracellular]	C2H6O	extracellular	C00469	CHEBI:16236
decanoate [cytoplasm]	decanoate [cytoplasm]	C10H19O2	cytoplasm	C01571	CHEBI:27689
laurate [cytoplasm]	laurate [cytoplasm]	C12H23O2	cytoplasm	C02679	CHEBI:18262
myristate [cytoplasm]	myristate [cytoplasm]	C14H27O2	cytoplasm	C06424	CHEBI:30807
palmitate [cytoplasm]	palmitate [cytoplasm]	C16H31O2	cytoplasm	C00249	CHEBI:7896
palmitoleate [cytoplasm]	palmitoleate [cytoplasm]	C16H29O2	cytoplasm	C08362	CHEBI:32372
palmitoleate [peroxisome]	palmitoleate [peroxisome]	C16H29O2	peroxisome	C08362	CHEBI:32372
octanoate [cytoplasm]	octanoate [cytoplasm]	C8H15O2	cytoplasm	C06423	CHEBI:25646
myristate [extracellular]	myristate [extracellular]	C14H27O2	extracellular	C06424	CHEBI:30807
formate [extracellular]	formate [extracellular]	CHO2	extracellular	C00058	CHEBI:15740
fumarate [extracellular]	fumarate [extracellular]	C4H2O4	extracellular	C00122	CHEBI:29806
glutathione disulfide [extracellular]	glutathione disulfide [extracellular]	C20H30N6O12S2	extracellular	C00127	CHEBI:58297
glycolaldehyde [extracellular]	glycolaldehyde [extracellular]	C2H4O2	extracellular	C00266	CHEBI:17071
glyoxylate [extracellular]	glyoxylate [extracellular]	C2HO3	extracellular	C00048	CHEBI:36655
guanosine [extracellular]	guanosine [extracellular]	C10H13N5O5	extracellular	C00387	CHEBI:16750
H+ [lipid particle]	H+ [lipid particle]	H	lipid particle	C00080	CHEBI:24636
hexacosanoyl-CoA [cytoplasm]	hexacosanoyl-CoA [cytoplasm]	C47H86N7O17P3S	cytoplasm		CHEBI:52966
hexadecanal [extracellular]	hexadecanal [extracellular]	C16H32O	extracellular	C00517	CHEBI:17600
palmitate [extracellular]	palmitate [extracellular]	C16H31O2	extracellular	C00249	CHEBI:7896
palmitoleate [extracellular]	palmitoleate [extracellular]	C16H29O2	extracellular	C08362	CHEBI:32372
hypoxanthine [extracellular]	hypoxanthine [extracellular]	C5H4N4O	extracellular	C00262	CHEBI:17368
indol-3-ylacetaldehyde [extracellular]	indol-3-ylacetaldehyde [extracellular]	C10H9NO	extracellular	C00637	CHEBI:18086
inosine [extracellular]	inosine [extracellular]	C10H12N4O5	extracellular	C00294	CHEBI:17596
isoamylol [extracellular]	isoamylol [extracellular]	C5H12O	extracellular	C07328	CHEBI:15837
isobutanol [extracellular]	isobutanol [extracellular]	C4H10O	extracellular	C14710	CHEBI:46645
L-arabinitol [extracellular]	L-arabinitol [extracellular]	C5H12O5	extracellular	C00532	CHEBI:18403
L-arabinose [extracellular]	L-arabinose [extracellular]	C5H10O5	extracellular	C00259	CHEBI:30849
L-glucitol [extracellular]	L-glucitol [extracellular]	C6H14O6	extracellular	C01722	CHEBI:28789
L-homoserine [extracellular]	L-homoserine [extracellular]	C4H9NO3	extracellular	C00263	CHEBI:15699
L-sorbose [extracellular]	L-sorbose [extracellular]	C6H12O6	extracellular	C00247	CHEBI:17266
laurate [extracellular]	laurate [extracellular]	C12H23O2	extracellular	C02679	CHEBI:18262
mannan [cytoplasm]	mannan [cytoplasm]	C6H12O6	cytoplasm	C00464	CHEBI:28808
NMN [extracellular]	NMN [extracellular]	C11H14N2O8P	extracellular	C00455	CHEBI:14649
oxygen [extracellular]	oxygen [extracellular]	O2	extracellular	C00007	CHEBI:15379
stearate [extracellular]	stearate [extracellular]	C18H35O2	extracellular	C01530	CHEBI:25629
octanoate [extracellular]	octanoate [extracellular]	C8H15O2	extracellular	C06423	CHEBI:25646
oxaloacetate [extracellular]	oxaloacetate [extracellular]	C4H2O5	extracellular	C00036	CHEBI:16452
palmitoyl-CoA [cytoplasm]	palmitoyl-CoA [cytoplasm]	C37H62N7O17P3S	cytoplasm	C00154	CHEBI:57379
phenylacetaldehyde [extracellular]	phenylacetaldehyde [extracellular]	C8H8O	extracellular	C00601	CHEBI:16424
phosphate [vacuole]	phosphate [vacuole]	HO4P	vacuole	C00009	CHEBI:43474
succinate [extracellular]	succinate [extracellular]	C4H4O4	extracellular	C00042	CHEBI:30031
tetracosanoyl-CoA [cytoplasm]	tetracosanoyl-CoA [cytoplasm]	C45H82N7O17P3S	cytoplasm	C16529	CHEBI:52974
thymidine [extracellular]	thymidine [extracellular]	C10H14N2O5	extracellular	C00214	CHEBI:17748
tryptophol [extracellular]	tryptophol [extracellular]	C10H11NO	extracellular	C00955	CHEBI:17890
xanthosine [extracellular]	xanthosine [extracellular]	C10H12N4O6	extracellular	C01762	CHEBI:18107
xylitol [extracellular]	xylitol [extracellular]	C5H12O5	extracellular	C00379	CHEBI:17151
lipid [cytoplasm]	lipid [cytoplasm]		cytoplasm	C01356	CHEBI:18059
lipid backbone [cytoplasm]	lipid backbone [cytoplasm]		cytoplasm
lipid chain [cytoplasm]	lipid chain [cytoplasm]		cytoplasm
biomass [cytoplasm]	biomass [cytoplasm]		cytoplasm
kynurenic acid [cytoplasm]	kynurenic acid [cytoplasm]	C10H7NO3	cytoplasm	C01717	CHEBI:18344
quinaldic acid [cytoplasm]	quinaldic acid [cytoplasm]	C10H7NO2	cytoplasm	C06325	CHEBI:18386
coenzyme A [lipid particle]	coenzyme A [lipid particle]	C21H32N7O16P3S	lipid particle	C00010	CHEBI:57287
14-demethyllanosterol [extracellular]	14-demethyllanosterol [extracellular]	C29H48O	extracellular	C05108	CHEBI:18364
ergosta-5,7,22,24(28)-tetraen-3beta-ol [extracellular]	ergosta-5,7,22,24(28)-tetraen-3beta-ol [extracellular]	C28H42O	extracellular	C05440	CHEBI:18249
stearoyl-CoA [cytoplasm]	stearoyl-CoA [cytoplasm]	C39H66N7O17P3S	cytoplasm	C00412	CHEBI:57394
acetoacetyl-ACP [mitochondrion]	acetoacetyl-ACP [mitochondrion]	C4H5O2SR	mitochondrion	C05744	CHEBI:2393
butanoyl-ACP [mitochondrion]	butanoyl-ACP [mitochondrion]	C4H7OSR	mitochondrion	C05745	CHEBI:3247
3-oxo-hexanoyl-ACP [mitochondrion]	3-oxo-hexanoyl-ACP [mitochondrion]	C6H9O2SR	mitochondrion	C05746	CHEBI:1642
hexanoyl-ACP [mitochondrion]	hexanoyl-ACP [mitochondrion]	C6H11OSR	mitochondrion	C05749	CHEBI:5704
3-oxo-octanoyl-ACP [mitochondrion]	3-oxo-octanoyl-ACP [mitochondrion]	C8H13O2SR	mitochondrion	C05750	CHEBI:1646
3-hydroxybutanoyl-ACP [mitochondrion]	3-hydroxybutanoyl-ACP [mitochondrion]	C4H7O2SR	mitochondrion	C04618
3-hydroxyhexanoyl-ACP [mitochondrion]	3-hydroxyhexanoyl-ACP [mitochondrion]	C6H11O2SR	mitochondrion	C05747	CHEBI:326
3-hydroxyoctanoyl-ACP [mitochondrion]	3-hydroxyoctanoyl-ACP [mitochondrion]	C18H35O2S	mitochondrion	C16220	CHEBI:80387
trans-but-2-enoyl-ACP [mitochondrion]	trans-but-2-enoyl-ACP [mitochondrion]	C4H5OS	mitochondrion		CHEBI:132146
trans-hex-2-enoyl-ACP [mitochondrion]	trans-hex-2-enoyl-ACP [mitochondrion]	C6H9OSR	mitochondrion	C05748	CHEBI:10727
trans-oct-2-enoyl-ACP [mitochondrion]	trans-oct-2-enoyl-ACP [mitochondrion]	C8H13OSR	mitochondrion	C05751
octanoyl-ACP [mitochondrion]	octanoyl-ACP [mitochondrion]	C8H15OSR	mitochondrion	C05752	CHEBI:7725
lauroyl-CoA [endoplasmic reticulum membrane]	lauroyl-CoA [endoplasmic reticulum membrane]	C33H54N7O17P3S	endoplasmic reticulum membrane	C01832	CHEBI:57375
malonyl-CoA [endoplasmic reticulum membrane]	malonyl-CoA [endoplasmic reticulum membrane]	C24H33N7O19P3S	endoplasmic reticulum membrane	C00083	CHEBI:57384
H+ [endoplasmic reticulum membrane]	H+ [endoplasmic reticulum membrane]	H	endoplasmic reticulum membrane	C00080	CHEBI:24636
carbon dioxide [endoplasmic reticulum membrane]	carbon dioxide [endoplasmic reticulum membrane]	CO2	endoplasmic reticulum membrane	C00011	CHEBI:16526
3-oxotetradecanoyl-CoA [endoplasmic reticulum membrane]	3-oxotetradecanoyl-CoA [endoplasmic reticulum membrane]	C35H60N7O18P3S	endoplasmic reticulum membrane	C05261	CHEBI:28726
myristoyl-CoA [endoplasmic reticulum membrane]	myristoyl-CoA [endoplasmic reticulum membrane]	C35H58N7O17P3S	endoplasmic reticulum membrane	C02593	CHEBI:57385
3-oxopalmitoyl-CoA [endoplasmic reticulum membrane]	3-oxopalmitoyl-CoA [endoplasmic reticulum membrane]	C37H60N7O18P3S	endoplasmic reticulum membrane	C05259	CHEBI:57349
palmitoyl-CoA [endoplasmic reticulum membrane]	palmitoyl-CoA [endoplasmic reticulum membrane]	C37H62N7O17P3S	endoplasmic reticulum membrane	C00154	CHEBI:57379
3-oxooctadecanoyl-CoA [endoplasmic reticulum membrane]	3-oxooctadecanoyl-CoA [endoplasmic reticulum membrane]	C39H68N7O18P3S	endoplasmic reticulum membrane	C16216	CHEBI:50571
stearoyl-CoA [endoplasmic reticulum membrane]	stearoyl-CoA [endoplasmic reticulum membrane]	C39H66N7O17P3S	endoplasmic reticulum membrane	C00412	CHEBI:57394
3-oxoicosanoyl-CoA [endoplasmic reticulum membrane]	3-oxoicosanoyl-CoA [endoplasmic reticulum membrane]	C41H72N7O18P3S	endoplasmic reticulum membrane		CHEBI:52327
icosanoyl-CoA [endoplasmic reticulum membrane]	icosanoyl-CoA [endoplasmic reticulum membrane]	C41H74N7O17P3S	endoplasmic reticulum membrane	C02041	CHEBI:15527
3-oxodocosanoyl-CoA [endoplasmic reticulum membrane]	3-oxodocosanoyl-CoA [endoplasmic reticulum membrane]	C43H76N7O18P3S	endoplasmic reticulum membrane		CHEBI:52328
docosanoyl-CoA [endoplasmic reticulum membrane]	docosanoyl-CoA [endoplasmic reticulum membrane]	C43H78N7O17P3S	endoplasmic reticulum membrane	C16528	CHEBI:65088
3-oxotetracosanoyl-CoA [endoplasmic reticulum membrane]	3-oxotetracosanoyl-CoA [endoplasmic reticulum membrane]	C45H80N7O18P3S	endoplasmic reticulum membrane		CHEBI:52329
tetracosanoyl-CoA [endoplasmic reticulum membrane]	tetracosanoyl-CoA [endoplasmic reticulum membrane]	C45H82N7O17P3S	endoplasmic reticulum membrane	C16529	CHEBI:52974
3-oxohexacosanoyl-CoA [endoplasmic reticulum membrane]	3-oxohexacosanoyl-CoA [endoplasmic reticulum membrane]	C47H84N7O18P3S	endoplasmic reticulum membrane		CHEBI:52977
NADPH [endoplasmic reticulum membrane]	NADPH [endoplasmic reticulum membrane]	C21H26N7O17P3	endoplasmic reticulum membrane	C00005	CHEBI:57783
NADP(+) [endoplasmic reticulum membrane]	NADP(+) [endoplasmic reticulum membrane]	C21H25N7O17P3	endoplasmic reticulum membrane	C00006	CHEBI:58349
(S)-3-hydroxytetradecanoyl-CoA [endoplasmic reticulum membrane]	(S)-3-hydroxytetradecanoyl-CoA [endoplasmic reticulum membrane]	C35H62N7O18P3S	endoplasmic reticulum membrane	C05260	CHEBI:27466
(S)-3-hydroxypalmitoyl-CoA [endoplasmic reticulum membrane]	(S)-3-hydroxypalmitoyl-CoA [endoplasmic reticulum membrane]	C37H66N7O18P3S	endoplasmic reticulum membrane	C05258	CHEBI:27402
3-hydroxyoctadecanoyl-CoA [endoplasmic reticulum membrane]	3-hydroxyoctadecanoyl-CoA [endoplasmic reticulum membrane]	C39H70N7O18P3S	endoplasmic reticulum membrane	C16217	CHEBI:50583
3-hydroxyicosanoyl-CoA [endoplasmic reticulum membrane]	3-hydroxyicosanoyl-CoA [endoplasmic reticulum membrane]	C41H74N7O18P3S	endoplasmic reticulum membrane		CHEBI:52324
3-hydroxydocosanoyl-CoA [endoplasmic reticulum membrane]	3-hydroxydocosanoyl-CoA [endoplasmic reticulum membrane]	C43H78N7O18P3S	endoplasmic reticulum membrane		CHEBI:52325
3-hydroxytetracosanoyl-CoA [endoplasmic reticulum membrane]	3-hydroxytetracosanoyl-CoA [endoplasmic reticulum membrane]	C45H82N7O18P3S	endoplasmic reticulum membrane		CHEBI:52326
(S)-3-hydroxyhexacosanoyl-CoA [endoplasmic reticulum membrane]	(S)-3-hydroxyhexacosanoyl-CoA [endoplasmic reticulum membrane]	C47H86N7O18P3S	endoplasmic reticulum membrane		CHEBI:52976
H2O [endoplasmic reticulum membrane]	H2O [endoplasmic reticulum membrane]	H2O	endoplasmic reticulum membrane	C00001	CHEBI:15377
trans-tetradec-2-enoyl-CoA [endoplasmic reticulum membrane]	trans-tetradec-2-enoyl-CoA [endoplasmic reticulum membrane]	C35H56N7O17P3S	endoplasmic reticulum membrane	C05273	CHEBI:61405
trans-hexadec-2-enoyl-CoA [endoplasmic reticulum membrane]	trans-hexadec-2-enoyl-CoA [endoplasmic reticulum membrane]	C37H64N7O17P3S	endoplasmic reticulum membrane	C05272
trans-octadec-2-enoyl-CoA [endoplasmic reticulum membrane]	trans-octadec-2-enoyl-CoA [endoplasmic reticulum membrane]	C39H68N7O17P3S	endoplasmic reticulum membrane	C16218	CHEBI:50570
trans-icos-2-enoyl-CoA [endoplasmic reticulum membrane]	trans-icos-2-enoyl-CoA [endoplasmic reticulum membrane]	C41H72N7O17P3S	endoplasmic reticulum membrane
trans-docos-2-enoyl-CoA [endoplasmic reticulum membrane]	trans-docos-2-enoyl-CoA [endoplasmic reticulum membrane]	C33H56N7O17P3S	endoplasmic reticulum membrane
trans-tetracos-2-enoyl-CoA [endoplasmic reticulum membrane]	trans-tetracos-2-enoyl-CoA [endoplasmic reticulum membrane]	C45H80N7O17P3S	endoplasmic reticulum membrane		CHEBI:75068
trans-hexacos-2-enoyl-CoA [endoplasmic reticulum membrane]	trans-hexacos-2-enoyl-CoA [endoplasmic reticulum membrane]	C47H84N7O17P3S	endoplasmic reticulum membrane		CHEBI:52975
hexacosanoyl-CoA [endoplasmic reticulum membrane]	hexacosanoyl-CoA [endoplasmic reticulum membrane]	C47H86N7O17P3S	endoplasmic reticulum membrane		CHEBI:52966
oxygen [endoplasmic reticulum membrane]	oxygen [endoplasmic reticulum membrane]	O2	endoplasmic reticulum membrane	C00007	CHEBI:15379
NADH [endoplasmic reticulum membrane]	NADH [endoplasmic reticulum membrane]	C21H27N7O14P2	endoplasmic reticulum membrane	C00004	CHEBI:57945
NAD [endoplasmic reticulum membrane]	NAD [endoplasmic reticulum membrane]	C21H26N7O14P2	endoplasmic reticulum membrane	C00003	CHEBI:57540
butyrate [extracellular]	butyrate [extracellular]	C4H7O2	extracellular	C00246	CHEBI:17968
hexanoate [extracellular]	hexanoate [extracellular]	C6H11O2	extracellular	C01585	CHEBI:17120
oleate [extracellular]	oleate [extracellular]	C18H33O2	extracellular	C00712	CHEBI:30823
butyrate [cytoplasm]	butyrate [cytoplasm]	C4H7O2	cytoplasm	C00246	CHEBI:17968
hexanoate [cytoplasm]	hexanoate [cytoplasm]	C6H11O2	cytoplasm	C01585	CHEBI:17120
oleate [cytoplasm]	oleate [cytoplasm]	C18H33O2	cytoplasm	C00712	CHEBI:30823
ATP [endoplasmic reticulum membrane]	ATP [endoplasmic reticulum membrane]	C10H12N5O13P3	endoplasmic reticulum membrane	C00002	CHEBI:30616
laurate [endoplasmic reticulum membrane]	laurate [endoplasmic reticulum membrane]	C12H23O2	endoplasmic reticulum membrane	C02679	CHEBI:18262
AMP [endoplasmic reticulum membrane]	AMP [endoplasmic reticulum membrane]	C10H12N5O7P	endoplasmic reticulum membrane	C00020	CHEBI:456215
diphosphate [endoplasmic reticulum membrane]	diphosphate [endoplasmic reticulum membrane]	HO7P2	endoplasmic reticulum membrane	C00013	CHEBI:33019
myristate [endoplasmic reticulum membrane]	myristate [endoplasmic reticulum membrane]	C14H27O2	endoplasmic reticulum membrane	C06424	CHEBI:30807
palmitate [endoplasmic reticulum membrane]	palmitate [endoplasmic reticulum membrane]	C16H31O2	endoplasmic reticulum membrane	C00249	CHEBI:7896
palmitoleate [endoplasmic reticulum membrane]	palmitoleate [endoplasmic reticulum membrane]	C16H29O2	endoplasmic reticulum membrane	C08362	CHEBI:32372
stearate [endoplasmic reticulum membrane]	stearate [endoplasmic reticulum membrane]	C18H35O2	endoplasmic reticulum membrane	C01530	CHEBI:25629
oleate [endoplasmic reticulum membrane]	oleate [endoplasmic reticulum membrane]	C18H33O2	endoplasmic reticulum membrane	C00712	CHEBI:30823
ATP [lipid particle]	ATP [lipid particle]	C10H12N5O13P3	lipid particle	C00002	CHEBI:30616
laurate [lipid particle]	laurate [lipid particle]	C12H23O2	lipid particle	C02679	CHEBI:18262
AMP [lipid particle]	AMP [lipid particle]	C10H12N5O7P	lipid particle	C00020	CHEBI:456215
lauroyl-CoA [lipid particle]	lauroyl-CoA [lipid particle]	C33H54N7O17P3S	lipid particle	C01832	CHEBI:57375
myristate [lipid particle]	myristate [lipid particle]	C14H27O2	lipid particle	C06424	CHEBI:30807
myristoyl-CoA [lipid particle]	myristoyl-CoA [lipid particle]	C35H58N7O17P3S	lipid particle	C02593	CHEBI:57385
palmitate [lipid particle]	palmitate [lipid particle]	C16H31O2	lipid particle	C00249	CHEBI:7896
palmitoyl-CoA [lipid particle]	palmitoyl-CoA [lipid particle]	C37H62N7O17P3S	lipid particle	C00154	CHEBI:57379
palmitoleate [lipid particle]	palmitoleate [lipid particle]	C16H29O2	lipid particle	C08362	CHEBI:32372
palmitoleoyl-CoA(4-) [lipid particle]	palmitoleoyl-CoA(4-) [lipid particle]	C37H60N7O17P3S	lipid particle	C21072	CHEBI:61540
stearate [lipid particle]	stearate [lipid particle]	C18H35O2	lipid particle	C01530	CHEBI:25629
stearoyl-CoA [lipid particle]	stearoyl-CoA [lipid particle]	C39H66N7O17P3S	lipid particle	C00412	CHEBI:57394
oleate [lipid particle]	oleate [lipid particle]	C18H33O2	lipid particle	C00712	CHEBI:30823
oleoyl-CoA [lipid particle]	oleoyl-CoA [lipid particle]	C39H64N7O17P3S	lipid particle	C00510	CHEBI:57387
palmitoleoyl-CoA(4-) [peroxisome]	palmitoleoyl-CoA(4-) [peroxisome]	C37H60N7O17P3S	peroxisome	C21072	CHEBI:61540
oleoyl-CoA [peroxisome]	oleoyl-CoA [peroxisome]	C39H64N7O17P3S	peroxisome	C00510	CHEBI:57387
oleate [peroxisome]	oleate [peroxisome]	C18H33O2	peroxisome	C00712	CHEBI:30823
ATP [cell envelope]	ATP [cell envelope]	C10H12N5O13P3	cell envelope	C00002	CHEBI:30616
coenzyme A [cell envelope]	coenzyme A [cell envelope]	C21H32N7O16P3S	cell envelope	C00010	CHEBI:57287
arachidate [cell envelope]	arachidate [cell envelope]	C20H39O2	cell envelope		CHEBI:32360
AMP [cell envelope]	AMP [cell envelope]	C10H12N5O7P	cell envelope	C00020	CHEBI:456215
diphosphate [cell envelope]	diphosphate [cell envelope]	HO7P2	cell envelope	C00013	CHEBI:33019
icosanoyl-CoA [cell envelope]	icosanoyl-CoA [cell envelope]	C41H74N7O17P3S	cell envelope	C02041	CHEBI:15527
behenate [cell envelope]	behenate [cell envelope]	C22H43O2	cell envelope	C08281	CHEBI:23858
docosanoyl-CoA [cell envelope]	docosanoyl-CoA [cell envelope]	C43H78N7O17P3S	cell envelope	C16528	CHEBI:65088
lignoceric acid [cell envelope]	lignoceric acid [cell envelope]	C24H47O2	cell envelope	C08320	CHEBI:31014
tetracosanoyl-CoA [cell envelope]	tetracosanoyl-CoA [cell envelope]	C45H82N7O17P3S	cell envelope	C16529	CHEBI:52974
cerotic acid [cell envelope]	cerotic acid [cell envelope]	C26H51O2	cell envelope		CHEBI:31013
hexacosanoyl-CoA [cell envelope]	hexacosanoyl-CoA [cell envelope]	C47H86N7O17P3S	cell envelope		CHEBI:52966
behenate [endoplasmic reticulum membrane]	behenate [endoplasmic reticulum membrane]	C22H43O2	endoplasmic reticulum membrane	C08281	CHEBI:23858
lignoceric acid [endoplasmic reticulum membrane]	lignoceric acid [endoplasmic reticulum membrane]	C24H47O2	endoplasmic reticulum membrane	C08320	CHEBI:31014
cerotic acid [endoplasmic reticulum membrane]	cerotic acid [endoplasmic reticulum membrane]	C26H51O2	endoplasmic reticulum membrane		CHEBI:31013
behenate [lipid particle]	behenate [lipid particle]	C22H43O2	lipid particle	C08281	CHEBI:23858
docosanoyl-CoA [lipid particle]	docosanoyl-CoA [lipid particle]	C43H78N7O17P3S	lipid particle	C16528	CHEBI:65088
lignoceric acid [lipid particle]	lignoceric acid [lipid particle]	C24H47O2	lipid particle	C08320	CHEBI:31014
tetracosanoyl-CoA [lipid particle]	tetracosanoyl-CoA [lipid particle]	C45H82N7O17P3S	lipid particle	C16529	CHEBI:52974
cerotic acid [lipid particle]	cerotic acid [lipid particle]	C26H51O2	lipid particle		CHEBI:31013
hexacosanoyl-CoA [lipid particle]	hexacosanoyl-CoA [lipid particle]	C47H86N7O17P3S	lipid particle		CHEBI:52966
lauroyl-CoA [cytoplasm]	lauroyl-CoA [cytoplasm]	C33H54N7O17P3S	cytoplasm	C01832	CHEBI:57375
myristoyl-CoA [cytoplasm]	myristoyl-CoA [cytoplasm]	C35H58N7O17P3S	cytoplasm	C02593	CHEBI:57385
palmitoleoyl-CoA(4-) [cytoplasm]	palmitoleoyl-CoA(4-) [cytoplasm]	C37H60N7O17P3S	cytoplasm	C21072	CHEBI:61540
oleoyl-CoA [cytoplasm]	oleoyl-CoA [cytoplasm]	C39H64N7O17P3S	cytoplasm	C00510	CHEBI:57387
icosanoyl-CoA [cytoplasm]	icosanoyl-CoA [cytoplasm]	C41H74N7O17P3S	cytoplasm	C02041	CHEBI:15527
icosanoyl-CoA [peroxisome]	icosanoyl-CoA [peroxisome]	C41H74N7O17P3S	peroxisome	C02041	CHEBI:15527
docosanoyl-CoA [cytoplasm]	docosanoyl-CoA [cytoplasm]	C43H78N7O17P3S	cytoplasm	C16528	CHEBI:65088
docosanoyl-CoA [peroxisome]	docosanoyl-CoA [peroxisome]	C43H78N7O17P3S	peroxisome	C16528	CHEBI:65088
butyrate [peroxisome]	butyrate [peroxisome]	C4H7O2	peroxisome	C00246	CHEBI:17968
hexanoate [peroxisome]	hexanoate [peroxisome]	C6H11O2	peroxisome	C01585	CHEBI:17120
butanoyl-CoA [peroxisome]	butanoyl-CoA [peroxisome]	C25H42N7O17P3S	peroxisome	C00136	CHEBI:15517
hexanoyl-CoA [peroxisome]	hexanoyl-CoA [peroxisome]	C27H46N7O17P3S	peroxisome	C05270	CHEBI:27540
but-2-enoyl-CoA [peroxisome]	but-2-enoyl-CoA [peroxisome]	C25H40N7O17P3S	peroxisome	C00877	CHEBI:36926
trans-hex-2-enoyl-CoA [peroxisome]	trans-hex-2-enoyl-CoA [peroxisome]	C27H44N7O17P3S	peroxisome	C05271	CHEBI:28706
trans-oct-2-enoyl-CoA [peroxisome]	trans-oct-2-enoyl-CoA [peroxisome]	C29H48N7O17P3S	peroxisome	C05276	CHEBI:27537
trans-icos-2-enoyl-CoA [peroxisome]	trans-icos-2-enoyl-CoA [peroxisome]	C41H72N7O17P3S	peroxisome
trans-docos-2-enoyl-CoA [peroxisome]	trans-docos-2-enoyl-CoA [peroxisome]	C33H56N7O17P3S	peroxisome
trans-tetracos-2-enoyl-CoA [peroxisome]	trans-tetracos-2-enoyl-CoA [peroxisome]	C45H80N7O17P3S	peroxisome		CHEBI:75068
trans-2,cis-9-hexadecadienoyl-CoA [peroxisome]	trans-2,cis-9-hexadecadienoyl-CoA [peroxisome]	C37H62N7O17P3S	peroxisome		CHEBI:76889
cis-tetradec-7-enoyl-CoA [peroxisome]	cis-tetradec-7-enoyl-CoA [peroxisome]	C35H60N7O17P3S	peroxisome
trans-2,cis-7-tetradecadienoyl-CoA [peroxisome]	trans-2,cis-7-tetradecadienoyl-CoA [peroxisome]	C35H58N7O17P3S	peroxisome		CHEBI:88067
cis-dodec-5-enoyl-CoA [peroxisome]	cis-dodec-5-enoyl-CoA [peroxisome]	C33H56N7O17P3S	peroxisome
trans-2,cis-5-dodecadienoyl-CoA [peroxisome]	trans-2,cis-5-dodecadienoyl-CoA [peroxisome]	C35H54N7O17P3S	peroxisome
trans-2,cis-9-octadecadienoyl-CoA [peroxisome]	trans-2,cis-9-octadecadienoyl-CoA [peroxisome]	C39H66N7O17P3S	peroxisome	C02050	CHEBI:15530
cis-hexadec-7-enoyl-CoA [peroxisome]	cis-hexadec-7-enoyl-CoA [peroxisome]	C37H64N7O17P3S	peroxisome		CHEBI:88008
trans-2,cis-7-hexadecadienoyl-CoA [peroxisome]	trans-2,cis-7-hexadecadienoyl-CoA [peroxisome]	C37H62N7O17P3S	peroxisome		CHEBI:88086
cis-tetradec-5-enoyl-CoA [peroxisome]	cis-tetradec-5-enoyl-CoA [peroxisome]	C35H60N7O17P3S	peroxisome		CHEBI:70712
trans-2,cis-5-tetradecadienoyl-CoA [peroxisome]	trans-2,cis-5-tetradecadienoyl-CoA [peroxisome]	C35H58N7O17P3S	peroxisome
(R)-3-hydroxydecanoyl-CoA [peroxisome]	(R)-3-hydroxydecanoyl-CoA [peroxisome]	C31H54N7O18P3S	peroxisome	C05264	CHEBI:28325
(R)-3-hydroxylauroyl-CoA [peroxisome]	(R)-3-hydroxylauroyl-CoA [peroxisome]	C33H58N7O18P3S	peroxisome	C05262	CHEBI:27668
(S)-3-hydroxypalmitoyl-CoA [peroxisome]	(S)-3-hydroxypalmitoyl-CoA [peroxisome]	C37H66N7O18P3S	peroxisome	C05258	CHEBI:27402
3-hydroxyoctadecanoyl-CoA [peroxisome]	3-hydroxyoctadecanoyl-CoA [peroxisome]	C39H70N7O18P3S	peroxisome	C16217	CHEBI:50583
(S)-3-hydroxyhexacosanoyl-CoA [peroxisome]	(S)-3-hydroxyhexacosanoyl-CoA [peroxisome]	C47H86N7O18P3S	peroxisome		CHEBI:52976
(R)-3-hydroxybutanoyl-CoA [peroxisome]	(R)-3-hydroxybutanoyl-CoA [peroxisome]	C25H42N7O18P3S	peroxisome	C03561	CHEBI:15452
(R)-3-hydroxyhexanoyl-CoA [peroxisome]	(R)-3-hydroxyhexanoyl-CoA [peroxisome]	C27H46N7O18P3S	peroxisome		CHEBI:74474
(R)-3-hydroxyoctanoyl-CoA [peroxisome]	(R)-3-hydroxyoctanoyl-CoA [peroxisome]	C29H50N7O18P3S	peroxisome	C05278	CHEBI:28573
(R)-3-hydroxyicosanoyl-CoA [peroxisome]	(R)-3-hydroxyicosanoyl-CoA [peroxisome]	C41H74N7O18P3S	peroxisome		CHEBI:76453
(R)-3-hydroxydocosanoyl-CoA [peroxisome]	(R)-3-hydroxydocosanoyl-CoA [peroxisome]	C43H74N7O18P3S	peroxisome		CHEBI:76375
(R)-3-hydroxytetracosanoyl-CoA [peroxisome]	(R)-3-hydroxytetracosanoyl-CoA [peroxisome]	C45H82N7O18P3S	peroxisome		CHEBI:76463
(R)-3-hydroxy-cis-hexadec-9-enoyl-CoA [peroxisome]	(R)-3-hydroxy-cis-hexadec-9-enoyl-CoA [peroxisome]	C39H68N7O18P3S	peroxisome
(R)-3-hydroxy-cis-tetradec-7-enoyl-CoA [peroxisome]	(R)-3-hydroxy-cis-tetradec-7-enoyl-CoA [peroxisome]		peroxisome
(R)-3-hydroxy-cis-dodec-5-enoyl-CoA [peroxisome]	(R)-3-hydroxy-cis-dodec-5-enoyl-CoA [peroxisome]		peroxisome
(R)-3-hydroxy-cis-octadec-9-enoyl-CoA [peroxisome]	(R)-3-hydroxy-cis-octadec-9-enoyl-CoA [peroxisome]	C39H68N7O18P3S	peroxisome		CHEBI:87781
(R)-3-hydroxy-cis-hexadec-7-enoyl-CoA [peroxisome]	(R)-3-hydroxy-cis-hexadec-7-enoyl-CoA [peroxisome]	C37H64N7O18P3S	peroxisome		CHEBI:88087
(R)-3-hydroxy-cis-tetradec-5-enoyl-CoA [peroxisome]	(R)-3-hydroxy-cis-tetradec-5-enoyl-CoA [peroxisome]	C35H60N7O18P3S	peroxisome		CHEBI:88072
acetoacetyl-CoA [peroxisome]	acetoacetyl-CoA [peroxisome]	C25H36N7O18P3S	peroxisome	C00332	CHEBI:57286
3-oxohexanoyl-CoA [peroxisome]	3-oxohexanoyl-CoA [peroxisome]	C27H44N7O18P3S	peroxisome	C05269	CHEBI:27648
3-oxooctanoyl-CoA [peroxisome]	3-oxooctanoyl-CoA [peroxisome]	C29H48N7O18P3S	peroxisome	C05267	CHEBI:28264
3-oxoicosanoyl-CoA [peroxisome]	3-oxoicosanoyl-CoA [peroxisome]	C41H72N7O18P3S	peroxisome		CHEBI:52327
3-oxodocosanoyl-CoA [peroxisome]	3-oxodocosanoyl-CoA [peroxisome]	C43H76N7O18P3S	peroxisome		CHEBI:52328
3-oxotetracosanoyl-CoA [peroxisome]	3-oxotetracosanoyl-CoA [peroxisome]	C45H80N7O18P3S	peroxisome		CHEBI:52329
3-oxo-cis-hexadec-9-enoyl-CoA [peroxisome]	3-oxo-cis-hexadec-9-enoyl-CoA [peroxisome]	C37H64N7O17P3S	peroxisome		CHEBI:53152
3-oxo-cis-tetradec-7-enoyl-CoA [peroxisome]	3-oxo-cis-tetradec-7-enoyl-CoA [peroxisome]	C35H60N7O17P3S	peroxisome
3-oxo-cis-dodec-5-enoyl-CoA [peroxisome]	3-oxo-cis-dodec-5-enoyl-CoA [peroxisome]		peroxisome
3-oxo-cis-octadec-9-enoyl-CoA [peroxisome]	3-oxo-cis-octadec-9-enoyl-CoA [peroxisome]	C39H68N7O17P3S	peroxisome		CHEBI:78146
3-oxo-cis-hexadec-7-enoyl-CoA [peroxisome]	3-oxo-cis-hexadec-7-enoyl-CoA [peroxisome]	C37H64N7O17P3S	peroxisome
3-oxo-cis-tetradec-5-enoyl-CoA [peroxisome]	3-oxo-cis-tetradec-5-enoyl-CoA [peroxisome]	C35H60N7O17P3S	peroxisome
cis-dec-3-enoyl-CoA [peroxisome]	cis-dec-3-enoyl-CoA [peroxisome]	C31H52N7O17P3S	peroxisome
cis-dodec-3-enoyl-CoA [peroxisome]	cis-dodec-3-enoyl-CoA [peroxisome]	C33H56N7O17P3S	peroxisome		CHEBI:27989
trans-3,cis-5-dodecadienoyl-CoA [peroxisome]	trans-3,cis-5-dodecadienoyl-CoA [peroxisome]	C33H54N7O17P3S	peroxisome		CHEBI:139121
trans-dodec-3-enoyl-CoA [peroxisome]	trans-dodec-3-enoyl-CoA [peroxisome]	C33H56N7O17P3S	peroxisome
trans-3,cis-5-tetradecadienoyl-CoA [peroxisome]	trans-3,cis-5-tetradecadienoyl-CoA [peroxisome]	C35H58N7O17P3S	peroxisome		CHEBI:72001
trans-tetradec-3-enoyl-CoA [peroxisome]	trans-tetradec-3-enoyl-CoA [peroxisome]	C35H60N7O17P3S	peroxisome		CHEBI:88083
trans-2,trans-4-dodecadienoyl-CoA [peroxisome]	trans-2,trans-4-dodecadienoyl-CoA [peroxisome]	C33H54N7O17P3S	peroxisome	C05280	CHEBI:28002
trans-2,trans-4-tetradecadienoyl-CoA [peroxisome]	trans-2,trans-4-tetradecadienoyl-CoA [peroxisome]	C35H54N7O17P3S	peroxisome		CHEBI:88084
glycerol 3-phosphate [endoplasmic reticulum membrane]	glycerol 3-phosphate [endoplasmic reticulum membrane]	C3H7O6P	endoplasmic reticulum membrane	C00093	CHEBI:57597
1-acyl-sn-glycerol 3-phosphate (16:0) [endoplasmic reticulum membrane]	1-acyl-sn-glycerol 3-phosphate (16:0) [endoplasmic reticulum membrane]	C19H39O7P	endoplasmic reticulum membrane	C04036	CHEBI:15799
1-acyl-sn-glycerol 3-phosphate (16:1) [endoplasmic reticulum membrane]	1-acyl-sn-glycerol 3-phosphate (16:1) [endoplasmic reticulum membrane]	C19H37O7P	endoplasmic reticulum membrane		CHEBI:75070
1-acyl-sn-glycerol 3-phosphate (18:0) [endoplasmic reticulum membrane]	1-acyl-sn-glycerol 3-phosphate (18:0) [endoplasmic reticulum membrane]	C21H43O7P	endoplasmic reticulum membrane		CHEBI:74850
1-acyl-sn-glycerol 3-phosphate (18:1) [endoplasmic reticulum membrane]	1-acyl-sn-glycerol 3-phosphate (18:1) [endoplasmic reticulum membrane]	C21H41O7P	endoplasmic reticulum membrane		CHEBI:62837
dihydroxyacetone phosphate [endoplasmic reticulum membrane]	dihydroxyacetone phosphate [endoplasmic reticulum membrane]	C3H5O6P	endoplasmic reticulum membrane	C00111	CHEBI:57642
acylglycerone phosphate (16:0) [endoplasmic reticulum membrane]	acylglycerone phosphate (16:0) [endoplasmic reticulum membrane]	C19H37O7P	endoplasmic reticulum membrane	C01192	CHEBI:17868
acylglycerone phosphate (16:1) [endoplasmic reticulum membrane]	acylglycerone phosphate (16:1) [endoplasmic reticulum membrane]	C19H35O7P	endoplasmic reticulum membrane		CHEBI:74694
acylglycerone phosphate (18:0) [endoplasmic reticulum membrane]	acylglycerone phosphate (18:0) [endoplasmic reticulum membrane]	C21H39O7P	endoplasmic reticulum membrane	C03805	CHEBI:36476
acylglycerone phosphate (18:1) [endoplasmic reticulum membrane]	acylglycerone phosphate (18:1) [endoplasmic reticulum membrane]	C35H65O8P	endoplasmic reticulum membrane	C03630	CHEBI:36475
glycerol 3-phosphate [lipid particle]	glycerol 3-phosphate [lipid particle]	C3H7O6P	lipid particle	C00093	CHEBI:57597
1-acyl-sn-glycerol 3-phosphate (16:0) [lipid particle]	1-acyl-sn-glycerol 3-phosphate (16:0) [lipid particle]	C19H39O7P	lipid particle	C04036	CHEBI:15799
1-acyl-sn-glycerol 3-phosphate (16:1) [lipid particle]	1-acyl-sn-glycerol 3-phosphate (16:1) [lipid particle]	C19H37O7P	lipid particle		CHEBI:75070
1-acyl-sn-glycerol 3-phosphate (18:0) [lipid particle]	1-acyl-sn-glycerol 3-phosphate (18:0) [lipid particle]	C21H43O7P	lipid particle		CHEBI:74850
1-acyl-sn-glycerol 3-phosphate (18:1) [lipid particle]	1-acyl-sn-glycerol 3-phosphate (18:1) [lipid particle]	C21H41O7P	lipid particle		CHEBI:62837
dihydroxyacetone phosphate [lipid particle]	dihydroxyacetone phosphate [lipid particle]	C3H5O6P	lipid particle	C00111	CHEBI:57642
acylglycerone phosphate (16:0) [lipid particle]	acylglycerone phosphate (16:0) [lipid particle]	C19H37O7P	lipid particle	C01192	CHEBI:17868
acylglycerone phosphate (16:1) [lipid particle]	acylglycerone phosphate (16:1) [lipid particle]	C19H35O7P	lipid particle		CHEBI:74694
acylglycerone phosphate (18:0) [lipid particle]	acylglycerone phosphate (18:0) [lipid particle]	C21H39O7P	lipid particle	C03805	CHEBI:36476
acylglycerone phosphate (18:1) [lipid particle]	acylglycerone phosphate (18:1) [lipid particle]	C35H65O8P	lipid particle	C03630	CHEBI:36475
NADPH [lipid particle]	NADPH [lipid particle]	C21H26N7O17P3	lipid particle	C00005	CHEBI:57783
NADP(+) [lipid particle]	NADP(+) [lipid particle]	C21H25N7O17P3	lipid particle	C00006	CHEBI:58349
phosphatidate (1-16:0, 2-16:1) [endoplasmic reticulum membrane]	phosphatidate (1-16:0, 2-16:1) [endoplasmic reticulum membrane]	C35H65O8P	endoplasmic reticulum membrane		CHEBI:73998
phosphatidate (1-16:0, 2-18:1) [endoplasmic reticulum membrane]	phosphatidate (1-16:0, 2-18:1) [endoplasmic reticulum membrane]	C37H71O8P	endoplasmic reticulum membrane	C13889	CHEBI:64844
phosphatidate (1-16:1, 2-16:1) [endoplasmic reticulum membrane]	phosphatidate (1-16:1, 2-16:1) [endoplasmic reticulum membrane]	C35H65O8P	endoplasmic reticulum membrane		CHEBI:75071
phosphatidate (1-16:1, 2-18:1) [endoplasmic reticulum membrane]	phosphatidate (1-16:1, 2-18:1) [endoplasmic reticulum membrane]	C37H69O8P	endoplasmic reticulum membrane
phosphatidate (1-18:0, 2-16:1) [endoplasmic reticulum membrane]	phosphatidate (1-18:0, 2-16:1) [endoplasmic reticulum membrane]	C37H71O8P	endoplasmic reticulum membrane		CHEBI:75073
phosphatidate (1-18:0, 2-18:1) [endoplasmic reticulum membrane]	phosphatidate (1-18:0, 2-18:1) [endoplasmic reticulum membrane]	C39H75O8P	endoplasmic reticulum membrane		CHEBI:74847
phosphatidate (1-18:1, 2-16:1) [endoplasmic reticulum membrane]	phosphatidate (1-18:1, 2-16:1) [endoplasmic reticulum membrane]	C37H69O8P	endoplasmic reticulum membrane		CHEBI:75074
phosphatidate (1-18:1, 2-18:1) [endoplasmic reticulum membrane]	phosphatidate (1-18:1, 2-18:1) [endoplasmic reticulum membrane]	C39H73O8P	endoplasmic reticulum membrane		CHEBI:83775
phosphatidate (1-16:0, 2-18:1) [lipid particle]	phosphatidate (1-16:0, 2-18:1) [lipid particle]	C37H71O8P	lipid particle	C13889	CHEBI:64844
phosphatidate (1-16:1, 2-18:1) [lipid particle]	phosphatidate (1-16:1, 2-18:1) [lipid particle]	C37H69O8P	lipid particle
phosphatidate (1-18:0, 2-18:1) [lipid particle]	phosphatidate (1-18:0, 2-18:1) [lipid particle]	C39H75O8P	lipid particle		CHEBI:74847
phosphatidate (1-18:1, 2-18:1) [lipid particle]	phosphatidate (1-18:1, 2-18:1) [lipid particle]	C39H73O8P	lipid particle		CHEBI:83775
phosphate [endoplasmic reticulum membrane]	phosphate [endoplasmic reticulum membrane]	HO4P	endoplasmic reticulum membrane	C00009	CHEBI:43474
diglyceride (1-16:0, 2-16:1) [endoplasmic reticulum membrane]	diglyceride (1-16:0, 2-16:1) [endoplasmic reticulum membrane]	C35H68O5	endoplasmic reticulum membrane		CHEBI:82929
diglyceride (1-16:0, 2-18:1) [endoplasmic reticulum membrane]	diglyceride (1-16:0, 2-18:1) [endoplasmic reticulum membrane]	C37H70O5	endoplasmic reticulum membrane		CHEBI:88454
diglyceride (1-16:1, 2-16:1) [endoplasmic reticulum membrane]	diglyceride (1-16:1, 2-16:1) [endoplasmic reticulum membrane]	C35H64O5	endoplasmic reticulum membrane		CHEBI:84417
diglyceride (1-16:1, 2-18:1) [endoplasmic reticulum membrane]	diglyceride (1-16:1, 2-18:1) [endoplasmic reticulum membrane]	C37H68O5	endoplasmic reticulum membrane		CHEBI:88500
diglyceride (1-18:0, 2-16:1) [endoplasmic reticulum membrane]	diglyceride (1-18:0, 2-16:1) [endoplasmic reticulum membrane]	C37H70O5	endoplasmic reticulum membrane		CHEBI:88527
diglyceride (1-18:0, 2-18:1) [endoplasmic reticulum membrane]	diglyceride (1-18:0, 2-18:1) [endoplasmic reticulum membrane]	C39H74O5	endoplasmic reticulum membrane		CHEBI:75468
diglyceride (1-18:1, 2-16:1) [endoplasmic reticulum membrane]	diglyceride (1-18:1, 2-16:1) [endoplasmic reticulum membrane]	C37H68O5	endoplasmic reticulum membrane		CHEBI:89229
diglyceride (1-18:1, 2-18:1) [endoplasmic reticulum membrane]	diglyceride (1-18:1, 2-18:1) [endoplasmic reticulum membrane]	C39H72O5	endoplasmic reticulum membrane		CHEBI:52333
phosphatidate (1-16:0, 2-16:1) [vacuolar membrane]	phosphatidate (1-16:0, 2-16:1) [vacuolar membrane]	C35H65O8P	vacuolar membrane		CHEBI:73998
H2O [vacuolar membrane]	H2O [vacuolar membrane]	H2O	vacuolar membrane	C00001	CHEBI:15377
phosphate [vacuolar membrane]	phosphate [vacuolar membrane]	HO4P	vacuolar membrane	C00009	CHEBI:43474
diglyceride (1-16:0, 2-16:1) [vacuolar membrane]	diglyceride (1-16:0, 2-16:1) [vacuolar membrane]	C35H68O5	vacuolar membrane		CHEBI:82929
phosphatidate (1-16:0, 2-18:1) [vacuolar membrane]	phosphatidate (1-16:0, 2-18:1) [vacuolar membrane]	C37H71O8P	vacuolar membrane	C13889	CHEBI:64844
diglyceride (1-16:0, 2-18:1) [vacuolar membrane]	diglyceride (1-16:0, 2-18:1) [vacuolar membrane]	C37H70O5	vacuolar membrane		CHEBI:88454
phosphatidate (1-16:1, 2-16:1) [vacuolar membrane]	phosphatidate (1-16:1, 2-16:1) [vacuolar membrane]	C35H65O8P	vacuolar membrane		CHEBI:75071
diglyceride (1-16:1, 2-16:1) [vacuolar membrane]	diglyceride (1-16:1, 2-16:1) [vacuolar membrane]	C35H64O5	vacuolar membrane		CHEBI:84417
phosphatidate (1-16:1, 2-18:1) [vacuolar membrane]	phosphatidate (1-16:1, 2-18:1) [vacuolar membrane]	C37H69O8P	vacuolar membrane
diglyceride (1-16:1, 2-18:1) [vacuolar membrane]	diglyceride (1-16:1, 2-18:1) [vacuolar membrane]	C37H68O5	vacuolar membrane		CHEBI:88500
phosphatidate (1-18:0, 2-16:1) [vacuolar membrane]	phosphatidate (1-18:0, 2-16:1) [vacuolar membrane]	C37H71O8P	vacuolar membrane		CHEBI:75073
diglyceride (1-18:0, 2-16:1) [vacuolar membrane]	diglyceride (1-18:0, 2-16:1) [vacuolar membrane]	C37H70O5	vacuolar membrane		CHEBI:88527
phosphatidate (1-18:0, 2-18:1) [vacuolar membrane]	phosphatidate (1-18:0, 2-18:1) [vacuolar membrane]	C39H75O8P	vacuolar membrane		CHEBI:74847
diglyceride (1-18:0, 2-18:1) [vacuolar membrane]	diglyceride (1-18:0, 2-18:1) [vacuolar membrane]	C39H74O5	vacuolar membrane		CHEBI:75468
phosphatidate (1-18:1, 2-16:1) [vacuolar membrane]	phosphatidate (1-18:1, 2-16:1) [vacuolar membrane]	C37H69O8P	vacuolar membrane		CHEBI:75074
diglyceride (1-18:1, 2-16:1) [vacuolar membrane]	diglyceride (1-18:1, 2-16:1) [vacuolar membrane]	C37H68O5	vacuolar membrane		CHEBI:89229
phosphatidate (1-18:1, 2-18:1) [vacuolar membrane]	phosphatidate (1-18:1, 2-18:1) [vacuolar membrane]	C39H73O8P	vacuolar membrane		CHEBI:83775
diglyceride (1-18:1, 2-18:1) [vacuolar membrane]	diglyceride (1-18:1, 2-18:1) [vacuolar membrane]	C39H72O5	vacuolar membrane		CHEBI:52333
phosphatidate (1-16:0, 2-16:1) [Golgi membrane]	phosphatidate (1-16:0, 2-16:1) [Golgi membrane]	C35H65O8P	Golgi membrane		CHEBI:73998
H2O [Golgi membrane]	H2O [Golgi membrane]	H2O	Golgi membrane	C00001	CHEBI:15377
phosphate [Golgi membrane]	phosphate [Golgi membrane]	HO4P	Golgi membrane	C00009	CHEBI:43474
diglyceride (1-16:0, 2-16:1) [Golgi membrane]	diglyceride (1-16:0, 2-16:1) [Golgi membrane]	C35H68O5	Golgi membrane		CHEBI:82929
phosphatidate (1-16:0, 2-18:1) [Golgi membrane]	phosphatidate (1-16:0, 2-18:1) [Golgi membrane]	C37H71O8P	Golgi membrane	C13889	CHEBI:64844
diglyceride (1-16:0, 2-18:1) [Golgi membrane]	diglyceride (1-16:0, 2-18:1) [Golgi membrane]	C37H70O5	Golgi membrane		CHEBI:88454
phosphatidate (1-16:1, 2-16:1) [Golgi membrane]	phosphatidate (1-16:1, 2-16:1) [Golgi membrane]	C35H65O8P	Golgi membrane		CHEBI:75071
diglyceride (1-16:1, 2-16:1) [Golgi membrane]	diglyceride (1-16:1, 2-16:1) [Golgi membrane]	C35H64O5	Golgi membrane		CHEBI:84417
phosphatidate (1-16:1, 2-18:1) [Golgi membrane]	phosphatidate (1-16:1, 2-18:1) [Golgi membrane]	C37H69O8P	Golgi membrane
diglyceride (1-16:1, 2-18:1) [Golgi membrane]	diglyceride (1-16:1, 2-18:1) [Golgi membrane]	C37H68O5	Golgi membrane		CHEBI:88500
phosphatidate (1-18:0, 2-16:1) [Golgi membrane]	phosphatidate (1-18:0, 2-16:1) [Golgi membrane]	C37H71O8P	Golgi membrane		CHEBI:75073
diglyceride (1-18:0, 2-16:1) [Golgi membrane]	diglyceride (1-18:0, 2-16:1) [Golgi membrane]	C37H70O5	Golgi membrane		CHEBI:88527
phosphatidate (1-18:0, 2-18:1) [Golgi membrane]	phosphatidate (1-18:0, 2-18:1) [Golgi membrane]	C39H75O8P	Golgi membrane		CHEBI:74847
diglyceride (1-18:0, 2-18:1) [Golgi membrane]	diglyceride (1-18:0, 2-18:1) [Golgi membrane]	C39H74O5	Golgi membrane		CHEBI:75468
phosphatidate (1-18:1, 2-16:1) [Golgi membrane]	phosphatidate (1-18:1, 2-16:1) [Golgi membrane]	C37H69O8P	Golgi membrane		CHEBI:75074
diglyceride (1-18:1, 2-16:1) [Golgi membrane]	diglyceride (1-18:1, 2-16:1) [Golgi membrane]	C37H68O5	Golgi membrane		CHEBI:89229
phosphatidate (1-18:1, 2-18:1) [Golgi membrane]	phosphatidate (1-18:1, 2-18:1) [Golgi membrane]	C39H73O8P	Golgi membrane		CHEBI:83775
diglyceride (1-18:1, 2-18:1) [Golgi membrane]	diglyceride (1-18:1, 2-18:1) [Golgi membrane]	C39H72O5	Golgi membrane		CHEBI:52333
triglyceride (1-16:0, 2-16:1, 3-16:0) [endoplasmic reticulum membrane]	triglyceride (1-16:0, 2-16:1, 3-16:0) [endoplasmic reticulum membrane]	C51H96O6	endoplasmic reticulum membrane		CHEBI:85427
triglyceride (1-16:0, 2-18:1, 3-16:0) [endoplasmic reticulum membrane]	triglyceride (1-16:0, 2-18:1, 3-16:0) [endoplasmic reticulum membrane]	C53H100O6	endoplasmic reticulum membrane		CHEBI:89759
triglyceride (1-16:1, 2-16:1, 3-16:0) [endoplasmic reticulum membrane]	triglyceride (1-16:1, 2-16:1, 3-16:0) [endoplasmic reticulum membrane]	C51H94O6	endoplasmic reticulum membrane
triglyceride (1-16:1, 2-18:1, 3-16:0) [endoplasmic reticulum membrane]	triglyceride (1-16:1, 2-18:1, 3-16:0) [endoplasmic reticulum membrane]	C53H98O6	endoplasmic reticulum membrane
triglyceride (1-18:0, 2-16:1, 3-16:0) [endoplasmic reticulum membrane]	triglyceride (1-18:0, 2-16:1, 3-16:0) [endoplasmic reticulum membrane]	C53H100O6	endoplasmic reticulum membrane
triglyceride (1-18:0, 2-18:1, 3-16:0) [endoplasmic reticulum membrane]	triglyceride (1-18:0, 2-18:1, 3-16:0) [endoplasmic reticulum membrane]	C55H104O6	endoplasmic reticulum membrane		CHEBI:89755
triglyceride (1-18:1, 2-16:1, 3-16:0) [endoplasmic reticulum membrane]	triglyceride (1-18:1, 2-16:1, 3-16:0) [endoplasmic reticulum membrane]	C53H98O6	endoplasmic reticulum membrane
triglyceride (1-18:1, 2-18:1, 3-16:0) [endoplasmic reticulum membrane]	triglyceride (1-18:1, 2-18:1, 3-16:0) [endoplasmic reticulum membrane]	C55H102O6	endoplasmic reticulum membrane		CHEBI:88999
triglyceride (1-16:0, 2-16:1, 3-16:1) [endoplasmic reticulum membrane]	triglyceride (1-16:0, 2-16:1, 3-16:1) [endoplasmic reticulum membrane]	C51H94O6	endoplasmic reticulum membrane		CHEBI:89765
triglyceride (1-16:0, 2-18:1, 3-16:1) [endoplasmic reticulum membrane]	triglyceride (1-16:0, 2-18:1, 3-16:1) [endoplasmic reticulum membrane]	C53H98O6	endoplasmic reticulum membrane
triglyceride (1-16:1, 2-16:1, 3-16:1) [endoplasmic reticulum membrane]	triglyceride (1-16:1, 2-16:1, 3-16:1) [endoplasmic reticulum membrane]	C51H92O6	endoplasmic reticulum membrane		CHEBI:75841
triglyceride (1-16:1, 2-18:1, 3-16:1) [endoplasmic reticulum membrane]	triglyceride (1-16:1, 2-18:1, 3-16:1) [endoplasmic reticulum membrane]	C53H96O6	endoplasmic reticulum membrane
triglyceride (1-18:0, 2-16:1, 3-16:1) [endoplasmic reticulum membrane]	triglyceride (1-18:0, 2-16:1, 3-16:1) [endoplasmic reticulum membrane]	C53H98O6	endoplasmic reticulum membrane		CHEBI:90053
triglyceride (1-18:0, 2-18:1, 3-16:1) [endoplasmic reticulum membrane]	triglyceride (1-18:0, 2-18:1, 3-16:1) [endoplasmic reticulum membrane]	C55H102O6	endoplasmic reticulum membrane
triglyceride (1-18:1, 2-16:1, 3-16:1) [endoplasmic reticulum membrane]	triglyceride (1-18:1, 2-16:1, 3-16:1) [endoplasmic reticulum membrane]	C53H96O6	endoplasmic reticulum membrane
triglyceride (1-18:1, 2-18:1, 3-16:1) [endoplasmic reticulum membrane]	triglyceride (1-18:1, 2-18:1, 3-16:1) [endoplasmic reticulum membrane]	C55H100O6	endoplasmic reticulum membrane
triglyceride (1-16:0, 2-16:1, 3-18:0) [endoplasmic reticulum membrane]	triglyceride (1-16:0, 2-16:1, 3-18:0) [endoplasmic reticulum membrane]	C53H100O6	endoplasmic reticulum membrane		CHEBI:89763
triglyceride (1-16:0, 2-18:1, 3-18:0) [endoplasmic reticulum membrane]	triglyceride (1-16:0, 2-18:1, 3-18:0) [endoplasmic reticulum membrane]	C55H104O6	endoplasmic reticulum membrane		CHEBI:88998
triglyceride (1-16:1, 2-16:1, 3-18:0) [endoplasmic reticulum membrane]	triglyceride (1-16:1, 2-16:1, 3-18:0) [endoplasmic reticulum membrane]	C53H98O6	endoplasmic reticulum membrane
triglyceride (1-16:1, 2-18:1, 3-18:0) [endoplasmic reticulum membrane]	triglyceride (1-16:1, 2-18:1, 3-18:0) [endoplasmic reticulum membrane]	C55H102O6	endoplasmic reticulum membrane
triglyceride (1-18:0, 2-16:1, 3-18:0) [endoplasmic reticulum membrane]	triglyceride (1-18:0, 2-16:1, 3-18:0) [endoplasmic reticulum membrane]	C55H104O6	endoplasmic reticulum membrane		CHEBI:89958
triglyceride (1-18:0, 2-18:1, 3-18:0) [endoplasmic reticulum membrane]	triglyceride (1-18:0, 2-18:1, 3-18:0) [endoplasmic reticulum membrane]	C57H108O6	endoplasmic reticulum membrane		CHEBI:90305
triglyceride (1-18:1, 2-16:1, 3-18:0) [endoplasmic reticulum membrane]	triglyceride (1-18:1, 2-16:1, 3-18:0) [endoplasmic reticulum membrane]	C55H102O6	endoplasmic reticulum membrane
triglyceride (1-18:1, 2-18:1, 3-18:0) [endoplasmic reticulum membrane]	triglyceride (1-18:1, 2-18:1, 3-18:0) [endoplasmic reticulum membrane]	C57H106O6	endoplasmic reticulum membrane
triglyceride (1-16:0, 2-16:1, 3-18:1) [endoplasmic reticulum membrane]	triglyceride (1-16:0, 2-16:1, 3-18:1) [endoplasmic reticulum membrane]	C53H98O6	endoplasmic reticulum membrane
triglyceride (1-16:0, 2-18:1, 3-18:1) [endoplasmic reticulum membrane]	triglyceride (1-16:0, 2-18:1, 3-18:1) [endoplasmic reticulum membrane]	C55H102O6	endoplasmic reticulum membrane
triglyceride (1-16:1, 2-16:1, 3-18:1) [endoplasmic reticulum membrane]	triglyceride (1-16:1, 2-16:1, 3-18:1) [endoplasmic reticulum membrane]	C53H96O6	endoplasmic reticulum membrane		CHEBI:90051
triglyceride (1-16:1, 2-18:1, 3-18:1) [endoplasmic reticulum membrane]	triglyceride (1-16:1, 2-18:1, 3-18:1) [endoplasmic reticulum membrane]	C55H100O6	endoplasmic reticulum membrane		CHEBI:90048
triglyceride (1-18:0, 2-16:1, 3-18:1) [endoplasmic reticulum membrane]	triglyceride (1-18:0, 2-16:1, 3-18:1) [endoplasmic reticulum membrane]	C55H102O6	endoplasmic reticulum membrane
triglyceride (1-18:0, 2-18:1, 3-18:1) [endoplasmic reticulum membrane]	triglyceride (1-18:0, 2-18:1, 3-18:1) [endoplasmic reticulum membrane]	C57H106O6	endoplasmic reticulum membrane
triglyceride (1-18:1, 2-16:1, 3-18:1) [endoplasmic reticulum membrane]	triglyceride (1-18:1, 2-16:1, 3-18:1) [endoplasmic reticulum membrane]	C55H100O6	endoplasmic reticulum membrane		CHEBI:88984
triglyceride (1-18:1, 2-18:1, 3-18:1) [endoplasmic reticulum membrane]	triglyceride (1-18:1, 2-18:1, 3-18:1) [endoplasmic reticulum membrane]	C57H104O6	endoplasmic reticulum membrane		CHEBI:88970
diglyceride (1-16:0, 2-16:1) [lipid particle]	diglyceride (1-16:0, 2-16:1) [lipid particle]	C35H68O5	lipid particle		CHEBI:82929
triglyceride (1-16:0, 2-16:1, 3-16:0) [lipid particle]	triglyceride (1-16:0, 2-16:1, 3-16:0) [lipid particle]	C51H96O6	lipid particle		CHEBI:85427
diglyceride (1-16:0, 2-18:1) [lipid particle]	diglyceride (1-16:0, 2-18:1) [lipid particle]	C37H70O5	lipid particle		CHEBI:88454
triglyceride (1-16:0, 2-18:1, 3-16:0) [lipid particle]	triglyceride (1-16:0, 2-18:1, 3-16:0) [lipid particle]	C53H100O6	lipid particle		CHEBI:89759
diglyceride (1-16:1, 2-16:1) [lipid particle]	diglyceride (1-16:1, 2-16:1) [lipid particle]	C35H64O5	lipid particle		CHEBI:84417
triglyceride (1-16:1, 2-16:1, 3-16:0) [lipid particle]	triglyceride (1-16:1, 2-16:1, 3-16:0) [lipid particle]	C51H94O6	lipid particle
diglyceride (1-16:1, 2-18:1) [lipid particle]	diglyceride (1-16:1, 2-18:1) [lipid particle]	C37H68O5	lipid particle		CHEBI:88500
triglyceride (1-16:1, 2-18:1, 3-16:0) [lipid particle]	triglyceride (1-16:1, 2-18:1, 3-16:0) [lipid particle]	C53H98O6	lipid particle
diglyceride (1-18:0, 2-16:1) [lipid particle]	diglyceride (1-18:0, 2-16:1) [lipid particle]	C37H70O5	lipid particle		CHEBI:88527
triglyceride (1-18:0, 2-16:1, 3-16:0) [lipid particle]	triglyceride (1-18:0, 2-16:1, 3-16:0) [lipid particle]	C53H100O6	lipid particle
diglyceride (1-18:0, 2-18:1) [lipid particle]	diglyceride (1-18:0, 2-18:1) [lipid particle]	C39H74O5	lipid particle		CHEBI:75468
triglyceride (1-18:0, 2-18:1, 3-16:0) [lipid particle]	triglyceride (1-18:0, 2-18:1, 3-16:0) [lipid particle]	C55H104O6	lipid particle		CHEBI:89755
diglyceride (1-18:1, 2-16:1) [lipid particle]	diglyceride (1-18:1, 2-16:1) [lipid particle]	C37H68O5	lipid particle		CHEBI:89229
triglyceride (1-18:1, 2-16:1, 3-16:0) [lipid particle]	triglyceride (1-18:1, 2-16:1, 3-16:0) [lipid particle]	C53H98O6	lipid particle
diglyceride (1-18:1, 2-18:1) [lipid particle]	diglyceride (1-18:1, 2-18:1) [lipid particle]	C39H72O5	lipid particle		CHEBI:52333
triglyceride (1-18:1, 2-18:1, 3-16:0) [lipid particle]	triglyceride (1-18:1, 2-18:1, 3-16:0) [lipid particle]	C55H102O6	lipid particle		CHEBI:88999
triglyceride (1-16:0, 2-16:1, 3-16:1) [lipid particle]	triglyceride (1-16:0, 2-16:1, 3-16:1) [lipid particle]	C51H94O6	lipid particle		CHEBI:89765
triglyceride (1-16:0, 2-18:1, 3-16:1) [lipid particle]	triglyceride (1-16:0, 2-18:1, 3-16:1) [lipid particle]	C53H98O6	lipid particle
triglyceride (1-16:1, 2-16:1, 3-16:1) [lipid particle]	triglyceride (1-16:1, 2-16:1, 3-16:1) [lipid particle]	C51H92O6	lipid particle		CHEBI:75841
triglyceride (1-16:1, 2-18:1, 3-16:1) [lipid particle]	triglyceride (1-16:1, 2-18:1, 3-16:1) [lipid particle]	C53H96O6	lipid particle
triglyceride (1-18:0, 2-16:1, 3-16:1) [lipid particle]	triglyceride (1-18:0, 2-16:1, 3-16:1) [lipid particle]	C53H98O6	lipid particle		CHEBI:90053
triglyceride (1-18:0, 2-18:1, 3-16:1) [lipid particle]	triglyceride (1-18:0, 2-18:1, 3-16:1) [lipid particle]	C55H102O6	lipid particle
triglyceride (1-18:1, 2-16:1, 3-16:1) [lipid particle]	triglyceride (1-18:1, 2-16:1, 3-16:1) [lipid particle]	C53H96O6	lipid particle
triglyceride (1-18:1, 2-18:1, 3-16:1) [lipid particle]	triglyceride (1-18:1, 2-18:1, 3-16:1) [lipid particle]	C55H100O6	lipid particle
triglyceride (1-16:0, 2-16:1, 3-18:0) [lipid particle]	triglyceride (1-16:0, 2-16:1, 3-18:0) [lipid particle]	C53H100O6	lipid particle		CHEBI:89763
triglyceride (1-16:0, 2-18:1, 3-18:0) [lipid particle]	triglyceride (1-16:0, 2-18:1, 3-18:0) [lipid particle]	C55H104O6	lipid particle		CHEBI:88998
triglyceride (1-16:1, 2-16:1, 3-18:0) [lipid particle]	triglyceride (1-16:1, 2-16:1, 3-18:0) [lipid particle]	C53H98O6	lipid particle
triglyceride (1-16:1, 2-18:1, 3-18:0) [lipid particle]	triglyceride (1-16:1, 2-18:1, 3-18:0) [lipid particle]	C55H102O6	lipid particle
triglyceride (1-18:0, 2-16:1, 3-18:0) [lipid particle]	triglyceride (1-18:0, 2-16:1, 3-18:0) [lipid particle]	C55H104O6	lipid particle		CHEBI:89958
triglyceride (1-18:0, 2-18:1, 3-18:0) [lipid particle]	triglyceride (1-18:0, 2-18:1, 3-18:0) [lipid particle]	C57H108O6	lipid particle		CHEBI:90305
triglyceride (1-18:1, 2-16:1, 3-18:0) [lipid particle]	triglyceride (1-18:1, 2-16:1, 3-18:0) [lipid particle]	C55H102O6	lipid particle
triglyceride (1-18:1, 2-18:1, 3-18:0) [lipid particle]	triglyceride (1-18:1, 2-18:1, 3-18:0) [lipid particle]	C57H106O6	lipid particle
triglyceride (1-16:0, 2-16:1, 3-18:1) [lipid particle]	triglyceride (1-16:0, 2-16:1, 3-18:1) [lipid particle]	C53H98O6	lipid particle
triglyceride (1-16:0, 2-18:1, 3-18:1) [lipid particle]	triglyceride (1-16:0, 2-18:1, 3-18:1) [lipid particle]	C55H102O6	lipid particle
triglyceride (1-16:1, 2-16:1, 3-18:1) [lipid particle]	triglyceride (1-16:1, 2-16:1, 3-18:1) [lipid particle]	C53H96O6	lipid particle		CHEBI:90051
triglyceride (1-16:1, 2-18:1, 3-18:1) [lipid particle]	triglyceride (1-16:1, 2-18:1, 3-18:1) [lipid particle]	C55H100O6	lipid particle		CHEBI:90048
triglyceride (1-18:0, 2-16:1, 3-18:1) [lipid particle]	triglyceride (1-18:0, 2-16:1, 3-18:1) [lipid particle]	C55H102O6	lipid particle
triglyceride (1-18:0, 2-18:1, 3-18:1) [lipid particle]	triglyceride (1-18:0, 2-18:1, 3-18:1) [lipid particle]	C57H106O6	lipid particle
triglyceride (1-18:1, 2-16:1, 3-18:1) [lipid particle]	triglyceride (1-18:1, 2-16:1, 3-18:1) [lipid particle]	C55H100O6	lipid particle		CHEBI:88984
triglyceride (1-18:1, 2-18:1, 3-18:1) [lipid particle]	triglyceride (1-18:1, 2-18:1, 3-18:1) [lipid particle]	C57H104O6	lipid particle		CHEBI:88970
CTP [endoplasmic reticulum membrane]	CTP [endoplasmic reticulum membrane]	C9H12N3O14P3	endoplasmic reticulum membrane	C00063	CHEBI:37563
CDP-diacylglycerol (1-16:0, 2-16:1) [endoplasmic reticulum membrane]	CDP-diacylglycerol (1-16:0, 2-16:1) [endoplasmic reticulum membrane]	C44H79N3O15P2	endoplasmic reticulum membrane
CDP-diacylglycerol (1-16:1, 2-16:1) [endoplasmic reticulum membrane]	CDP-diacylglycerol (1-16:1, 2-16:1) [endoplasmic reticulum membrane]	C44H77N3O15P2	endoplasmic reticulum membrane		CHEBI:104012
CDP-diacylglycerol (1-18:0, 2-16:1) [endoplasmic reticulum membrane]	CDP-diacylglycerol (1-18:0, 2-16:1) [endoplasmic reticulum membrane]	C46H83N3O15P2	endoplasmic reticulum membrane
CDP-diacylglycerol (1-18:1, 2-16:1) [endoplasmic reticulum membrane]	CDP-diacylglycerol (1-18:1, 2-16:1) [endoplasmic reticulum membrane]	C46H81N3O15P2	endoplasmic reticulum membrane
CDP-diacylglycerol (1-16:0, 2-18:1) [endoplasmic reticulum membrane]	CDP-diacylglycerol (1-16:0, 2-18:1) [endoplasmic reticulum membrane]	C46H83N3O15P2	endoplasmic reticulum membrane	C13892	CHEBI:34077
CDP-diacylglycerol (1-16:1, 2-18:1) [endoplasmic reticulum membrane]	CDP-diacylglycerol (1-16:1, 2-18:1) [endoplasmic reticulum membrane]	C46H81N3O15P2	endoplasmic reticulum membrane
CDP-diacylglycerol (1-18:0, 2-18:1) [endoplasmic reticulum membrane]	CDP-diacylglycerol (1-18:0, 2-18:1) [endoplasmic reticulum membrane]	C48H83N3O15P2	endoplasmic reticulum membrane
CDP-diacylglycerol (1-18:1, 2-18:1) [endoplasmic reticulum membrane]	CDP-diacylglycerol (1-18:1, 2-18:1) [endoplasmic reticulum membrane]	C48H85N3O15P2	endoplasmic reticulum membrane		CHEBI:104362
phosphatidate (1-16:0, 2-16:1) [mitochondrial membrane]	phosphatidate (1-16:0, 2-16:1) [mitochondrial membrane]	C35H65O8P	mitochondrial membrane		CHEBI:73998
CTP [mitochondrial membrane]	CTP [mitochondrial membrane]	C9H12N3O14P3	mitochondrial membrane	C00063	CHEBI:37563
H+ [mitochondrial membrane]	H+ [mitochondrial membrane]	H	mitochondrial membrane	C00080	CHEBI:24636
diphosphate [mitochondrial membrane]	diphosphate [mitochondrial membrane]	HO7P2	mitochondrial membrane	C00013	CHEBI:33019
CDP-diacylglycerol (1-16:0, 2-16:1) [mitochondrial membrane]	CDP-diacylglycerol (1-16:0, 2-16:1) [mitochondrial membrane]	C44H79N3O15P2	mitochondrial membrane
phosphatidate (1-16:1, 2-16:1) [mitochondrial membrane]	phosphatidate (1-16:1, 2-16:1) [mitochondrial membrane]	C35H65O8P	mitochondrial membrane		CHEBI:75071
CDP-diacylglycerol (1-16:1, 2-16:1) [mitochondrial membrane]	CDP-diacylglycerol (1-16:1, 2-16:1) [mitochondrial membrane]	C44H77N3O15P2	mitochondrial membrane		CHEBI:104012
phosphatidate (1-18:0, 2-16:1) [mitochondrial membrane]	phosphatidate (1-18:0, 2-16:1) [mitochondrial membrane]	C37H71O8P	mitochondrial membrane		CHEBI:75073
CDP-diacylglycerol (1-18:0, 2-16:1) [mitochondrial membrane]	CDP-diacylglycerol (1-18:0, 2-16:1) [mitochondrial membrane]	C46H83N3O15P2	mitochondrial membrane
phosphatidate (1-18:1, 2-16:1) [mitochondrial membrane]	phosphatidate (1-18:1, 2-16:1) [mitochondrial membrane]	C37H69O8P	mitochondrial membrane		CHEBI:75074
CDP-diacylglycerol (1-18:1, 2-16:1) [mitochondrial membrane]	CDP-diacylglycerol (1-18:1, 2-16:1) [mitochondrial membrane]	C46H81N3O15P2	mitochondrial membrane
phosphatidate (1-16:0, 2-18:1) [mitochondrial membrane]	phosphatidate (1-16:0, 2-18:1) [mitochondrial membrane]	C37H71O8P	mitochondrial membrane	C13889	CHEBI:64844
CDP-diacylglycerol (1-16:0, 2-18:1) [mitochondrial membrane]	CDP-diacylglycerol (1-16:0, 2-18:1) [mitochondrial membrane]	C46H83N3O15P2	mitochondrial membrane	C13892	CHEBI:34077
phosphatidate (1-16:1, 2-18:1) [mitochondrial membrane]	phosphatidate (1-16:1, 2-18:1) [mitochondrial membrane]	C37H69O8P	mitochondrial membrane
CDP-diacylglycerol (1-16:1, 2-18:1) [mitochondrial membrane]	CDP-diacylglycerol (1-16:1, 2-18:1) [mitochondrial membrane]	C46H81N3O15P2	mitochondrial membrane
L-serine [endoplasmic reticulum membrane]	L-serine [endoplasmic reticulum membrane]	C3H7NO3	endoplasmic reticulum membrane	C00065	CHEBI:17115
CMP [endoplasmic reticulum membrane]	CMP [endoplasmic reticulum membrane]	C9H12N3O8P	endoplasmic reticulum membrane	C00055	CHEBI:60377
phosphatidyl-L-serine (1-16:0, 2-16:1) [endoplasmic reticulum membrane]	phosphatidyl-L-serine (1-16:0, 2-16:1) [endoplasmic reticulum membrane]	C38H72NO10P	endoplasmic reticulum membrane		CHEBI:89824
phosphatidyl-L-serine (1-16:1, 2-16:1) [endoplasmic reticulum membrane]	phosphatidyl-L-serine (1-16:1, 2-16:1) [endoplasmic reticulum membrane]	C38H70NO10P	endoplasmic reticulum membrane
phosphatidyl-L-serine (1-18:0, 2-16:1) [endoplasmic reticulum membrane]	phosphatidyl-L-serine (1-18:0, 2-16:1) [endoplasmic reticulum membrane]	C40H76NO10P	endoplasmic reticulum membrane		CHEBI:90036
phosphatidyl-L-serine (1-18:1, 2-16:1) [endoplasmic reticulum membrane]	phosphatidyl-L-serine (1-18:1, 2-16:1) [endoplasmic reticulum membrane]	C40H74NO10P	endoplasmic reticulum membrane		CHEBI:75101
phosphatidyl-L-serine (1-16:0, 2-18:1) [endoplasmic reticulum membrane]	phosphatidyl-L-serine (1-16:0, 2-18:1) [endoplasmic reticulum membrane]	C40H76NO10P	endoplasmic reticulum membrane		CHEBI:134541
phosphatidyl-L-serine (1-16:1, 2-18:1) [endoplasmic reticulum membrane]	phosphatidyl-L-serine (1-16:1, 2-18:1) [endoplasmic reticulum membrane]	C40H74NO10P	endoplasmic reticulum membrane		CHEBI:90032
phosphatidyl-L-serine (1-18:0, 2-18:1) [endoplasmic reticulum membrane]	phosphatidyl-L-serine (1-18:0, 2-18:1) [endoplasmic reticulum membrane]	C42H80NO10P	endoplasmic reticulum membrane		CHEBI:90433
phosphatidyl-L-serine (1-18:1, 2-18:1) [endoplasmic reticulum membrane]	phosphatidyl-L-serine (1-18:1, 2-18:1) [endoplasmic reticulum membrane]	C42H78NO10P	endoplasmic reticulum membrane		CHEBI:60568
myo-inositol [endoplasmic reticulum membrane]	myo-inositol [endoplasmic reticulum membrane]	C6H12O6	endoplasmic reticulum membrane	C00137	CHEBI:17268
1-phosphatidyl-1D-myo-inositol (1-16:0, 2-16:1) [endoplasmic reticulum membrane]	1-phosphatidyl-1D-myo-inositol (1-16:0, 2-16:1) [endoplasmic reticulum membrane]	C41H77O13P	endoplasmic reticulum membrane		CHEBI:88396
1-phosphatidyl-1D-myo-inositol (1-16:1, 2-16:1) [endoplasmic reticulum membrane]	1-phosphatidyl-1D-myo-inositol (1-16:1, 2-16:1) [endoplasmic reticulum membrane]	C41H75O13P	endoplasmic reticulum membrane
1-phosphatidyl-1D-myo-inositol (1-18:0, 2-16:1) [endoplasmic reticulum membrane]	1-phosphatidyl-1D-myo-inositol (1-18:0, 2-16:1) [endoplasmic reticulum membrane]	C43H81O13P	endoplasmic reticulum membrane		CHEBI:88557
1-phosphatidyl-1D-myo-inositol (1-18:1, 2-16:1) [endoplasmic reticulum membrane]	1-phosphatidyl-1D-myo-inositol (1-18:1, 2-16:1) [endoplasmic reticulum membrane]	C43H79O13P	endoplasmic reticulum membrane		CHEBI:88626
1-phosphatidyl-1D-myo-inositol (1-16:0, 2-18:1) [endoplasmic reticulum membrane]	1-phosphatidyl-1D-myo-inositol (1-16:0, 2-18:1) [endoplasmic reticulum membrane]	C43H81O13P	endoplasmic reticulum membrane	C13888	CHEBI:73215
1-phosphatidyl-1D-myo-inositol (1-16:1, 2-18:1) [endoplasmic reticulum membrane]	1-phosphatidyl-1D-myo-inositol (1-16:1, 2-18:1) [endoplasmic reticulum membrane]	C43H79O13P	endoplasmic reticulum membrane		CHEBI:88562
1-phosphatidyl-1D-myo-inositol (1-18:0, 2-18:1) [endoplasmic reticulum membrane]	1-phosphatidyl-1D-myo-inositol (1-18:0, 2-18:1) [endoplasmic reticulum membrane]	C45H85O13P	endoplasmic reticulum membrane		CHEBI:77346
1-phosphatidyl-1D-myo-inositol (1-18:1, 2-18:1) [endoplasmic reticulum membrane]	1-phosphatidyl-1D-myo-inositol (1-18:1, 2-18:1) [endoplasmic reticulum membrane]	C45H83O13P	endoplasmic reticulum membrane		CHEBI:88612
sn-2-acyl-1-lysophosphatidylinositol (16:1) [endoplasmic reticulum membrane]	sn-2-acyl-1-lysophosphatidylinositol (16:1) [endoplasmic reticulum membrane]	C25H41O12P	endoplasmic reticulum membrane
sn-2-acyl-1-lysophosphatidylinositol (18:1) [endoplasmic reticulum membrane]	sn-2-acyl-1-lysophosphatidylinositol (18:1) [endoplasmic reticulum membrane]	C27H45O12P	endoplasmic reticulum membrane
phosphatidyl-L-serine (1-16:0, 2-16:1) [mitochondrial membrane]	phosphatidyl-L-serine (1-16:0, 2-16:1) [mitochondrial membrane]	C38H72NO10P	mitochondrial membrane		CHEBI:89824
carbon dioxide [mitochondrial membrane]	carbon dioxide [mitochondrial membrane]	CO2	mitochondrial membrane	C00011	CHEBI:16526
phosphatidylethanolamine (1-16:0, 2-16:1) [mitochondrial membrane]	phosphatidylethanolamine (1-16:0, 2-16:1) [mitochondrial membrane]	C37H72NO8P	mitochondrial membrane		CHEBI:136147
phosphatidyl-L-serine (1-16:1, 2-16:1) [mitochondrial membrane]	phosphatidyl-L-serine (1-16:1, 2-16:1) [mitochondrial membrane]	C38H70NO10P	mitochondrial membrane
phosphatidylethanolamine (1-16:1, 2-16:1) [mitochondrial membrane]	phosphatidylethanolamine (1-16:1, 2-16:1) [mitochondrial membrane]	C37H70NO8P	mitochondrial membrane		CHEBI:138792
phosphatidyl-L-serine (1-18:0, 2-16:1) [mitochondrial membrane]	phosphatidyl-L-serine (1-18:0, 2-16:1) [mitochondrial membrane]	C40H76NO10P	mitochondrial membrane		CHEBI:90036
phosphatidylethanolamine (1-18:0, 2-16:1) [mitochondrial membrane]	phosphatidylethanolamine (1-18:0, 2-16:1) [mitochondrial membrane]	C39H76NO8P	mitochondrial membrane		CHEBI:136155
phosphatidyl-L-serine (1-18:1, 2-16:1) [mitochondrial membrane]	phosphatidyl-L-serine (1-18:1, 2-16:1) [mitochondrial membrane]	C40H74NO10P	mitochondrial membrane		CHEBI:75101
phosphatidylethanolamine (1-18:1, 2-16:1) [mitochondrial membrane]	phosphatidylethanolamine (1-18:1, 2-16:1) [mitochondrial membrane]	C39H74NO8P	mitochondrial membrane		CHEBI:82837
phosphatidyl-L-serine (1-16:0, 2-18:1) [mitochondrial membrane]	phosphatidyl-L-serine (1-16:0, 2-18:1) [mitochondrial membrane]	C40H76NO10P	mitochondrial membrane		CHEBI:134541
phosphatidylethanolamine (1-16:0, 2-18:1) [mitochondrial membrane]	phosphatidylethanolamine (1-16:0, 2-18:1) [mitochondrial membrane]	C39H76NO8P	mitochondrial membrane		CHEBI:136148
phosphatidyl-L-serine (1-16:1, 2-18:1) [mitochondrial membrane]	phosphatidyl-L-serine (1-16:1, 2-18:1) [mitochondrial membrane]	C40H74NO10P	mitochondrial membrane		CHEBI:90032
phosphatidylethanolamine (1-16:1, 2-18:1) [mitochondrial membrane]	phosphatidylethanolamine (1-16:1, 2-18:1) [mitochondrial membrane]	C39H74NO8P	mitochondrial membrane		CHEBI:90464
phosphatidyl-L-serine (1-18:0, 2-18:1) [mitochondrial membrane]	phosphatidyl-L-serine (1-18:0, 2-18:1) [mitochondrial membrane]	C42H80NO10P	mitochondrial membrane		CHEBI:90433
phosphatidylethanolamine (1-18:0, 2-18:1) [mitochondrial membrane]	phosphatidylethanolamine (1-18:0, 2-18:1) [mitochondrial membrane]	C41H80NO8P	mitochondrial membrane		CHEBI:136162
phosphatidyl-L-serine (1-18:1, 2-18:1) [mitochondrial membrane]	phosphatidyl-L-serine (1-18:1, 2-18:1) [mitochondrial membrane]	C42H78NO10P	mitochondrial membrane		CHEBI:60568
phosphatidylethanolamine (1-18:1, 2-18:1) [mitochondrial membrane]	phosphatidylethanolamine (1-18:1, 2-18:1) [mitochondrial membrane]	C41H78NO8P	mitochondrial membrane		CHEBI:136170
phosphatidyl-L-serine (1-16:0, 2-16:1) [Golgi membrane]	phosphatidyl-L-serine (1-16:0, 2-16:1) [Golgi membrane]	C38H72NO10P	Golgi membrane		CHEBI:89824
H+ [Golgi membrane]	H+ [Golgi membrane]	H	Golgi membrane	C00080	CHEBI:24636
carbon dioxide [Golgi membrane]	carbon dioxide [Golgi membrane]	CO2	Golgi membrane	C00011	CHEBI:16526
phosphatidylethanolamine (1-16:0, 2-16:1) [Golgi membrane]	phosphatidylethanolamine (1-16:0, 2-16:1) [Golgi membrane]	C37H72NO8P	Golgi membrane		CHEBI:136147
phosphatidyl-L-serine (1-16:1, 2-16:1) [Golgi membrane]	phosphatidyl-L-serine (1-16:1, 2-16:1) [Golgi membrane]	C38H70NO10P	Golgi membrane
phosphatidylethanolamine (1-16:1, 2-16:1) [Golgi membrane]	phosphatidylethanolamine (1-16:1, 2-16:1) [Golgi membrane]	C37H70NO8P	Golgi membrane		CHEBI:138792
phosphatidyl-L-serine (1-18:0, 2-16:1) [Golgi membrane]	phosphatidyl-L-serine (1-18:0, 2-16:1) [Golgi membrane]	C40H76NO10P	Golgi membrane		CHEBI:90036
phosphatidylethanolamine (1-18:0, 2-16:1) [Golgi membrane]	phosphatidylethanolamine (1-18:0, 2-16:1) [Golgi membrane]	C39H76NO8P	Golgi membrane		CHEBI:136155
phosphatidyl-L-serine (1-18:1, 2-16:1) [Golgi membrane]	phosphatidyl-L-serine (1-18:1, 2-16:1) [Golgi membrane]	C40H74NO10P	Golgi membrane		CHEBI:75101
phosphatidylethanolamine (1-18:1, 2-16:1) [Golgi membrane]	phosphatidylethanolamine (1-18:1, 2-16:1) [Golgi membrane]	C39H74NO8P	Golgi membrane		CHEBI:82837
phosphatidyl-L-serine (1-16:0, 2-18:1) [Golgi membrane]	phosphatidyl-L-serine (1-16:0, 2-18:1) [Golgi membrane]	C40H76NO10P	Golgi membrane		CHEBI:134541
phosphatidylethanolamine (1-16:0, 2-18:1) [Golgi membrane]	phosphatidylethanolamine (1-16:0, 2-18:1) [Golgi membrane]	C39H76NO8P	Golgi membrane		CHEBI:136148
phosphatidyl-L-serine (1-16:1, 2-18:1) [Golgi membrane]	phosphatidyl-L-serine (1-16:1, 2-18:1) [Golgi membrane]	C40H74NO10P	Golgi membrane		CHEBI:90032
phosphatidylethanolamine (1-16:1, 2-18:1) [Golgi membrane]	phosphatidylethanolamine (1-16:1, 2-18:1) [Golgi membrane]	C39H74NO8P	Golgi membrane		CHEBI:90464
phosphatidyl-L-serine (1-18:0, 2-18:1) [Golgi membrane]	phosphatidyl-L-serine (1-18:0, 2-18:1) [Golgi membrane]	C42H80NO10P	Golgi membrane		CHEBI:90433
phosphatidylethanolamine (1-18:0, 2-18:1) [Golgi membrane]	phosphatidylethanolamine (1-18:0, 2-18:1) [Golgi membrane]	C41H80NO8P	Golgi membrane		CHEBI:136162
phosphatidyl-L-serine (1-18:1, 2-18:1) [Golgi membrane]	phosphatidyl-L-serine (1-18:1, 2-18:1) [Golgi membrane]	C42H78NO10P	Golgi membrane		CHEBI:60568
phosphatidylethanolamine (1-18:1, 2-18:1) [Golgi membrane]	phosphatidylethanolamine (1-18:1, 2-18:1) [Golgi membrane]	C41H78NO8P	Golgi membrane		CHEBI:136170
phosphatidyl-L-serine (1-16:0, 2-16:1) [vacuolar membrane]	phosphatidyl-L-serine (1-16:0, 2-16:1) [vacuolar membrane]	C38H72NO10P	vacuolar membrane		CHEBI:89824
H+ [vacuolar membrane]	H+ [vacuolar membrane]	H	vacuolar membrane	C00080	CHEBI:24636
carbon dioxide [vacuolar membrane]	carbon dioxide [vacuolar membrane]	CO2	vacuolar membrane	C00011	CHEBI:16526
phosphatidylethanolamine (1-16:0, 2-16:1) [vacuolar membrane]	phosphatidylethanolamine (1-16:0, 2-16:1) [vacuolar membrane]	C37H72NO8P	vacuolar membrane		CHEBI:136147
phosphatidyl-L-serine (1-16:1, 2-16:1) [vacuolar membrane]	phosphatidyl-L-serine (1-16:1, 2-16:1) [vacuolar membrane]	C38H70NO10P	vacuolar membrane
phosphatidylethanolamine (1-16:1, 2-16:1) [vacuolar membrane]	phosphatidylethanolamine (1-16:1, 2-16:1) [vacuolar membrane]	C37H70NO8P	vacuolar membrane		CHEBI:138792
phosphatidyl-L-serine (1-18:0, 2-16:1) [vacuolar membrane]	phosphatidyl-L-serine (1-18:0, 2-16:1) [vacuolar membrane]	C40H76NO10P	vacuolar membrane		CHEBI:90036
phosphatidylethanolamine (1-18:0, 2-16:1) [vacuolar membrane]	phosphatidylethanolamine (1-18:0, 2-16:1) [vacuolar membrane]	C39H76NO8P	vacuolar membrane		CHEBI:136155
phosphatidyl-L-serine (1-18:1, 2-16:1) [vacuolar membrane]	phosphatidyl-L-serine (1-18:1, 2-16:1) [vacuolar membrane]	C40H74NO10P	vacuolar membrane		CHEBI:75101
phosphatidylethanolamine (1-18:1, 2-16:1) [vacuolar membrane]	phosphatidylethanolamine (1-18:1, 2-16:1) [vacuolar membrane]	C39H74NO8P	vacuolar membrane		CHEBI:82837
phosphatidyl-L-serine (1-16:0, 2-18:1) [vacuolar membrane]	phosphatidyl-L-serine (1-16:0, 2-18:1) [vacuolar membrane]	C40H76NO10P	vacuolar membrane		CHEBI:134541
phosphatidylethanolamine (1-16:0, 2-18:1) [vacuolar membrane]	phosphatidylethanolamine (1-16:0, 2-18:1) [vacuolar membrane]	C39H76NO8P	vacuolar membrane		CHEBI:136148
phosphatidyl-L-serine (1-16:1, 2-18:1) [vacuolar membrane]	phosphatidyl-L-serine (1-16:1, 2-18:1) [vacuolar membrane]	C40H74NO10P	vacuolar membrane		CHEBI:90032
phosphatidylethanolamine (1-16:1, 2-18:1) [vacuolar membrane]	phosphatidylethanolamine (1-16:1, 2-18:1) [vacuolar membrane]	C39H74NO8P	vacuolar membrane		CHEBI:90464
phosphatidyl-L-serine (1-18:0, 2-18:1) [vacuolar membrane]	phosphatidyl-L-serine (1-18:0, 2-18:1) [vacuolar membrane]	C42H80NO10P	vacuolar membrane		CHEBI:90433
phosphatidylethanolamine (1-18:0, 2-18:1) [vacuolar membrane]	phosphatidylethanolamine (1-18:0, 2-18:1) [vacuolar membrane]	C41H80NO8P	vacuolar membrane		CHEBI:136162
phosphatidyl-L-serine (1-18:1, 2-18:1) [vacuolar membrane]	phosphatidyl-L-serine (1-18:1, 2-18:1) [vacuolar membrane]	C42H78NO10P	vacuolar membrane		CHEBI:60568
phosphatidylethanolamine (1-18:1, 2-18:1) [vacuolar membrane]	phosphatidylethanolamine (1-18:1, 2-18:1) [vacuolar membrane]	C41H78NO8P	vacuolar membrane		CHEBI:136170
phosphatidylethanolamine (1-16:0, 2-16:1) [endoplasmic reticulum membrane]	phosphatidylethanolamine (1-16:0, 2-16:1) [endoplasmic reticulum membrane]	C37H72NO8P	endoplasmic reticulum membrane		CHEBI:136147
S-adenosyl-L-methionine [endoplasmic reticulum membrane]	S-adenosyl-L-methionine [endoplasmic reticulum membrane]	C15H23N6O5S	endoplasmic reticulum membrane	C00019	CHEBI:15414
S-adenosyl-L-homocysteine [endoplasmic reticulum membrane]	S-adenosyl-L-homocysteine [endoplasmic reticulum membrane]	C14H20N6O5S	endoplasmic reticulum membrane	C00021	CHEBI:16680
phosphatidyl-N-methylethanolamine (1-16:0, 2-16:1) [endoplasmic reticulum membrane]	phosphatidyl-N-methylethanolamine (1-16:0, 2-16:1) [endoplasmic reticulum membrane]	C38H74NO8P	endoplasmic reticulum membrane
phosphatidylethanolamine (1-16:1, 2-16:1) [endoplasmic reticulum membrane]	phosphatidylethanolamine (1-16:1, 2-16:1) [endoplasmic reticulum membrane]	C37H70NO8P	endoplasmic reticulum membrane		CHEBI:138792
phosphatidyl-N-methylethanolamine (1-16:1, 2-16:1) [endoplasmic reticulum membrane]	phosphatidyl-N-methylethanolamine (1-16:1, 2-16:1) [endoplasmic reticulum membrane]	C38H72NO8P	endoplasmic reticulum membrane
phosphatidylethanolamine (1-18:0, 2-16:1) [endoplasmic reticulum membrane]	phosphatidylethanolamine (1-18:0, 2-16:1) [endoplasmic reticulum membrane]	C39H76NO8P	endoplasmic reticulum membrane		CHEBI:136155
phosphatidyl-N-methylethanolamine (1-18:0, 2-16:1) [endoplasmic reticulum membrane]	phosphatidyl-N-methylethanolamine (1-18:0, 2-16:1) [endoplasmic reticulum membrane]	C40H78NO8P	endoplasmic reticulum membrane
phosphatidylethanolamine (1-18:1, 2-16:1) [endoplasmic reticulum membrane]	phosphatidylethanolamine (1-18:1, 2-16:1) [endoplasmic reticulum membrane]	C39H74NO8P	endoplasmic reticulum membrane		CHEBI:82837
phosphatidyl-N-methylethanolamine (1-18:1, 2-16:1) [endoplasmic reticulum membrane]	phosphatidyl-N-methylethanolamine (1-18:1, 2-16:1) [endoplasmic reticulum membrane]	C40H76NO8P	endoplasmic reticulum membrane
phosphatidylethanolamine (1-16:0, 2-18:1) [endoplasmic reticulum membrane]	phosphatidylethanolamine (1-16:0, 2-18:1) [endoplasmic reticulum membrane]	C39H76NO8P	endoplasmic reticulum membrane		CHEBI:136148
phosphatidyl-N-methylethanolamine (1-16:0, 2-18:1) [endoplasmic reticulum membrane]	phosphatidyl-N-methylethanolamine (1-16:0, 2-18:1) [endoplasmic reticulum membrane]	C40H78NO8P	endoplasmic reticulum membrane
phosphatidylethanolamine (1-16:1, 2-18:1) [endoplasmic reticulum membrane]	phosphatidylethanolamine (1-16:1, 2-18:1) [endoplasmic reticulum membrane]	C39H74NO8P	endoplasmic reticulum membrane		CHEBI:90464
phosphatidyl-N-methylethanolamine (1-16:1, 2-18:1) [endoplasmic reticulum membrane]	phosphatidyl-N-methylethanolamine (1-16:1, 2-18:1) [endoplasmic reticulum membrane]	C40H76NO8P	endoplasmic reticulum membrane
phosphatidylethanolamine (1-18:0, 2-18:1) [endoplasmic reticulum membrane]	phosphatidylethanolamine (1-18:0, 2-18:1) [endoplasmic reticulum membrane]	C41H80NO8P	endoplasmic reticulum membrane		CHEBI:136162
phosphatidyl-N-methylethanolamine (1-18:0, 2-18:1) [endoplasmic reticulum membrane]	phosphatidyl-N-methylethanolamine (1-18:0, 2-18:1) [endoplasmic reticulum membrane]	C42H82NO8P	endoplasmic reticulum membrane
phosphatidylethanolamine (1-18:1, 2-18:1) [endoplasmic reticulum membrane]	phosphatidylethanolamine (1-18:1, 2-18:1) [endoplasmic reticulum membrane]	C41H78NO8P	endoplasmic reticulum membrane		CHEBI:136170
phosphatidyl-N-methylethanolamine (1-18:1, 2-18:1) [endoplasmic reticulum membrane]	phosphatidyl-N-methylethanolamine (1-18:1, 2-18:1) [endoplasmic reticulum membrane]	C42H80NO8P	endoplasmic reticulum membrane		CHEBI:85962
phosphatidyl-N,N-dimethylethanolamine (1-16:0, 2-16:1) [endoplasmic reticulum membrane]	phosphatidyl-N,N-dimethylethanolamine (1-16:0, 2-16:1) [endoplasmic reticulum membrane]	C39H76NO8P	endoplasmic reticulum membrane
phosphatidyl-N,N-dimethylethanolamine (1-16:1, 2-16:1) [endoplasmic reticulum membrane]	phosphatidyl-N,N-dimethylethanolamine (1-16:1, 2-16:1) [endoplasmic reticulum membrane]	C39H74NO8P	endoplasmic reticulum membrane
phosphatidyl-N,N-dimethylethanolamine (1-18:0, 2-16:1) [endoplasmic reticulum membrane]	phosphatidyl-N,N-dimethylethanolamine (1-18:0, 2-16:1) [endoplasmic reticulum membrane]	C41H80NO8P	endoplasmic reticulum membrane
phosphatidyl-N,N-dimethylethanolamine (1-18:1, 2-16:1) [endoplasmic reticulum membrane]	phosphatidyl-N,N-dimethylethanolamine (1-18:1, 2-16:1) [endoplasmic reticulum membrane]	C41H78NO8P	endoplasmic reticulum membrane
phosphatidyl-N,N-dimethylethanolamine (1-16:0, 2-18:1) [endoplasmic reticulum membrane]	phosphatidyl-N,N-dimethylethanolamine (1-16:0, 2-18:1) [endoplasmic reticulum membrane]	C41H80NO8P	endoplasmic reticulum membrane
phosphatidyl-N,N-dimethylethanolamine (1-16:1, 2-18:1) [endoplasmic reticulum membrane]	phosphatidyl-N,N-dimethylethanolamine (1-16:1, 2-18:1) [endoplasmic reticulum membrane]	C41H78NO8P	endoplasmic reticulum membrane
phosphatidyl-N,N-dimethylethanolamine (1-18:0, 2-18:1) [endoplasmic reticulum membrane]	phosphatidyl-N,N-dimethylethanolamine (1-18:0, 2-18:1) [endoplasmic reticulum membrane]	C43H84NO8P	endoplasmic reticulum membrane
phosphatidyl-N,N-dimethylethanolamine (1-18:1, 2-18:1) [endoplasmic reticulum membrane]	phosphatidyl-N,N-dimethylethanolamine (1-18:1, 2-18:1) [endoplasmic reticulum membrane]	C43H82NO8P	endoplasmic reticulum membrane		CHEBI:85963
phosphatidylcholine (1-16:0, 2-16:1) [endoplasmic reticulum membrane]	phosphatidylcholine (1-16:0, 2-16:1) [endoplasmic reticulum membrane]	C40H78NO8P	endoplasmic reticulum membrane		CHEBI:134592
phosphatidylcholine (1-16:1, 2-16:1) [endoplasmic reticulum membrane]	phosphatidylcholine (1-16:1, 2-16:1) [endoplasmic reticulum membrane]	C40H76NO8P	endoplasmic reticulum membrane		CHEBI:134637
phosphatidylcholine (1-18:0, 2-16:1) [endoplasmic reticulum membrane]	phosphatidylcholine (1-18:0, 2-16:1) [endoplasmic reticulum membrane]	C42H82NO7P	endoplasmic reticulum membrane		CHEBI:89972
phosphatidylcholine (1-18:1, 2-16:1) [endoplasmic reticulum membrane]	phosphatidylcholine (1-18:1, 2-16:1) [endoplasmic reticulum membrane]	C42H80NO7P	endoplasmic reticulum membrane		CHEBI:89506
phosphatidylcholine (1-16:0, 2-18:1) [endoplasmic reticulum membrane]	phosphatidylcholine (1-16:0, 2-18:1) [endoplasmic reticulum membrane]	C42H82NO8P	endoplasmic reticulum membrane		CHEBI:134594
phosphatidylcholine (1-16:1, 2-18:1) [endoplasmic reticulum membrane]	phosphatidylcholine (1-16:1, 2-18:1) [endoplasmic reticulum membrane]	C42H80NO8P	endoplasmic reticulum membrane		CHEBI:89668
phosphatidylcholine (1-18:0, 2-18:1) [endoplasmic reticulum membrane]	phosphatidylcholine (1-18:0, 2-18:1) [endoplasmic reticulum membrane]	C44H86NO7P	endoplasmic reticulum membrane		CHEBI:89679
phosphatidylcholine (1-18:1, 2-18:1) [endoplasmic reticulum membrane]	phosphatidylcholine (1-18:1, 2-18:1) [endoplasmic reticulum membrane]	C44H84NO7P	endoplasmic reticulum membrane		CHEBI:89504
CDP [endoplasmic reticulum membrane]	CDP [endoplasmic reticulum membrane]	C9H12N3O11P2	endoplasmic reticulum membrane	C00112	CHEBI:58069
CDP-ethanolamine [endoplasmic reticulum membrane]	CDP-ethanolamine [endoplasmic reticulum membrane]	C11H19N4O11P2	endoplasmic reticulum membrane	C00570	CHEBI:57876
CDP-choline [endoplasmic reticulum membrane]	CDP-choline [endoplasmic reticulum membrane]	C14H26N4O11P2	endoplasmic reticulum membrane	C00307	CHEBI:16436
glycerol 3-phosphate [mitochondrial membrane]	glycerol 3-phosphate [mitochondrial membrane]	C3H7O6P	mitochondrial membrane	C00093	CHEBI:57597
CMP [mitochondrial membrane]	CMP [mitochondrial membrane]	C9H12N3O8P	mitochondrial membrane	C00055	CHEBI:60377
3-(3-sn-phosphatidyl)-sn-glycerol 1-phosphate (1-16:0, 2-16:1) [mitochondrial membrane]	3-(3-sn-phosphatidyl)-sn-glycerol 1-phosphate (1-16:0, 2-16:1) [mitochondrial membrane]	C40H74O13P2	mitochondrial membrane
3-(3-sn-phosphatidyl)-sn-glycerol 1-phosphate (1-16:1, 2-16:1) [mitochondrial membrane]	3-(3-sn-phosphatidyl)-sn-glycerol 1-phosphate (1-16:1, 2-16:1) [mitochondrial membrane]	C40H72O13P2	mitochondrial membrane
3-(3-sn-phosphatidyl)-sn-glycerol 1-phosphate (1-18:0, 2-16:1) [mitochondrial membrane]	3-(3-sn-phosphatidyl)-sn-glycerol 1-phosphate (1-18:0, 2-16:1) [mitochondrial membrane]	C42H76O13P2	mitochondrial membrane
3-(3-sn-phosphatidyl)-sn-glycerol 1-phosphate (1-18:1, 2-16:1) [mitochondrial membrane]	3-(3-sn-phosphatidyl)-sn-glycerol 1-phosphate (1-18:1, 2-16:1) [mitochondrial membrane]	C42H74O13P2	mitochondrial membrane
3-(3-sn-phosphatidyl)-sn-glycerol 1-phosphate (1-16:0, 2-18:1) [mitochondrial membrane]	3-(3-sn-phosphatidyl)-sn-glycerol 1-phosphate (1-16:0, 2-18:1) [mitochondrial membrane]	C42H76O13P2	mitochondrial membrane
3-(3-sn-phosphatidyl)-sn-glycerol 1-phosphate (1-16:1, 2-18:1) [mitochondrial membrane]	3-(3-sn-phosphatidyl)-sn-glycerol 1-phosphate (1-16:1, 2-18:1) [mitochondrial membrane]	C42H74O13P2	mitochondrial membrane
H2O [mitochondrial membrane]	H2O [mitochondrial membrane]	H2O	mitochondrial membrane	C00001	CHEBI:15377
phosphatidylglycerol (1-16:0, 2-16:1) [mitochondrial membrane]	phosphatidylglycerol (1-16:0, 2-16:1) [mitochondrial membrane]	C38H73O10P	mitochondrial membrane		CHEBI:136224
phosphate [mitochondrial membrane]	phosphate [mitochondrial membrane]	HO4P	mitochondrial membrane	C00009	CHEBI:43474
phosphatidylglycerol (1-16:1, 2-16:1) [mitochondrial membrane]	phosphatidylglycerol (1-16:1, 2-16:1) [mitochondrial membrane]	C38H71O10P	mitochondrial membrane
phosphatidylglycerol (1-18:0, 2-16:1) [mitochondrial membrane]	phosphatidylglycerol (1-18:0, 2-16:1) [mitochondrial membrane]	C40H77O10P	mitochondrial membrane		CHEBI:89270
phosphatidylglycerol (1-18:1, 2-16:1) [mitochondrial membrane]	phosphatidylglycerol (1-18:1, 2-16:1) [mitochondrial membrane]	C40H75O10P	mitochondrial membrane		CHEBI:89093
phosphatidylglycerol (1-16:0, 2-18:1) [mitochondrial membrane]	phosphatidylglycerol (1-16:0, 2-18:1) [mitochondrial membrane]	C40H77O10P	mitochondrial membrane	C13833	CHEBI:34080
phosphatidylglycerol (1-16:1, 2-18:1) [mitochondrial membrane]	phosphatidylglycerol (1-16:1, 2-18:1) [mitochondrial membrane]	C40H75O10P	mitochondrial membrane		CHEBI:89398
cardiolipin (1-16:0, 2-16:1, 3-16:0, 4-16:1) [mitochondrial membrane]	cardiolipin (1-16:0, 2-16:1, 3-16:0, 4-16:1) [mitochondrial membrane]	C73H140O17P2	mitochondrial membrane
cardiolipin (1-16:0, 2-16:1, 3-16:1, 4-16:1) [mitochondrial membrane]	cardiolipin (1-16:0, 2-16:1, 3-16:1, 4-16:1) [mitochondrial membrane]	C73H136O17P2	mitochondrial membrane
cardiolipin (1-16:0, 2-16:1, 3-18:0, 4-16:1) [mitochondrial membrane]	cardiolipin (1-16:0, 2-16:1, 3-18:0, 4-16:1) [mitochondrial membrane]	C75H144O17P2	mitochondrial membrane
cardiolipin (1-16:0, 2-16:1, 3-18:1, 4-16:1) [mitochondrial membrane]	cardiolipin (1-16:0, 2-16:1, 3-18:1, 4-16:1) [mitochondrial membrane]	C75H140O17P2	mitochondrial membrane
cardiolipin (1-16:0, 2-16:1, 3-16:0, 4-18:1) [mitochondrial membrane]	cardiolipin (1-16:0, 2-16:1, 3-16:0, 4-18:1) [mitochondrial membrane]	C75H144O17P2	mitochondrial membrane
cardiolipin (1-16:0, 2-16:1, 3-16:1, 4-18:1) [mitochondrial membrane]	cardiolipin (1-16:0, 2-16:1, 3-16:1, 4-18:1) [mitochondrial membrane]	C75H140O17P2	mitochondrial membrane
cardiolipin (1-16:1, 2-16:1, 3-16:0, 4-16:1) [mitochondrial membrane]	cardiolipin (1-16:1, 2-16:1, 3-16:0, 4-16:1) [mitochondrial membrane]	C73H138O17P2	mitochondrial membrane
cardiolipin (1-16:1, 2-16:1, 3-16:1, 4-16:1) [mitochondrial membrane]	cardiolipin (1-16:1, 2-16:1, 3-16:1, 4-16:1) [mitochondrial membrane]	C73H134O17P2	mitochondrial membrane		CHEBI:104873
cardiolipin (1-16:1, 2-16:1, 3-18:0, 4-16:1) [mitochondrial membrane]	cardiolipin (1-16:1, 2-16:1, 3-18:0, 4-16:1) [mitochondrial membrane]	C75H142O17P2	mitochondrial membrane
cardiolipin (1-16:1, 2-16:1, 3-18:1, 4-16:1) [mitochondrial membrane]	cardiolipin (1-16:1, 2-16:1, 3-18:1, 4-16:1) [mitochondrial membrane]	C75H138O17P2	mitochondrial membrane
cardiolipin (1-16:1, 2-16:1, 3-16:0, 4-18:1) [mitochondrial membrane]	cardiolipin (1-16:1, 2-16:1, 3-16:0, 4-18:1) [mitochondrial membrane]	C75H142O17P2	mitochondrial membrane
cardiolipin (1-16:1, 2-16:1, 3-16:1, 4-18:1) [mitochondrial membrane]	cardiolipin (1-16:1, 2-16:1, 3-16:1, 4-18:1) [mitochondrial membrane]	C75H138O17P2	mitochondrial membrane
cardiolipin (1-18:0, 2-16:1, 3-16:0, 4-16:1) [mitochondrial membrane]	cardiolipin (1-18:0, 2-16:1, 3-16:0, 4-16:1) [mitochondrial membrane]	C75H144O17P2	mitochondrial membrane
cardiolipin (1-18:0, 2-16:1, 3-16:1, 4-16:1) [mitochondrial membrane]	cardiolipin (1-18:0, 2-16:1, 3-16:1, 4-16:1) [mitochondrial membrane]	C75H140O17P2	mitochondrial membrane
cardiolipin (1-18:0, 2-16:1, 3-18:0, 4-16:1) [mitochondrial membrane]	cardiolipin (1-18:0, 2-16:1, 3-18:0, 4-16:1) [mitochondrial membrane]	C77H148O17P2	mitochondrial membrane
cardiolipin (1-18:0, 2-16:1, 3-18:1, 4-16:1) [mitochondrial membrane]	cardiolipin (1-18:0, 2-16:1, 3-18:1, 4-16:1) [mitochondrial membrane]	C77H144O17P2	mitochondrial membrane
cardiolipin (1-18:0, 2-16:1, 3-16:0, 4-18:1) [mitochondrial membrane]	cardiolipin (1-18:0, 2-16:1, 3-16:0, 4-18:1) [mitochondrial membrane]	C77H148O17P2	mitochondrial membrane
cardiolipin (1-18:0, 2-16:1, 3-16:1, 4-18:1) [mitochondrial membrane]	cardiolipin (1-18:0, 2-16:1, 3-16:1, 4-18:1) [mitochondrial membrane]	C77H144O17P2	mitochondrial membrane
cardiolipin (1-18:1, 2-16:1, 3-16:0, 4-16:1) [mitochondrial membrane]	cardiolipin (1-18:1, 2-16:1, 3-16:0, 4-16:1) [mitochondrial membrane]	C75H142O17P2	mitochondrial membrane
cardiolipin (1-18:1, 2-16:1, 3-16:1, 4-16:1) [mitochondrial membrane]	cardiolipin (1-18:1, 2-16:1, 3-16:1, 4-16:1) [mitochondrial membrane]	C75H138O17P2	mitochondrial membrane
cardiolipin (1-18:1, 2-16:1, 3-18:0, 4-16:1) [mitochondrial membrane]	cardiolipin (1-18:1, 2-16:1, 3-18:0, 4-16:1) [mitochondrial membrane]	C77H146O17P2	mitochondrial membrane
cardiolipin (1-18:1, 2-16:1, 3-18:1, 4-16:1) [mitochondrial membrane]	cardiolipin (1-18:1, 2-16:1, 3-18:1, 4-16:1) [mitochondrial membrane]	C77H142O17P2	mitochondrial membrane
cardiolipin (1-18:1, 2-16:1, 3-16:0, 4-18:1) [mitochondrial membrane]	cardiolipin (1-18:1, 2-16:1, 3-16:0, 4-18:1) [mitochondrial membrane]	C77H146O17P2	mitochondrial membrane
cardiolipin (1-18:1, 2-16:1, 3-16:1, 4-18:1) [mitochondrial membrane]	cardiolipin (1-18:1, 2-16:1, 3-16:1, 4-18:1) [mitochondrial membrane]	C77H142O17P2	mitochondrial membrane
cardiolipin (1-16:0, 2-18:1, 3-16:0, 4-16:1) [mitochondrial membrane]	cardiolipin (1-16:0, 2-18:1, 3-16:0, 4-16:1) [mitochondrial membrane]	C75H144O17P2	mitochondrial membrane
cardiolipin (1-16:0, 2-18:1, 3-16:1, 4-16:1) [mitochondrial membrane]	cardiolipin (1-16:0, 2-18:1, 3-16:1, 4-16:1) [mitochondrial membrane]	C75H140O17P2	mitochondrial membrane
cardiolipin (1-16:0, 2-18:1, 3-18:0, 4-16:1) [mitochondrial membrane]	cardiolipin (1-16:0, 2-18:1, 3-18:0, 4-16:1) [mitochondrial membrane]	C77H148O17P2	mitochondrial membrane
cardiolipin (1-16:0, 2-18:1, 3-18:1, 4-16:1) [mitochondrial membrane]	cardiolipin (1-16:0, 2-18:1, 3-18:1, 4-16:1) [mitochondrial membrane]	C77H144O17P2	mitochondrial membrane
cardiolipin (1-16:0, 2-18:1, 3-16:0, 4-18:1) [mitochondrial membrane]	cardiolipin (1-16:0, 2-18:1, 3-16:0, 4-18:1) [mitochondrial membrane]	C77H148O17P2	mitochondrial membrane
cardiolipin (1-16:0, 2-18:1, 3-16:1, 4-18:1) [mitochondrial membrane]	cardiolipin (1-16:0, 2-18:1, 3-16:1, 4-18:1) [mitochondrial membrane]	C77H144O17P2	mitochondrial membrane
cardiolipin (1-16:1, 2-18:1, 3-16:0, 4-16:1) [mitochondrial membrane]	cardiolipin (1-16:1, 2-18:1, 3-16:0, 4-16:1) [mitochondrial membrane]	C75H142O17P2	mitochondrial membrane
cardiolipin (1-16:1, 2-18:1, 3-16:1, 4-16:1) [mitochondrial membrane]	cardiolipin (1-16:1, 2-18:1, 3-16:1, 4-16:1) [mitochondrial membrane]	C75H138O17P2	mitochondrial membrane
cardiolipin (1-16:1, 2-18:1, 3-18:0, 4-16:1) [mitochondrial membrane]	cardiolipin (1-16:1, 2-18:1, 3-18:0, 4-16:1) [mitochondrial membrane]	C77H146O17P2	mitochondrial membrane
cardiolipin (1-16:1, 2-18:1, 3-18:1, 4-16:1) [mitochondrial membrane]	cardiolipin (1-16:1, 2-18:1, 3-18:1, 4-16:1) [mitochondrial membrane]	C77H142O17P2	mitochondrial membrane
cardiolipin (1-16:1, 2-18:1, 3-16:0, 4-18:1) [mitochondrial membrane]	cardiolipin (1-16:1, 2-18:1, 3-16:0, 4-18:1) [mitochondrial membrane]	C77H146O17P2	mitochondrial membrane
cardiolipin (1-16:1, 2-18:1, 3-16:1, 4-18:1) [mitochondrial membrane]	cardiolipin (1-16:1, 2-18:1, 3-16:1, 4-18:1) [mitochondrial membrane]	C77H142O17P2	mitochondrial membrane
monolysocardiolipin (2-16:1, 3-16:0, 4-16:1) [mitochondrial membrane]	monolysocardiolipin (2-16:1, 3-16:0, 4-16:1) [mitochondrial membrane]	C57H108O16P2	mitochondrial membrane
palmitate [mitochondrial membrane]	palmitate [mitochondrial membrane]	C16H31O2	mitochondrial membrane	C00249	CHEBI:7896
monolysocardiolipin (2-16:1, 3-16:1, 4-16:1) [mitochondrial membrane]	monolysocardiolipin (2-16:1, 3-16:1, 4-16:1) [mitochondrial membrane]	C57H106O16P2	mitochondrial membrane
monolysocardiolipin (2-16:1, 3-18:0, 4-16:1) [mitochondrial membrane]	monolysocardiolipin (2-16:1, 3-18:0, 4-16:1) [mitochondrial membrane]	C59H112O16P2	mitochondrial membrane
monolysocardiolipin (2-16:1, 3-18:1, 4-16:1) [mitochondrial membrane]	monolysocardiolipin (2-16:1, 3-18:1, 4-16:1) [mitochondrial membrane]	C59H110O16P2	mitochondrial membrane
monolysocardiolipin (2-16:1, 3-16:0, 4-18:1) [mitochondrial membrane]	monolysocardiolipin (2-16:1, 3-16:0, 4-18:1) [mitochondrial membrane]	C59H112O16P2	mitochondrial membrane
monolysocardiolipin (2-16:1, 3-16:1, 4-18:1) [mitochondrial membrane]	monolysocardiolipin (2-16:1, 3-16:1, 4-18:1) [mitochondrial membrane]	C59H110O16P2	mitochondrial membrane
stearate [mitochondrial membrane]	stearate [mitochondrial membrane]	C18H35O2	mitochondrial membrane	C01530	CHEBI:25629
monolysocardiolipin (2-18:1, 3-16:0, 4-16:1) [mitochondrial membrane]	monolysocardiolipin (2-18:1, 3-16:0, 4-16:1) [mitochondrial membrane]	C59H112O16P2	mitochondrial membrane
monolysocardiolipin (2-18:1, 3-16:1, 4-16:1) [mitochondrial membrane]	monolysocardiolipin (2-18:1, 3-16:1, 4-16:1) [mitochondrial membrane]	C59H110O16P2	mitochondrial membrane
monolysocardiolipin (2-18:1, 3-18:0, 4-16:1) [mitochondrial membrane]	monolysocardiolipin (2-18:1, 3-18:0, 4-16:1) [mitochondrial membrane]	C61H116O16P2	mitochondrial membrane
monolysocardiolipin (2-18:1, 3-18:1, 4-16:1) [mitochondrial membrane]	monolysocardiolipin (2-18:1, 3-18:1, 4-16:1) [mitochondrial membrane]	C61H114O16P2	mitochondrial membrane
monolysocardiolipin (2-18:1, 3-16:0, 4-18:1) [mitochondrial membrane]	monolysocardiolipin (2-18:1, 3-16:0, 4-18:1) [mitochondrial membrane]	C61H116O16P2	mitochondrial membrane
monolysocardiolipin (2-18:1, 3-16:1, 4-18:1) [mitochondrial membrane]	monolysocardiolipin (2-18:1, 3-16:1, 4-18:1) [mitochondrial membrane]	C61H114O16P2	mitochondrial membrane
monolysocardiolipin (1-16:0, 2-16:1, 4-16:1) [mitochondrial membrane]	monolysocardiolipin (1-16:0, 2-16:1, 4-16:1) [mitochondrial membrane]	C57H108O16P2	mitochondrial membrane
monolysocardiolipin (1-16:0, 2-16:1, 4-18:1) [mitochondrial membrane]	monolysocardiolipin (1-16:0, 2-16:1, 4-18:1) [mitochondrial membrane]	C59H112O16P2	mitochondrial membrane
monolysocardiolipin (1-16:1, 2-16:1, 4-16:1) [mitochondrial membrane]	monolysocardiolipin (1-16:1, 2-16:1, 4-16:1) [mitochondrial membrane]	C57H106O16P2	mitochondrial membrane
monolysocardiolipin (1-16:1, 2-16:1, 4-18:1) [mitochondrial membrane]	monolysocardiolipin (1-16:1, 2-16:1, 4-18:1) [mitochondrial membrane]	C59H110O16P2	mitochondrial membrane
monolysocardiolipin (1-18:0, 2-16:1, 4-16:1) [mitochondrial membrane]	monolysocardiolipin (1-18:0, 2-16:1, 4-16:1) [mitochondrial membrane]	C59H112O16P2	mitochondrial membrane
monolysocardiolipin (1-18:0, 2-16:1, 4-18:1) [mitochondrial membrane]	monolysocardiolipin (1-18:0, 2-16:1, 4-18:1) [mitochondrial membrane]	C61H116O16P2	mitochondrial membrane
monolysocardiolipin (1-18:1, 2-16:1, 4-16:1) [mitochondrial membrane]	monolysocardiolipin (1-18:1, 2-16:1, 4-16:1) [mitochondrial membrane]	C59H110O16P2	mitochondrial membrane
monolysocardiolipin (1-18:1, 2-16:1, 4-18:1) [mitochondrial membrane]	monolysocardiolipin (1-18:1, 2-16:1, 4-18:1) [mitochondrial membrane]	C61H114O16P2	mitochondrial membrane
monolysocardiolipin (1-16:0, 2-18:1, 4-16:1) [mitochondrial membrane]	monolysocardiolipin (1-16:0, 2-18:1, 4-16:1) [mitochondrial membrane]	C59H112O16P2	mitochondrial membrane
monolysocardiolipin (1-16:0, 2-18:1, 4-18:1) [mitochondrial membrane]	monolysocardiolipin (1-16:0, 2-18:1, 4-18:1) [mitochondrial membrane]	C61H116O16P2	mitochondrial membrane
monolysocardiolipin (1-16:1, 2-18:1, 4-16:1) [mitochondrial membrane]	monolysocardiolipin (1-16:1, 2-18:1, 4-16:1) [mitochondrial membrane]	C59H110O16P2	mitochondrial membrane
monolysocardiolipin (1-16:1, 2-18:1, 4-18:1) [mitochondrial membrane]	monolysocardiolipin (1-16:1, 2-18:1, 4-18:1) [mitochondrial membrane]	C61H114O16P2	mitochondrial membrane
phosphatidylcholine (1-16:0, 2-16:1) [mitochondrial membrane]	phosphatidylcholine (1-16:0, 2-16:1) [mitochondrial membrane]	C40H78NO8P	mitochondrial membrane		CHEBI:134592
1-acylglycerophosphocholine (16:0) [mitochondrial membrane]	1-acylglycerophosphocholine (16:0) [mitochondrial membrane]	C24H51NO7P	mitochondrial membrane
phosphatidylcholine (1-16:1, 2-16:1) [mitochondrial membrane]	phosphatidylcholine (1-16:1, 2-16:1) [mitochondrial membrane]	C40H76NO8P	mitochondrial membrane		CHEBI:134637
1-acylglycerophosphocholine (16:1) [mitochondrial membrane]	1-acylglycerophosphocholine (16:1) [mitochondrial membrane]	C24H49NO7P	mitochondrial membrane
phosphatidylcholine (1-18:0, 2-16:1) [mitochondrial membrane]	phosphatidylcholine (1-18:0, 2-16:1) [mitochondrial membrane]	C42H82NO7P	mitochondrial membrane		CHEBI:89972
1-acylglycerophosphocholine (18:0) [mitochondrial membrane]	1-acylglycerophosphocholine (18:0) [mitochondrial membrane]	C26H55NO7P	mitochondrial membrane
phosphatidylcholine (1-18:1, 2-16:1) [mitochondrial membrane]	phosphatidylcholine (1-18:1, 2-16:1) [mitochondrial membrane]	C42H80NO7P	mitochondrial membrane		CHEBI:89506
1-acylglycerophosphocholine (18:1) [mitochondrial membrane]	1-acylglycerophosphocholine (18:1) [mitochondrial membrane]	C26H53NO7P	mitochondrial membrane
phosphatidylcholine (1-16:0, 2-18:1) [mitochondrial membrane]	phosphatidylcholine (1-16:0, 2-18:1) [mitochondrial membrane]	C42H82NO8P	mitochondrial membrane		CHEBI:134594
phosphatidylcholine (1-16:1, 2-18:1) [mitochondrial membrane]	phosphatidylcholine (1-16:1, 2-18:1) [mitochondrial membrane]	C42H80NO8P	mitochondrial membrane		CHEBI:89668
phosphatidylcholine (1-18:0, 2-18:1) [mitochondrial membrane]	phosphatidylcholine (1-18:0, 2-18:1) [mitochondrial membrane]	C44H86NO7P	mitochondrial membrane		CHEBI:89679
phosphatidylcholine (1-18:1, 2-18:1) [mitochondrial membrane]	phosphatidylcholine (1-18:1, 2-18:1) [mitochondrial membrane]	C44H84NO7P	mitochondrial membrane		CHEBI:89504
cardiolipin (1-18:1, 2-18:1, 3-16:0, 4-16:1) [mitochondrial membrane]	cardiolipin (1-18:1, 2-18:1, 3-16:0, 4-16:1) [mitochondrial membrane]	C77H146O17P2	mitochondrial membrane
cardiolipin (1-18:1, 2-18:1, 3-16:1, 4-16:1) [mitochondrial membrane]	cardiolipin (1-18:1, 2-18:1, 3-16:1, 4-16:1) [mitochondrial membrane]	C77H142O17P2	mitochondrial membrane
cardiolipin (1-18:1, 2-18:1, 3-18:0, 4-16:1) [mitochondrial membrane]	cardiolipin (1-18:1, 2-18:1, 3-18:0, 4-16:1) [mitochondrial membrane]	C79H150O17P2	mitochondrial membrane
cardiolipin (1-18:1, 2-18:1, 3-18:1, 4-16:1) [mitochondrial membrane]	cardiolipin (1-18:1, 2-18:1, 3-18:1, 4-16:1) [mitochondrial membrane]	C79H146O17P2	mitochondrial membrane
cardiolipin (1-18:1, 2-18:1, 3-16:0, 4-18:1) [mitochondrial membrane]	cardiolipin (1-18:1, 2-18:1, 3-16:0, 4-18:1) [mitochondrial membrane]	C79H150O17P2	mitochondrial membrane
cardiolipin (1-18:1, 2-18:1, 3-16:1, 4-18:1) [mitochondrial membrane]	cardiolipin (1-18:1, 2-18:1, 3-16:1, 4-18:1) [mitochondrial membrane]	C79H146O17P2	mitochondrial membrane
cardiolipin (1-16:0, 2-16:1, 3-18:1, 4-18:1) [mitochondrial membrane]	cardiolipin (1-16:0, 2-16:1, 3-18:1, 4-18:1) [mitochondrial membrane]	C77H144O17P2	mitochondrial membrane
cardiolipin (1-16:1, 2-16:1, 3-18:1, 4-18:1) [mitochondrial membrane]	cardiolipin (1-16:1, 2-16:1, 3-18:1, 4-18:1) [mitochondrial membrane]	C77H142O17P2	mitochondrial membrane
cardiolipin (1-18:0, 2-16:1, 3-18:1, 4-18:1) [mitochondrial membrane]	cardiolipin (1-18:0, 2-16:1, 3-18:1, 4-18:1) [mitochondrial membrane]	C79H148O17P2	mitochondrial membrane
cardiolipin (1-18:1, 2-16:1, 3-18:1, 4-18:1) [mitochondrial membrane]	cardiolipin (1-18:1, 2-16:1, 3-18:1, 4-18:1) [mitochondrial membrane]	C79H146O17P2	mitochondrial membrane
cardiolipin (1-16:0, 2-18:1, 3-18:1, 4-18:1) [mitochondrial membrane]	cardiolipin (1-16:0, 2-18:1, 3-18:1, 4-18:1) [mitochondrial membrane]	C79H148O17P2	mitochondrial membrane
cardiolipin (1-16:1, 2-18:1, 3-18:1, 4-18:1) [mitochondrial membrane]	cardiolipin (1-16:1, 2-18:1, 3-18:1, 4-18:1) [mitochondrial membrane]	C79H146O17P2	mitochondrial membrane
palmitoleoyl-CoA(4-) [mitochondrial membrane]	palmitoleoyl-CoA(4-) [mitochondrial membrane]	C37H60N7O17P3S	mitochondrial membrane	C21072	CHEBI:61540
coenzyme A [mitochondrial membrane]	coenzyme A [mitochondrial membrane]	C21H32N7O16P3S	mitochondrial membrane	C00010	CHEBI:57287
oleoyl-CoA [mitochondrial membrane]	oleoyl-CoA [mitochondrial membrane]	C39H64N7O17P3S	mitochondrial membrane	C00510	CHEBI:57387
H+ [cell envelope]	H+ [cell envelope]	H	cell envelope	C00080	CHEBI:24636
1-phosphatidyl-1D-myo-inositol (1-16:0, 2-16:1) [cell envelope]	1-phosphatidyl-1D-myo-inositol (1-16:0, 2-16:1) [cell envelope]	C41H77O13P	cell envelope		CHEBI:88396
ADP [cell envelope]	ADP [cell envelope]	C10H12N5O10P2	cell envelope	C00008	CHEBI:456216
1-phosphatidyl-1D-myo-inositol 4-phosphate (1-16:0, 2-16:1) [cell envelope]	1-phosphatidyl-1D-myo-inositol 4-phosphate (1-16:0, 2-16:1) [cell envelope]	C41H78O16P2	cell envelope
1-phosphatidyl-1D-myo-inositol (1-16:1, 2-16:1) [cell envelope]	1-phosphatidyl-1D-myo-inositol (1-16:1, 2-16:1) [cell envelope]	C41H75O13P	cell envelope
1-phosphatidyl-1D-myo-inositol 4-phosphate (1-16:1, 2-16:1) [cell envelope]	1-phosphatidyl-1D-myo-inositol 4-phosphate (1-16:1, 2-16:1) [cell envelope]	C41H76O16P2	cell envelope
1-phosphatidyl-1D-myo-inositol (1-18:0, 2-16:1) [cell envelope]	1-phosphatidyl-1D-myo-inositol (1-18:0, 2-16:1) [cell envelope]	C43H81O13P	cell envelope		CHEBI:88557
1-phosphatidyl-1D-myo-inositol 4-phosphate (1-18:0, 2-16:1) [cell envelope]	1-phosphatidyl-1D-myo-inositol 4-phosphate (1-18:0, 2-16:1) [cell envelope]	C43H82O16P2	cell envelope
1-phosphatidyl-1D-myo-inositol (1-18:1, 2-16:1) [cell envelope]	1-phosphatidyl-1D-myo-inositol (1-18:1, 2-16:1) [cell envelope]	C43H79O13P	cell envelope		CHEBI:88626
1-phosphatidyl-1D-myo-inositol 4-phosphate (1-18:1, 2-16:1) [cell envelope]	1-phosphatidyl-1D-myo-inositol 4-phosphate (1-18:1, 2-16:1) [cell envelope]	C43H80O16P2	cell envelope
1-phosphatidyl-1D-myo-inositol (1-16:0, 2-18:1) [cell envelope]	1-phosphatidyl-1D-myo-inositol (1-16:0, 2-18:1) [cell envelope]	C43H81O13P	cell envelope	C13888	CHEBI:73215
1-phosphatidyl-1D-myo-inositol 4-phosphate (1-16:0, 2-18:1) [cell envelope]	1-phosphatidyl-1D-myo-inositol 4-phosphate (1-16:0, 2-18:1) [cell envelope]	C43H82O16P2	cell envelope
1-phosphatidyl-1D-myo-inositol (1-16:1, 2-18:1) [cell envelope]	1-phosphatidyl-1D-myo-inositol (1-16:1, 2-18:1) [cell envelope]	C43H79O13P	cell envelope		CHEBI:88562
1-phosphatidyl-1D-myo-inositol 4-phosphate (1-16:1, 2-18:1) [cell envelope]	1-phosphatidyl-1D-myo-inositol 4-phosphate (1-16:1, 2-18:1) [cell envelope]	C43H80O16P2	cell envelope
1-phosphatidyl-1D-myo-inositol (1-18:0, 2-18:1) [cell envelope]	1-phosphatidyl-1D-myo-inositol (1-18:0, 2-18:1) [cell envelope]	C45H85O13P	cell envelope		CHEBI:77346
1-phosphatidyl-1D-myo-inositol 4-phosphate (1-18:0, 2-18:1) [cell envelope]	1-phosphatidyl-1D-myo-inositol 4-phosphate (1-18:0, 2-18:1) [cell envelope]	C45H86O16P2	cell envelope		CHEBI:77277
1-phosphatidyl-1D-myo-inositol (1-18:1, 2-18:1) [cell envelope]	1-phosphatidyl-1D-myo-inositol (1-18:1, 2-18:1) [cell envelope]	C45H83O13P	cell envelope		CHEBI:88612
1-phosphatidyl-1D-myo-inositol 4-phosphate (1-18:1, 2-18:1) [cell envelope]	1-phosphatidyl-1D-myo-inositol 4-phosphate (1-18:1, 2-18:1) [cell envelope]	C45H84O16P2	cell envelope
1-phosphatidyl-1D-myo-inositol (1-16:0, 2-16:1) [vacuolar membrane]	1-phosphatidyl-1D-myo-inositol (1-16:0, 2-16:1) [vacuolar membrane]	C41H77O13P	vacuolar membrane		CHEBI:88396
ATP [vacuolar membrane]	ATP [vacuolar membrane]	C10H12N5O13P3	vacuolar membrane	C00002	CHEBI:30616
ADP [vacuolar membrane]	ADP [vacuolar membrane]	C10H12N5O10P2	vacuolar membrane	C00008	CHEBI:456216
1-phosphatidyl-1D-myo-inositol 4-phosphate (1-16:0, 2-16:1) [vacuolar membrane]	1-phosphatidyl-1D-myo-inositol 4-phosphate (1-16:0, 2-16:1) [vacuolar membrane]	C41H78O16P2	vacuolar membrane
1-phosphatidyl-1D-myo-inositol (1-16:1, 2-16:1) [vacuolar membrane]	1-phosphatidyl-1D-myo-inositol (1-16:1, 2-16:1) [vacuolar membrane]	C41H75O13P	vacuolar membrane
1-phosphatidyl-1D-myo-inositol 4-phosphate (1-16:1, 2-16:1) [vacuolar membrane]	1-phosphatidyl-1D-myo-inositol 4-phosphate (1-16:1, 2-16:1) [vacuolar membrane]	C41H76O16P2	vacuolar membrane
1-phosphatidyl-1D-myo-inositol (1-18:0, 2-16:1) [vacuolar membrane]	1-phosphatidyl-1D-myo-inositol (1-18:0, 2-16:1) [vacuolar membrane]	C43H81O13P	vacuolar membrane		CHEBI:88557
1-phosphatidyl-1D-myo-inositol 4-phosphate (1-18:0, 2-16:1) [vacuolar membrane]	1-phosphatidyl-1D-myo-inositol 4-phosphate (1-18:0, 2-16:1) [vacuolar membrane]	C43H82O16P2	vacuolar membrane
1-phosphatidyl-1D-myo-inositol (1-18:1, 2-16:1) [vacuolar membrane]	1-phosphatidyl-1D-myo-inositol (1-18:1, 2-16:1) [vacuolar membrane]	C43H79O13P	vacuolar membrane		CHEBI:88626
1-phosphatidyl-1D-myo-inositol 4-phosphate (1-18:1, 2-16:1) [vacuolar membrane]	1-phosphatidyl-1D-myo-inositol 4-phosphate (1-18:1, 2-16:1) [vacuolar membrane]	C43H80O16P2	vacuolar membrane
1-phosphatidyl-1D-myo-inositol (1-16:0, 2-18:1) [vacuolar membrane]	1-phosphatidyl-1D-myo-inositol (1-16:0, 2-18:1) [vacuolar membrane]	C43H81O13P	vacuolar membrane	C13888	CHEBI:73215
1-phosphatidyl-1D-myo-inositol 4-phosphate (1-16:0, 2-18:1) [vacuolar membrane]	1-phosphatidyl-1D-myo-inositol 4-phosphate (1-16:0, 2-18:1) [vacuolar membrane]	C43H82O16P2	vacuolar membrane
1-phosphatidyl-1D-myo-inositol (1-16:1, 2-18:1) [vacuolar membrane]	1-phosphatidyl-1D-myo-inositol (1-16:1, 2-18:1) [vacuolar membrane]	C43H79O13P	vacuolar membrane		CHEBI:88562
1-phosphatidyl-1D-myo-inositol 4-phosphate (1-16:1, 2-18:1) [vacuolar membrane]	1-phosphatidyl-1D-myo-inositol 4-phosphate (1-16:1, 2-18:1) [vacuolar membrane]	C43H80O16P2	vacuolar membrane
1-phosphatidyl-1D-myo-inositol (1-18:0, 2-18:1) [vacuolar membrane]	1-phosphatidyl-1D-myo-inositol (1-18:0, 2-18:1) [vacuolar membrane]	C45H85O13P	vacuolar membrane		CHEBI:77346
1-phosphatidyl-1D-myo-inositol 4-phosphate (1-18:0, 2-18:1) [vacuolar membrane]	1-phosphatidyl-1D-myo-inositol 4-phosphate (1-18:0, 2-18:1) [vacuolar membrane]	C45H86O16P2	vacuolar membrane		CHEBI:77277
1-phosphatidyl-1D-myo-inositol (1-18:1, 2-18:1) [vacuolar membrane]	1-phosphatidyl-1D-myo-inositol (1-18:1, 2-18:1) [vacuolar membrane]	C45H83O13P	vacuolar membrane		CHEBI:88612
1-phosphatidyl-1D-myo-inositol 4-phosphate (1-18:1, 2-18:1) [vacuolar membrane]	1-phosphatidyl-1D-myo-inositol 4-phosphate (1-18:1, 2-18:1) [vacuolar membrane]	C45H84O16P2	vacuolar membrane
1-phosphatidyl-1D-myo-inositol (1-16:0, 2-16:1) [Golgi membrane]	1-phosphatidyl-1D-myo-inositol (1-16:0, 2-16:1) [Golgi membrane]	C41H77O13P	Golgi membrane		CHEBI:88396
ATP [Golgi membrane]	ATP [Golgi membrane]	C10H12N5O13P3	Golgi membrane	C00002	CHEBI:30616
ADP [Golgi membrane]	ADP [Golgi membrane]	C10H12N5O10P2	Golgi membrane	C00008	CHEBI:456216
1-phosphatidyl-1D-myo-inositol 4-phosphate (1-16:0, 2-16:1) [Golgi membrane]	1-phosphatidyl-1D-myo-inositol 4-phosphate (1-16:0, 2-16:1) [Golgi membrane]	C41H78O16P2	Golgi membrane
1-phosphatidyl-1D-myo-inositol (1-16:1, 2-16:1) [Golgi membrane]	1-phosphatidyl-1D-myo-inositol (1-16:1, 2-16:1) [Golgi membrane]	C41H75O13P	Golgi membrane
1-phosphatidyl-1D-myo-inositol 4-phosphate (1-16:1, 2-16:1) [Golgi membrane]	1-phosphatidyl-1D-myo-inositol 4-phosphate (1-16:1, 2-16:1) [Golgi membrane]	C41H76O16P2	Golgi membrane
1-phosphatidyl-1D-myo-inositol (1-18:0, 2-16:1) [Golgi membrane]	1-phosphatidyl-1D-myo-inositol (1-18:0, 2-16:1) [Golgi membrane]	C43H81O13P	Golgi membrane		CHEBI:88557
1-phosphatidyl-1D-myo-inositol 4-phosphate (1-18:0, 2-16:1) [Golgi membrane]	1-phosphatidyl-1D-myo-inositol 4-phosphate (1-18:0, 2-16:1) [Golgi membrane]	C43H82O16P2	Golgi membrane
1-phosphatidyl-1D-myo-inositol (1-18:1, 2-16:1) [Golgi membrane]	1-phosphatidyl-1D-myo-inositol (1-18:1, 2-16:1) [Golgi membrane]	C43H79O13P	Golgi membrane		CHEBI:88626
1-phosphatidyl-1D-myo-inositol 4-phosphate (1-18:1, 2-16:1) [Golgi membrane]	1-phosphatidyl-1D-myo-inositol 4-phosphate (1-18:1, 2-16:1) [Golgi membrane]	C43H80O16P2	Golgi membrane
1-phosphatidyl-1D-myo-inositol (1-16:0, 2-18:1) [Golgi membrane]	1-phosphatidyl-1D-myo-inositol (1-16:0, 2-18:1) [Golgi membrane]	C43H81O13P	Golgi membrane	C13888	CHEBI:73215
1-phosphatidyl-1D-myo-inositol 4-phosphate (1-16:0, 2-18:1) [Golgi membrane]	1-phosphatidyl-1D-myo-inositol 4-phosphate (1-16:0, 2-18:1) [Golgi membrane]	C43H82O16P2	Golgi membrane
1-phosphatidyl-1D-myo-inositol (1-16:1, 2-18:1) [Golgi membrane]	1-phosphatidyl-1D-myo-inositol (1-16:1, 2-18:1) [Golgi membrane]	C43H79O13P	Golgi membrane		CHEBI:88562
1-phosphatidyl-1D-myo-inositol 4-phosphate (1-16:1, 2-18:1) [Golgi membrane]	1-phosphatidyl-1D-myo-inositol 4-phosphate (1-16:1, 2-18:1) [Golgi membrane]	C43H80O16P2	Golgi membrane
1-phosphatidyl-1D-myo-inositol (1-18:0, 2-18:1) [Golgi membrane]	1-phosphatidyl-1D-myo-inositol (1-18:0, 2-18:1) [Golgi membrane]	C45H85O13P	Golgi membrane		CHEBI:77346
1-phosphatidyl-1D-myo-inositol 4-phosphate (1-18:0, 2-18:1) [Golgi membrane]	1-phosphatidyl-1D-myo-inositol 4-phosphate (1-18:0, 2-18:1) [Golgi membrane]	C45H86O16P2	Golgi membrane		CHEBI:77277
1-phosphatidyl-1D-myo-inositol (1-18:1, 2-18:1) [Golgi membrane]	1-phosphatidyl-1D-myo-inositol (1-18:1, 2-18:1) [Golgi membrane]	C45H83O13P	Golgi membrane		CHEBI:88612
1-phosphatidyl-1D-myo-inositol 4-phosphate (1-18:1, 2-18:1) [Golgi membrane]	1-phosphatidyl-1D-myo-inositol 4-phosphate (1-18:1, 2-18:1) [Golgi membrane]	C45H84O16P2	Golgi membrane
1-phosphatidyl-1D-myo-inositol (1-16:0, 2-16:1) [nucleus]	1-phosphatidyl-1D-myo-inositol (1-16:0, 2-16:1) [nucleus]	C41H77O13P	nucleus		CHEBI:88396
1-phosphatidyl-1D-myo-inositol 4-phosphate (1-16:0, 2-16:1) [nucleus]	1-phosphatidyl-1D-myo-inositol 4-phosphate (1-16:0, 2-16:1) [nucleus]	C41H78O16P2	nucleus
1-phosphatidyl-1D-myo-inositol (1-16:1, 2-16:1) [nucleus]	1-phosphatidyl-1D-myo-inositol (1-16:1, 2-16:1) [nucleus]	C41H75O13P	nucleus
1-phosphatidyl-1D-myo-inositol 4-phosphate (1-16:1, 2-16:1) [nucleus]	1-phosphatidyl-1D-myo-inositol 4-phosphate (1-16:1, 2-16:1) [nucleus]	C41H76O16P2	nucleus
1-phosphatidyl-1D-myo-inositol (1-18:0, 2-16:1) [nucleus]	1-phosphatidyl-1D-myo-inositol (1-18:0, 2-16:1) [nucleus]	C43H81O13P	nucleus		CHEBI:88557
1-phosphatidyl-1D-myo-inositol 4-phosphate (1-18:0, 2-16:1) [nucleus]	1-phosphatidyl-1D-myo-inositol 4-phosphate (1-18:0, 2-16:1) [nucleus]	C43H82O16P2	nucleus
1-phosphatidyl-1D-myo-inositol (1-18:1, 2-16:1) [nucleus]	1-phosphatidyl-1D-myo-inositol (1-18:1, 2-16:1) [nucleus]	C43H79O13P	nucleus		CHEBI:88626
1-phosphatidyl-1D-myo-inositol 4-phosphate (1-18:1, 2-16:1) [nucleus]	1-phosphatidyl-1D-myo-inositol 4-phosphate (1-18:1, 2-16:1) [nucleus]	C43H80O16P2	nucleus
1-phosphatidyl-1D-myo-inositol (1-16:0, 2-18:1) [nucleus]	1-phosphatidyl-1D-myo-inositol (1-16:0, 2-18:1) [nucleus]	C43H81O13P	nucleus	C13888	CHEBI:73215
1-phosphatidyl-1D-myo-inositol 4-phosphate (1-16:0, 2-18:1) [nucleus]	1-phosphatidyl-1D-myo-inositol 4-phosphate (1-16:0, 2-18:1) [nucleus]	C43H82O16P2	nucleus
1-phosphatidyl-1D-myo-inositol (1-16:1, 2-18:1) [nucleus]	1-phosphatidyl-1D-myo-inositol (1-16:1, 2-18:1) [nucleus]	C43H79O13P	nucleus		CHEBI:88562
1-phosphatidyl-1D-myo-inositol 4-phosphate (1-16:1, 2-18:1) [nucleus]	1-phosphatidyl-1D-myo-inositol 4-phosphate (1-16:1, 2-18:1) [nucleus]	C43H80O16P2	nucleus
1-phosphatidyl-1D-myo-inositol (1-18:0, 2-18:1) [nucleus]	1-phosphatidyl-1D-myo-inositol (1-18:0, 2-18:1) [nucleus]	C45H85O13P	nucleus		CHEBI:77346
1-phosphatidyl-1D-myo-inositol 4-phosphate (1-18:0, 2-18:1) [nucleus]	1-phosphatidyl-1D-myo-inositol 4-phosphate (1-18:0, 2-18:1) [nucleus]	C45H86O16P2	nucleus		CHEBI:77277
1-phosphatidyl-1D-myo-inositol (1-18:1, 2-18:1) [nucleus]	1-phosphatidyl-1D-myo-inositol (1-18:1, 2-18:1) [nucleus]	C45H83O13P	nucleus		CHEBI:88612
1-phosphatidyl-1D-myo-inositol 4-phosphate (1-18:1, 2-18:1) [nucleus]	1-phosphatidyl-1D-myo-inositol 4-phosphate (1-18:1, 2-18:1) [nucleus]	C45H84O16P2	nucleus
1-phosphatidyl-1D-myo-inositol 3-phosphate (1-16:0, 2-16:1) [vacuolar membrane]	1-phosphatidyl-1D-myo-inositol 3-phosphate (1-16:0, 2-16:1) [vacuolar membrane]	C41H78O16P2	vacuolar membrane
1-phosphatidyl-1D-myo-inositol 3-phosphate (1-16:1, 2-16:1) [vacuolar membrane]	1-phosphatidyl-1D-myo-inositol 3-phosphate (1-16:1, 2-16:1) [vacuolar membrane]	C41H76O16P2	vacuolar membrane
1-phosphatidyl-1D-myo-inositol 3-phosphate (1-18:0, 2-16:1) [vacuolar membrane]	1-phosphatidyl-1D-myo-inositol 3-phosphate (1-18:0, 2-16:1) [vacuolar membrane]	C43H82O16P2	vacuolar membrane
1-phosphatidyl-1D-myo-inositol 3-phosphate (1-18:1, 2-16:1) [vacuolar membrane]	1-phosphatidyl-1D-myo-inositol 3-phosphate (1-18:1, 2-16:1) [vacuolar membrane]	C43H80O16P2	vacuolar membrane
1-phosphatidyl-1D-myo-inositol 3-phosphate (1-16:0, 2-18:1) [vacuolar membrane]	1-phosphatidyl-1D-myo-inositol 3-phosphate (1-16:0, 2-18:1) [vacuolar membrane]	C43H82O16P2	vacuolar membrane
1-phosphatidyl-1D-myo-inositol 3-phosphate (1-16:1, 2-18:1) [vacuolar membrane]	1-phosphatidyl-1D-myo-inositol 3-phosphate (1-16:1, 2-18:1) [vacuolar membrane]	C43H80O16P2	vacuolar membrane
1-phosphatidyl-1D-myo-inositol 3-phosphate (1-18:0, 2-18:1) [vacuolar membrane]	1-phosphatidyl-1D-myo-inositol 3-phosphate (1-18:0, 2-18:1) [vacuolar membrane]	C45H86O16P2	vacuolar membrane		CHEBI:77347
1-phosphatidyl-1D-myo-inositol 3-phosphate (1-18:1, 2-18:1) [vacuolar membrane]	1-phosphatidyl-1D-myo-inositol 3-phosphate (1-18:1, 2-18:1) [vacuolar membrane]	C45H84O16P2	vacuolar membrane		CHEBI:77344
1-phosphatidyl-1D-myo-inositol 4,5-bisphosphate (1-16:0, 2-16:1) [nucleus]	1-phosphatidyl-1D-myo-inositol 4,5-bisphosphate (1-16:0, 2-16:1) [nucleus]	C41H79O19P3	nucleus
1-phosphatidyl-1D-myo-inositol 4,5-bisphosphate (1-16:1, 2-16:1) [nucleus]	1-phosphatidyl-1D-myo-inositol 4,5-bisphosphate (1-16:1, 2-16:1) [nucleus]	C41H77O19P3	nucleus
1-phosphatidyl-1D-myo-inositol 4,5-bisphosphate (1-18:0, 2-16:1) [nucleus]	1-phosphatidyl-1D-myo-inositol 4,5-bisphosphate (1-18:0, 2-16:1) [nucleus]	C43H83O19P3	nucleus
1-phosphatidyl-1D-myo-inositol 4,5-bisphosphate (1-18:1, 2-16:1) [nucleus]	1-phosphatidyl-1D-myo-inositol 4,5-bisphosphate (1-18:1, 2-16:1) [nucleus]	C43H81O19P3	nucleus
1-phosphatidyl-1D-myo-inositol 4,5-bisphosphate (1-16:0, 2-18:1) [nucleus]	1-phosphatidyl-1D-myo-inositol 4,5-bisphosphate (1-16:0, 2-18:1) [nucleus]	C43H83O19P3	nucleus
1-phosphatidyl-1D-myo-inositol 4,5-bisphosphate (1-16:1, 2-18:1) [nucleus]	1-phosphatidyl-1D-myo-inositol 4,5-bisphosphate (1-16:1, 2-18:1) [nucleus]	C43H81O19P3	nucleus
1-phosphatidyl-1D-myo-inositol 4,5-bisphosphate (1-18:0, 2-18:1) [nucleus]	1-phosphatidyl-1D-myo-inositol 4,5-bisphosphate (1-18:0, 2-18:1) [nucleus]	C45H87O19P3	nucleus		CHEBI:77279
1-phosphatidyl-1D-myo-inositol 4,5-bisphosphate (1-18:1, 2-18:1) [nucleus]	1-phosphatidyl-1D-myo-inositol 4,5-bisphosphate (1-18:1, 2-18:1) [nucleus]	C45H85O19P3	nucleus
1-phosphatidyl-1D-myo-inositol 4,5-bisphosphate (1-16:0, 2-16:1) [cell envelope]	1-phosphatidyl-1D-myo-inositol 4,5-bisphosphate (1-16:0, 2-16:1) [cell envelope]	C41H79O19P3	cell envelope
1-phosphatidyl-1D-myo-inositol 4,5-bisphosphate (1-16:1, 2-16:1) [cell envelope]	1-phosphatidyl-1D-myo-inositol 4,5-bisphosphate (1-16:1, 2-16:1) [cell envelope]	C41H77O19P3	cell envelope
1-phosphatidyl-1D-myo-inositol 4,5-bisphosphate (1-18:0, 2-16:1) [cell envelope]	1-phosphatidyl-1D-myo-inositol 4,5-bisphosphate (1-18:0, 2-16:1) [cell envelope]	C43H83O19P3	cell envelope
1-phosphatidyl-1D-myo-inositol 4,5-bisphosphate (1-18:1, 2-16:1) [cell envelope]	1-phosphatidyl-1D-myo-inositol 4,5-bisphosphate (1-18:1, 2-16:1) [cell envelope]	C43H81O19P3	cell envelope
1-phosphatidyl-1D-myo-inositol 4,5-bisphosphate (1-16:0, 2-18:1) [cell envelope]	1-phosphatidyl-1D-myo-inositol 4,5-bisphosphate (1-16:0, 2-18:1) [cell envelope]	C43H83O19P3	cell envelope
1-phosphatidyl-1D-myo-inositol 4,5-bisphosphate (1-16:1, 2-18:1) [cell envelope]	1-phosphatidyl-1D-myo-inositol 4,5-bisphosphate (1-16:1, 2-18:1) [cell envelope]	C43H81O19P3	cell envelope
1-phosphatidyl-1D-myo-inositol 4,5-bisphosphate (1-18:0, 2-18:1) [cell envelope]	1-phosphatidyl-1D-myo-inositol 4,5-bisphosphate (1-18:0, 2-18:1) [cell envelope]	C45H87O19P3	cell envelope		CHEBI:77279
1-phosphatidyl-1D-myo-inositol 4,5-bisphosphate (1-18:1, 2-18:1) [cell envelope]	1-phosphatidyl-1D-myo-inositol 4,5-bisphosphate (1-18:1, 2-18:1) [cell envelope]	C45H85O19P3	cell envelope
1-phosphatidyl-1D-myo-inositol 3,5-bisphosphate (1-16:0, 2-16:1) [vacuolar membrane]	1-phosphatidyl-1D-myo-inositol 3,5-bisphosphate (1-16:0, 2-16:1) [vacuolar membrane]	C41H79O19P3	vacuolar membrane
1-phosphatidyl-1D-myo-inositol 3,5-bisphosphate (1-16:1, 2-16:1) [vacuolar membrane]	1-phosphatidyl-1D-myo-inositol 3,5-bisphosphate (1-16:1, 2-16:1) [vacuolar membrane]	C41H77O19P3	vacuolar membrane
1-phosphatidyl-1D-myo-inositol 3,5-bisphosphate (1-18:0, 2-16:1) [vacuolar membrane]	1-phosphatidyl-1D-myo-inositol 3,5-bisphosphate (1-18:0, 2-16:1) [vacuolar membrane]	C43H83O19P3	vacuolar membrane
1-phosphatidyl-1D-myo-inositol 3,5-bisphosphate (1-18:1, 2-16:1) [vacuolar membrane]	1-phosphatidyl-1D-myo-inositol 3,5-bisphosphate (1-18:1, 2-16:1) [vacuolar membrane]	C43H81O19P3	vacuolar membrane
1-phosphatidyl-1D-myo-inositol 3,5-bisphosphate (1-16:0, 2-18:1) [vacuolar membrane]	1-phosphatidyl-1D-myo-inositol 3,5-bisphosphate (1-16:0, 2-18:1) [vacuolar membrane]	C43H83O19P3	vacuolar membrane
1-phosphatidyl-1D-myo-inositol 3,5-bisphosphate (1-16:1, 2-18:1) [vacuolar membrane]	1-phosphatidyl-1D-myo-inositol 3,5-bisphosphate (1-16:1, 2-18:1) [vacuolar membrane]	C43H81O19P3	vacuolar membrane
1-phosphatidyl-1D-myo-inositol 3,5-bisphosphate (1-18:0, 2-18:1) [vacuolar membrane]	1-phosphatidyl-1D-myo-inositol 3,5-bisphosphate (1-18:0, 2-18:1) [vacuolar membrane]	C45H87O19P3	vacuolar membrane
1-phosphatidyl-1D-myo-inositol 3,5-bisphosphate (1-18:1, 2-18:1) [vacuolar membrane]	1-phosphatidyl-1D-myo-inositol 3,5-bisphosphate (1-18:1, 2-18:1) [vacuolar membrane]	C45H85O19P3	vacuolar membrane
1-acylglycerophosphoethanolamine (16:0) [endoplasmic reticulum membrane]	1-acylglycerophosphoethanolamine (16:0) [endoplasmic reticulum membrane]	C21H44NO7P	endoplasmic reticulum membrane		CHEBI:90452
1-acylglycerophosphoethanolamine (16:1) [endoplasmic reticulum membrane]	1-acylglycerophosphoethanolamine (16:1) [endoplasmic reticulum membrane]	C21H42NO7P	endoplasmic reticulum membrane
1-acylglycerophosphoethanolamine (18:0) [endoplasmic reticulum membrane]	1-acylglycerophosphoethanolamine (18:0) [endoplasmic reticulum membrane]	C23H48NO7P	endoplasmic reticulum membrane		CHEBI:64576
1-acylglycerophosphoethanolamine (18:1) [endoplasmic reticulum membrane]	1-acylglycerophosphoethanolamine (18:1) [endoplasmic reticulum membrane]	C23H46NO7P	endoplasmic reticulum membrane		CHEBI:64575
1-acylglycerophosphocholine (16:0) [endoplasmic reticulum membrane]	1-acylglycerophosphocholine (16:0) [endoplasmic reticulum membrane]	C24H51NO7P	endoplasmic reticulum membrane
1-acylglycerophosphocholine (16:1) [endoplasmic reticulum membrane]	1-acylglycerophosphocholine (16:1) [endoplasmic reticulum membrane]	C24H49NO7P	endoplasmic reticulum membrane
1-acylglycerophosphocholine (18:0) [endoplasmic reticulum membrane]	1-acylglycerophosphocholine (18:0) [endoplasmic reticulum membrane]	C26H55NO7P	endoplasmic reticulum membrane
1-acylglycerophosphocholine (18:1) [endoplasmic reticulum membrane]	1-acylglycerophosphocholine (18:1) [endoplasmic reticulum membrane]	C26H53NO7P	endoplasmic reticulum membrane
sn-glycero-3-phosphocholine [endoplasmic reticulum membrane]	sn-glycero-3-phosphocholine [endoplasmic reticulum membrane]	C8H20NO6P	endoplasmic reticulum membrane	C00670	CHEBI:16870
phosphatidylcholine (1-16:0, 2-16:1) [cell envelope]	phosphatidylcholine (1-16:0, 2-16:1) [cell envelope]	C40H78NO8P	cell envelope		CHEBI:134592
H2O [cell envelope]	H2O [cell envelope]	H2O	cell envelope	C00001	CHEBI:15377
1-acylglycerophosphocholine (16:0) [cell envelope]	1-acylglycerophosphocholine (16:0) [cell envelope]	C24H51NO7P	cell envelope
palmitoleate [cell envelope]	palmitoleate [cell envelope]	C16H29O2	cell envelope	C08362	CHEBI:32372
phosphatidylcholine (1-16:1, 2-16:1) [cell envelope]	phosphatidylcholine (1-16:1, 2-16:1) [cell envelope]	C40H76NO8P	cell envelope		CHEBI:134637
1-acylglycerophosphocholine (16:1) [cell envelope]	1-acylglycerophosphocholine (16:1) [cell envelope]	C24H49NO7P	cell envelope
phosphatidylcholine (1-18:0, 2-16:1) [cell envelope]	phosphatidylcholine (1-18:0, 2-16:1) [cell envelope]	C42H82NO7P	cell envelope		CHEBI:89972
1-acylglycerophosphocholine (18:0) [cell envelope]	1-acylglycerophosphocholine (18:0) [cell envelope]	C26H55NO7P	cell envelope
phosphatidylcholine (1-18:1, 2-16:1) [cell envelope]	phosphatidylcholine (1-18:1, 2-16:1) [cell envelope]	C42H80NO7P	cell envelope		CHEBI:89506
1-acylglycerophosphocholine (18:1) [cell envelope]	1-acylglycerophosphocholine (18:1) [cell envelope]	C26H53NO7P	cell envelope
phosphatidylcholine (1-16:0, 2-18:1) [cell envelope]	phosphatidylcholine (1-16:0, 2-18:1) [cell envelope]	C42H82NO8P	cell envelope		CHEBI:134594
oleate [cell envelope]	oleate [cell envelope]	C18H33O2	cell envelope	C00712	CHEBI:30823
phosphatidylcholine (1-16:1, 2-18:1) [cell envelope]	phosphatidylcholine (1-16:1, 2-18:1) [cell envelope]	C42H80NO8P	cell envelope		CHEBI:89668
phosphatidylcholine (1-18:0, 2-18:1) [cell envelope]	phosphatidylcholine (1-18:0, 2-18:1) [cell envelope]	C44H86NO7P	cell envelope		CHEBI:89679
phosphatidylcholine (1-18:1, 2-18:1) [cell envelope]	phosphatidylcholine (1-18:1, 2-18:1) [cell envelope]	C44H84NO7P	cell envelope		CHEBI:89504
sn-glycero-3-phosphocholine [cell envelope]	sn-glycero-3-phosphocholine [cell envelope]	C8H20NO6P	cell envelope	C00670	CHEBI:16870
palmitate [cell envelope]	palmitate [cell envelope]	C16H31O2	cell envelope	C00249	CHEBI:7896
stearate [cell envelope]	stearate [cell envelope]	C18H35O2	cell envelope	C01530	CHEBI:25629
phosphatidylethanolamine (1-16:0, 2-16:1) [cell envelope]	phosphatidylethanolamine (1-16:0, 2-16:1) [cell envelope]	C37H72NO8P	cell envelope		CHEBI:136147
1-acylglycerophosphoethanolamine (16:0) [cell envelope]	1-acylglycerophosphoethanolamine (16:0) [cell envelope]	C21H44NO7P	cell envelope		CHEBI:90452
phosphatidylethanolamine (1-16:1, 2-16:1) [cell envelope]	phosphatidylethanolamine (1-16:1, 2-16:1) [cell envelope]	C37H70NO8P	cell envelope		CHEBI:138792
1-acylglycerophosphoethanolamine (16:1) [cell envelope]	1-acylglycerophosphoethanolamine (16:1) [cell envelope]	C21H42NO7P	cell envelope
phosphatidylethanolamine (1-18:0, 2-16:1) [cell envelope]	phosphatidylethanolamine (1-18:0, 2-16:1) [cell envelope]	C39H76NO8P	cell envelope		CHEBI:136155
1-acylglycerophosphoethanolamine (18:0) [cell envelope]	1-acylglycerophosphoethanolamine (18:0) [cell envelope]	C23H48NO7P	cell envelope		CHEBI:64576
phosphatidylethanolamine (1-18:1, 2-16:1) [cell envelope]	phosphatidylethanolamine (1-18:1, 2-16:1) [cell envelope]	C39H74NO8P	cell envelope		CHEBI:82837
1-acylglycerophosphoethanolamine (18:1) [cell envelope]	1-acylglycerophosphoethanolamine (18:1) [cell envelope]	C23H46NO7P	cell envelope		CHEBI:64575
phosphatidylethanolamine (1-16:0, 2-18:1) [cell envelope]	phosphatidylethanolamine (1-16:0, 2-18:1) [cell envelope]	C39H76NO8P	cell envelope		CHEBI:136148
phosphatidylethanolamine (1-16:1, 2-18:1) [cell envelope]	phosphatidylethanolamine (1-16:1, 2-18:1) [cell envelope]	C39H74NO8P	cell envelope		CHEBI:90464
phosphatidylethanolamine (1-18:0, 2-18:1) [cell envelope]	phosphatidylethanolamine (1-18:0, 2-18:1) [cell envelope]	C41H80NO8P	cell envelope		CHEBI:136162
phosphatidylethanolamine (1-18:1, 2-18:1) [cell envelope]	phosphatidylethanolamine (1-18:1, 2-18:1) [cell envelope]	C41H78NO8P	cell envelope		CHEBI:136170
sn-glycero-3-phosphoethanolamine [cell envelope]	sn-glycero-3-phosphoethanolamine [cell envelope]	C5H14NO6P	cell envelope	C01233	CHEBI:16929
phosphatidyl-L-serine (1-16:0, 2-16:1) [cell envelope]	phosphatidyl-L-serine (1-16:0, 2-16:1) [cell envelope]	C38H72NO10P	cell envelope		CHEBI:89824
1-acylglycerophosphoserine (16:0) [cell envelope]	1-acylglycerophosphoserine (16:0) [cell envelope]	C22H44NP10	cell envelope
phosphatidyl-L-serine (1-16:1, 2-16:1) [cell envelope]	phosphatidyl-L-serine (1-16:1, 2-16:1) [cell envelope]	C38H70NO10P	cell envelope
1-acylglycerophosphoserine (16:1) [cell envelope]	1-acylglycerophosphoserine (16:1) [cell envelope]	C22H42NP10	cell envelope
phosphatidyl-L-serine (1-18:0, 2-16:1) [cell envelope]	phosphatidyl-L-serine (1-18:0, 2-16:1) [cell envelope]	C40H76NO10P	cell envelope		CHEBI:90036
1-acylglycerophosphoserine (18:0) [cell envelope]	1-acylglycerophosphoserine (18:0) [cell envelope]	C24H48NP10	cell envelope
phosphatidyl-L-serine (1-18:1, 2-16:1) [cell envelope]	phosphatidyl-L-serine (1-18:1, 2-16:1) [cell envelope]	C40H74NO10P	cell envelope		CHEBI:75101
1-acylglycerophosphoserine (18:1) [cell envelope]	1-acylglycerophosphoserine (18:1) [cell envelope]	C24H46NP10	cell envelope
phosphatidyl-L-serine (1-16:0, 2-18:1) [cell envelope]	phosphatidyl-L-serine (1-16:0, 2-18:1) [cell envelope]	C40H76NO10P	cell envelope		CHEBI:134541
phosphatidyl-L-serine (1-16:1, 2-18:1) [cell envelope]	phosphatidyl-L-serine (1-16:1, 2-18:1) [cell envelope]	C40H74NO10P	cell envelope		CHEBI:90032
phosphatidyl-L-serine (1-18:0, 2-18:1) [cell envelope]	phosphatidyl-L-serine (1-18:0, 2-18:1) [cell envelope]	C42H80NO10P	cell envelope		CHEBI:90433
phosphatidyl-L-serine (1-18:1, 2-18:1) [cell envelope]	phosphatidyl-L-serine (1-18:1, 2-18:1) [cell envelope]	C42H78NO10P	cell envelope		CHEBI:60568
sn-glycero-3-phosphoserine [cell envelope]	sn-glycero-3-phosphoserine [cell envelope]	C6H14NO8P	cell envelope		CHEBI:64945
1-acylglycerophosphoinositol (16:0) [cell envelope]	1-acylglycerophosphoinositol (16:0) [cell envelope]	C25H49O12P	cell envelope		CHEBI:73218
1-acylglycerophosphoinositol (16:1) [cell envelope]	1-acylglycerophosphoinositol (16:1) [cell envelope]	C25H47O12P	cell envelope		CHEBI:138108
1-acylglycerophosphoinositol (18:0) [cell envelope]	1-acylglycerophosphoinositol (18:0) [cell envelope]	C27H53O12P	cell envelope		CHEBI:83054
1-acylglycerophosphoinositol (18:1) [cell envelope]	1-acylglycerophosphoinositol (18:1) [cell envelope]	C27H51O12P	cell envelope		CHEBI:82753
1-(sn-glycero-3-phospho)-1D-myo-inositol [cell envelope]	1-(sn-glycero-3-phospho)-1D-myo-inositol [cell envelope]	C9H18O11P	cell envelope	C01225	CHEBI:58444
1-phosphatidyl-1D-myo-inositol 4,5-bisphosphate (1-16:0, 2-16:1) [cytoplasm]	1-phosphatidyl-1D-myo-inositol 4,5-bisphosphate (1-16:0, 2-16:1) [cytoplasm]	C41H79O19P3	cytoplasm
diglyceride (1-16:0, 2-16:1) [cytoplasm]	diglyceride (1-16:0, 2-16:1) [cytoplasm]	C35H68O5	cytoplasm		CHEBI:82929
1D-myo-inositol 1,4,5-trisphosphate [cytoplasm]	1D-myo-inositol 1,4,5-trisphosphate [cytoplasm]	C6H9O15P3	cytoplasm	C01245	CHEBI:203600
1-phosphatidyl-1D-myo-inositol 4,5-bisphosphate (1-16:1, 2-16:1) [cytoplasm]	1-phosphatidyl-1D-myo-inositol 4,5-bisphosphate (1-16:1, 2-16:1) [cytoplasm]	C41H77O19P3	cytoplasm
diglyceride (1-16:1, 2-16:1) [cytoplasm]	diglyceride (1-16:1, 2-16:1) [cytoplasm]	C35H64O5	cytoplasm		CHEBI:84417
1-phosphatidyl-1D-myo-inositol 4,5-bisphosphate (1-18:0, 2-16:1) [cytoplasm]	1-phosphatidyl-1D-myo-inositol 4,5-bisphosphate (1-18:0, 2-16:1) [cytoplasm]	C43H83O19P3	cytoplasm
diglyceride (1-18:0, 2-16:1) [cytoplasm]	diglyceride (1-18:0, 2-16:1) [cytoplasm]	C37H70O5	cytoplasm		CHEBI:88527
1-phosphatidyl-1D-myo-inositol 4,5-bisphosphate (1-18:1, 2-16:1) [cytoplasm]	1-phosphatidyl-1D-myo-inositol 4,5-bisphosphate (1-18:1, 2-16:1) [cytoplasm]	C43H81O19P3	cytoplasm
diglyceride (1-18:1, 2-16:1) [cytoplasm]	diglyceride (1-18:1, 2-16:1) [cytoplasm]	C37H68O5	cytoplasm		CHEBI:89229
1-phosphatidyl-1D-myo-inositol 4,5-bisphosphate (1-16:0, 2-18:1) [cytoplasm]	1-phosphatidyl-1D-myo-inositol 4,5-bisphosphate (1-16:0, 2-18:1) [cytoplasm]	C43H83O19P3	cytoplasm
diglyceride (1-16:0, 2-18:1) [cytoplasm]	diglyceride (1-16:0, 2-18:1) [cytoplasm]	C37H70O5	cytoplasm		CHEBI:88454
1-phosphatidyl-1D-myo-inositol 4,5-bisphosphate (1-16:1, 2-18:1) [cytoplasm]	1-phosphatidyl-1D-myo-inositol 4,5-bisphosphate (1-16:1, 2-18:1) [cytoplasm]	C43H81O19P3	cytoplasm
diglyceride (1-16:1, 2-18:1) [cytoplasm]	diglyceride (1-16:1, 2-18:1) [cytoplasm]	C37H68O5	cytoplasm		CHEBI:88500
[truncated: 23,778 more rows]
