# Supplementary material for: Improving recombinant protein production by yeast through genome-scale modeling using proteome constraints
Source: Nat Commun. 2022 May 27;13:2969. doi: 10.1038/s41467-022-30689-7 (PMC9142503; doi:10.1038/s41467-022-30689-7)
Supplement: Supplementary file 8 — Supplementary Data 5 [file 41467_2022_30689_MOESM8_ESM.xlsx]

## Sheet: Sheet1
Supplementary Data 5: Direct costs and unit secretory costs for all 497 secretory/cell membrane proteins
Standard Name	Systematic Name	Direct cost (mol glucose per mol protein)	Unit secretory cost (mol glucose per mol protein)
MID1	YNL291C	1387.69	4231.49
PMP1	YCR024C-A	36.7429	203.185
PMP2	YEL017C-A	40.7648	218.206
ANS1	YHR126C	186.173	843.005
DCW1	YKL046C	1227.49	3727.59
DFG5	YMR238W	1062.14	3411.79
ECM33	YBR078W	1208.56	3585.27
EXG2	YDR261C	1526.93	4567.01
FLO1	YAR050W	2543.77	9204.36
GAS1	YMR307W	1211.42	3998.18
GAS2	YLR343W	752.161	2982.8
GAS4	YOL132W	711.023	2631.92
KRE1	YNL322C	354.988	1554.76
LCL1	YPL056C	142.871	584.613
MKC7	YDR144C	1216.08	4025.54
PLB1	YMR008C	1853.71	5539.03
PLB3	YOL011W	1612	5069.29
PST1	YDR055W	1349.17	3920.26
SPS22	YCL048W	749.598	1808.09
SPS2	YDR522C	986.483	3306.49
YAR066W	YAR066W	338.51	1242.58
YCL048W-A	YCL048W-A	319.223	920.365
YDR524C-B	YDR524C-B	357.309	974.353
YHR214W	YHR214W	338.51	1242.58
YJL171C	YJL171C	1096.71	3317.9
NCW2	YLR194C	340.816	1380.44
YPS1	YLR120C	1227.78	3972.6
YPS3	YLR121C	1229.48	3800.7
YPS6	YIR039C	1264.3	3964.16
FRE4	YNR060W	1267.45	4329.07
FRE5	YOR384W	970.898	3652.71
YLR413W	YLR413W	1802.47	5357.44
FHN1	YGR131W	204.521	865.607
RIM9	YMR063W	290.665	1167.13
PMP3	YDR276C	55.5576	267.26
PUG1	YER185W	380.47	1475.97
SLN1	YIL147C	1802.44	6598.05
FRE1	YLR214W	1058.79	3833.45
FRE2	YKL220C	1188.05	4118.68
FRE3	YOR381W	1138.92	4007.67
FEN2	YCR028C	654.227	2573.75
FMP45	YDL222C	427.971	1643.83
MRH1	YDR033W	412.364	1641.21
NCE102	YPR149W	198.871	850.104
PGA3	YML125C	381.281	1515.05
PHM7	YOL084W	1380.5	5119.66
PRM1	YNL279W	1590.75	4871.35
PUN1	YLR414C	433.968	1534.83
RSB1	YOR049C	567.15	2025.96
SFK1	YKL051W	450.959	1790.02
SSU1	YPL092W	601.766	2323.48
SUR7	YML052W	423.609	1638.64
YDR090C	YDR090C	498.173	1767.9
YGR026W	YGR026W	376.759	1427.83
YHL044W	YHL044W	292.582	1176.21
YNL194C	YNL194C	369.431	1513.71
FET5	YFL041W	1283.61	4180.68
MSB2	YGR014W	1790.06	6840.23
WSC2	YNL283C	534.363	2381.01
YFL051C	YFL051C	182.908	803.564
YNL019C	YNL019C	389.955	1503.18
YNL033W	YNL033W	391.24	1505.44
HKR1	YDR420W	2310.47	9081.98
AXL2	YIL140W	1869.7	5890.61
FET3	YMR058W	1516.1	4748.46
MID2	YLR332W	508.485	2002.69
RAX2	YLR084C	4372.1	12026.9
SLG1	YOR008C	455.176	1921.74
TRE1	YPL176C	1148.84	4223.14
YEH2	YLR020C	689.98	2734.2
SKG1	YKR100C	411.211	1745.47
RRT12	YCR045C	989.278	3236.04
CRR1	YLR213C	517.158	2111.38
ADP1	YCR011C	1576.54	5683.28
ERD1	YDR414C	492.649	1861.38
ERV14	YGL054C	170.566	686.185
YET1	YKL065C	244.204	1006.09
YET2	YMR040W	204.96	822.489
YET3	YDL072C	238.749	961.952
SAY1	YGR263C	703.549	2503.55
NVJ2	YPR091C	1559.23	5080.97
ERG25	YGR060W	413.024	1640.49
NCP1	YHR042W	841.103	3340.93
VPS21	YOR089C	237.571	1007.47
LPP1	YDR503C	344.94	1374.22
KRE6	YPR159W	1143.73	4146.91
MNT2	YGL257C	769.216	2914.26
DCV1	YFR012W	247.81	1002.8
ARR3	YPR201W	524.914	2027.7
DFG16	YOR030W	801.701	3177.32
FAT1	YBR041W	1084.58	3830.6
FIG1	YBR040W	371.927	1465.46
FTR1	YER145C	507.519	1995.77
YAR023C	YAR023C	219.55	908.027
YBR219C	YBR219C	155.54	654.318
YHL026C	YHL026C	395.473	1571.66
YLL053C	YLL053C	177.437	744.24
ZRT2	YLR130C	516.395	2066.85
DUR3	YHL016C	918.056	3568.57
ECM7	YLR443W	542.167	2197.9
HSP30	YCR021C	412.645	1630.64
IRC8	YJL051W	982.594	4058.2
MEP1	YGR121C	606.228	2418.38
MEP2	YNL142W	661.239	2558.6
MEP3	YPR138C	603.409	2407.52
PFA5	YDR459C	471.469	1879.82
PHO89	YBR296C	702.645	2784.58
RTA1	YGR213C	398.368	1545.74
SGE1	YPR198W	682.156	2670.87
STE3	YKL178C	601.37	2372.93
STE6	YKL209C	1675.23	6458.62
TRK1	YJL129C	2372.74	7997.75
YBR220C	YBR220C	718.719	2787.95
YFL040W	YFL040W	808.188	2934.54
YFL067W	YFL067W	163.12	780
RCH1	YMR034C	544.629	2141.28
FUS1	YCL027W	627.58	2565.88
PAU12	YGR294W	131.463	579.419
PAU20	YOL161C	133.206	583.351
PAU2	YEL049W	131.463	579.419
PAU3	YCR104W	137.436	595.996
PAU4	YLR461W	133.005	583.426
PAU5	YFL020C	131.908	582.397
PIN2	YOR104W	498.089	1762.46
TDA6	YPR157W	761.045	2733.41
MTL1	YGR023W	586.619	2602.51
SLP1	YOR154W	1059.33	3606.77
SKN1	YGR143W	1262.71	4551.4
PAU23	YLR037C	136.856	601.171
PIR3	YKL163W	341.628	1494
PIR5	YJL160C	320.136	1359.56
HSP150	YJL159W	428.776	1895.54
KRE9	YJL174W	317.387	1369.18
PAU24	YBR301W	132.734	584.394
SPR1	YOR190W	620.303	2400.58
CTS2	YDR371W	859.575	3087.04
THI22	YPR121W	696.668	2795.57
TOS1	YBR162C	613.155	2417.75
YBL008W-A	YBL008W-A	144.141	533.929
YBR200W-A	YBR200W-A	62.1285	276.701
YOR389W	YOR389W	1199.35	4041.06
SIM1	YIL123W	560.389	2333.08
AGA1	YNR044W	790.404	3532.13
BGL2	YGR282C	469.777	1748.06
CCW12	YLR110C	398.93	1297.11
CCW14	YLR390W-A	304.941	1279.53
CIS3	YJL158C	371.118	1428.54
CRH1	YGR189C	739.375	2833.28
UTR2	YEL040W	1043.92	3408.19
CWP1	YKL096W	265.315	838.904
CWP2	YKL096W-A	103.531	501.927
DAN1	YJR150C	328.746	1450.86
DAN4	YJR151C	1286.27	5630.47
DSE2	YHR143W	359.463	1587.63
EGT2	YNL327W	2247.65	7268.06
DSE4	YNR067C	1872.44	6583.08
EXG1	YLR300W	664.516	2497.99
FIG2	YCR089W	2644.35	9495.22
FIT1	YDR534C	735.085	2867.07
FIT2	YOR382W	230.474	904.544
FIT3	YOR383C	220.698	1031.78
FLO10	YKR102W	1979.55	7087.01
FLO5	YHR211W	1560.01	6001.49
FLO9	YAL063C	2411.43	8445.88
GAS3	YMR215W	961.442	3322.4
GAS5	YOL030W	902.467	3102.04
HPF1	YOL155C	1285.52	5091.96
KNH1	YDL049C	316.713	1339.96
FLO11	YIR019C	1576.25	6753.69
PIR1	YKL164C	366.343	1607.85
PLB2	YMR006C	2229.12	6461.85
PRY3	YJL078C	955.246	4228.29
SAG1	YJR004C	1541.29	5059.35
SCW10	YMR305C	478.171	1927.25
SCW11	YGL028C	593.503	2562.95
SCW4	YGR279C	477.424	1923.15
SED1	YDR077W	774.463	2529.92
SPI1	YER150W	286.383	1020.5
SPO19	YPL130W	278.145	1147.68
SRL1	YOR247W	449.109	1487.92
SUN4	YNL066W	507.833	2097.83
TIP1	YBR067C	231.435	1025.53
TIR1	YER011W	276.598	1230.59
TIR2	YOR010C	271.141	1194.8
TIR3	YIL011W	340.377	1417.48
TIR4	YOR009W	791.399	2835.81
TOS6	YNL300W	178.404	684.574
AFB1	YLR040C	439.44	1548.1
YLR042C	YLR042C	355.683	1198.18
YOR214C	YOR214C	521.551	1700.09
BAR1	YIL015W	1188.1	3935.15
CPR2	YHR057C	236.074	1007.84
PHO5	YBR093C	1239.89	3756.96
PST2	YDR032C	221.26	956.052
SUC2	YIL162W	1387.1	4219.89
YGP1	YNL160W	1182.69	3320.89
ASP3-1	YLR155C	578.196	2079.19
ASP3-2	YLR157C	578.196	2079.19
ASP3-3	YLR158C	578.196	2079.19
ASP3-4	YLR160C	578.196	2079.19
CTS1	YLR286C	680.385	2787.06
FRE6	YLL051C	1105.07	3991.03
AVT7	YIL088C	611.088	2374.93
DPP1	YDR284C	369.766	1454.48
FTH1	YBR207W	562.613	2238.74
VMA11	YPL234C	184.253	767.001
VBA5	YKR105C	840.345	3053.56
YOL019W	YOL019W	653.591	2702.24
ATH1	YPR026W	3067.13	9305.24
MF(ALPHA)1	YPL187W	195.827	825.174
PAU11	YGL261C	132.8	581.651
PAU13	YHL046C	129.355	580.997
PAU14	YIL176C	132.821	582.154
PAU15	YIR041W	137.582	594.489
PAU16	YKL224C	135.633	589.822
PAU17	YLL025W	136.02	594.984
PAU18	YLL064C	133.921	584.062
PAU19	YMR325W	137.866	595.596
PAU1	YJL223C	132.821	582.154
PAU6	YNR076W	133.921	584.062
PAU7	YAR020C	51.302	258.643
PAU8	YAL068C	132.8	581.651
PAU9	YBL108C-A	34.5635	199.03
PGU1	YJR153W	512.456	1968.6
PHO11	YAR071W	1130.04	3511.78
PHO12	YHR215W	1129.3	3510.41
SPS100	YHR139C	1035.27	2950.86
CSS1	YIL169C	1257.14	5010.08
MSC1	YML128C	641.189	2565.42
YEL043W	YEL043W	1136.84	4721.64
YNL190W	YNL190W	235.043	1062.29
FRQ1	YDR373W	249.819	976.372
KCC4	YCL024W	1286.65	5113.58
GIC2	YDR309C	466.893	1934
PSR1	YLL010C	512.638	2092.24
PSR2	YLR019W	481.89	1975.38
MPH2	YDL247W	789.999	3053.97
MPH3	YJR160C	777.663	3010.77
BNI1	YNL271C	2404.7	9591.08
CDC42	YLR229C	243.637	933.075
GPA1	YHR005C	599.322	2365.15
YCK1	YHR135C	675.944	2723.62
YCK2	YNL154C	678.065	2764.89
YCK3	YER123W	666.203	2730.54
MFA1	YDR461W	46.7683	189.743
MFA2	YNL145W	49.6105	201.903
RAS1	YOR101W	364.775	1506.84
RAS2	YNL098C	370.21	1553.16
RHO1	YPR165W	257.876	1004.84
RHO2	YNL090W	243.45	946.511
RHO3	YIL118W	278.627	1140.03
RHO4	YKR055W	361.141	1444.24
RHO5	YNL180C	404.046	1650.44
RSR1	YGR152C	335.352	1322.12
SKT5	YBL061C	846.16	3443.71
YKT6	YKL196C	254.056	995.515
YPT10	YBR264C	247.052	977.912
YPT52	YKR014C	283.977	1132.57
YPT53	YNL093W	272.313	1094.96
YPT6	YLR262C	271.191	1075.49
CCH1	YGR217W	2689.06	10410.1
APL2	YKL135C	918.483	3557.88
APL3	YBL037W	1298.77	5057.43
APL1	YJR005W	911.591	3457.18
APS2	YJR058C	199.42	758.024
ADY2	YCR010C	356.707	1390.47
AGP1	YCL025C	803.119	3145.95
ARN1	YHL040C	826.841	3161.13
DNF2	YDR093W	2036.42	8004.34
DNF1	YER166W	1993.84	7858.01
ENA1	YDR040C	1356.21	5400.2
ENA2	YDR039C	1353.91	5384.85
ENA5	YDR038C	1353.02	5380.45
ATO2	YNR002C	357.946	1399.68
ATO3	YDR384C	346.945	1368.26
PCA1	YBR295W	1473.2	5920.04
AZR1	YGR224W	786.538	3020.54
BAP2	YBR068C	786.179	3062.38
BOR1	YNL275W	756.524	2900.7
BUD8	YLR353W	1169.3	3940.86
BUD9	YGR041W	1172.45	3817.09
CHS1	YNL192W	1456.24	5779.83
FRE7	YOL152W	824.197	3166.73
FYV5	YCL058C	208.87	771.218
GEX1	YCL073C	802.662	3099.1
GEX2	YKR106W	802.701	3104.31
GPR1	YDL035C	1236.88	4980.6
IST2	YBR086C	1205.97	4751.39
ITR2	YOL103W	825.163	3150.34
LEM3	YNL323W	868.864	2825.43
MCH5	YOR306C	833.684	2956.64
NRT1	YOR071C	785.819	3092.96
OPT1	YJL212C	1187.48	4350.15
RIM21	YNL294C	695.068	2698.57
PDR12	YPL058C	1997.11	7720.9
PDR5	YOR153W	2047.67	7820.74
PMA1	YGL008C	1129.06	4422.3
PMA2	YPL036W	1154.16	4539.25
PNS1	YOR161C	759.844	2862.49
PRM9	YAR031W	402.844	1545.04
QDR1	YIL120W	710.567	2782.23
QDR2	YIL121W	693.625	2660.66
QDR3	YBR043C	877.602	3427.27
RAX1	YOR301W	567.495	2214.75
SHO1	YER118C	512.971	1996.29
SMF1	YOL122C	727.922	2827.43
SNF3	YDL194W	1135.3	4474.57
SSY1	YDR160W	1091.47	4303.26
SYG1	YIL047C	1187.66	4636.83
TCB1	YOR086C	1504.76	5827.2
TCB2	YNL087W	1501.67	5799.87
TCB3	YML072C	1909.57	7591.59
TPO1	YLL028W	755.028	2917.42
TPO2	YGR138C	782.529	3036.32
TPO3	YPR156C	787.624	3069.25
TPO4	YOR273C	846.538	3285.27
VHT1	YGR065C	804.95	3086.76
YCT1	YLL055W	745.225	2743.94
AMF1	YOR378W	662.111	2578.64
AVO1	YOL078W	1425.51	5884
AVO2	YMR068W	524.379	2136.33
BIT61	YJL058C	669.701	2735.25
BSP1	YPR171W	716.358	2865.57
END3	YNL084C	443.938	1746.45
KOG1	YHR186C	1986.64	7821.33
LCB4	YOR171C	780.811	3107.17
LSB6	YJL100W	787.215	3113.68
LST8	YNL006W	375.217	1554.61
MSC3	YLR219W	868.404	3635.75
OSH2	YDL019C	1609.23	6378.04
PAL1	YDR348C	586.484	2483.3
PAN1	YIR006C	1742.87	7193.11
PTR3	YFR029W	846.864	3440.24
RGI1	YER067W	213.486	849.161
RHB1	YCR027C	261.408	1035.13
MDG1	YNL173C	444.244	1766.77
SLM1	YIL105C	849.67	3421.71
SLM2	YNL047C	825.87	3301.52
SSY5	YJL156C	866.108	3464.58
STP1	YDR463W	640.054	2633.65
STP2	YHR006W	668.993	2703.76
TCO89	YPL180W	947.786	4015.38
TOR1	YJR066W	3182.55	12309.4
TOR2	YKL203C	3179.12	12350.3
TSC11	YER093C	1838.65	7206.46
YBL029C-A	YBL029C-A	129.844	513.143
YDL012C	YDL012C	131.541	540.391
YDR210W	YDR210W	94.2109	375.037
ZEO1	YOL109W	134.573	540.831
HXT4	YHR092C	798.956	3006.99
SPO20	YMR017W	505.155	2042.87
OPY2	YPR075C	522.139	1963.2
SLA2	YNL243W	1192.15	4741
TOS2	YGR221C	757.982	3109.04
VID22	YLR373C	1807.54	5971.83
SSP2	YOR242C	480.461	1893.4
OSW1	YOR255W	370.312	1460.27
STE18	YJR086W	139.115	564.391
PDR16	YNL231C	466.209	1773.39
AGP2	YBR132C	781.628	3006.29
AGP3	YFL055W	713.467	2732.79
ALP1	YNL270C	748.714	2849.41
ALR1	YOL130W	1054.24	4303.25
ALR2	YFL050C	1056.39	4308.19
AQR1	YNL065W	758.974	2952.53
SPF1	YEL031W	1546.79	5969.34
ATR1	YML116W	817.681	2959.02
AUS1	YOR011W	1807.26	7011.45
BAP3	YDR046C	779.494	3031.94
BIO5	YNR056C	735.115	2836.83
BRE4	YDL231C	1538.57	5879.77
CAN1	YEL063C	773.089	2977.66
CHO2	YGR157W	1167.84	4469.92
CHS2	YBR038W	1413.22	5229.99
CHS3	YBR023C	1486.9	5863.75
COS3	YML132W	530.415	1964.96
CTR1	YPR124W	609.176	2312.37
DAL4	YIR028W	842.395	3235.91
DAL5	YJR152W	708.039	2721.57
DIP5	YPL265W	796.667	3036
FCY21	YER060W	678.803	2619.86
FCY22	YER060W-A	668.608	2607.71
FCY2	YER056C	679.846	2646.5
FET4	YMR319C	715.961	2800.81
GSC2	YGR032W	2477.67	9673.66
FLR1	YBR008C	721.634	2749.96
FPS1	YLL043W	819.345	3386.55
FUI1	YBL042C	838.361	3237.64
FUR4	YBR021W	837.5	3237.88
GAL2	YLR081W	739.842	2866.79
GAP1	YKR039W	769.721	2973.6
GEF1	YJR040W	1010.82	3895.96
GIT1	YCR098C	721.378	2715.81
HIP1	YGR191W	761.476	2971.54
HNM1	YGL077C	950.224	3313.58
HOL1	YNR055C	757.071	2965.22
HXT10	YFL011W	767.601	2859.14
HXT11	YOL156W	842.04	3085.86
HXT13	YEL069C	733.956	2816.51
HXT14	YNL318C	718.408	2762.63
HXT15	YDL245C	738.053	2829.41
HXT16	YJR158W	737.388	2827.79
HXT17	YNR072W	735.4	2820.52
HXT1	YHR094C	791.425	3002.55
HXT2	YMR011W	754.61	2829.9
HXT3	YDR345C	839.133	3082.73
HXT5	YHR096C	875.076	3213.12
HXT6	YDR343C	842.734	3070.41
HXT7	YDR342C	843.04	3072.02
HXT8	YJL214W	902.962	3216.34
HXT9	YJL219W	841.797	3085.38
ISC1	YER019W	608.973	2409.19
ITR1	YDR497C	790.307	2992.03
IZH2	YOL002C	430.367	1623.26
JEN1	YKL217W	803.144	3080.27
LYP1	YNL268W	791.071	3059.2
MAL11	YGR289C	830.927	3160.99
MAL31	YBR298C	783.665	3055.72
MCH4	YOL119C	695.965	2614.49
MMP1	YLL061W	746.883	2908.62
MUP1	YGR055W	738.494	2837.42
MUP3	YHL036W	723.309	2710.06
NHA1	YLR138W	1218.26	4849.88
OPT2	YPR194C	1302.07	4802.15
PDR10	YOR328W	2057.31	7987.7
PDR11	YIL013C	2060.39	7618.96
PDR15	YDR406W	2064.26	7936.18
PDR18	YNR070W	2158.43	7652.48
OPI3	YJR073C	271.02	1049.08
PHO84	YML123C	738.742	2934.4
PHO87	YCR037C	1343.02	4911.99
PHO90	YJL198W	1125.22	4326.4
PRM6	YML047C	483.831	1822.29
PRM8	YGL053W	310.593	1202.98
PTR2	YKR093W	793.91	3070.58
PUT4	YOR348C	909.669	3366.99
RGT2	YDL138W	1052.22	4003.91
RSN1	YMR266W	1243.66	4744.99
SAM3	YPL274W	857.597	3128.33
SEO1	YAL067C	794.096	3043.26
SIP3	YNL257C	1622.11	6210.86
SNG1	YGR197C	701.173	2752.18
SNQ2	YDR011W	2256.26	8242.89
STE2	YFL026W	656.341	2380.88
STL1	YDR536W	839.406	3096.62
SUL1	YBR294W	1487.09	5089.43
SUL2	YLR092W	1136.14	4434.68
TAT1	YBR069C	793.36	3073.06
TAT2	YOL020W	767.513	2968.32
THI72	YOR192C	786.45	3085.64
THI7	YLR237W	781.436	3078.04
TNA1	YGR260W	698.195	2696.88
TOK1	YJL093C	892.414	3463.71
TPN1	YGL186C	757.112	2914.86
TRK2	YKR050W	1320.06	4865.51
YAR028W	YAR028W	303.849	1190.63
YCR007C	YCR007C	315.256	1211.29
SRF1	YDL133W	666.733	2427.46
YDL199C	YDL199C	889.387	3450.68
YDR387C	YDR387C	714.753	2757.79
AQY3	YFL054C	788.937	3214.51
GPC1	YGR149W	601.36	2294.81
YGL114W	YGL114W	925.386	3558.75
YHL008C	YHL008C	788.569	3122.71
YHK8	YHR048W	682.831	2627.38
YIL166C	YIL166C	716.457	2734.48
YLR046C	YLR046C	367.987	1377.69
YLR326W	YLR326W	312.179	1241.29
YMR279C	YMR279C	701.847	2699.29
YOL075C	YOL075C	2153.29	7513.01
FEX1	YOR390W	774.95	2518.1
YOR1	YGR281W	2065.64	7728.32
FEX2	YPL279C	774.769	2518.01
YRO2	YBR054W	457.065	1749.46
ZRT1	YGL255W	480.989	1871.93
AST1	YBL069W	551.704	2152.45
ROD1	YOR018W	1013.26	4142.61
CDC25	YLR310C	1977.72	7979.42
ERG11	YHR007C	699.471	2706.56
NAG1	YGR031C-A	200.702	819.516
SKG6	YHR149C	871.881	3623.08
SSO1	YPL232W	359.448	1418.8
SSO2	YMR183C	361.786	1451.72
SSA2	YLL024C	762.99	3072.11
ACB1	YGR037C	113.176	435.847
FAA3	YIL009W	895.044	3475.22
MAL12	YGR292W	768.416	3030.55
MAL32	YBR299W	769.239	3033.81
MET6	YER091C	966.386	3745.41
SEC1	YDR164C	940.51	3651.61
SPO14	YKR031C	2160.8	8635.23
SPO71	YDR104C	1622.54	6405.52
STT4	YLR305C	2439.04	9484.29
WHI2	YOR043W	609.77	2448.08
YBR016W	YBR016W	155.162	690.586
SEG2	YKL105C	1336.49	5587.45
YMR147W	YMR147W	291.915	1147.08
