# Supplementary material for: Improving recombinant protein production by yeast through genome-scale modeling using proteome constraints
Source: Nat Commun. 2022 May 27;13:2969. doi: 10.1038/s41467-022-30689-7 (PMC9142503; doi:10.1038/s41467-022-30689-7)
Supplement: Supplementary file 14 — Supplementary Data 11 [file 41467_2022_30689_MOESM14_ESM.xlsx]

## Sheet: Sheet1
Supplementary Data 11: Predicted results for Hemoglobin
Priority column
priority = 0	the gene is not a target
the higher the abosolute value of priority	the gene should be considered first
priority = negative values	downregulation targets
priority = positive values	overexpression targets
protein	priority	correlation	p_value	index_in_Model	ratio	slope	prot_abun(max_production)	ref_abun(paxdb)	abun_fold	homolougous_gene	metabolic/secretoy	complex/not	Entry	Entry name	Protein names	Length	Mass	Cross-reference (PaxDb)	Subcellular location [CC]	Function [CC]
Q0045	-2	-1	0.00277778	1	0.801441	-1867.08	1.86042e-06	6.43252e-08	28.922		metabolic	Mitochondrial respiratory chain complex IV, COX5B variant	P00401	COX1	Cytochrome c oxidase subunit 1 (EC 7.1.1.9) (Cytochrome c oxidase polypeptide I)	534	58798	P00401;	SUBCELLULAR LOCATION: Mitochondrion inner membrane {ECO:0000269|PubMed:30598554}; Multi-pass membrane protein {ECO:0000269|PubMed:30598554}.	FUNCTION: Component of the cytochrome c oxidase, the last enzyme in the mitochondrial electron transport chain which drives oxidative phosphorylation. The respiratory chain contains 3 multisubunit complexes succinate dehydrogenase (complex II, CII), ubiquinol-cytochrome c oxidoreductase (cytochrome b-c1 complex, complex III, CIII) and cytochrome c oxidase (complex IV, CIV), that cooperate to tran…
Q0080	3	1	0.00277778	2	2.66861	15406.9	8.76224e-08	0	Inf		metabolic	Mitochondrial proton-transporting ATP synthase complex	P00856	ATP8	ATP synthase protein 8 (A6L) (ATP-associated protein 1) (F-ATPase subunit 8)	48	5822	P00856;	SUBCELLULAR LOCATION: Mitochondrion membrane; Single-pass membrane protein.	FUNCTION: Mitochondrial membrane ATP synthase (F(1)F(0) ATP synthase or Complex V) produces ATP from ADP in the presence of a proton gradient across the membrane which is generated by electron transport complexes of the respiratory chain. F-type ATPases consist of two structural domains, F(1) - containing the extramembraneous catalytic core and F(0) - containing the membrane proton channel, linke…
Q0085	3	1	0.00277778	3	2.66861	15406.9	8.76224e-08	1.54112e-08	5.68562		metabolic	Mitochondrial proton-transporting ATP synthase complex	P00854	ATP6	ATP synthase subunit a (F-ATPase protein 6)	259	29099	P00854;	SUBCELLULAR LOCATION: Mitochondrion inner membrane; Multi-pass membrane protein.	FUNCTION: Mitochondrial membrane ATP synthase (F(1)F(0) ATP synthase or Complex V) produces ATP from ADP in the presence of a proton gradient across the membrane which is generated by electron transport complexes of the respiratory chain. F-type ATPases consist of two structural domains, F(1) - containing the extramembraneous catalytic core and F(0) - containing the membrane proton channel, linke…
Q0105	-2	-1	0.00277778	4	0.801441	-861.521	4.03187e-06	2.29733e-10	17550.3		metabolic	Mitochondrial respiratory chain complex III	P00163	COB	Cytochrome b (EC 7.1.1.8) (Complex III subunit 3) (Complex III subunit CYTB) (Complex III subunit III) (Cytochrome b-c1 complex subunit 3) (Cytochrome b-c1 complex subunit CYTB) (Ubiquinol-cytochrome c oxidoreductase complex cytochrome b subunit)	385	43656	P00163;	SUBCELLULAR LOCATION: Mitochondrion inner membrane {ECO:0000269|PubMed:18390544, ECO:0000269|PubMed:30598554, ECO:0000269|PubMed:8031140}; Multi-pass membrane protein {ECO:0000269|PubMed:10873857, ECO:0000269|PubMed:11880631, ECO:0000269|PubMed:18390544, ECO:0000269|PubMed:30598554, ECO:0000269|PubMed:8031140}.	FUNCTION: Component of the ubiquinol-cytochrome c oxidoreductase, a multisubunit transmembrane complex that is part of the mitochondrial electron transport chain which drives oxidative phosphorylation. The respiratory chain contains 3 multisubunit complexes succinate dehydrogenase (complex II, CII), ubiquinol-cytochrome c oxidoreductase (cytochrome b-c1 complex, complex III, CIII) and cytochrome …
Q0130	3	1	0.00277778	5	2.66861	1540.69	8.76224e-07	1.53155e-10	5721.15		metabolic	Mitochondrial proton-transporting ATP synthase complex	P61829	OLI1	ATP synthase subunit 9, mitochondrial (Lipid-binding protein) (Oligomycin resistance protein 1)	76	7759	P61829;	SUBCELLULAR LOCATION: Mitochondrion membrane {ECO:0000305}; Multi-pass membrane protein {ECO:0000305}.	FUNCTION: Mitochondrial membrane ATP synthase (F(1)F(0) ATP synthase or Complex V) produces ATP from ADP in the presence of a proton gradient across the membrane which is generated by electron transport complexes of the respiratory chain. F-type ATPases consist of two structural domains, F(1) - containing the extramembraneous catalytic core and F(0) - containing the membrane proton channel, linke…
Q0250	-2	-1	0.00277778	6	0.801441	-1867.08	1.86042e-06	2.52706e-07	7.36198		metabolic	Mitochondrial respiratory chain complex IV, COX5B variant	P00410	COX2	Cytochrome c oxidase subunit 2 (EC 7.1.1.9) (Cytochrome c oxidase polypeptide II)	251	28567	P00410;	SUBCELLULAR LOCATION: Mitochondrion inner membrane {ECO:0000269|PubMed:30598554}; Multi-pass membrane protein {ECO:0000269|PubMed:30598554}.	FUNCTION: Component of the cytochrome c oxidase, the last enzyme in the mitochondrial electron transport chain which drives oxidative phosphorylation. The respiratory chain contains 3 multisubunit complexes succinate dehydrogenase (complex II, CII), ubiquinol-cytochrome c oxidoreductase (cytochrome b-c1 complex, complex III, CIII) and cytochrome c oxidase (complex IV, CIV), that cooperate to tran…
Q0275	-2	-1	0.00277778	7	0.801441	-1867.08	1.86042e-06	0	Inf		metabolic	Mitochondrial respiratory chain complex IV, COX5B variant	P00420	COX3	Cytochrome c oxidase subunit 3 (EC 7.1.1.9) (Cytochrome c oxidase polypeptide III)	269	30360	P00420;	SUBCELLULAR LOCATION: Mitochondrion inner membrane {ECO:0000269|PubMed:30598554}; Multi-pass membrane protein {ECO:0000269|PubMed:30598554}.	FUNCTION: Component of the cytochrome c oxidase, the last enzyme in the mitochondrial electron transport chain which drives oxidative phosphorylation. The respiratory chain contains 3 multisubunit complexes succinate dehydrogenase (complex II, CII), ubiquinol-cytochrome c oxidoreductase (cytochrome b-c1 complex, complex III, CIII) and cytochrome c oxidase (complex IV, CIV), that cooperate to tran…
YAL012W	-0.5	-1	0.00277778	8	0.937887	-9755.43	1.34298e-06	7.46631e-06	0.179872		metabolic		P31373	CYS3	Cystathionine gamma-lyase (EC 4.4.1.1) (Gamma-cystathionase) (Sulfur transfer protein 1)	394	42542	P31373;	SUBCELLULAR LOCATION: Cytoplasm.	NaN
YAL023C	-0.5	-1	0.00277778	10	0.749638	-33142.3	7.73709e-08	8.50968e-07	0.090921	YOR321W	Secretory	PMT5-PMT2 dolichyl-phosphate-mannose-protein mannosyltransferase complex	P31382	PMT2	Dolichyl-phosphate-mannose--protein mannosyltransferase 2 (EC 2.4.1.109)	759	86870	P31382;	SUBCELLULAR LOCATION: Endoplasmic reticulum membrane {ECO:0000250|UniProtKB:P33775}; Multi-pass membrane protein {ECO:0000255}.	FUNCTION: Protein O-mannosyltransferase involved in O-glycosylation which is essential for cell wall rigidity. Forms a heterodimeric complex with PMT2 and more rarely with PMT5 to transfer mannose from Dol-P-mannose to Ser or Thr residues on proteins. The PMT1-PMT2 complex participates in oxidative protein folding, ER-associated protein degradation (ERAD), as well as ER export. {ECO:0000269|PubMe…
YAL038W	-0.5	-1	0.00277778	13	0.842405	-68.1926	6.7202e-05	0.00014276	0.470735	YOR347C	metabolic		P00549	CDC19	Pyruvate kinase 1 (PK 1) (EC 2.7.1.40) (cell division cycle protein 19)	500	54545	P00549;	NaN	NaN
YAL054C	2.5	1	0.00277778	17	3.58582	14985.8	7.89391e-08	9.54348e-07	0.0827152		metabolic		Q01574	ACS1	Acetyl-coenzyme A synthetase 1 (EC 6.2.1.1) (Acetate--CoA ligase 1) (Acyl-activating enzyme 1)	713	79141	Q01574;	SUBCELLULAR LOCATION: Microsome {ECO:0000305}. Cytoplasm. Mitochondrion. Nucleus.	FUNCTION: Catalyzes the production of acetyl-CoA. Provides the acetyl-CoA source for histone acetylation in the nucleus. 'Aerobic' isozyme of acetyl-coenzyme A synthetase, which supports growth on nonfermentable carbon sources such as glycerol and ethanol. May be required for assimilation of ethanol and acetate. {ECO:0000269|PubMed:16857587, ECO:0000269|PubMed:8910545}.
YAR015W	-0.5	-1	0.00277778	21	0.75	-1065.05	2.41231e-06	2.8238e-06	0.854279		metabolic		P27616	ADE1	Phosphoribosylaminoimidazole-succinocarboxamide synthase (EC 6.3.2.6) (SAICAR synthetase)	306	34603	P27616;	NaN	NaN
YBL015W	2.5	1	0.00277778	26	3.58582	1633.59	7.24152e-07	1.12952e-06	0.641115		metabolic		P32316	ACH1	Acetyl-CoA hydrolase (EC 3.1.2.1) (Acetyl-CoA deacylase) (Acetyl-CoA acylase)	526	58712	P32316;	SUBCELLULAR LOCATION: Cytoplasm {ECO:0000269|PubMed:11502169}.	FUNCTION: Presumably involved in regulating the intracellular acetyl-CoA pool for fatty acid and cholesterol synthesis and fatty acid oxidation. It may be involved in overall regulation of acetylation during melatonin synthesis.
YBL020W	-0.5	-1	0.00277778	27	0.774037	-1.59672e+06	1.83731e-09	1.84743e-09	0.994523		metabolic		P38206	RFT1	Oligosaccharide translocation protein RFT1 (Requiring fifty-three protein 1)	574	66211	P38206;	SUBCELLULAR LOCATION: Endoplasmic reticulum membrane {ECO:0000269|PubMed:11807558}; Multi-pass membrane protein {ECO:0000269|PubMed:11807558}.	FUNCTION: Involved in N-linked oligosaccharide assembly. Required for the translocation of Man(5)GlcNAc(2)-PP-dolichol from the cytoplasmic side to the lumenal side of the endoplasmic reticulum membrane. {ECO:0000269|PubMed:11807558}.
YBL039C	-3.5	-1	0.00277778	30	0.75	-14316.9	1.79454e-07	6.43252e-06	0.027898	YJR103W	metabolic		P28274	URA7	CTP synthase 1 (EC 6.3.4.2) (CTP synthetase 1) (UTP--ammonia ligase 1)	579	64710	P28274;	NaN	FUNCTION: Catalyzes the ATP-dependent amination of UTP to CTP with either L-glutamine or ammonia as the source of nitrogen.
YBL045C	-2	-1	0.00277778	32	0.801441	-861.521	4.03187e-06	3.7523e-06	1.07451		metabolic	Mitochondrial respiratory chain complex III	P07256	COR1	Cytochrome b-c1 complex subunit 1, mitochondrial (Complex III subunit 1) (Core protein I) (Ubiquinol-cytochrome c oxidoreductase core protein 1) (Ubiquinol-cytochrome c reductase 44 kDa protein)	457	50228	P07256;	SUBCELLULAR LOCATION: Mitochondrion inner membrane {ECO:0000269|PubMed:11502169, ECO:0000269|PubMed:18390544, ECO:0000269|PubMed:30598554}; Peripheral membrane protein {ECO:0000269|PubMed:18390544, ECO:0000269|PubMed:30598554}; Matrix side {ECO:0000269|PubMed:18390544, ECO:0000269|PubMed:30598554}.	FUNCTION: Component of the ubiquinol-cytochrome c oxidoreductase, a multisubunit transmembrane complex that is part of the mitochondrial electron transport chain which drives oxidative phosphorylation. The respiratory chain contains 3 multisubunit complexes succinate dehydrogenase (complex II, CII), ubiquinol-cytochrome c oxidoreductase (cytochrome b-c1 complex, complex III, CIII) and cytochrome …
YBL076C	-0.5	-1	0.00277778	35	0.830859	-3358.34	1.25412e-06	9.16059e-06	0.136903		metabolic		P09436	ILS1	Isoleucine--tRNA ligase, cytoplasmic (EC 6.1.1.5) (Isoleucyl-tRNA synthetase) (IleRS)	1072	122984	P09436;	SUBCELLULAR LOCATION: Cytoplasm.	NaN
YBL082C	-0.5	-1	0.00277778	37	0.774037	-1.59672e+06	1.83731e-09	2.15374e-07	0.00853079		metabolic		P38179	ALG3	Dol-P-Man:Man(5)GlcNAc(2)-PP-Dol alpha-1,3-mannosyltransferase (EC 2.4.1.258) (Asparagine-linked glycosylation protein 3) (Dol-P-Man-dependent alpha(1-3)-mannosyltransferase) (Dolichyl-P-Man:Man(5)GlcNAc(2)-PP-dolichyl mannosyltransferase) (Dolichyl-phosphate-mannose--glycolipid alpha-mannosyltransferase) (HM-1 killer toxin resistance protein)	458	52861	P38179;	SUBCELLULAR LOCATION: Endoplasmic reticulum membrane {ECO:0000305}; Multi-pass membrane protein {ECO:0000305}.	FUNCTION: Adds the first Dol-P-Man derived mannose in an alpha-1,3 linkage to Man(5)GlcNAc(2)-PP-Dol. Sensitive to H.mrakii HM-1 killer toxin. {ECO:0000269|PubMed:11308030, ECO:0000269|PubMed:9108275}.
YBL098W	-4	-1	0.00277778	39	0.75	-595510	4.31433e-09	1.98144e-07	0.0217737		metabolic		P38169	BNA4	Kynurenine 3-monooxygenase (EC 1.14.13.9) (Biosynthesis of nicotinic acid protein 4) (Kynurenine 3-hydroxylase)	460	52429	P38169;	SUBCELLULAR LOCATION: Mitochondrion outer membrane {ECO:0000255|HAMAP-Rule:MF_03018, ECO:0000269|PubMed:14562095, ECO:0000269|PubMed:14576278, ECO:0000269|PubMed:16407407}.	FUNCTION: Catalyzes the hydroxylation of L-kynurenine (L-Kyn) to form 3-hydroxy-L-kynurenine (L-3OHKyn). Required for synthesis of quinolinic acid. {ECO:0000255|HAMAP-Rule:MF_03018, ECO:0000269|PubMed:12062417, ECO:0000269|PubMed:15806102, ECO:0000269|PubMed:23575632}.
YBL099W	2	1	0.00277778	40	2.66861	5135.65	2.62867e-07	7.37059e-06	0.0356643		metabolic	Mitochondrial proton-transporting ATP synthase complex	P07251	ATP1	ATP synthase subunit alpha, mitochondrial	545	58608	P07251;	SUBCELLULAR LOCATION: Mitochondrion inner membrane {ECO:0000269|PubMed:11502169}. Note=Peripheral membrane protein.	FUNCTION: Mitochondrial membrane ATP synthase (F(1)F(0) ATP synthase or Complex V) produces ATP from ADP in the presence of a proton gradient across the membrane which is generated by electron transport complexes of the respiratory chain. F-type ATPases consist of two structural domains, F(1) - containing the extramembraneous catalytic core, and F(0) - containing the membrane proton channel, link…
YBR004C	-0.5	-1	0.00277778	44	0.745599	-2.29895e+07	1.09168e-10	1.58898e-09	0.0687033		metabolic	Glycosylphosphatidylinositol-mannosyltransferase II complex	P38211	GPI18	GPI mannosyltransferase 2 (EC 2.4.1.-) (GPI mannosyltransferase II) (GPI-MT-II) (Glycosylphosphatidylinositol-anchor biosynthesis protein 18)	433	50759	P38211;	SUBCELLULAR LOCATION: Endoplasmic reticulum membrane {ECO:0000269|PubMed:17615295}; Multi-pass membrane protein {ECO:0000269|PubMed:17615295}.	FUNCTION: Mannosyltransferase involved in glycosylphosphatidylinositol-anchor biosynthesis. Responsible for the transfer of the second mannose to the glycosylphosphatidylinositol during GPI precursor assembly. {ECO:0000269|PubMed:15623507, ECO:0000269|PubMed:15720390, ECO:0000269|PubMed:17615295}.
YBR018C	-0.5	-1	0.00277778	47	0.750016	-11276.5	2.27859e-07	1.98144e-08	11.4996		metabolic		P08431	GAL7	Galactose-1-phosphate uridylyltransferase (Gal-1-P uridylyltransferase) (EC 2.7.7.12) (UDP-glucose--hexose-1-phosphate uridylyltransferase)	366	42385	P08431;	NaN	NaN
YBR021W	-0.5	-1	0.00277778	50	0.75	-4400.67	5.83826e-07	1.33054e-08	43.879		metabolic		P05316	FUR4	Uracil permease	633	71736	P05316;	SUBCELLULAR LOCATION: Membrane; Multi-pass membrane protein.	FUNCTION: Transport of uracil.
YBR029C	-0.5	-1	0.00277778	54	0.74999	-1509.03	1.70248e-06	4.49893e-07	3.78418		metabolic		P38221	CDS1	Phosphatidate cytidylyltransferase (EC 2.7.7.41) (CDP-diacylglycerol synthase) (CDP-DAG synthase) (CDS) (CDP-diglyceride pyrophosphorylase) (CDP-diglyceride synthase) (CDP-DG synthase) (CTP:phosphatidate cytidylyltransferase)	457	51823	P38221;	SUBCELLULAR LOCATION: Endoplasmic reticulum membrane; Multi-pass membrane protein. Cytoplasmic vesicle, secretory vesicle. Note=Exclusively present in the ER, and not in mitochondria. Also associated with post-Golgi apparatus secretory vesicles destined for the plasma membrane.	FUNCTION: Supplies CDP-diacylglycerol, which may play an important role as both a precursor to phosphoinositide biosynthesis in the plasma membrane and as a negative effector of phosphatidylinositol 4-kinase activity, thereby exerting an effect on cell proliferation via a lipid-dependent signal transduction cascade. {ECO:0000269|PubMed:2822695, ECO:0000269|PubMed:8557688}.
YBR039W	2	1	0.00277778	59	2.66861	15406.9	8.76224e-08	5.4753e-06	0.0160032		metabolic	Mitochondrial proton-transporting ATP synthase complex	P38077	ATP3	ATP synthase subunit gamma, mitochondrial (F-ATPase gamma subunit)	311	34351	P38077;	SUBCELLULAR LOCATION: Mitochondrion. Mitochondrion inner membrane; Peripheral membrane protein.	FUNCTION: Mitochondrial membrane ATP synthase (F(1)F(0) ATP synthase or Complex V) produces ATP from ADP in the presence of a proton gradient across the membrane which is generated by electron transport complexes of the respiratory chain. F-type ATPases consist of two structural domains, F(1) - containing the extramembraneous catalytic core, and F(0) - containing the membrane proton channel, link…
YBR069C	0	0.6	0.241667	65	1.52901	132.346	8.96862e-06	8.23209e-07	10.8947		metabolic		P38085	TAT1	Valine/tyrosine/tryptophan amino-acid permease 1 (Tyrosine and tryptophan amino acid transporter 1)	619	68758	P38085;	SUBCELLULAR LOCATION: Membrane; Multi-pass membrane protein.	FUNCTION: High-affinity transport of valine and tyrosine. Low-affinity transport of tryptophan. Can also transport L-cysteine. {ECO:0000269|PubMed:10467005}.
YBR070C	-0.5	-1	0.00277778	66	0.774037	-1.59672e+06	1.83731e-09	8.23209e-08	0.0223189		metabolic	UDP-N-acetylglucosamine transferase complex	P38242	ALG14	UDP-N-acetylglucosamine transferase subunit ALG14 (Asparagine-linked glycosylation protein 14)	237	27035	P38242;	SUBCELLULAR LOCATION: Endoplasmic reticulum membrane {ECO:0000269|PubMed:15282802, ECO:0000269|PubMed:16100110, ECO:0000269|PubMed:17686769}; Single-pass membrane protein {ECO:0000255}. Nucleus membrane {ECO:0000269|PubMed:15282802}; Single-pass membrane protein {ECO:0000255}.	FUNCTION: Involved in protein N-glycosylation. Essential for the second step of the dolichol-linked oligosaccharide pathway. Anchors the catalytic subunit ALG13 to the ER. {ECO:0000269|PubMed:15615718, ECO:0000269|PubMed:16100110}.
YBR110W	-0.5	-1	0.00277778	72	0.774037	-1.59672e+06	1.83731e-09	3.86717e-07	0.00475106		metabolic		P16661	ALG1	Chitobiosyldiphosphodolichol beta-mannosyltransferase (EC 2.4.1.142) (Asparagine-linked glycosylation protein 1) (Beta-1,4-mannosyltransferase) (GDP-Man:GlcNAc2-PP-dolichol mannosyltransferase) (GDP-mannose-dolichol diphosphochitobiose mannosyltransferase)	449	51929	P16661;	SUBCELLULAR LOCATION: Endoplasmic reticulum membrane {ECO:0000305}; Single-pass type II membrane protein {ECO:0000305}.	FUNCTION: Participates in the formation of the lipid-linked precursor oligosaccharide for N-glycosylation. Involved in assembling the dolichol-pyrophosphate-GlcNAc(2)-Man(5) intermediate on the cytoplasmic surface of the ER.
YBR115C	-0.5	-1	0.00277778	74	0.804448	-11713.4	2.99701e-07	3.61829e-06	0.0828294		metabolic		P07702	LYS2	L-2-aminoadipate reductase (EC 1.2.1.31) (EC 1.2.1.95) (Alpha-aminoadipate reductase) (Alpha-AR) (L-aminoadipate-semialdehyde dehydrogenase)	1392	155346	P07702;	NaN	FUNCTION: Catalyzes the activation of alpha-aminoadipate by ATP-dependent adenylation and the reduction of activated alpha-aminoadipate by NADPH. The activated alpha-aminoadipate is bound to the phosphopantheinyl group of the enzyme itself before it is reduced to (S)-2-amino-6-oxohexanoate. {ECO:0000269|PubMed:10320345}.
YBR126C	-0.5	-1	0.00277778	77	0.75	-1263.47	2.03347e-06	2.51749e-06	0.807736		metabolic	Trehalose-6-phosphate synthase/phosphatase variant 2	Q00764	TPS1	Alpha,alpha-trehalose-phosphate synthase [UDP-forming] 56 kDa subunit (EC 2.4.1.15) (General glucose sensor subunit 1) (Glycogen metabolism control protein GLC6) (Trehalose synthase complex catalytic subunit TPS1) (Trehalose-6-phosphate synthase) (UDP-glucose-glucosephosphate glucosyltransferase)	495	56148	Q00764;	SUBCELLULAR LOCATION: Cytoplasm {ECO:0000269|PubMed:14562095}.	FUNCTION: Synthase catalytic subunit of the trehalose synthase complex that catalyzes the production of trehalose from glucose-6-phosphate and UDP-alpha-D-glucose in a two step process. Can function independently of the complex. {ECO:0000269|PubMed:9194697}.
YBR145W	-1.5	-1	0.00277778	80	0.841859	-592.292	7.70326e-06	4.53722e-07	16.9779	YOL086C	metabolic		P38113	ADH5	Alcohol dehydrogenase 5 (EC 1.1.1.1) (Alcohol dehydrogenase V)	351	37648	P38113;	NaN	NaN
YBR159W	-0.5	-1	0.00277778	84	0.745599	-1.5849e+06	1.58352e-09	4.2692e-06	0.000370917		metabolic		P38286	IFA38	Very-long-chain 3-oxoacyl-CoA reductase (EC 1.1.1.330) (3-ketoacyl-CoA reductase) (3-ketoreductase) (KAR) (Microsomal beta-keto-reductase)	347	38708	P38286;	SUBCELLULAR LOCATION: Endoplasmic reticulum membrane {ECO:0000255|HAMAP-Rule:MF_03107}; Single-pass membrane protein {ECO:0000255|HAMAP-Rule:MF_03107}.	FUNCTION: Component of the microsomal membrane bound fatty acid elongation system, which produces the 26-carbon very long-chain fatty acids (VLCFA) from palmitate. Catalyzes the reduction of the 3-ketoacyl-CoA intermediate that is formed in each cycle of fatty acid elongation. VLCFAs serve as precursors for ceramide and sphingolipids. {ECO:0000255|HAMAP-Rule:MF_03107, ECO:0000269|PubMed:11792704,…
YBR166C	-4.5	-1	0.00277778	86	0.675787	-181488	9.83721e-09	5.303e-07	0.0185503		metabolic		P20049	TYR1	Prephenate dehydrogenase [NADP(+)] (PRDH) (EC 1.3.1.13)	452	50923	P20049;	NaN	NaN
YBR196C	-1.5	-1	0.00277778	91	0.840269	-285.546	1.57932e-05	3.19999e-05	0.493541		metabolic		P12709	PGI1	Glucose-6-phosphate isomerase (GPI) (EC 5.3.1.9) (Phosphoglucose isomerase) (PGI) (Phosphohexose isomerase) (PHI)	554	61299	P12709;	SUBCELLULAR LOCATION: Cytoplasm.	NaN
YBR204C	-4.5	-1	0.00277778	93	0.749985	-1.57413e+07	1.63203e-10	4.32663e-08	0.00377206		metabolic		P38139	LDH1	Lipid droplet hydrolase 1 (EC 3.1.1.-) (Lipid esterase) (EC 3.1.1.-) (Triacylglycerol lipase) (EC 3.1.1.3)	375	43287	P38139;	SUBCELLULAR LOCATION: Lipid droplet {ECO:0000269|PubMed:21478430}.	FUNCTION: Serine hydrolase required for the maintenance of steady state level of non-polar and polar lipids of lipid droplets and thus plays a role in maintaining the lipids homeostasis. Exhibits both esterase and triacylglycerol lipase activity. {ECO:0000269|PubMed:21478434}.
YBR205W	-0.5	-1	0.00277778	94	0.749745	-8334.11	3.07859e-07	2.88123e-07	1.0685		Secretory		P38130	KTR3	Probable mannosyltransferase KTR3 (EC 2.4.1.-)	404	47482	P38130;	SUBCELLULAR LOCATION: Membrane {ECO:0000305}; Single-pass type II membrane protein {ECO:0000305}.	FUNCTION: Possible glycosyltransferase that transfers an alpha-D-mannosyl residue from GDP-mannose into lipid-linked oligosaccharide, forming an alpha-(1->2)-D-mannosyl-D-mannose linkage.
YBR218C	-0.5	-1	0.00277778	97	0.84107	-116712	4.02837e-08	4.17348e-06	0.0096523	YGL062W	metabolic		P32327	PYC2	Pyruvate carboxylase 2 (EC 6.4.1.1) (Pyruvic carboxylase 2) (PCB 2)	1180	130167	P32327;	SUBCELLULAR LOCATION: Cytoplasm.	FUNCTION: Pyruvate carboxylase catalyzes a 2-step reaction, involving the ATP-dependent carboxylation of the covalently attached biotin in the first step and the transfer of the carboxyl group to pyruvate in the second.
YBR221C	-2	-1	0.00277778	98	0.788621	-990.206	3.23733e-06	1.78043e-06	1.81828		metabolic	Mitochondrial pyruvate dehydrogenase complex	P32473	PDB1	Pyruvate dehydrogenase E1 component subunit beta, mitochondrial (EC 1.2.4.1) (Pyruvate dehydrogenase complex component E1 beta) (PDHE1-B)	366	40054	P32473;	SUBCELLULAR LOCATION: Mitochondrion matrix.	FUNCTION: The pyruvate dehydrogenase complex catalyzes the overall conversion of pyruvate to acetyl-CoA and CO(2).
YBR229C	-0.5	-1	0.00277778	100	0.774037	-111528	2.63045e-08	7.21744e-08	0.364457		Secretory	Glucosidase II complex	P38138	ROT2	Glucosidase 2 subunit alpha (EC 3.2.1.207) (Alpha-glucosidase II subunit alpha) (Glucosidase II subunit alpha) (Reversal of TOR2 lethality protein 2)	954	110266	P38138;	SUBCELLULAR LOCATION: Endoplasmic reticulum {ECO:0000269|PubMed:16373354}.	FUNCTION: Catalytic subunit of glucosidase 2, which cleaves sequentially the 2 innermost alpha-1,3-linked glucose residues from the Glc(2)Man(9)GlcNAc(2) oligosaccharide precursor of immature glycoproteins. {ECO:0000269|PubMed:16373354, ECO:0000269|PubMed:8910335}.
YBR243C	-0.5	-1	0.00277778	103	0.774037	-1.59672e+06	1.83731e-09	1.57941e-09	1.16329		metabolic		P07286	ALG7	UDP-N-acetylglucosamine--dolichyl-phosphate N-acetylglucosaminephosphotransferase (EC 2.7.8.15) (GlcNAc-1-P transferase) (G1PT) (GPT) (N-acetylglucosamine-1-phosphate transferase) (Tunicamycin resistance protein 1)	448	50368	P07286;	SUBCELLULAR LOCATION: Endoplasmic reticulum membrane; Multi-pass membrane protein.	FUNCTION: Catalyzes the initial step in the synthesis of dolichol-P-P-oligosaccharides.
YBR249C	-4.5	-1	0.00277778	106	0.675787	-2405.92	7.42058e-07	9.52434e-06	0.0779118		metabolic		P32449	ARO4	Phospho-2-dehydro-3-deoxyheptonate aldolase, tyrosine-inhibited (EC 2.5.1.54) (3-deoxy-D-arabino-heptulosonate 7-phosphate synthase) (DAHP synthase) (Phospho-2-keto-3-deoxyheptonate aldolase)	370	39749	P32449;	NaN	FUNCTION: Stereospecific condensation of phosphoenolpyruvate (PEP) and D-erythrose-4-phosphate (E4P) giving rise to 3-deoxy-D-arabino-heptulosonate-7-phosphate (DAHP).
YBR265W	-0.5	-1	0.00277778	110	0.745599	-1.7851e+06	1.40593e-09	9.38075e-07	0.00149874		metabolic		P38342	TSC10	3-ketodihydrosphingosine reductase TSC10 (EC 1.1.1.102) (3-dehydrosphinganine reductase) (KDS reductase) (Temperature-sensitive CSG2 suppressor protein 10)	320	35973	P38342;	SUBCELLULAR LOCATION: Endoplasmic reticulum membrane {ECO:0000305}; Single-pass membrane protein {ECO:0000305}.	FUNCTION: Catalyzes the reduction of 3-ketodihydrosphingosine (KDS) to dihydrosphingosine (DHS). {ECO:0000269|PubMed:9804843}.
YBR296C	0	0.371429	0.497222	116	13.6626	10755.1	5.0623e-08	1.83786e-08	2.75445		metabolic		P38361	PHO89	Phosphate permease PHO89 (Na(+)/Pi cotransporter PHO89)	574	62654	P38361;	SUBCELLULAR LOCATION: Membrane; Multi-pass membrane protein.	FUNCTION: Sodium-phosphate symporter. Active in early growth phase. {ECO:0000269|PubMed:9671031}.
YCL018W	-0.5	-0.942857	0.0166667	123	0.971353	-6654.34	2.92983e-06	1.56027e-07	18.7777		metabolic		P04173	LEU2	3-isopropylmalate dehydrogenase (3-IPM-DH) (IMDH) (EC 1.1.1.85) (Beta-IPM dehydrogenase)	364	38953	P04173;	SUBCELLULAR LOCATION: Cytoplasm.	FUNCTION: Catalyzes the oxidation of 3-carboxy-2-hydroxy-4-methylpentanoate (3-isopropylmalate) to 3-carboxy-4-methyl-2-oxopentanoate. The product decarboxylates to 4-methyl-2 oxopentanoate.
YCL025C	-1	-1	0.00277778	124	0.974184	-25903.6	1.1845e-06	3.13968e-06	0.377268	YDR508C	metabolic		P25376	AGP1	General amino acid permease AGP1 (Asparagine/glutamine permease)	633	69671	P25376;	SUBCELLULAR LOCATION: Cell membrane {ECO:0000250}; Multi-pass membrane protein {ECO:0000250}.	FUNCTION: Broad substrate range permease which transports asparagine and glutamine with intermediate specificity. Also transports Ala, Cys, Gly, Ile, Leu, Met, Phe, Ser, Thr, Tyr and Val. Important for the utilization of amino acids as a nitrogen source. {ECO:0000269|PubMed:10467005, ECO:0000269|PubMed:10654085}.
YCL035C	-3	-1	0.00277778	126	0.629382	-4.34437e+09	3.34538e-13	1.15824e-06	2.88834e-07	YDR513W	metabolic		P25373	GRX1	Glutaredoxin-1 (EC 1.11.1.9) (EC 2.5.1.18) (Glutathione-dependent oxidoreductase 1)	110	12380	P25373;	SUBCELLULAR LOCATION: Cytoplasm {ECO:0000269|PubMed:14562095}. Nucleus {ECO:0000269|PubMed:14562095}.	FUNCTION: Component of the glutathione system which performs several activities such as glutathione-dependent oxidoreductase, glutathione peroxidase and glutathione S-transferase (GST) activity (PubMed:11875065, PubMed:12684511). The disulfide bond functions as an electron carrier in the glutathione-dependent synthesis of deoxyribonucleotides by the enzyme ribonucleotide reductase. In addition, i…
YCL043C	-0.5	-1	0.00277778	129	0.716114	-4599.63	4.69696e-07	2.26861e-06	0.207041	YDR518W	Secretory	HTM1-PDI1 exomannosidase complex	P17967	PDI1	Protein disulfide-isomerase (PDI) (EC 5.3.4.1) (Thioredoxin-related glycoprotein 1)	522	58227	P17967;	SUBCELLULAR LOCATION: Endoplasmic reticulum lumen {ECO:0000255|PROSITE-ProRule:PRU10138}.	FUNCTION: Protein disulfide isomerase of ER lumen required for formation of disulfide bonds in secretory and cell-surface proteins and which unscrambles non-native disulfide bonds. Forms a complex with MNL1 to process unfolded protein-bound Man8GlcNAc2 oligosaccharides to Man7GlcNAc2, promoting degradation in unfolded protein response. {ECO:0000269|PubMed:16002399, ECO:0000269|PubMed:19124653, EC…
YCL052C	-0.5	-1	0.00277778	132	0.745599	-2.29895e+07	1.09168e-10	3.91503e-07	0.000278845		metabolic	Glycosylphosphatidylinositol-mannosyltransferase I complex	P25580	PBN1	Protein PBN1 (Protease B non-derepressible protein 1)	416	47923	P25580;	SUBCELLULAR LOCATION: Endoplasmic reticulum membrane {ECO:0000269|PubMed:9649520}; Single-pass type III membrane protein {ECO:0000269|PubMed:9649520}.	FUNCTION: Required for proper folding and/or the stability of a subset of proteins in the endoplasmic reticulum. Aids the autocatalytic processing of PRB1. Component of glycosylphosphatidylinositol-mannosyltransferase 1 which transfers the first of the 4 mannoses in the GPI-anchor precursors during GPI-anchor biosynthesis. Probably acts by stabilizing the mannosyltransferase GPI14. {ECO:0000269|P…
YCR012W	-0.5	-1	0.00277778	138	0.840391	-26.442	0.000170737	0.000152322	1.12089		metabolic		P00560	PGK1	Phosphoglycerate kinase (EC 2.7.2.3)	416	44738	P00560;	SUBCELLULAR LOCATION: Cytoplasm {ECO:0000269|PubMed:11502169}. Mitochondrion {ECO:0000269|PubMed:16823961}.	NaN
YCR034W	-0.5	-1	0.00277778	142	0.75	-778.018	3.30227e-06	1.84743e-06	1.78749	YJL196C	metabolic		P25358	ELO2	Elongation of fatty acids protein 2 (EC 2.3.1.199) (3-keto acyl-CoA synthase ELO2) (Fenpropimorph resistance protein 1) (Glucan synthesis protein 1) (Very-long-chain 3-oxoacyl-CoA synthase 2) (v-SNARE bypass mutant gene 2 protein)	347	40002	P25358;	SUBCELLULAR LOCATION: Endoplasmic reticulum membrane {ECO:0000269|PubMed:12087109, ECO:0000269|PubMed:14562095, ECO:0000269|PubMed:9832547}; Multi-pass membrane protein {ECO:0000255}.	FUNCTION: Component of a microsomal membrane-bound long-chain fatty acid elongation system, which produces the 20-26-carbon very long-chain fatty acids (VLCFA) from long-chain fatty acid precursors and is involved ceramide and inositol sphingolipid biosynthesis. Component of elongase II, which elongates 16-18 carbon fatty acyl-CoAs such as palmitoyl-CoA and stearoyl-CoA to 20-22-carbon fatty acid…
YCR048W	-0.5	-1	0.00277778	145	0.750008	-6827.39	3.76328e-07	2.23989e-08	16.8012	YNR019W	metabolic		P25628	ARE1	Sterol O-acyltransferase 1 (EC 2.3.1.-) (Sterol-ester synthase 1)	610	71613	P25628;	SUBCELLULAR LOCATION: Endoplasmic reticulum membrane {ECO:0000269|PubMed:10672016}; Multi-pass membrane protein {ECO:0000255}.	FUNCTION: Sterol O-acyltransferase that catalyzes the formation of stery esters. {ECO:0000269|PubMed:10672016, ECO:0000269|PubMed:8650549}.
YCR053W	-4.5	-1	0.00277778	146	0.337967	-4605.98	9.35199e-08	1.12952e-05	0.00827962		metabolic		P16120	THR4	Threonine synthase (TS) (EC 4.2.3.1)	514	57474	P16120;	NaN	FUNCTION: Catalyzes the gamma-elimination of phosphate from L-phosphohomoserine and the beta-addition of water to produce L-threonine. {ECO:0000250}.
YDL004W	2	1	0.00277778	153	2.66861	15406.9	8.76224e-08	1.63685e-07	0.535312		metabolic	Mitochondrial proton-transporting ATP synthase complex	Q12165	ATP16	ATP synthase subunit delta, mitochondrial (F-ATPase delta subunit)	160	17020	Q12165;	SUBCELLULAR LOCATION: Mitochondrion. Mitochondrion inner membrane.	FUNCTION: Mitochondrial membrane ATP synthase (F(1)F(0) ATP synthase or Complex V) produces ATP from ADP in the presence of a proton gradient across the membrane which is generated by electron transport complexes of the respiratory chain. F-type ATPases consist of two structural domains, F(1) - containing the extramembraneous catalytic core, and F(0) - containing the membrane proton channel, link…
YDL015C	-0.5	-1	0.00277778	154	0.745599	-67775.5	3.70299e-08	2.44091e-06	0.0151705		metabolic		Q99190	TSC13	Very-long-chain enoyl-CoA reductase (EC 1.3.1.93) (Enoyl reductase TSC13) (Temperature-sensitive CSG2 suppressor protein 13) (Trans-2-enoyl-CoA reductase)	310	36768	Q99190;	SUBCELLULAR LOCATION: Endoplasmic reticulum membrane {ECO:0000269|PubMed:11113186, ECO:0000269|PubMed:14562095, ECO:0000269|PubMed:15958487}; Multi-pass membrane protein {ECO:0000269|PubMed:11113186, ECO:0000269|PubMed:14562095, ECO:0000269|PubMed:15958487}. Note=Accumulates at nucleus-vacuole (NV) junctions. Sequestred to NV junctions by NVJ1. Accumulates in nuclear PMN bleps and vesicles during…	FUNCTION: Catalyzes the last of the four reactions of the long-chain fatty acids elongation cycle. This endoplasmic reticulum-bound enzymatic process, allows the addition of 2 carbons to the chain of long- and very long-chain fatty acids/VLCFAs per cycle. This enzyme reduces the trans-2,3-enoyl-CoA fatty acid intermediate to an acyl-CoA that can be further elongated by entering a new cycle of elo…
YDL022W	-3.5	-1	0.00277778	155	0.749999	-118660	2.16518e-08	3.83845e-06	0.00564076	YOL059W	metabolic		Q00055	GPD1	Glycerol-3-phosphate dehydrogenase [NAD(+)] 1 (EC 1.1.1.8)	391	42869	Q00055;	SUBCELLULAR LOCATION: Cytoplasm. Peroxisome.	FUNCTION: Catalyzes the production and accumulation of glycerol during hyperosmotic stress conditions. Glycerol acts as a osmoregulator that prevents loss of water and turgor of the cells. {ECO:0000269|PubMed:8196651}.
YDL045C	-4	-1	0.00277778	159	0.75	-298030	8.62069e-09	2.44091e-08	0.353175		metabolic		P38913	FAD1	FAD synthase (EC 2.7.7.2) (FAD pyrophosphorylase) (FMN adenylyltransferase) (Flavin adenine dinucleotide synthase)	306	35546	P38913;	SUBCELLULAR LOCATION: Cytoplasm.	FUNCTION: Catalyzes the adenylation of flavin mononucleotide (FMN) to form flavin adenine dinucleotide (FAD) coenzyme.
YDL055C	-0.5	-1	0.00277778	161	0.750395	-6643.62	3.87543e-07	3.20573e-05	0.0120891		metabolic		P41940	PSA1	Mannose-1-phosphate guanyltransferase (EC 2.7.7.13) (ATP-mannose-1-phosphate guanylyltransferase) (GDP-mannose pyrophosphorylase) (NDP-hexose pyrophosphorylase)	361	39566	P41940;	SUBCELLULAR LOCATION: Cytoplasm {ECO:0000269|PubMed:9195935}.	FUNCTION: Involved in cell wall synthesis where it is required for glycosylation. Involved in cell cycle progression through cell-size checkpoint. {ECO:0000269|PubMed:11055399}.
YDL066W	-1.5	-1	0.00277778	162	0.851751	-11690	4.21402e-07	4.28834e-06	0.0982668		metabolic		P21954	IDP1	Isocitrate dehydrogenase [NADP], mitochondrial (IDH) (EC 1.1.1.42) (IDP) (NADP(+)-specific ICDH) (Oxalosuccinate decarboxylase)	428	48190	P21954;	SUBCELLULAR LOCATION: Mitochondrion.	FUNCTION: Mitochondrial IDP1 may regulate flux through the tricarboxylic acid cycle and respiration. Its probably critical function is the production of NADPH.
YDL067C	-2	-1	0.00277778	163	0.801441	-1867.08	1.86042e-06	2.56535e-06	0.72521		metabolic	Mitochondrial respiratory chain complex IV, COX5B variant	P07255	COX9	Cytochrome c oxidase subunit 9, mitochondrial (Cytochrome c oxidase polypeptide VIIA)	59	6963	P07255;	SUBCELLULAR LOCATION: Mitochondrion inner membrane {ECO:0000269|PubMed:30598554}; Single-pass membrane protein {ECO:0000269|PubMed:30598554}.	FUNCTION: Component of the cytochrome c oxidase, the last enzyme in the mitochondrial electron transport chain which drives oxidative phosphorylation. The respiratory chain contains 3 multisubunit complexes succinate dehydrogenase (complex II, CII), ubiquinol-cytochrome c oxidoreductase (cytochrome b-c1 complex, complex III, CIII) and cytochrome c oxidase (complex IV, CIV), that cooperate to tran…
YDL085W	-0.5	-1	0.00277778	166	0.82767	-23286.1	1.77782e-07	5.12112e-08	3.47153	YMR145C	metabolic		Q07500	NDE2	External NADH-ubiquinone oxidoreductase 2, mitochondrial (EC 1.6.5.9) (External NADH dehydrogenase 2)	545	61659	Q07500;	SUBCELLULAR LOCATION: Mitochondrion intermembrane space {ECO:0000269|PubMed:14576278}.	FUNCTION: External NADH dehydrogenase required for optimum cellular growth with a number of nonfermentable carbon sources, including ethanol. With NDE1, performes the mitochondrial oxidation of cytosolic NADH under these growth conditions. Regulates the mitochondrial glycerol-3-phosphate dehydrogenase, GUT2, also involved in cytosolic NADH oxidation. {ECO:0000269|PubMed:10781551, ECO:0000269|PubM…
YDL093W	-0.5	-1	0.00277778	168	0.749638	-33142.3	7.73709e-08	1.57941e-08	4.89871		Secretory	PMT5-PMT3 dolichyl-phosphate-mannose-protein mannosyltransferase complex	P52867	PMT5	Dolichyl-phosphate-mannose--protein mannosyltransferase 5 (EC 2.4.1.109)	743	84776	P52867;	SUBCELLULAR LOCATION: Endoplasmic reticulum membrane {ECO:0000250|UniProtKB:P33775}; Multi-pass membrane protein {ECO:0000255}.	FUNCTION: Protein O-mannosyltransferase involved in O-glycosylation which is essential for cell wall rigidity. Forms a heterodimeric complex with PMT3 and more rarely with PMT2 to transfer mannose from Dol-P-mannose to Ser or Thr residues on proteins. {ECO:0000303|PubMed:12551906}.
YDL095W	-0.5	-1	0.00277778	169	0.749638	-33142.3	7.73709e-08	3.35984e-06	0.0230281		Secretory	PMT1-PMT3 dolichyl-phosphate-mannose-protein mannosyltransferase complex	P33775	PMT1	Dolichyl-phosphate-mannose--protein mannosyltransferase 1 (EC 2.4.1.109)	817	92675	P33775;	SUBCELLULAR LOCATION: Endoplasmic reticulum membrane {ECO:0000303|PubMed:10085156}; Multi-pass membrane protein {ECO:0000269|PubMed:10085156}.	FUNCTION: Protein O-mannosyltransferase involved in O-glycosylation which is essential for cell wall rigidity. Forms a heterodimeric complex with PMT2 and more rarely with PMT3 to transfer mannose from Dol-P-mannose to Ser or Thr residues on proteins. The PMT1-PMT2 complex participates in oxidative protein folding, ER-associated protein degradation (ERAD), as well as ER export. Required for incor…
YDL100C	-0.5	-1	0.00277778	170	0.557491	-72599.3	1.48007e-08	2.38348e-06	0.0062097		Secretory	GET complex	Q12154	GET3	ATPase GET3 (EC 3.6.-.-) (Arsenical pump-driving ATPase) (Arsenite-stimulated ATPase) (Golgi to ER traffic protein 3) (Guided entry of tail-anchored proteins 3)	354	39354	Q12154;	SUBCELLULAR LOCATION: Cytoplasm. Endoplasmic reticulum. Golgi apparatus. Note=GET1 and GET2 are required for targeting GET3 to the endoplasmic reticulum.	FUNCTION: ATPase required for the post-translational delivery of tail-anchored (TA) proteins to the endoplasmic reticulum. Recognizes and selectively binds the transmembrane domain of TA proteins in the cytosol. This complex then targets to the endoplasmic reticulum by membrane-bound receptors GET1 and GET2, where the tail-anchored protein is released for insertion. This process is regulated by A…
YDL103C	-0.5	-1	0.00277778	171	0.773186	-862306	3.38576e-09	1.5507e-06	0.00218338		metabolic		P43123	QRI1	UDP-N-acetylglucosamine pyrophosphorylase (EC 2.7.7.23)	477	53476	P43123;	SUBCELLULAR LOCATION: Cytoplasm {ECO:0000250}.	NaN
YDL131W	-3.5	-1	0.00277778	173	0.804448	-2692.35	1.30389e-06	3.95332e-06	0.329821	YDL182W	metabolic		Q12122	LYS21	Homocitrate synthase, mitochondrial (HCS) (EC 2.3.3.14)	440	48594	Q12122;	SUBCELLULAR LOCATION: Mitochondrion {ECO:0000305}.	FUNCTION: Catalyzes the aldol-type condensation of 2-oxoglutarate with acetyl-CoA to yield homocitrate. Carries out the first step of the alpha-aminoadipate (AAA) lysine biosynthesis pathway. {ECO:0000250|UniProtKB:O87198}.
YDL141W	-0.5	-1	0.00277778	174	0.749999	-491.708	5.22507e-06	5.05412e-07	10.3382		metabolic		P48445	BPL1	Biotin--protein ligase (EC 6.3.4.-) (Biotin apo-protein ligase) [Includes: Biotin--[methylmalonyl-CoA-carboxytransferase] ligase (EC 6.3.4.9); Biotin--[propionyl-CoA-carboxylase [ATP-hydrolyzing]] ligase (EC 6.3.4.10) (Holocarboxylase synthetase) (HCS); Biotin--[methylcrotonoyl-CoA-carboxylase] ligase (EC 6.3.4.11); Biotin--[acetyl-CoA-carboxylase] ligase (EC 6.3.4.15)]	690	76363	P48445;	SUBCELLULAR LOCATION: Cytoplasm {ECO:0000269|PubMed:14562095}.	FUNCTION: Post-translational modification of specific protein by attachment of biotin. Acts on various carboxylases such as acetyl-CoA-carboxylase, pyruvate carboxylase, propionyl CoA carboxylase, and 3-methylcrotonyl CoA carboxylase.
YDL166C	-0.5	-1	0.00277778	176	0.892976	-2115.89	3.38255e-06	1.02422e-06	3.30254		metabolic		Q12055	FAP7	Adenylate kinase isoenzyme 6 homolog FAP7 (AK6) (EC 2.7.4.3) (Dual activity adenylate kinase/ATPase) (AK/ATPase) (POS9-activating factor 7)	197	22723	Q12055;	SUBCELLULAR LOCATION: Cytoplasm. Nucleus.	FUNCTION: Broad-specificity nucleoside monophosphate (NMP) kinase that catalyzes the reversible transfer of the terminal phosphate group between nucleoside triphosphates and monophosphates. Has also ATPase activity (By similarity). Involved in 18S rRNA maturation. Required for cleavage of the 20S pre-rRNA at site D in the cytoplasm. Involved in oxidative stress response. Required for POS9-depende…
YDL205C	4	1	0.00277778	184	3.58582	112.506	1.05147e-05	9.24674e-07	11.3712		metabolic		P28789	HEM3	Porphobilinogen deaminase (PBG) (EC 2.5.1.61) (Hydroxymethylbilane synthase) (HMBS) (Pre-uroporphyrinogen synthase)	327	36675	P28789;	NaN	FUNCTION: Tetrapolymerization of the monopyrrole PBG into the hydroxymethylbilane pre-uroporphyrinogen in several discrete steps.
YDR023W	0	-0.428571	0.419444	200	0.996354	-14774.9	1.51801e-06	1.00029e-05	0.151756		metabolic		P07284	SES1	Serine--tRNA ligase, cytoplasmic (EC 6.1.1.11) (Seryl-tRNA synthetase) (SerRS) (Seryl-tRNA(Ser/Sec) synthetase)	462	53310	P07284;	SUBCELLULAR LOCATION: Cytoplasm.	FUNCTION: Catalyzes the attachment of serine to tRNA(Ser). Is also probably able to aminoacylate tRNA(Sec) with serine, to form the misacylated tRNA L-seryl-tRNA(Sec), which will be further converted into selenocysteinyl-tRNA(Sec). {ECO:0000269|PubMed:3031581}.
YDR037W	-0.5	-1	0.00277778	203	0.902285	-2060.63	3.82907e-06	9.59134e-06	0.399221		metabolic		P15180	KRS1	Lysine--tRNA ligase, cytoplasmic (EC 6.1.1.6) (Lysyl-tRNA synthetase) (LysRS)	591	67959	P15180;	SUBCELLULAR LOCATION: Cytoplasm.	NaN
YDR044W	4	1	0.00277778	207	3.58582	630.033	1.87762e-06	1.75171e-06	1.07188		metabolic		P11353	HEM13	Oxygen-dependent coproporphyrinogen-III oxidase (COX) (Coprogen oxidase) (Coproporphyrinogenase) (EC 1.3.3.3)	328	37712	P11353;	SUBCELLULAR LOCATION: Cytoplasm {ECO:0000269|PubMed:14562095}.	FUNCTION: Involved in the heme biosynthesis. Catalyzes the aerobic oxidative decarboxylation of propionate groups of rings A and B of coproporphyrinogen-III to yield the vinyl groups in protoporphyrinogen-IX (By similarity). {ECO:0000250}.
YDR047W	2	1	0.00277778	209	3.58582	9000.47	1.31434e-07	9.66792e-07	0.135948		metabolic		P32347	HEM12	Uroporphyrinogen decarboxylase (UPD) (URO-D) (EC 4.1.1.37)	362	41349	P32347;	SUBCELLULAR LOCATION: Nucleus {ECO:0000269|PubMed:14562095}. Cytoplasm {ECO:0000269|PubMed:14562095}.	FUNCTION: Catalyzes the decarboxylation of four acetate groups of uroporphyrinogen-III to yield coproporphyrinogen-III. {ECO:0000250}.
YDR050C	-0.5	-1	0.00277778	210	0.840306	-56.0071	8.05547e-05	3.29858e-05	2.4421		metabolic		P00942	TPI1	Triosephosphate isomerase (TIM) (EC 5.3.1.1) (Triose-phosphate isomerase)	248	26795	P00942;	NaN	NaN
YDR062W	-0.5	-1	0.00277778	213	0.745599	-225223	1.11433e-08	4.83396e-06	0.00230521		metabolic	SPOTS complex	P40970	LCB2	Serine palmitoyltransferase 2 (SPT 2) (EC 2.3.1.50) (Long chain base biosynthesis protein 2)	561	63111	P40970;	SUBCELLULAR LOCATION: Cytoplasm. Endoplasmic reticulum. Membrane {ECO:0000305}; Multi-pass membrane protein {ECO:0000305}.	FUNCTION: Catalytic subunit of serine palmitoyltransferase (SPT), which catalyzes the committed step in the synthesis of sphingolipids, the condensation of serine with palmitoyl CoA to form the long chain base 3-ketosphinganine.
YDR074W	-0.5	-1	0.00277778	216	0.75	-1263.47	2.03347e-06	3.12054e-06	0.65164		metabolic	Trehalose-6-phosphate synthase/phosphatase variant 2	P31688	TPS2	Trehalose-phosphatase (EC 3.1.3.12) (Trehalose synthase complex catalytic subunit TPS2) (Trehalose-6-phosphate phosphatase) (TPP)	896	102976	P31688;	SUBCELLULAR LOCATION: Cytoplasm {ECO:0000269|PubMed:14562095}.	FUNCTION: Phosphatase catalytic subunit of the trehalose synthase complex that catalyzes the production of trehalose from glucose-6-phosphate and UDP-alpha-D-glucose in a two step process. {ECO:0000269|PubMed:9194697}.
YDR111C	-1.5	-1	0.00277778	220	0.865925	-2.07058e+06	2.67246e-09	3.09182e-07	0.00864364	YLR089C	metabolic		P52892	ALT2	Probable alanine aminotransferase (EC 2.6.1.2) (Glutamate pyruvate transaminase) (GPT) (Glutamic--alanine transaminase) (Glutamic--pyruvic transaminase)	507	56770	P52892;	SUBCELLULAR LOCATION: Cytoplasm {ECO:0000269|PubMed:14562095}. Nucleus {ECO:0000269|PubMed:14562095}.	NaN
YDR127W	-4.5	-1	0.00277778	221	0.675787	-1417.68	1.25933e-06	4.67123e-06	0.269594		metabolic		P08566	ARO1	Pentafunctional AROM polypeptide [Includes: 3-dehydroquinate synthase (DHQS) (EC 4.2.3.4); 3-phosphoshikimate 1-carboxyvinyltransferase (EC 2.5.1.19) (5-enolpyruvylshikimate-3-phosphate synthase) (EPSP synthase) (EPSPS); Shikimate kinase (SK) (EC 2.7.1.71); 3-dehydroquinate dehydratase (3-dehydroquinase) (EC 4.2.1.10); Shikimate dehydrogenase (EC 1.1.1.25)]	1588	174755	P08566;	SUBCELLULAR LOCATION: Cytoplasm.	FUNCTION: The AROM polypeptide catalyzes 5 consecutive enzymatic reactions in prechorismate polyaromatic amino acid biosynthesis.
YDR158W	-4.5	-1	0.00277778	225	0.337967	-3150.52	1.36724e-07	1.33819e-05	0.010217		metabolic		P13663	HOM2	Aspartate-semialdehyde dehydrogenase (ASA dehydrogenase) (ASADH) (EC 1.2.1.11) (Aspartate-beta-semialdehyde dehydrogenase)	365	39544	P13663;	NaN	FUNCTION: Catalyzes the NADPH-dependent formation of L-aspartate-semialdehyde (L-ASA) by the reductive dephosphorylation of L-aspartyl-4-phosphate. {ECO:0000250}.
YDR178W	2.5	1	0.00277778	227	3.58582	13500.7	8.76224e-08	1.11995e-06	0.078238	YLR164W	metabolic	Mitochondrial respiratory chain complex II	P37298	SDH4	Succinate dehydrogenase [ubiquinone] cytochrome b small subunit, mitochondrial (CybS) (Succinate-ubiquinone reductase membrane anchor subunit)	181	20249	P37298;	SUBCELLULAR LOCATION: Mitochondrion inner membrane; Multi-pass membrane protein.	FUNCTION: Membrane-anchoring subunit of succinate dehydrogenase (SDH) that is involved in system II of the mitochondrial electron transport chain and is responsible for transferring electrons from succinate to ubiquinone (coenzyme Q). SDH3 and SDH4 form the membrane dimer that anchors the catalytic dimer formed by SDH1 and SDH2 to the matrix surface of the mitochondrial inner membrane. Electrons …
YDR232W	4	1	0.00277778	234	3.58582	148.058	7.98988e-06	2.26861e-06	3.52193		metabolic		P09950	HEM1	5-aminolevulinate synthase, mitochondrial (EC 2.3.1.37) (5-aminolevulinic acid synthase) (Delta-ALA synthase) (Delta-aminolevulinate synthase)	548	59362	P09950;	SUBCELLULAR LOCATION: Mitochondrion matrix {ECO:0000269|PubMed:3023841, ECO:0000269|PubMed:6381051}.	FUNCTION: Catalyzes the synthesis of 5-aminolevulinate (ALA) from succinyl-CoA and glycine, the first and rate-limiting step in heme biosynthesis. {ECO:0000269|PubMed:6381051}.
YDR234W	-0.5	-1	0.00277778	235	0.804448	-3058.75	1.1477e-06	1.93358e-06	0.59356		metabolic		P49367	LYS4	Homoaconitase, mitochondrial (EC 4.2.1.36) (Homoaconitate hydratase)	693	75151	P49367;	SUBCELLULAR LOCATION: Mitochondrion {ECO:0000269|PubMed:14562095}.	FUNCTION: Catalyzes the reversible hydration of cis-homoaconitate to (2R,3S)-homoisocitrate, a step in the alpha-aminoadipate pathway for lysine biosynthesis. {ECO:0000269|PubMed:23106124, ECO:0000269|PubMed:2507177}.
YDR236C	-0.5	-1	0.00277778	236	0.75	-2.39795e+06	1.07143e-09	8.64369e-08	0.0123955		metabolic		Q03778	FMN1	Riboflavin kinase (EC 2.7.1.26) (Flavin mononucleotide kinase 1)	218	24537	Q03778;	SUBCELLULAR LOCATION: Microsome {ECO:0000269|PubMed:10887197}. Mitochondrion inner membrane {ECO:0000269|PubMed:10887197}. Endoplasmic reticulum {ECO:0000305}. Note=90% microsomal. 10% mitochondrial. Found to be present in the inner membrane of mitochondria. The C-terminus is located in the matrix.	FUNCTION: Catalyzes the phosphorylation of riboflavin (vitamin B2) to form flavin mononucleotide (FMN) coenzyme.
YDR297W	-0.5	-1	0.00277778	247	0.745599	-2.29895e+07	1.09168e-10	4.02032e-06	2.71541e-05		metabolic		P38992	SUR2	Sphingolipid C4-hydroxylase SUR2 (EC 1.-.-.-) (Syringomycin response protein 2)	349	40734	P38992;	SUBCELLULAR LOCATION: Endoplasmic reticulum membrane {ECO:0000305}; Multi-pass membrane protein {ECO:0000305}.	FUNCTION: Required for hydroxylation of C-4 in the sphingoid moiety of ceramide. Involved in the response to syringomycin. {ECO:0000269|PubMed:9368039, ECO:0000269|PubMed:9556590}.
YDR298C	2	1	0.00277778	248	2.66861	15406.9	8.76224e-08	7.4376e-06	0.011781		metabolic	Mitochondrial proton-transporting ATP synthase complex	P09457	ATP5	ATP synthase subunit 5, mitochondrial (ATP synthase chain 5) (Oligomycin sensitivity conferral protein) (OSCP)	212	22814	P09457;	SUBCELLULAR LOCATION: Mitochondrion. Mitochondrion inner membrane.	FUNCTION: Mitochondrial membrane ATP synthase (F(1)F(0) ATP synthase or Complex V) produces ATP from ADP in the presence of a proton gradient across the membrane which is generated by electron transport complexes of the respiratory chain. F-type ATPases consist of two structural domains, F(1) - containing the extramembraneous catalytic core and F(0) - containing the membrane proton channel, linke…
YDR300C	-0.5	-1	0.00277778	249	0.905305	-106708	7.66988e-08	1.57941e-06	0.0485616	YHR033W	metabolic		P32264	PRO1	Glutamate 5-kinase (GK) (EC 2.7.2.11) (Gamma-glutamyl kinase)	428	47162	P32264;	SUBCELLULAR LOCATION: Cytoplasm.	FUNCTION: Catalyzes the transfer of a phosphate group to glutamate to form glutamate 5-phosphate which rapidly cyclizes to 5-oxoproline.
YDR302W	-0.5	-1	0.00277778	250	0.745599	-1.14947e+07	2.18337e-10	3.55128e-07	0.000614811		metabolic		Q06636	GPI11	Glycosylphosphatidylinositol anchor biosynthesis protein 11 (PIGF homolog)	219	25262	Q06636;	SUBCELLULAR LOCATION: Endoplasmic reticulum membrane {ECO:0000269|PubMed:14562095}; Multi-pass membrane protein {ECO:0000269|PubMed:14562095}.	FUNCTION: Acts in the GPI biosynthetic pathway between GlcNAc-PI synthesis and GPI transfer to protein. Required for the formation of complete GPI precursors CP1 and CP2. {ECO:0000269|PubMed:10793139}.
YDR322C-A	2	1	0.00277778	254	2.66861	15406.9	8.76224e-08	5.04455e-07	0.173697		metabolic	Mitochondrial proton-transporting ATP synthase complex	P81449	TIM11	ATP synthase subunit e, mitochondrial (ATPase subunit e) (Translocase of the inner membrane protein 11)	96	10876	P81449;	SUBCELLULAR LOCATION: Mitochondrion. Mitochondrion inner membrane.	FUNCTION: Mitochondrial membrane ATP synthase (F(1)F(0) ATP synthase or Complex V) produces ATP from ADP in the presence of a proton gradient across the membrane which is generated by electron transport complexes of the respiratory chain. F-type ATPases consist of two structural domains, F(1) - containing the extramembraneous catalytic core, and F(0) - containing the membrane proton channel, link…
YDR341C	-0.5	-1	0.00277778	255	0.834139	-1180.46	3.64836e-06	3.38856e-06	1.07667	YHR091C	metabolic		Q05506	YDR341C	Arginine--tRNA ligase, cytoplasmic (EC 6.1.1.19) (Arginyl-tRNA synthetase) (ArgRS)	607	69525	Q05506;	SUBCELLULAR LOCATION: Cytoplasm {ECO:0000250|UniProtKB:P54136}. Cytoplasm, cytosol {ECO:0000250|UniProtKB:P54136}.	FUNCTION: Forms part of a macromolecular complex that catalyzes the attachment of specific amino acids to cognate tRNAs during protein synthesis. {ECO:0000250}.
YDR353W	-3.5	-1	0.00277778	260	0.75	-95061.4	2.7027e-08	2.46005e-05	0.00109864	YHR106W	metabolic		P29509	TRR1	Thioredoxin reductase 1 (EC 1.8.1.9)	319	34238	P29509;	SUBCELLULAR LOCATION: Cytoplasm. Mitochondrion intermembrane space {ECO:0000269|PubMed:22984289}.	FUNCTION: Acts on thioredoxins 1 and 2. {ECO:0000269|PubMed:20235561}.
YDR376W	-0.5	-1	0.00277778	266	0.75	-8.76963e+08	2.92969e-12	1.99102e-07	1.47145e-05		metabolic		P48360	ARH1	Probable NADPH:adrenodoxin oxidoreductase, mitochondrial (AR) (Adrenodoxin reductase) (EC 1.18.1.6) (Ferredoxin--NADP(+) reductase) (Ferredoxin reductase)	493	56237	P48360;	SUBCELLULAR LOCATION: Mitochondrion inner membrane {ECO:0000269|PubMed:9727014}; Peripheral membrane protein {ECO:0000305}.	FUNCTION: Acts as an electron transfer protein. Essential for viability. {ECO:0000269|PubMed:9727014}.
YDR377W	2	1	0.00277778	267	2.66861	15406.9	8.76224e-08	1.52198e-06	0.0575713		metabolic	Mitochondrial proton-transporting ATP synthase complex	Q06405	ATP17	ATP synthase subunit f, mitochondrial	101	11312	Q06405;	SUBCELLULAR LOCATION: Mitochondrion. Mitochondrion inner membrane.	FUNCTION: Mitochondrial membrane ATP synthase (F(1)F(0) ATP synthase or Complex V) produces ATP from ADP in the presence of a proton gradient across the membrane which is generated by electron transport complexes of the respiratory chain. F-type ATPases consist of two structural domains, F(1) - containing the extramembraneous catalytic core and F(0) - containing the membrane proton channel, linke…
YDR408C	-0.5	-1	0.00277778	275	0.75	-18711.1	1.3731e-07	1.47412e-06	0.0931472		metabolic		P04161	ADE8	Phosphoribosylglycinamide formyltransferase (EC 2.1.2.2) (5'-phosphoribosylglycinamide transformylase) (GAR transformylase) (GART)	214	23540	P04161;	NaN	NaN
YDR428C	-4	-1	0.00277778	277	0.75	-879950	2.91974e-09	2.36433e-08	0.123491		metabolic		Q04066	BNA7	Kynurenine formamidase (KFA) (KFase) (EC 3.5.1.9) (Arylformamidase) (Biosynthesis of nicotinic acid protein 7) (N-formylkynurenine formamidase) (FKF)	261	29991	Q04066;	NaN	FUNCTION: Catalyzes the hydrolysis of N-formyl-L-kynurenine to L-kynurenine, the second step in the kynurenine pathway of tryptophan degradation. Kynurenine may be further oxidized to nicotinic acid, NAD(H) and NADP(H). Required for elimination of toxic metabolites. {ECO:0000255|HAMAP-Rule:MF_03014, ECO:0000269|PubMed:18205391}.
YDR437W	-0.5	-1	0.00277778	278	0.745599	-2.29895e+07	1.09168e-10	7.39931e-08	0.00147539		metabolic	Glycosylphosphatidylinositol-N-acetylglucosaminyltransferase complex	Q04082	GPI19	Phosphatidylinositol N-acetylglucosaminyltransferase subunit GPI19 (GPI-GlcNAc transferase complex subunit GPI19) (GPI-GnT subunit GPI19) (EC 2.4.1.198)	140	16090	Q04082;	SUBCELLULAR LOCATION: Endoplasmic reticulum membrane {ECO:0000305}; Multi-pass membrane protein {ECO:0000305}.	FUNCTION: Part of the complex catalyzing the transfer of N-acetylglucosamine from UDP-N-acetylglucosamine to phosphatidylinositol, the first step of GPI biosynthesis. Involved in cell wall biosynthesis. {ECO:0000269|PubMed:16278447}.
YDR454C	-4	-1	0.00277778	283	0.75	-5.47901e+06	4.68921e-10	6.77711e-06	6.91919e-05		metabolic		P15454	GUK1	Guanylate kinase (EC 2.7.4.8) (GMP kinase)	187	20637	P15454;	NaN	FUNCTION: Essential for recycling GMP and indirectly, cGMP.
YDR456W	-0.5	-1	0.00277778	284	0.75	-86065.4	2.9852e-08	1.52198e-07	0.19614		metabolic		Q04121	NHX1	Endosomal/prevacuolar sodium/hydrogen exchanger (Endosomal/prevacuolar Na(+)/H(+) exchanger) (Vacuolar protein sorting-associated protein 44)	633	70148	Q04121;	SUBCELLULAR LOCATION: Endosome membrane; Multi-pass membrane protein. Prevacuolar compartment membrane; Multi-pass membrane protein.	FUNCTION: Endosomal/prevacuolar electroneutral Na(+)/H(+) exchanger which mediates intracellular sequestration of Na(+) cations, regulates vacuolar pH and contributes to osmotolerance following sudden exposure to hyperosmotic media. Contributes also to the postdiauxic/stationary phase resistance to osmotic stress and allows for the continued growth of cells until the acquired osmotolerance respon…
YDR481C	-4.5	-1	0.00277778	285	0.75	-1.27516e+08	2.01483e-11	5.87733e-07	3.42814e-05		metabolic		P11491	PHO8	Repressible alkaline phosphatase (EC 3.1.3.1) (Fructose-2,6-bisphosphate 6-phosphatase) (EC 3.1.3.54) (Membrane-bound repressible alkaline phosphatase) [Cleaved into: Soluble alkaline phosphatase (EC 3.1.7.6) (Farnesyl diphosphatase)]	566	63004	P11491;	SUBCELLULAR LOCATION: [Repressible alkaline phosphatase]: Vacuole membrane; Single-pass membrane protein. Note=The full-length version is found in lysosome-like vacuoles.; SUBCELLULAR LOCATION: [Soluble alkaline phosphatase]: Cytoplasm. Note=The truncated version of the protein is soluble.	FUNCTION: Phosphatase with broad substrate specificity. A truncated (soluble) version of the protein is responsible for the production of (E,E)-farnesol from (E,E)-farnesyl diphosphate. Acts as a fructose-2,6-bisphosphate 6-phosphatase (PubMed:1848184). {ECO:0000269|PubMed:1848184}.
YDR483W	-0.5	-1	0.00277778	286	0.749745	-8334.11	3.07859e-07	3.61829e-06	0.085084	YPL053C	Secretory		P27809	KRE2	Glycolipid 2-alpha-mannosyltransferase (EC 2.4.1.-) (Alpha-1,2-mannosyltransferase)	442	51387	P27809;	SUBCELLULAR LOCATION: Golgi apparatus membrane; Single-pass type II membrane protein.	FUNCTION: Mannosyltransferase that transfers an alpha-D-mannosyl residue from GDP-mannose into lipid-linked oligosaccharide, forming an alpha-(1->2)-D-mannosyl-D-mannose linkage. Required for the attachment of the third mannose residue of O-linked saccharides.
YDR529C	-2	-1	0.00277778	294	0.801441	-861.521	4.03187e-06	3.29284e-06	1.22444		metabolic	Mitochondrial respiratory chain complex III	P00128	QCR7	Cytochrome b-c1 complex subunit 7, mitochondrial (Complex III subunit 7) (Complex III subunit VII) (Ubiquinol-cytochrome c oxidoreductase subunit 7) (Ubiquinol-cytochrome c reductase 14 kDa protein)	127	14565	P00128;	SUBCELLULAR LOCATION: Mitochondrion inner membrane {ECO:0000269|PubMed:18390544, ECO:0000269|PubMed:30598554}; Peripheral membrane protein {ECO:0000269|PubMed:18390544, ECO:0000269|PubMed:30598554}; Matrix side {ECO:0000269|PubMed:18390544, ECO:0000269|PubMed:30598554}.	FUNCTION: Component of the ubiquinol-cytochrome c oxidoreductase, a multisubunit transmembrane complex that is part of the mitochondrial electron transport chain which drives oxidative phosphorylation. The respiratory chain contains 3 multisubunit complexes succinate dehydrogenase (complex II, CII), ubiquinol-cytochrome c oxidoreductase (cytochrome b-c1 complex, complex III, CIII) and cytochrome …
YEL024W	-2	-1	0.00277778	305	0.801441	-861.521	4.03187e-06	7.35145e-07	5.48446		metabolic	Mitochondrial respiratory chain complex III	P08067	RIP1	Cytochrome b-c1 complex subunit Rieske, mitochondrial (EC 7.1.1.8) (Complex III subunit 5) (Rieske iron-sulfur protein) (RISP) (Ubiquinol-cytochrome c oxidoreductase iron-sulfur subunit)	215	23365	P08067;	SUBCELLULAR LOCATION: Mitochondrion inner membrane {ECO:0000269|PubMed:18390544, ECO:0000269|PubMed:30598554}; Single-pass membrane protein {ECO:0000269|PubMed:18390544, ECO:0000269|PubMed:30598554}.	FUNCTION: Component of the ubiquinol-cytochrome c oxidoreductase, a multisubunit transmembrane complex that is part of the mitochondrial electron transport chain which drives oxidative phosphorylation. The respiratory chain contains 3 multisubunit complexes succinate dehydrogenase (complex II, CII), ubiquinol-cytochrome c oxidoreductase (cytochrome b-c1 complex, complex III, CIII) and cytochrome …
YEL041W	-3.5	-1	0.00277778	311	0.75	-168663	1.52329e-08	3.49385e-08	0.435992	YJR049C	metabolic		P32622	YEF1	ATP-NADH kinase YEF1 (EC 2.7.1.86)	495	55874	P32622;	NaN	FUNCTION: ATP-NADH kinase with a low phosphorylation activity of both NADH and NAD(+) to produce NADP and NADPH by using ATP. UTR1 is responsible for essentially all of the NAD/NADH kinase activity resident in the cytoplasm, whereas POS5 is responsible for all mitochondrial NAD/NADH kinase activity and consequent mitochondrial genome maintenance. YEF1 can substitute for UTR1 when overexpressed. {…
YEL058W	-0.5	-1	0.00277778	316	0.76792	-1.37015e+06	2.06872e-09	1.92401e-06	0.00107521		metabolic		P38628	PCM1	Phosphoacetylglucosamine mutase (PAGM) (EC 5.4.2.3) (Acetylglucosamine phosphomutase) (N-acetylglucosamine-phosphate mutase) (PGM-complementing protein 1)	557	62067	P38628;	SUBCELLULAR LOCATION: Cytoplasm {ECO:0000269|PubMed:14562095}. Nucleus {ECO:0000269|PubMed:14562095}.	FUNCTION: Catalyzes the conversion of GlcNAc-6-P into GlcNAc-1-P during the synthesis of uridine diphosphate/UDP-GlcNAc, which is a biosynthetic precursor of chitin and also supplies the amino sugars for N-linked oligosaccharides of glycoproteins (PubMed:8174553). Also has phosphoglucomutase activity (PubMed:8119301). {ECO:0000269|PubMed:8119301, ECO:0000269|PubMed:8174553}.
YER003C	-0.5	-1	0.00277778	322	0.750356	-2841.61	9.05878e-07	2.48877e-06	0.363986		metabolic		P29952	PMI40	Mannose-6-phosphate isomerase (EC 5.3.1.8) (Phosphohexomutase) (Phosphomannose isomerase) (PMI)	429	48189	P29952;	SUBCELLULAR LOCATION: Cytoplasm.	FUNCTION: Involved in the synthesis of the GDP-mannose and dolichol-phosphate-mannose required for a number of critical mannosyl transfer reactions.
YER014W	4	1	0.00277778	325	3.58582	913.548	1.29491e-06	8.84471e-07	1.46405		metabolic		P40012	HEM14	Protoporphyrinogen oxidase (PPO) (EC 1.3.3.4)	539	59703	P40012;	SUBCELLULAR LOCATION: Mitochondrion inner membrane {ECO:0000269|PubMed:7798202}. Note=Bound to the mitochondrial inner membrane with its active site facing the cytosolic side.	FUNCTION: Catalyzes the 6-electron oxidation of protoporphyrinogen-IX to form protoporphyrin-IX.
YER023W	-0.5	-1	0.00277778	328	0.905305	-10019.4	8.16856e-07	8.78728e-06	0.0929589		metabolic		P32263	PRO3	Pyrroline-5-carboxylate reductase (P5C reductase) (P5CR) (EC 1.5.1.2)	286	30132	P32263;	NaN	NaN
YER026C	-0.5	-1	0.00277778	330	0.749996	-120.076	2.13962e-05	5.58059e-09	3834.04		metabolic		P08456	CHO1	CDP-diacylglycerol--serine O-phosphatidyltransferase (EC 2.7.8.8) (Phosphatidylserine synthase)	276	30805	P08456;	SUBCELLULAR LOCATION: Microsome membrane; Multi-pass membrane protein. Endoplasmic reticulum membrane; Multi-pass membrane protein. Mitochondrion outer membrane; Multi-pass membrane protein.	NaN
YER043C	-0.5	-1	0.00277778	333	0.75	-91.1435	2.81888e-05	3.06789e-05	0.918833		metabolic		P39954	SAH1	Adenosylhomocysteinase (AdoHcyase) (EC 3.3.1.1) (S-adenosyl-L-homocysteine hydrolase)	449	49126	P39954;	NaN	FUNCTION: Adenosylhomocysteine is a competitive inhibitor of S-adenosyl-L-methionine-dependent methyl transferase reactions; therefore adenosylhomocysteinase may play a key role in the control of methylations via regulation of the intracellular concentration of adenosylhomocysteine. {ECO:0000250}.
YER052C	-4.5	-1	0.00277778	334	0.337967	-11477.8	3.75292e-08	5.51359e-06	0.00680667		metabolic		P10869	HOM3	Aspartokinase (EC 2.7.2.4) (Aspartate kinase)	527	58110	P10869;	NaN	NaN
YER091C	-0.5	-1	0.00277778	350	0.697783	-377.272	5.23382e-06	5.10007e-05	0.102623		metabolic		P05694	MET6	5-methyltetrahydropteroyltriglutamate--homocysteine methyltransferase (EC 2.1.1.14) (Cobalamin-independent methionine synthase) (Delta-P8 protein) (Methionine synthase, vitamin-B12 independent isozyme)	767	85860	P05694;	NaN	FUNCTION: Catalyzes the transfer of a methyl group from 5-methyltetrahydrofolate to homocysteine resulting in methionine formation.
YER152C	-0.5	-1	0.00277778	354	0.804448	-2954.34	1.18826e-06	1.67513e-07	7.09352		metabolic		P10356	YER152C	Uncharacterized protein YER152C	443	49490	P10356;	NaN	NaN
YER170W	2.5	1	0.00277778	356	3.58582	38252	3.09255e-08	8.7777e-08	0.352319		metabolic		P26364	ADK2	GTP:AMP phosphotransferase, mitochondrial (EC 2.7.4.10) (Adenylate kinase 3) (AK 3)	225	25194	P26364;	SUBCELLULAR LOCATION: Mitochondrion matrix {ECO:0000255|HAMAP-Rule:MF_03169, ECO:0000269|PubMed:1620094}.	FUNCTION: Involved in maintaining the homeostasis of cellular nucleotides by catalyzing the interconversion of nucleoside phosphates. Has GTP:AMP phosphotransferase and ITP:AMP phosphotransferase activities. Does not accept ATP as phosphate donor. {ECO:0000255|HAMAP-Rule:MF_03169, ECO:0000269|PubMed:15753074, ECO:0000269|PubMed:8537371}.
YER178W	-3	-1	0.00277778	359	0.788621	-990.206	3.23733e-06	8.59583e-06	0.376616		metabolic	Mitochondrial pyruvate dehydrogenase complex	P16387	PDA1	Pyruvate dehydrogenase E1 component subunit alpha, mitochondrial (EC 1.2.4.1) (Pyruvate dehydrogenase complex component E1 alpha) (PDHE1-A)	420	46343	P16387;	SUBCELLULAR LOCATION: Mitochondrion matrix.	FUNCTION: The pyruvate dehydrogenase complex catalyzes the overall conversion of pyruvate to acetyl-CoA and CO(2).
YFL017C	-0.5	-1	0.00277778	363	0.76792	-2.40099e+06	1.18053e-09	6.96856e-07	0.00169408		metabolic		P43577	GNA1	Glucosamine 6-phosphate N-acetyltransferase (EC 2.3.1.4) (Phosphoglucosamine acetylase) (Phosphoglucosamine transacetylase)	159	18135	P43577;	NaN	NaN
YFL018C	-3	-1	0.00277778	364	0.788621	-1980.41	1.61866e-06	6.82498e-06	0.237168	YPL017C	metabolic	Mitochondrial pyruvate dehydrogenase complex	P09624	LPD1	Dihydrolipoyl dehydrogenase, mitochondrial (EC 1.8.1.4) (Dihydrolipoamide dehydrogenase) (Glycine decarboxylase complex subunit L) (Lipoamide dehydrogenase component of pyruvate dehydrogenase complex) (Pyruvate dehydrogenase complex E3 component)	499	54010	P09624;	SUBCELLULAR LOCATION: Mitochondrion matrix.	FUNCTION: Lipoamide dehydrogenase is a component of the alpha-ketoacid dehydrogenase complexes. This includes the pyruvate dehydrogenase complex, which catalyzes the overall conversion of pyruvate to acetyl-CoA and CO(2). Acts also as component of the glycine cleavage system (glycine decarboxylase complex), which catalyzes the degradation of glycine.
YFL022C	0	-0.828571	0.0583333	365	0.993053	-1.26876e+06	3.55082e-08	1.93358e-06	0.018364		metabolic	Phenylalanyl-tRNA synthetase complex	P15625	FRS2	Phenylalanine--tRNA ligase alpha subunit (EC 6.1.1.20) (Phenylalanyl-tRNA synthetase alpha subunit) (PheRS)	503	57511	P15625;	SUBCELLULAR LOCATION: Cytoplasm.	NaN
YFL045C	-0.5	-1	0.00277778	367	0.750395	-1294.7	1.98864e-06	5.14027e-06	0.386875		metabolic		P07283	SEC53	Phosphomannomutase (PMM) (EC 5.4.2.8)	254	29063	P07283;	SUBCELLULAR LOCATION: Cytoplasm.	FUNCTION: Involved in the synthesis of the GDP-mannose and dolichol-phosphate-mannose required for a number of critical mannosyl transfer reactions.
YFL054C	-4.5	-1	0.00277778	369	0.745599	-5.81314e+10	4.31733e-14	1.31139e-09	3.29218e-05		metabolic		P43549	AQY3	Aquaglycerol porin AQY3 (Aquaporin-3)	646	70507	P43549;	SUBCELLULAR LOCATION: Cell membrane {ECO:0000305|PubMed:12832087}; Multi-pass membrane protein {ECO:0000255}.	FUNCTION: Channel protein that mediates glycerol entry under ethanol stimulation (PubMed:12832087). Does not seem to mediate glycerol uptake under standard conditions (PubMed:12832087). {ECO:0000269|PubMed:12832087}.
YFL055W	0	0.401189	0.4	370	1	7.20981e+16	3.22529e-06	1.4454e-08	223.141		metabolic		P43548	AGP3	General amino acid permease AGP3	558	61052	P43548;	SUBCELLULAR LOCATION: Membrane; Multi-pass membrane protein.	FUNCTION: General amino acid permease with broad substrate specificity.
YFR015C	-0.5	-1	0.00277778	375	0.75	-14002	1.8349e-07	7.85877e-07	0.233485	YLR258W	metabolic		P23337	GSY1	Glycogen [starch] synthase isoform 1 (EC 2.4.1.11)	708	80510	P23337;	NaN	FUNCTION: Transfers the glycosyl residue from UDP-Glc to the non-reducing end of alpha-1,4-glucan. Is believed to regulate the synthesis of glycogen.
YFR033C	-2	-1	0.00277778	379	0.801441	-861.521	4.03187e-06	1.02422e-06	3.93651		metabolic	Mitochondrial respiratory chain complex III	P00127	QCR6	Cytochrome b-c1 complex subunit 6, mitochondrial (Complex III subunit 6) (Complex III subunit VI) (Cytochrome c1 non-heme 17 kDa protein) (Mitochondrial hinge protein) (Ubiquinol-cytochrome c oxidoreductase subunit 6) (Ubiquinol-cytochrome c reductase 17 kDa protein)	147	17257	P00127;	SUBCELLULAR LOCATION: Mitochondrion inner membrane {ECO:0000269|PubMed:18390544, ECO:0000269|PubMed:22984289, ECO:0000269|PubMed:30598554}; Peripheral membrane protein {ECO:0000269|PubMed:18390544, ECO:0000269|PubMed:30598554}; Intermembrane side {ECO:0000269|PubMed:18390544, ECO:0000269|PubMed:30598554}.	FUNCTION: Component of the ubiquinol-cytochrome c oxidoreductase, a multisubunit transmembrane complex that is part of the mitochondrial electron transport chain which drives oxidative phosphorylation. The respiratory chain contains 3 multisubunit complexes succinate dehydrogenase (complex II, CII), ubiquinol-cytochrome c oxidoreductase (cytochrome b-c1 complex, complex III, CIII) and cytochrome …
YFR047C	-4	-1	0.00277778	381	0.75	-91363.5	2.81209e-08	4.17348e-07	0.0673801		metabolic		P43619	BNA6	Nicotinate-nucleotide pyrophosphorylase [carboxylating] (EC 2.4.2.19) (Quinolinate phosphoribosyltransferase [decarboxylating]) (QAPRTase)	295	32365	P43619;	SUBCELLULAR LOCATION: Cytoplasm {ECO:0000269|PubMed:14562095}. Nucleus {ECO:0000269|PubMed:14562095}.	FUNCTION: Involved in the catabolism of quinolinic acid (QA). {ECO:0000250}.
YGL001C	-0.5	-1	0.00277778	384	0.75	-2029.61	1.26587e-06	1.38797e-06	0.912033		metabolic		P53199	ERG26	Sterol-4-alpha-carboxylate 3-dehydrogenase, decarboxylating (EC 1.1.1.170)	349	38706	P53199;	SUBCELLULAR LOCATION: Endoplasmic reticulum membrane {ECO:0000269|PubMed:12119386, ECO:0000269|PubMed:15716577}; Peripheral membrane protein {ECO:0000269|PubMed:12119386, ECO:0000269|PubMed:15716577}.	NaN
YGL009C	-0.5	-0.942857	0.0166667	387	0.971353	-8632.28	2.25851e-06	1.71151e-05	0.13196		metabolic		P07264	LEU1	3-isopropylmalate dehydratase (EC 4.2.1.33) (Alpha-IPM isomerase) (IPMI) (Isopropylmalate isomerase)	779	85794	P07264;	NaN	FUNCTION: Catalyzes the isomerization between 2-isopropylmalate and 3-isopropylmalate, via the formation of 2-isopropylmaleate.
YGL012W	-0.5	-1	0.00277778	388	0.75	-98472.5	2.60908e-08	4.81481e-07	0.0541886		metabolic		P25340	ERG4	Delta(24(24(1)))-sterol reductase (EC 1.3.1.71) (C-24(28) sterol reductase) (Sterol Delta(24(28))-reductase)	473	56040	P25340;	SUBCELLULAR LOCATION: Membrane; Multi-pass membrane protein.	NaN
YGL022W	-0.5	-1	0.00277778	390	0.774037	-13180.5	2.22576e-07	6.10706e-07	0.364457		Secretory	Oligosaccharyl transferase complex variant 2	P39007	STT3	Dolichyl-diphosphooligosaccharide--protein glycosyltransferase subunit STT3 (Oligosaccharyl transferase subunit STT3) (EC 2.4.99.18) (Staurosporine and temperature sensitivity protein 3)	718	81529	P39007;	SUBCELLULAR LOCATION: Endoplasmic reticulum membrane {ECO:0000269|PubMed:14562095}; Multi-pass membrane protein {ECO:0000269|PubMed:29301962}.	FUNCTION: Catalytic subunit of the oligosaccharyl transferase (OST) complex that catalyzes the initial transfer of a defined glycan (Glc(3)Man(9)GlcNAc(2) in eukaryotes) from the lipid carrier dolichol-pyrophosphate to an asparagine residue within an Asn-X-Ser/Thr consensus motif in nascent polypeptide chains, the first step in protein N-glycosylation. N-glycosylation occurs cotranslationally and…
YGL027C	-0.5	-1	0.00277778	392	0.774037	-11911	2.46299e-07	6.75797e-07	0.364457		Secretory		P53008	CWH41	Mannosyl-oligosaccharide glucosidase (EC 3.2.1.106) (Processing A-glucosidase I) (Glucosidase I)	833	96507	P53008;	SUBCELLULAR LOCATION: Endoplasmic reticulum membrane {ECO:0000269|PubMed:8576053}; Single-pass type II membrane protein {ECO:0000269|PubMed:8576053}.	FUNCTION: Cleaves the distal alpha 1,2-linked glucose residue from the Glc(3)Man(9)GlcNAc(2) oligosaccharide precursor highly specifically (PubMed:9363442). Seems to play a role in beta-1,6-glucan synthesis (PubMed:8576053). {ECO:0000269|PubMed:8576053, ECO:0000269|PubMed:9363442}.
YGL038C	-0.5	-1	0.00277778	394	0.768719	-11724	2.42847e-07	7.7822e-07	0.312055		Secretory		P31755	OCH1	Initiation-specific alpha-1,6-mannosyltransferase (EC 2.4.1.232) (Outer chain elongation protein 1)	480	55156	P31755;	SUBCELLULAR LOCATION: Endoplasmic reticulum membrane {ECO:0000269|PubMed:14676282, ECO:0000269|PubMed:1628616}; Single-pass type II membrane protein {ECO:0000269|PubMed:8601597, ECO:0000303|PubMed:1628616}. Golgi apparatus membrane {ECO:0000269|PubMed:14676282, ECO:0000269|PubMed:15229219, ECO:0000269|PubMed:1628616}; Single-pass type II membrane protein {ECO:0000303|PubMed:1628616}. Note=Is recy…	FUNCTION: Mannosyltransferase involved in outer chain elongation of asparagine-linked oligosaccharides of the type Man(9)GlcNAc(2). Adds the first alpha-1,6-mannose to the Man(8)GlcNAc(2) and Man(9)GlcNAc(2), but not Man(5)GlcNAc(2), endoplasmic reticulum intermediates. Represents the first enzymatic event required for synthesis of outer chain mannose linkages on yeast secretory proteins. Has als…
YGL040C	2	1	0.00277778	395	3.58582	7245.38	1.63272e-07	1.84743e-06	0.0883775		metabolic		P05373	HEM2	Delta-aminolevulinic acid dehydratase (ALADH) (EC 4.2.1.24) (Porphobilinogen synthase)	342	37740	P05373;	NaN	FUNCTION: Catalyzes an early step in the biosynthesis of tetrapyrroles. Binds two molecules of 5-aminolevulinate per subunit, each at a distinct site, and catalyzes their condensation to form porphobilinogen.
YGL047W	-0.5	-1	0.00277778	396	0.774037	-1.59672e+06	1.83731e-09	2.1346e-07	0.0086073		metabolic	UDP-N-acetylglucosamine transferase complex	P53178	ALG13	UDP-N-acetylglucosamine transferase subunit ALG13 (EC 2.4.1.141) (Asparagine-linked glycosylation protein 13)	202	22661	P53178;	SUBCELLULAR LOCATION: Endoplasmic reticulum {ECO:0000269|PubMed:14562095, ECO:0000269|PubMed:16100110}.	FUNCTION: Involved in protein N-glycosylation. Essential for the second step of the dolichol-linked oligosaccharide pathway. {ECO:0000269|PubMed:15615718, ECO:0000269|PubMed:16100110}.
YGL055W	-0.5	-1	0.00277778	397	0.75	-41682.2	6.16385e-08	8.35653e-07	0.0737609		metabolic		P21147	OLE1	Acyl-CoA desaturase 1 (EC 1.14.19.1) (Delta 9 fatty acid desaturase) (Fatty acid desaturase 1) (Stearoyl-CoA desaturase 1)	510	58403	P21147;	SUBCELLULAR LOCATION: Endoplasmic reticulum membrane {ECO:0000305}; Multi-pass membrane protein {ECO:0000305}.	FUNCTION: Stearoyl-CoA desaturase that utilizes O(2) and electrons from reduced cytochrome b5 to introduce the first double bond into saturated fatty acyl-CoA substrates (PubMed:1978720, PubMed:7947684). Catalyzes the insertion of a cis double bond at the delta-9 position into fatty acyl-CoA substrates including palmitoyl-CoA and stearoyl-CoA (PubMed:1978720). Required for the biosynthesis of mem…
YGL065C	-0.5	-1	0.00277778	400	0.774037	-798360	3.67463e-09	3.00567e-07	0.0122257		metabolic		P43636	ALG2	Alpha-1,3/1,6-mannosyltransferase ALG2 (EC 2.4.1.132) (EC 2.4.1.257) (Asparagine-linked glycosylation protein 2) (GDP-Man:Man(1)GlcNAc(2)-PP-Dol alpha-1,3-mannosyltransferase) (GDP-Man:Man(1)GlcNAc(2)-PP-dolichol mannosyltransferase) (GDP-Man:Man(2)GlcNAc(2)-PP-Dol alpha-1,6-mannosyltransferase)	503	58047	P43636;	SUBCELLULAR LOCATION: Endoplasmic reticulum membrane {ECO:0000269|PubMed:15044395}; Multi-pass membrane protein {ECO:0000269|PubMed:15044395}.	FUNCTION: Mannosylates Man(2)GlcNAc(2)-dolichol diphosphate and Man(1)GlcNAc(2)-dolichol diphosphate to form Man(3)GlcNAc(2)-dolichol diphosphate. {ECO:0000269|PubMed:16878994}.
YGL080W	-1	-1	0.00277778	403	0.84046	-372.888	1.21562e-05	6.0592e-07	20.0624		metabolic	Mitochondrial pyruvate carrier, respiratory isoform	P53157	MPC1	Mitochondrial pyruvate carrier 1 (MPC1) (Protein FMP37)	130	14995	P53157;	SUBCELLULAR LOCATION: Mitochondrion {ECO:0000269|PubMed:14562095, ECO:0000269|PubMed:14576278}. Mitochondrion inner membrane {ECO:0000269|PubMed:22628554, ECO:0000269|PubMed:22628558}; Multi-pass membrane protein {ECO:0000255}.	FUNCTION: Mediates the uptake of pyruvate into mitochondria. {ECO:0000269|PubMed:22628554, ECO:0000269|PubMed:22628558}.
YGL084C	-0.5	-1	0.00277778	404	0.742967	-47384.6	5.22345e-08	1.76128e-07	0.29657	YPL189W	Secretory		P53154	GUP1	Membrane-bound O-acyltransferase GUP1 (Glycerol uptake protein 1)	560	65340	P53154;	SUBCELLULAR LOCATION: Cell membrane {ECO:0000269|PubMed:15813700}; Multi-pass membrane protein {ECO:0000255}. Endoplasmic reticulum membrane {ECO:0000269|PubMed:14562095, ECO:0000269|PubMed:15813700}; Multi-pass membrane protein {ECO:0000255}. Mitochondrion membrane {ECO:0000269|PubMed:30184078}; Multi-pass membrane protein {ECO:0000255}.	FUNCTION: Membrane-bound O-acyltransferase involved in the remodeling of glycosylphosphatidylinositol (GPI) anchors. Acts only on GPI-anchored proteins, but not on free GPI lipids. Acts as an acyltransferase for GPI anchors that adds C26 fatty acids to the sn2 position of lyso-PI-containing GPI anchors. PER1 first deacylates, GUP1 subsequently reacylates the anchor lipid, thus replacing a shorter…
YGL125W	-4.5	-1	0.00277778	407	0.697783	-16874.2	1.17017e-07	7.16957e-07	0.163213		metabolic		P53128	MET13	Methylenetetrahydrofolate reductase 2 (EC 1.5.1.20) (YmL45)	600	68560	P53128;	NaN	NaN
YGL142C	-0.5	-1	0.00277778	408	0.745599	-2.29895e+07	1.09168e-10	1.63685e-08	0.00666944		metabolic		P30777	GPI10	GPI mannosyltransferase 3 (EC 2.4.1.-) (GPI mannosyltransferase III) (GPI-MT-III) (Glycosylphosphatidylinositol-anchor biosynthesis protein 10)	616	72566	P30777;	SUBCELLULAR LOCATION: Endoplasmic reticulum membrane {ECO:0000250}; Multi-pass membrane protein {ECO:0000250}.	FUNCTION: Mannosyltransferase involved in glycosylphosphatidylinositol-anchor biosynthesis. Transfers the third mannose to Man2-GlcN-acyl-PI during GPI precursor assembly. {ECO:0000269|PubMed:11159918, ECO:0000269|PubMed:9576863, ECO:0000269|PubMed:9639537}.
YGL148W	-4.5	-1	0.00277778	409	0.675787	-4433.99	4.02648e-07	2.88123e-06	0.139749		metabolic		P28777	ARO2	Chorismate synthase (EC 4.2.3.5) (5-enolpyruvylshikimate-3-phosphate phospholyase)	376	40838	P28777;	NaN	NaN
YGL154C	-0.5	-1	0.00277778	410	0.804448	-11713.4	2.99701e-07	5.89647e-08	5.08271		metabolic		P50113	LYS5	L-aminoadipate-semialdehyde dehydrogenase-phosphopantetheinyl transferase (AASD-PPT) (EC 2.7.8.7)	272	30683	P50113;	NaN	FUNCTION: Catalyzes the transfer of a 4'-phosphopantetheine moiety from coenzyme A to a serine residue of acceptor proteins, such as alpha-aminoadipate reductase. Necessary for alpha-aminoadipate reductase activity. {ECO:0000269|PubMed:10320345}.
YGL187C	-2	-1	0.00277778	416	0.801441	-1867.08	1.86042e-06	1.94316e-06	0.957419		metabolic	Mitochondrial respiratory chain complex IV, COX5B variant	P04037	COX4	Cytochrome c oxidase subunit 4, mitochondrial (Cytochrome c oxidase polypeptide IV)	155	17143	P04037;	SUBCELLULAR LOCATION: Mitochondrion inner membrane {ECO:0000269|PubMed:30598554}; Peripheral membrane protein {ECO:0000269|PubMed:30598554}; Matrix side {ECO:0000269|PubMed:30598554}.	FUNCTION: Component of the cytochrome c oxidase, the last enzyme in the mitochondrial electron transport chain which drives oxidative phosphorylation. The respiratory chain contains 3 multisubunit complexes succinate dehydrogenase (complex II, CII), ubiquinol-cytochrome c oxidoreductase (cytochrome b-c1 complex, complex III, CIII) and cytochrome c oxidase (complex IV, CIV), that cooperate to tran…
YGL191W	-2	-1	0.00277778	417	0.801441	-1867.08	1.86042e-06	1.42626e-07	13.044		metabolic	Mitochondrial respiratory chain complex IV, COX5B variant	P32799	COX13	Cytochrome c oxidase subunit 13, mitochondrial (Cytochrome c oxidase polypeptide VIa)	129	15021	P32799;	SUBCELLULAR LOCATION: Mitochondrion inner membrane {ECO:0000269|PubMed:30598554}; Single-pass membrane protein {ECO:0000269|PubMed:30598554}.	FUNCTION: Component of the cytochrome c oxidase, the last enzyme in the mitochondrial electron transport chain which drives oxidative phosphorylation. The respiratory chain contains 3 multisubunit complexes succinate dehydrogenase (complex II, CII), ubiquinol-cytochrome c oxidoreductase (cytochrome b-c1 complex, complex III, CIII) and cytochrome c oxidase (complex IV, CIV), that cooperate to tran…
YGL225W	-0.5	-1	0.00277778	422	0.768007	-21178.9	1.33899e-07	3.4077e-06	0.039293	YER039C	metabolic		P40107	VRG4	GDP-mannose transporter 1 (GMT 1) (Low dye-binding protein 3) (Morphogenesis checkpoint-dependent protein 3) (Vanadate resistance glycosylation protein 4)	337	37019	P40107;	SUBCELLULAR LOCATION: Golgi apparatus membrane; Multi-pass membrane protein. Cytoplasmic vesicle membrane; Multi-pass membrane protein. Endoplasmic reticulum membrane; Multi-pass membrane protein. Note=Recycles between the Golgi apparatus and the endoplasmic reticulum.	FUNCTION: Involved in the import of GDP-mannose from the cytoplasm into the Golgi lumen. Defective copy causes severe glycosylation defect and abnormal retention of soluble endoplasmic reticulum proteins. Involved in vanadate sensitivity. {ECO:0000269|PubMed:10570930, ECO:0000269|PubMed:11067855, ECO:0000269|PubMed:12478588, ECO:0000269|PubMed:15494368, ECO:0000269|PubMed:2014241, ECO:0000269|Pub…
YGL234W	-0.5	-1	0.00277778	423	0.75	-1481.56	1.73413e-06	5.62845e-06	0.308101		metabolic		P07244	ADE57	Bifunctional purine biosynthetic protein ADE5,7 [Includes: Phosphoribosylamine--glycine ligase (EC 6.3.4.13) (Glycinamide ribonucleotide synthetase) (GARS) (Phosphoribosylglycinamide synthetase); Phosphoribosylformylglycinamidine cyclo-ligase (EC 6.3.3.1) (AIR synthase) (AIRS) (Phosphoribosyl-aminoimidazole synthetase)]	802	86068	P07244;	NaN	NaN
YGL245W	-0.5	-1	0.00277778	424	0.886427	-1130.08	5.91527e-06	9.18931e-06	0.643712		metabolic	Methionyl glutamyl tRNA synthetase complex	P46655	GUS1	Glutamate--tRNA ligase, cytoplasmic (EC 6.1.1.17) (Glutamyl-tRNA synthetase) ((c)ERS) (GluRS) (P85)	708	80843	P46655;	SUBCELLULAR LOCATION: Cytoplasm. Mitochondrion. Note=Largely excluded from the nucleus.	FUNCTION: Catalyzes the attachment of glutamate to tRNA(Glu) in a two-step reaction: glutamate is first activated by ATP to form Glu-AMP and then transferred to the acceptor end of tRNA(Glu). In mitochondria, constitutes the nondiscriminating glutamyl-tRNA synthase that generates the mitochondrial mischarged glutamyl-tRNA(Gln) substrate for the tRNA-dependent amidotransferase (AdT), which generat…
YGL255W	-4.5	-1	0.00277778	427	0.75	-12735.3	2.01741e-07	6.88241e-07	0.293125		metabolic		P32804	ZRT1	Zinc-regulated transporter 1 (High-affinity zinc transport protein ZRT1)	376	41582	P32804;	SUBCELLULAR LOCATION: Membrane {ECO:0000305}; Multi-pass membrane protein {ECO:0000305}.	FUNCTION: High-affinity zinc transport protein. {ECO:0000269|PubMed:8798516}.
YGR007W	-0.5	-1	0.00277778	429	0.745599	-1.16782e+06	2.14906e-09	4.96797e-07	0.00432583		metabolic		P33412	ECT1	Ethanolamine-phosphate cytidylyltransferase (EC 2.7.7.14) (CTP:phosphoethanolamine cytidylyltransferase) (Phosphorylethanolamine transferase)	323	36863	P33412;	SUBCELLULAR LOCATION: Cytoplasm {ECO:0000269|PubMed:14562095}. Nucleus {ECO:0000269|PubMed:14562095}.	FUNCTION: Ethanolamine-phosphate cytidylyltransferase which catalyzes the second step of phosphatidylethanolamine biosynthesis. Involved in the maintenance of plasma membrane and required for proper sporulation. {ECO:0000269|PubMed:17761681, ECO:0000269|PubMed:18776695}.
YGR010W	-3	-1	0.00277778	430	0.75	-966887	2.65722e-09	2.25904e-07	0.0117626	YLR328W	metabolic		P53204	NMA2	Nicotinamide/nicotinic acid mononucleotide adenylyltransferase 2 (NMN/NaMN adenylyltransferase 2) (EC 2.7.7.1) (EC 2.7.7.18) (NAD(+) diphosphorylase 2) (NAD(+) pyrophosphorylase 2) (Nicotinamide-nucleotide adenylyltransferase 2) (NMN adenylyltransferase 2) (NMNAT 2) (Nicotinate-nucleotide adenylyltransferase 2) (NaMN adenylyltransferase 2) (NaMNAT 2)	395	44909	P53204;	SUBCELLULAR LOCATION: Nucleus {ECO:0000269|PubMed:11884393}.	FUNCTION: Catalyzes the formation of NAD(+) from nicotinamide mononucleotide (NMN) and ATP (PubMed:12597897). Can also use the deamidated form; nicotinic acid mononucleotide (NaMN) as substrate to form deamido-NAD(+) (NaAD). Key enzyme in both de novo and salvage pathways for NAD(+) biosynthesis (By similarity). Predominantly acts in the salvage pathways via NMN (PubMed:11884393). {ECO:0000250|Un…
YGR060W	-0.5	-1	0.00277778	439	0.75	-2129.82	1.20631e-06	6.94941e-06	0.173585		metabolic		P53045	ERG25	Methylsterol monooxygenase (EC 1.14.18.9) (C-4 methylsterol oxidase) (Sterol-C4-methyl oxidase)	309	36479	P53045;	SUBCELLULAR LOCATION: Endoplasmic reticulum membrane {ECO:0000305|PubMed:12119386, ECO:0000305|PubMed:15716577, ECO:0000305|PubMed:8663358}; Single-pass membrane protein {ECO:0000305|PubMed:12119386, ECO:0000305|PubMed:15716577, ECO:0000305|PubMed:8663358}.	FUNCTION: Catalyzes the three-step monooxygenation required for the demethylation of 4,4-dimethyl and 4alpha-methylsterols, which can be subsequently metabolized to ergosterol. {ECO:0000269|PubMed:12880870, ECO:0000269|PubMed:29773647, ECO:0000269|PubMed:8552601, ECO:0000269|PubMed:8663358}.
YGR061C	-0.5	-1	0.00277778	440	0.75	-23591.8	1.08903e-07	7.16e-06	0.0152099		metabolic		P38972	ADE6	Phosphoribosylformylglycinamidine synthase (FGAM synthase) (FGAMS) (EC 6.3.5.3) (Formylglycinamide ribonucleotide amidotransferase) (FGAR amidotransferase) (FGAR-AT) (Formylglycinamide ribotide amidotransferase)	1358	148905	P38972;	SUBCELLULAR LOCATION: Cytoplasm.	FUNCTION: Phosphoribosylformylglycinamidine synthase involved in the purines biosynthetic pathway. Catalyzes the ATP-dependent conversion of formylglycinamide ribonucleotide (FGAR) and glutamine to yield formylglycinamidine ribonucleotide (FGAM) and glutamate (By similarity). {ECO:0000250}.
YGR088W	-0.5	-1	0.00277778	444	0.718998	-7.25339e+10	3.02102e-14	3.29284e-07	9.17451e-08		metabolic		P06115	CTT1	Catalase T (EC 1.11.1.6)	562	64583	P06115;	SUBCELLULAR LOCATION: Cytoplasm {ECO:0000269|PubMed:14562095}.	FUNCTION: Occurs in almost all aerobically respiring organisms and serves to protect cells from the toxic effects of hydrogen peroxide.
YGR094W	-0.5	-1	0.00277778	445	0.946946	-14692.1	1.03111e-06	7.73433e-06	0.133316		metabolic		P07806	VAS1	Valine--tRNA ligase, mitochondrial (EC 6.1.1.9) (Valyl-tRNA synthetase) (ValRS)	1104	125770	P07806;	SUBCELLULAR LOCATION: [Isoform Cytoplasmic]: Cytoplasm.; SUBCELLULAR LOCATION: [Isoform Mitochondrial]: Mitochondrion.	NaN
YGR155W	-0.5	-1	0.00277778	455	0.937887	-506.188	2.58824e-05	1.33054e-05	1.94526		metabolic		P32582	CYS4	Cystathionine beta-synthase (EC 4.2.1.22) (Beta-thionase) (Serine sulfhydrase) (Sulfur transfer protein 4)	507	56022	P32582;	NaN	NaN
YGR175C	-0.5	-1	0.00277778	459	0.75	-10155.3	2.52994e-07	6.66225e-06	0.0379743		metabolic		P32476	ERG1	Squalene monooxygenase (EC 1.14.14.17) (Squalene epoxidase) (SE)	496	55126	P32476;	SUBCELLULAR LOCATION: Microsome membrane {ECO:0000269|PubMed:9450962}; Multi-pass membrane protein {ECO:0000305}. Endoplasmic reticulum membrane {ECO:0000269|PubMed:9450962}; Multi-pass membrane protein {ECO:0000305}. Lipid droplet {ECO:0000269|PubMed:9450962}.	FUNCTION: Catalyzes the stereospecific oxidation of squalene to (S)-2,3-epoxysqualene, and is considered to be a rate-limiting enzyme in steroid biosynthesis. {ECO:0000269|PubMed:1743514, ECO:0000269|PubMed:8358382, ECO:0000269|PubMed:9450962}.
YGR180C	-0.5	-1	0.00277778	461	0.75	-198769	1.29257e-08	1.58611e-05	0.000814929	YJL026W	metabolic	Ribonucleoside-diphosphate reductase variant 2	P49723	RNR4	Ribonucleoside-diphosphate reductase small chain 2 (EC 1.17.4.1) (Ribonucleotide reductase R2 subunit 2) (Ribonucleotide reductase small subunit 2)	345	40055	P49723;	SUBCELLULAR LOCATION: Nucleus {ECO:0000269|PubMed:12732713, ECO:0000269|PubMed:18851834}. Note=Found predominantly in the nucleus under normal growth conditions and is redistributed to the cytoplasm in damaged cells in a DNA replication and damage checkpoint-dependent manner. Nuclear localization is mediated by DIF1.	FUNCTION: Provides the precursors necessary for DNA synthesis. Catalyzes the biosynthesis of deoxyribonucleotides from the corresponding ribonucleotides. RNR4 is required for proper folding of RNR2 and assembly with the large subunits. {ECO:0000269|PubMed:10535923}.
YGR183C	-2	-1	0.00277778	462	0.801441	-861.521	4.03187e-06	6.91113e-07	5.83388		metabolic	Mitochondrial respiratory chain complex III	P22289	QCR9	Cytochrome b-c1 complex subunit 9, mitochondrial (Complex III subunit 9) (Complex III subunit X) (Cytochrome c1 non-heme 7.3 kDa protein) (Ubiquinol-cytochrome c oxidoreductase subunit 9) (Ubiquinol-cytochrome c reductase 7.3 kDa protein)	66	7476	P22289;	SUBCELLULAR LOCATION: Mitochondrion inner membrane {ECO:0000269|PubMed:18390544, ECO:0000269|PubMed:30598554}; Single-pass membrane protein {ECO:0000269|PubMed:18390544, ECO:0000269|PubMed:30598554}.	FUNCTION: Component of the ubiquinol-cytochrome c oxidoreductase, a multisubunit transmembrane complex that is part of the mitochondrial electron transport chain which drives oxidative phosphorylation. The respiratory chain contains 3 multisubunit complexes succinate dehydrogenase (complex II, CII), ubiquinol-cytochrome c oxidoreductase (cytochrome b-c1 complex, complex III, CIII) and cytochrome …
YGR185C	-0.5	-1	0.00277778	463	0.840357	-1022.41	4.41204e-06	8.34696e-06	0.528581		metabolic		P36421	TYS1	Tyrosine--tRNA ligase, cytoplasmic (EC 6.1.1.1) (Tyrosyl-tRNA synthetase) (TyrRS)	394	44020	P36421;	SUBCELLULAR LOCATION: Cytoplasm. Nucleus. Note=Predominantly cytoplasmic, only a small fraction (about 1.5%) found in the nucleus.	FUNCTION: Catalyzes the attachment of L-tyrosine to tRNA(Tyr) in a two-step reaction: L-tyrosine is first activated by ATP to form Tyr-AMP and then transferred to the acceptor end of tRNA(Tyr). The specificity determinants on tRNA(Tyr) are the base pair C1-G72, the discriminator residue A73, and the three anticodon bases G34, U35 and A36. Also involved in nuclear tRNA export. Also attaches D-Tyr …
YGR191W	0	-0.142857	0.802778	464	1.5	603853	1.88418e-09	8.18423e-07	0.00230221		metabolic		P06775	HIP1	Histidine permease	603	66006	P06775;	SUBCELLULAR LOCATION: Membrane; Multi-pass membrane protein.	FUNCTION: High-affinity permease for histidine.
YGR192C	-1.5	-1	0.00277778	465	0.840391	-849.858	5.31221e-06	0.000130517	0.0407013	YJR009C	metabolic		P00359	TDH3	Glyceraldehyde-3-phosphate dehydrogenase 3 (GAPDH 3) (EC 1.2.1.12)	332	35747	P00359;	SUBCELLULAR LOCATION: Cytoplasm {ECO:0000269|PubMed:11502169}. Mitochondrion {ECO:0000269|PubMed:16823961}.	NaN
YGR193C	-2	-1	0.00277778	466	0.788621	-1980.41	1.61866e-06	3.66615e-07	4.41516		metabolic	Mitochondrial pyruvate dehydrogenase complex	P16451	PDX1	Pyruvate dehydrogenase complex protein X component, mitochondrial (Dihydrolipoamide dehydrogenase-binding protein of pyruvate dehydrogenase complex) (E3-binding protein) (Pyruvate dehydrogenase complex component E3BP)	410	45362	P16451;	SUBCELLULAR LOCATION: Mitochondrion matrix.	FUNCTION: Required for anchoring dihydrolipoamide dehydrogenase (E3) to the dihydrolipoamide transacetylase (E2) core of the pyruvate dehydrogenase complexes of eukaryotes. This specific binding is essential for a functional PDH complex.
YGR204W	-4	-1	0.00277778	469	0.380489	-1855.63	2.57551e-07	8.16508e-06	0.0315429		metabolic		P07245	ADE3	C-1-tetrahydrofolate synthase, cytoplasmic (C1-THF synthase) [Includes: Methylenetetrahydrofolate dehydrogenase (EC 1.5.1.5); Methenyltetrahydrofolate cyclohydrolase (EC 3.5.4.9); Formyltetrahydrofolate synthetase (EC 6.3.4.3)]	946	102205	P07245;	SUBCELLULAR LOCATION: Cytoplasm {ECO:0000269|PubMed:14562095}. Nucleus {ECO:0000269|PubMed:14562095}.	NaN
YGR208W	-0.5	-1	0.00277778	470	0.913575	-857242	1.01777e-08	2.14417e-06	0.00474668		metabolic		P42941	SER2	Phosphoserine phosphatase (PSP) (PSPase) (EC 3.1.3.3) (O-phosphoserine phosphohydrolase)	309	34207	P42941;	NaN	NaN
YGR209C	-0.5	-1	0.00277778	471	0.75	-21726.7	1.18252e-07	6.87284e-06	0.0172057	YLR043C	metabolic	LMA1 complex, TRX2 variant	P22803	TRX2	Thioredoxin-2 (Thioredoxin II) (TR-II) (Thioredoxin-1)	104	11204	P22803;	SUBCELLULAR LOCATION: Cytoplasm {ECO:0000269|PubMed:14562095}. Golgi apparatus membrane {ECO:0000269|PubMed:14562095}; Peripheral membrane protein {ECO:0000269|PubMed:14562095}. Nucleus {ECO:0000269|PubMed:14562095}.	FUNCTION: Participates as a hydrogen donor in redox reactions through the reversible oxidation of its active center dithiol to a disulfide, accompanied by the transfer of 2 electrons and 2 protons. It is involved in many cellular processes, including deoxyribonucleotide synthesis, repair of oxidatively damaged proteins, protein folding, sulfur metabolism, and redox homeostasis. Thioredoxin-depend…
YGR216C	-0.5	-1	0.00277778	472	0.745599	-2.29895e+07	1.09168e-10	7.16e-08	0.0015247		metabolic	Glycosylphosphatidylinositol-N-acetylglucosaminyltransferase complex	P53306	GPI1	Phosphatidylinositol N-acetylglucosaminyltransferase subunit GPI1 (GPI-GlcNAc transferase complex subunit GPI1) (GPI-GnT subunit GPI1) (EC 2.4.1.198)	609	70354	P53306;	SUBCELLULAR LOCATION: Membrane {ECO:0000305}; Multi-pass membrane protein {ECO:0000305}.	FUNCTION: Part of the complex catalyzing the transfer of N-acetylglucosamine from UDP-N-acetylglucosamine to phosphatidylinositol, the first step of GPI biosynthesis. {ECO:0000269|PubMed:8910381}.
YGR227W	-0.5	-1	0.00277778	473	0.774037	-1.59672e+06	1.83731e-09	1.90487e-08	0.0964537		metabolic		P50076	DIE2	Dol-P-Glc:Glc(2)Man(9)GlcNAc(2)-PP-Dol alpha-1,2-glucosyltransferase (EC 2.4.1.256) (Alpha-1,2-glucosyltransferase ALG10-A) (Alpha-2-glucosyltransferase ALG10) (Asparagine-linked glycosylation protein 10) (Dolichyl-phosphoglucose-dependent glucosyltransferase ALG10)	525	61793	P50076;	SUBCELLULAR LOCATION: Endoplasmic reticulum membrane {ECO:0000269|PubMed:9597543}; Multi-pass membrane protein {ECO:0000269|PubMed:9597543}.	FUNCTION: Adds the third glucose residue to the lipid-linked oligosaccharide precursor for N-linked glycosylation. Transfers glucose from dolichyl phosphate glucose (Dol-P-Glc) onto the lipid-linked oligosaccharide Glc(2)Man(9)GlcNAc(2)-PP-Dol. {ECO:0000269|PubMed:9597543}.
YGR240C	-1	-1	0.00277778	475	0.842445	-485.118	9.44979e-06	1.53155e-05	0.617008		metabolic	6-phosphofructokinase complex	P16861	PFK1	ATP-dependent 6-phosphofructokinase subunit alpha (EC 2.7.1.11) (ATP-dependent 6-phosphofructokinase) (ATP-PFK) (Phosphofructokinase 1) (Phosphohexokinase)	987	107970	P16861;	SUBCELLULAR LOCATION: Cytoplasm {ECO:0000255|HAMAP-Rule:MF_03184, ECO:0000269|PubMed:18313953}. Mitochondrion outer membrane; Peripheral membrane protein; Cytoplasmic side {ECO:0000269|PubMed:16962558}.	FUNCTION: Catalyzes the phosphorylation of D-fructose 6-phosphate to fructose 1,6-bisphosphate by ATP, the first committing step of glycolysis. {ECO:0000255|HAMAP-Rule:MF_03184, ECO:0000269|PubMed:11221662, ECO:0000269|PubMed:147195, ECO:0000269|PubMed:3000145, ECO:0000269|PubMed:3007939, ECO:0000269|PubMed:6211191, ECO:0000269|PubMed:6219673, ECO:0000269|PubMed:8132627, ECO:0000269|PubMed:866316…
YGR264C	-0.5	-1	0.00277778	484	0.881424	-5712.52	1.11239e-06	9.27546e-06	0.119929		metabolic	Methionyl glutamyl tRNA synthetase complex	P00958	MES1	Methionine--tRNA ligase, cytoplasmic (EC 6.1.1.10) (Methionyl-tRNA synthetase) (MetRS)	751	85678	P00958;	SUBCELLULAR LOCATION: Cytoplasm {ECO:0000269|PubMed:11726524}. Note=Largely excluded from the nucleus.	FUNCTION: Catalyzes the attachment of methionine to tRNA(Met) in a two-step reaction: methionine is first activated by ATP to form Met-AMP and then transferred to the acceptor end of tRNA(Met). {ECO:0000269|PubMed:8895587}.
YGR267C	-0.5	-1	0.00277778	485	0.75	-7382.83	3.48e-07	5.1307e-07	0.678271		metabolic		P51601	FOL2	GTP cyclohydrolase 1 (EC 3.5.4.16) (GTP cyclohydrolase I) (GTP-CH-I)	243	27769	P51601;	NaN	FUNCTION: GTP cyclohydrolase 1 is the first enzyme in the biosynthetic pathway leading to folic acid.
YHL011C	-4.5	-1	0.00277778	493	0.75	-9688.47	2.65184e-07	1.22524e-06	0.216434		metabolic		P38689	PRS3	Ribose-phosphate pyrophosphokinase 3 (EC 2.7.6.1) (Phosphoribosyl pyrophosphate synthase 3)	320	35124	P38689;	SUBCELLULAR LOCATION: Cytoplasm {ECO:0000269|PubMed:14562095}.	FUNCTION: 5-phosphoribose 1-diphosphate synthase involved in nucleotide, histidine, and tryptophan biosynthesis. Active in heteromultimeric complexes with other 5-phosphoribose 1-diphosphate synthases (PRS2, PRS3, PRS4 and PRS5). {ECO:0000269|PubMed:10212224, ECO:0000269|PubMed:15280369}.
YHL036W	-1	-1	0.00277778	498	0.881325	-7757.81	8.22404e-07	1.89529e-08	43.3919		metabolic		P38734	MUP3	Low-affinity methionine permease	546	60620	P38734;	SUBCELLULAR LOCATION: Membrane {ECO:0000305}; Multi-pass membrane protein {ECO:0000305}.	FUNCTION: Very low affinity permease for methionine.
YHR001W-A	-2	-1	0.00277778	499	0.801441	-861.521	4.03187e-06	7.6099e-07	5.29819		metabolic	Mitochondrial respiratory chain complex III	P37299	QCR10	Cytochrome b-c1 complex subunit 10, mitochondrial (Complex III subunit 10) (Complex III subunit XI) (Ubiquinol-cytochrome c oxidoreductase subunit 10) (Ubiquinol-cytochrome c reductase 8.5 kDa protein)	77	8593	P37299;	SUBCELLULAR LOCATION: Mitochondrion inner membrane {ECO:0000269|PubMed:30598554}; Single-pass membrane protein {ECO:0000269|PubMed:30598554}.	FUNCTION: Component of the ubiquinol-cytochrome c oxidoreductase, a multisubunit transmembrane complex that is part of the mitochondrial electron transport chain which drives oxidative phosphorylation. The respiratory chain contains 3 multisubunit complexes succinate dehydrogenase (complex II, CII), ubiquinol-cytochrome c oxidoreductase (cytochrome b-c1 complex, complex III, CIII) and cytochrome …
YHR002W	-0.5	-1	0.00277778	500	0.75	-536884	4.78545e-09	1.24439e-08	0.384563		metabolic		P38702	LEU5	Mitochondrial carrier protein LEU5	357	40825	P38702;	SUBCELLULAR LOCATION: Mitochondrion inner membrane {ECO:0000269|PubMed:11158296, ECO:0000269|PubMed:16823961}; Multi-pass membrane protein {ECO:0000269|PubMed:11158296}.	FUNCTION: Required for the accumulation of coenzyme A in the mitochondrial matrix. {ECO:0000269|PubMed:11158296}.
YHR007C	-0.5	-1	0.00277778	501	0.75	-1695.18	1.51561e-06	7.00685e-06	0.216304		metabolic		P10614	ERG11	Lanosterol 14-alpha demethylase (EC 1.14.14.154) (CYPLI) (Cytochrome P450 51) (Cytochrome P450-14DM) (Cytochrome P450-LIA1) (Sterol 14-alpha demethylase)	530	60720	P10614;	SUBCELLULAR LOCATION: Membrane; Single-pass membrane protein.	FUNCTION: Catalyzes C14-demethylation of lanosterol which is critical for ergosterol biosynthesis. It transforms lanosterol into 4,4'-dimethyl cholesta-8,14,24-triene-3-beta-ol.
YHR019C	-0.5	-1	0.00277778	506	0.918455	-2252.71	4.28663e-06	3.67572e-06	1.1662		metabolic		P38707	DED81	Asparagine--tRNA ligase, cytoplasmic (EC 6.1.1.22) (Asparaginyl-tRNA synthetase) (AsnRS)	554	62207	P38707;	SUBCELLULAR LOCATION: Cytoplasm.	NaN
YHR020W	-0.5	-1	0.00277778	507	0.929355	-17955	6.22878e-07	4.40321e-06	0.14146		metabolic		P38708	YHR020W	Putative proline--tRNA ligase YHR020W (EC 6.1.1.15) (Prolyl-tRNA synthetase) (ProRS)	688	77386	P38708;	NaN	NaN
YHR025W	-4.5	-1	0.00277778	508	0.337967	-12423.1	3.46733e-08	8.0215e-06	0.00432255		metabolic		P17423	THR1	Homoserine kinase (HK) (HSK) (EC 2.7.1.39)	357	38712	P17423;	NaN	FUNCTION: Catalyzes the ATP-dependent phosphorylation of L-homoserine to L-homoserine phosphate. {ECO:0000250}.
YHR042W	-0.5	-1	0.00277778	512	0.75	-1695.18	1.51561e-06	4.21177e-06	0.359852		metabolic		P16603	NCP1	NADPH--cytochrome P450 reductase (CPR) (P450R) (EC 1.6.2.4)	691	76772	P16603;	SUBCELLULAR LOCATION: Endoplasmic reticulum membrane {ECO:0000255|HAMAP-Rule:MF_03212, ECO:0000269|PubMed:14562095, ECO:0000269|PubMed:9468503}; Single-pass membrane protein {ECO:0000255|HAMAP-Rule:MF_03212, ECO:0000305|PubMed:11485306, ECO:0000305|PubMed:9468503}; Cytoplasmic side {ECO:0000255|HAMAP-Rule:MF_03212, ECO:0000305|PubMed:11485306, ECO:0000305|PubMed:9468503}. Mitochondrion outer memb…	FUNCTION: This enzyme is required for electron transfer from NADP to cytochrome P450 in microsomes. It can also provide electron transfer to heme oxygenase and cytochrome B5. Involved in ergosterol biosynthesis. Has NADPH-dependent ferrireductase activity on the plasma membrane. {ECO:0000255|HAMAP-Rule:MF_03212, ECO:0000269|PubMed:11485306, ECO:0000269|PubMed:1730736, ECO:0000269|PubMed:9368374, …
YHR051W	-2	-1	0.00277778	516	0.801441	-1867.08	1.86042e-06	2.95781e-06	0.628984		metabolic	Mitochondrial respiratory chain complex IV, COX5B variant	P00427	COX6	Cytochrome c oxidase subunit 6, mitochondrial (Cytochrome c oxidase polypeptide VI)	148	17342	P00427;	SUBCELLULAR LOCATION: Mitochondrion inner membrane {ECO:0000269|PubMed:30598554}; Peripheral membrane protein {ECO:0000269|PubMed:30598554}; Matrix side {ECO:0000269|PubMed:30598554}.	FUNCTION: Component of the cytochrome c oxidase, the last enzyme in the mitochondrial electron transport chain which drives oxidative phosphorylation. The respiratory chain contains 3 multisubunit complexes succinate dehydrogenase (complex II, CII), ubiquinol-cytochrome c oxidoreductase (cytochrome b-c1 complex, complex III, CIII) and cytochrome c oxidase (complex IV, CIV), that cooperate to tran…
YHR072W	-0.5	-1	0.00277778	520	0.75	-142705	1.80038e-08	7.25572e-07	0.0248132		metabolic		P38604	ERG7	Lanosterol synthase (EC 5.4.99.7) (2,3-epoxysqualene--lanosterol cyclase) (Oxidosqualene--lanosterol cyclase) (OSC)	731	83460	P38604;	SUBCELLULAR LOCATION: Lipid droplet. Endoplasmic reticulum membrane; Peripheral membrane protein. Note=Predominantly in lipid particles.	FUNCTION: Catalyzes the cyclization of (S)-2,3 oxidosqualene to lanosterol, a reaction that forms the sterol nucleus.
YHR074W	-4	-1	0.00277778	521	0.75	-358137	7.17388e-09	3.64701e-07	0.0196706		metabolic		P38795	QNS1	Glutamine-dependent NAD(+) synthetase (EC 6.3.5.1) (NAD(+) synthase [glutamine-hydrolyzing])	714	80686	P38795;	NaN	NaN
YHR079C	-0.5	-1	0.00277778	522	0.718998	-9848.35	2.225e-07	3.57043e-08	6.23175		metabolic		P32361	IRE1	Serine/threonine-protein kinase/endoribonuclease IRE1 (Endoplasmic reticulum-to-nucleus signaling 1) [Includes: Serine/threonine-protein kinase (EC 2.7.11.1); Endoribonuclease (EC 3.1.26.-)]	1115	126976	P32361;	SUBCELLULAR LOCATION: Endoplasmic reticulum membrane; Single-pass type I membrane protein.	FUNCTION: Senses unfolded proteins in the lumen of the endoplasmic reticulum via its N-terminal domain which leads to enzyme auto-activation. The active endoribonuclease domain splices HAC1 precursor mRNA to produce the mature form which then induces transcription of UPR target genes. {ECO:0000269|PubMed:8663458, ECO:0000269|PubMed:8670804, ECO:0000269|PubMed:9323131}.
YHR094C	-0.5	-1	0.00277778	525	0.832411	-251.28	1.69474e-05	1.82829e-06	9.26953	YDR343C	metabolic		P32465	HXT1	Low-affinity glucose transporter HXT1	570	63261	P32465;	SUBCELLULAR LOCATION: Membrane; Multi-pass membrane protein.	FUNCTION: Low-affinity glucose transporter. HXT1 is as well involved in the transport of mannose.
YHR123W	-0.5	-1	0.00277778	533	0.745599	-2.29895e+07	1.09168e-10	2.7185e-07	0.000401575	YNL130C	metabolic		P22140	EPT1	Choline/ethanolaminephosphotransferase 1 (ETHPT) (Ethanolaminephosphotransferase 1) (EC 2.7.8.1) (EC 2.7.8.2) (Aminoalcohol phosphotransferase EPT1)	391	44560	P22140;	SUBCELLULAR LOCATION: Golgi apparatus membrane; Multi-pass membrane protein.	FUNCTION: Catalyzes the final step in the CDP-ethanolamine route leading to phosphatidylethanolamine (PE). Can also catalyze the formation of phosphatidylcholine (PC) from CDP-choline, but does not substantially contribute to PC biosynthesis. Preferentially uses CDP-dimethylethanolamine and CDP-propanolamine as aminoalcohol substrates. Shows highest activity toward di-unsaturated diacylglycerol s…
YHR128W	-2.5	-1	0.00277778	534	0.75	-1628.7	1.57748e-06	1.62727e-06	0.969398		metabolic		P18562	FUR1	Uracil phosphoribosyltransferase (UPRTase) (EC 2.4.2.9) (UMP pyrophosphorylase)	216	24594	P18562;	NaN	FUNCTION: Catalyzes the conversion of uracil and 5-phospho-alpha-D-ribose 1-diphosphate (PRPP) to UMP and diphosphate. {ECO:0000269|PubMed:1913872, ECO:0000269|PubMed:2189783}.
YHR137W	2	1	0.00277778	535	1.20242	127443	3.99519e-08	1.18695e-06	0.0336592		metabolic		P38840	ARO9	Aromatic amino acid aminotransferase 2 (EC 2.6.1.57) (Aromatic amino acid aminotransferase II) (Aromatic amino acid-requiring protein 9) (Kynurenine aminotransferase I) (KAT I) (EC 2.6.1.7)	513	58528	P38840;	SUBCELLULAR LOCATION: Cytoplasm {ECO:0000269|PubMed:14562095}.	FUNCTION: General aromatic amino acid transaminase involved in several otherwise unrelated metabolic pathways. Mainly involved in tryptophan degradation. Active with phenylalanine, tyrosine and tryptophan as amino donors and with phenylpyruvate, hydroxyphenylpyruvate and pyruvate as amino acceptors. Does not accept glutamate or 2-oxoglutarate as substrates. Also active with methionine, leucine, g…
YHR144C	-0.5	-1	0.00277778	536	0.75	-6.65144e+06	3.86266e-10	1.2061e-07	0.00320261		metabolic		P06773	DCD1	Deoxycytidylate deaminase (EC 3.5.4.12) (dCMP deaminase)	312	35646	P06773;	NaN	FUNCTION: Supplies the nucleotide substrate for thymidylate synthetase.
YHR162W	-1	-1	0.00277778	537	0.84046	-372.888	1.21562e-05	5.11155e-07	23.7819	YGR243W	metabolic	Mitochondrial pyruvate carrier, fermentative isoform	P38857	MPC2	Mitochondrial pyruvate carrier 2 (MPC2)	129	14555	P38857;	SUBCELLULAR LOCATION: Mitochondrion {ECO:0000269|PubMed:14562095}. Mitochondrion inner membrane {ECO:0000269|PubMed:22628558}; Multi-pass membrane protein {ECO:0000255}.	FUNCTION: Mediates the uptake of pyruvate into mitochondria. {ECO:0000269|PubMed:22628554, ECO:0000269|PubMed:22628558}.
YHR163W	-0.5	-1	0.00277778	538	0.786363	-23465.7	1.34671e-07	1.09123e-06	0.123412	YGR248W	metabolic		P38858	SOL3	6-phosphogluconolactonase 3 (6PGL) (EC 3.1.1.31)	249	27784	P38858;	SUBCELLULAR LOCATION: Cytoplasm {ECO:0000269|PubMed:14562095}. Nucleus {ECO:0000269|PubMed:14562095}.	FUNCTION: Hydrolysis of 6-phosphogluconolactone to 6-phosphogluconate. {ECO:0000269|PubMed:15454531}.
YHR174W	-0.5	-1	0.00277778	539	0.839791	-79.2186	5.6727e-05	0.000153136	0.370435	YGR254W	metabolic		P00925	ENO2	Enolase 2 (EC 4.2.1.11) (2-phospho-D-glycerate hydro-lyase 2) (2-phosphoglycerate dehydratase 2)	437	46914	P00925;	SUBCELLULAR LOCATION: Cytoplasm.	NaN
YHR183W	-0.5	-1	0.00277778	540	0.786363	-1509.53	2.09348e-06	3.05832e-05	0.0684519	YGR256W	metabolic		P38720	GND1	6-phosphogluconate dehydrogenase, decarboxylating 1 (EC 1.1.1.44)	489	53543	P38720;	SUBCELLULAR LOCATION: Cytoplasm {ECO:0000269|PubMed:14562095}.	FUNCTION: Catalyzes the oxidative decarboxylation of 6-phosphogluconate to ribulose 5-phosphate and CO(2), with concomitant reduction of NADP to NADPH. {ECO:0000269|PubMed:17570834}.
YHR190W	-0.5	-1	0.00277778	541	0.75	-1915.03	1.34161e-06	1.99102e-06	0.673832		metabolic		P29704	ERG9	Squalene synthase (SQS) (SS) (EC 2.5.1.21) (FPP:FPP farnesyltransferase) (Farnesyl-diphosphate farnesyltransferase)	444	51720	P29704;	SUBCELLULAR LOCATION: Endoplasmic reticulum membrane {ECO:0000269|PubMed:1807826}; Multi-pass membrane protein {ECO:0000255}. Microsome {ECO:0000305|PubMed:2068081}.	FUNCTION: Catalyzes the condensation of 2 two farnesyl pyrophosphate moieties to form squalene. It is the first committed enzyme of the sterol biosynthesis pathway. Required for the biosynthesis of ergosterol. May also have a regulatory role regulating the flux of isoprene intermediates through the sterol pathway. Squalene synthase is crucial for balancing the incorporation of farnesyl diphosphat…
YHR208W	-0.5	-1	0.00277778	543	0.861839	-4679.31	1.12756e-06	9.60091e-06	0.117443	YJR148W	metabolic		P38891	BAT1	Branched-chain-amino-acid aminotransferase, mitochondrial (BCAT) (EC 2.6.1.42) (Protein ECA39) (Protein TWT1)	393	43596	P38891;	SUBCELLULAR LOCATION: Mitochondrion matrix {ECO:0000269|PubMed:21267457}.	FUNCTION: Involved in the biosynthesis of the branched chain amino acids leucine, isoleucine, and valine. Catalyzes the formation of methionine from 2-keto-4-methylthiobutyrate (KMTB) in the methionine salvage pathway primarily using branched chain amino acids (leucine, isoleucine, and valine) as the amino donors. Appears to be involved in the regulation of the transition from G1 to S phase in th…
YIL074C	-0.5	-1	0.00277778	557	0.913575	-535832	1.62826e-08	9.54348e-07	0.0170615	YER081W	metabolic		P40510	SER33	D-3-phosphoglycerate dehydrogenase 2 (3-PGDH 2) (EC 1.1.1.95) (2-oxoglutarate reductase) (EC 1.1.1.399)	469	51188	P40510;	NaN	FUNCTION: Catalyzes the reversible oxidation of 3-phospho-D-glycerate to 3-phosphonooxypyruvate, the first step of the phosphorylated L-serine biosynthesis pathway. Also catalyzes the reversible oxidation of 2-hydroxyglutarate to 2-oxoglutarate. {ECO:0000269|PubMed:26774271}.
YIL078W	-0.5	-1	0.00277778	558	0.976214	-8052.87	3.94413e-06	8.05979e-06	0.489359		metabolic		P04801	THS1	Threonine--tRNA ligase, cytoplasmic (EC 6.1.1.3) (Threonyl-tRNA synthetase) (ThrRS)	734	84520	P04801;	SUBCELLULAR LOCATION: Cytoplasm.	NaN
YIL094C	-0.5	-1	0.00277778	560	0.804448	-2105.12	1.66762e-06	3.28326e-06	0.507915		metabolic		P40495	LYS12	Homoisocitrate dehydrogenase, mitochondrial (HIcDH) (EC 1.1.1.87)	371	40069	P40495;	SUBCELLULAR LOCATION: Mitochondrion {ECO:0000269|PubMed:14562095, ECO:0000269|PubMed:14576278}.	FUNCTION: Catalyzes the NAD(+)-dependent conversion of homoisocitrate to alpha-ketoadipate. {ECO:0000269|PubMed:4284830}.
YIL111W	-2.5	-1	0.00277778	563	0.801441	-1867.08	1.86042e-06	2.68021e-07	6.94129	YNL052W	metabolic	Mitochondrial respiratory chain complex IV, COX5B variant	P00425	COX5B	Cytochrome c oxidase subunit 5B, mitochondrial (Cytochrome c oxidase polypeptide Vb)	151	17197	P00425;	SUBCELLULAR LOCATION: Mitochondrion inner membrane {ECO:0000269|PubMed:2986105}; Single-pass membrane protein {ECO:0000250|UniProtKB:P00424}.	FUNCTION: Component of the cytochrome c oxidase, the last enzyme in the mitochondrial electron transport chain which drives oxidative phosphorylation. The respiratory chain contains 3 multisubunit complexes succinate dehydrogenase (complex II, CII), ubiquinol-cytochrome c oxidoreductase (cytochrome b-c1 complex, complex III, CIII) and cytochrome c oxidase (complex IV, CIV), that cooperate to tran…
YIR034C	-0.5	-1	0.00277778	578	0.804448	-3978.33	8.82411e-07	8.47139e-06	0.104164		metabolic		P38998	LYS1	Saccharopine dehydrogenase [NAD(+), L-lysine-forming] (SDH) (EC 1.5.1.7) (Lysine--2-oxoglutarate reductase)	373	41465	P38998;	SUBCELLULAR LOCATION: Peroxisome {ECO:0000269|PubMed:10077615, ECO:0000269|PubMed:26928762, ECO:0000269|PubMed:28928432}.	FUNCTION: Catalyzes the NAD(+)-dependent cleavage of saccharopine to L-lysine and 2-oxoglutarate, the final step in the alpha-aminoadipate (AAA) pathway for lysin biosynthesis. {ECO:0000269|PubMed:17002315, ECO:0000269|PubMed:4287986}.
YJL062W	-0.5	-1	0.00277778	589	0.742967	-58910.6	4.20147e-08	1.42626e-07	0.29458		Secretory		P40367	LAS21	GPI ethanolamine phosphate transferase 2 (EC 2.-.-.-) (Glycosylphosphatidylinositol-anchor biosynthesis protein 7) (Local anestheticum-sensitive protein 21)	830	94851	P40367;	SUBCELLULAR LOCATION: Endoplasmic reticulum membrane {ECO:0000269|PubMed:10329735, ECO:0000269|PubMed:14562095}; Multi-pass membrane protein {ECO:0000269|PubMed:10329735, ECO:0000269|PubMed:14562095}.	FUNCTION: Ethanolamine phosphate transferase involved in glycosylphosphatidylinositol-anchor biosynthesis. Transfers ethanolamine phosphate to the GPI second mannose. Although not essential, addition of ethanolamine phosphate to the second mannose plays an important role in cell separation via the GPI-based modification of daughter-specific proteins. {ECO:0000269|PubMed:10329735, ECO:0000269|PubM…
YJL091C	-0.5	-1	0.00277778	593	0.745599	-2.29895e+07	1.09168e-10	1.56027e-07	0.000699677		metabolic		P47026	GWT1	GPI-anchored wall transfer protein 1 (EC 2.3.-.-)	490	55466	P47026;	SUBCELLULAR LOCATION: Endoplasmic reticulum membrane {ECO:0000269|PubMed:12714589, ECO:0000269|PubMed:14562095}; Multi-pass membrane protein {ECO:0000269|PubMed:12714589, ECO:0000269|PubMed:14562095}.	FUNCTION: Probable acetyltransferase, which acetylates the inositol ring of phosphatidylinositol during biosynthesis of GPI-anchor. Acetylation during GPI-anchor biosynthesis is not essential for the subsequent mannosylation and is usually removed soon after the attachment of GPIs to proteins. {ECO:0000269|PubMed:12714589, ECO:0000269|PubMed:12753194}.
YJL097W	-0.5	-1	0.00277778	594	0.745599	-9.21121e+06	2.72464e-10	5.70503e-07	0.000477585		metabolic		P40857	PHS1	Very-long-chain (3R)-3-hydroxyacyl-CoA dehydratase PHS1 (EC 4.2.1.134) (3-hydroxyacyl-CoA dehydratase PHS1) (HACD) (PTPLA homolog involved in sphingolipid biosynthesis protein 1)	217	24511	P40857;	SUBCELLULAR LOCATION: Endoplasmic reticulum membrane {ECO:0000269|PubMed:18272525}; Multi-pass membrane protein {ECO:0000255}. Vacuole membrane {ECO:0000269|PubMed:14562095}; Multi-pass membrane protein {ECO:0000255}.	FUNCTION: Catalyzes the third of the four reactions of the long-chain fatty acids elongation cycle. This endoplasmic reticulum-bound enzymatic process, allows the addition of two carbons to the chain of long- and very long-chain fatty acids/VLCFAs per cycle. This enzyme catalyzes the dehydration of the 3-hydroxyacyl-CoA intermediate into trans-2,3-enoyl-CoA, within each cycle of fatty acid elonga…
YJL121C	-0.5	-1	0.00277778	597	0.801164	-41119.3	8.41817e-08	1.90487e-06	0.0441929		metabolic		P46969	RPE1	Ribulose-phosphate 3-epimerase (EC 5.1.3.1) (Pentose-5-phosphate 3-epimerase) (PPE) (RPE)	238	25967	P46969;	SUBCELLULAR LOCATION: Cytoplasm.	FUNCTION: Catalyzes the reversible epimerization of D-ribulose 5-phosphate to D-xylulose 5-phosphate (By similarity). Involved in the protective response to oxidative stress. {ECO:0000250|UniProtKB:Q96AT9, ECO:0000269|PubMed:8879247}.
YJL133W	2.5	1	0.00277778	601	3.58582	24805.3	4.769e-08	1.05294e-07	0.452921	YKR052C	metabolic		P10566	MRS3	Mitochondrial RNA-splicing protein MRS3	314	34502	P10566;	SUBCELLULAR LOCATION: Mitochondrion inner membrane; Multi-pass membrane protein.	FUNCTION: MRS3 suppresses a mitochondrial splice defect in the first intron of the COB gene. It may act as a carrier, exerting its suppressor activity via modulation of solute concentrations in the mitochondrion (possibly of cations).
YJL166W	-2	-1	0.00277778	607	0.801441	-861.521	4.03187e-06	7.7822e-07	5.18089		metabolic	Mitochondrial respiratory chain complex III	P08525	QCR8	Cytochrome b-c1 complex subunit 8, mitochondrial (Complex III subunit 8) (Complex III subunit VII) (Ubiquinol-cytochrome c oxidoreductase subunit 8) (Ubiquinol-cytochrome c reductase complex 11 kDa protein) (Ubiquinone-binding protein QP-C)	94	10975	P08525;	SUBCELLULAR LOCATION: Mitochondrion inner membrane {ECO:0000269|PubMed:18390544, ECO:0000269|PubMed:30598554}; Single-pass membrane protein {ECO:0000269|PubMed:18390544, ECO:0000269|PubMed:30598554}.	FUNCTION: Component of the ubiquinol-cytochrome c oxidoreductase, a multisubunit transmembrane complex that is part of the mitochondrial electron transport chain which drives oxidative phosphorylation. The respiratory chain contains 3 multisubunit complexes succinate dehydrogenase (complex II, CII), ubiquinol-cytochrome c oxidoreductase (cytochrome b-c1 complex, complex III, CIII) and cytochrome …
YJL167W	-0.5	-1	0.00277778	608	0.75	-586.987	4.37698e-06	3.28326e-06	1.33312		metabolic		P08524	ERG20	Farnesyl pyrophosphate synthase (FPP synthase) (FPS) (EC 2.5.1.10) ((2E,6E)-farnesyl diphosphate synthase) (Dimethylallyltranstransferase) (EC 2.5.1.1) (Farnesyl diphosphate synthase) (Geranyltranstransferase)	352	40483	P08524;	SUBCELLULAR LOCATION: Cytoplasm.	FUNCTION: Catalyzes the sequential condensation of isopentenyl pyrophosphate with the allylic pyrophosphates, dimethylallyl pyrophosphate, and then with the resultant geranylpyrophosphate to the ultimate product farnesyl pyrophosphate.
YJR013W	-0.5	-1	0.00277778	622	0.745599	-2.29895e+07	1.09168e-10	1.05294e-07	0.00103679		metabolic	Glycosylphosphatidylinositol-mannosyltransferase I complex	P47088	GPI14	GPI mannosyltransferase 1 (EC 2.4.1.-) (GPI mannosyltransferase I) (GPI-MT-I) (Glycosylphosphatidylinositol-anchor biosynthesis protein 14)	403	47166	P47088;	SUBCELLULAR LOCATION: Endoplasmic reticulum membrane {ECO:0000269|PubMed:14562095}; Multi-pass membrane protein {ECO:0000269|PubMed:14562095}.	FUNCTION: Mannosyltransferase involved in glycosylphosphatidylinositol-anchor biosynthesis. Transfers the first alpha-1,4-mannose to GlcN-acyl-PI during GPI precursor assembly. Required for cell wall integrity. {ECO:0000269|PubMed:16134120}.
YJR016C	-0.5	-1	0.00277778	623	0.810688	-3699.54	9.51847e-07	1.86083e-05	0.0511516		metabolic		P39522	ILV3	Dihydroxy-acid dehydratase, mitochondrial (DAD) (EC 4.2.1.9) (2,3-dihydroxy acid hydrolyase)	585	62861	P39522;	SUBCELLULAR LOCATION: Mitochondrion.	NaN
YJR019C	-2.5	-1	0.00277778	624	0.750065	-96145.6	2.67316e-08	4.66166e-08	0.573435		metabolic		P41903	TES1	Peroxisomal acyl-coenzyme A thioester hydrolase 1 (EC 3.1.2.2) (Peroxisomal long-chain acyl-CoA thioesterase 1)	349	40260	P41903;	SUBCELLULAR LOCATION: Peroxisome {ECO:0000269|PubMed:10092594}.	FUNCTION: Acyl-coenzyme A (acyl-CoA) thioesterases are a group of enzymes that catalyze the hydrolysis of acyl-CoAs to the free fatty acid and coenzyme A (CoASH), providing the potential to regulate intracellular levels of acyl-CoAs, free fatty acids and CoASH. Contributes to growth on fatty acids. {ECO:0000269|PubMed:10092594}.
YJR025C	-4	-1	0.00277778	626	0.75	-351645	7.30631e-09	1.33054e-06	0.00549126		metabolic		P47096	BNA1	3-hydroxyanthranilate 3,4-dioxygenase (EC 1.13.11.6) (3-hydroxyanthranilate oxygenase) (3-HAO) (3-hydroxyanthranilic acid dioxygenase) (HAD) (Biosynthesis of nicotinic acid protein 1)	177	20235	P47096;	SUBCELLULAR LOCATION: Cytoplasm {ECO:0000255|HAMAP-Rule:MF_03019, ECO:0000269|PubMed:14562095}. Nucleus {ECO:0000269|PubMed:14562095}.	FUNCTION: Catalyzes the oxidative ring opening of 3-hydroxyanthranilate to 2-amino-3-carboxymuconate semialdehyde, which spontaneously cyclizes to quinolinate.
YJR048W	-2	-1	0.00277778	628	0.801441	-589.506	5.89228e-06	1.23481e-06	4.7718	YEL039C	metabolic		P00044	CYC1	Cytochrome c isoform 1 (Iso-1-cytochrome c) (Cytochrome c aerobic isoform)	109	12182	P00044;	SUBCELLULAR LOCATION: Mitochondrion intermembrane space {ECO:0000269|PubMed:22984289, ECO:0000269|PubMed:9866716}.	FUNCTION: Electron carrier protein. The oxidized form of the cytochrome c heme group can accept an electron from the heme group of the cytochrome c1 subunit of ubiquinol-cytochrome c oxidoreductase. Cytochrome c then transfers this electron to the dinuclear copper A center (CU(A)) of the COX2 subunit of cytochrome oxidase, the final protein carrier in the mitochondrial electron-transport chain. I…
YJR069C	-0.5	-1	0.00277778	632	0.75	-628033	4.09091e-09	9.95508e-07	0.00410937		metabolic		P47119	HAM1	Inosine triphosphate pyrophosphatase (ITPase) (Inosine triphosphatase) (EC 3.6.1.9) (Hydroxylaminopurine sensitivity protein 1) (Non-canonical purine NTP pyrophosphatase) (Non-standard purine NTP pyrophosphatase) (Nucleoside-triphosphate diphosphatase) (Nucleoside-triphosphate pyrophosphatase) (NTPase)	197	22093	P47119;	SUBCELLULAR LOCATION: Cytoplasm {ECO:0000255|HAMAP-Rule:MF_03148, ECO:0000269|PubMed:14562095}. Nucleus {ECO:0000255|HAMAP-Rule:MF_03148, ECO:0000269|PubMed:14562095}.	FUNCTION: Pyrophosphatase that hydrolyzes the non-canonical purine nucleotides inosine triphosphate (ITP), deoxyinosine triphosphate (dITP) as well as 2'-deoxy-N-6-hydroxylaminopurine triposphate (dHAPTP) and 5-bromodeoxyuridine 5'-triphosphate (BrdUTP) to their respective monophosphate derivatives. Xanthosine 5'-triphosphate (XTP) is also a potential substrate. The enzyme does not distinguish be…
YJR073C	-0.5	-1	0.00277778	633	0.75	-20.1721	0.000127365	7.73433e-07	164.675		metabolic		P05375	OPI3	Phosphatidyl-N-methylethanolamine N-methyltransferase (EC 2.1.1.17) (EC 2.1.1.71) (Overproducer of inositol protein 3) (Phospholipid methyltransferase) (PLMT)	206	23150	P05375;	SUBCELLULAR LOCATION: Endoplasmic reticulum membrane {ECO:0000255|HAMAP-Rule:MF_03216, ECO:0000269|PubMed:14562095}; Multi-pass membrane protein {ECO:0000255|HAMAP-Rule:MF_03216}. Mitochondrion membrane {ECO:0000255|HAMAP-Rule:MF_03216, ECO:0000269|PubMed:14576278}; Multi-pass membrane protein {ECO:0000255|HAMAP-Rule:MF_03216}.	FUNCTION: Catalyzes the second two steps of the methylation pathway of phosphatidylcholine biosynthesis, the SAM-dependent methylation of phosphatidylmonomethylethanolamine (PMME) to phosphatidyldimethylethanolamine (PDME) and of PDME to phosphatidylcholine (PC). Can also catalyze the first methylation reaction of PE to PMME in the absence of PE methyltransferase CHO2. {ECO:0000255|HAMAP-Rule:MF_…
YJR078W	-4	-1	0.00277778	635	0.75	-1.45041e+06	1.77138e-09	1.01465e-07	0.017458		metabolic		P47125	BNA2	Indoleamine 2,3-dioxygenase (IDO) (EC 1.13.11.52) (Biosynthesis of nicotinic acid protein 2)	453	50775	P47125;	NaN	FUNCTION: Catalyzes the first step in tryptophan catabolism in order to supply de novo nicotinamide adenine dinucleotide (NAD(+)) via the kynurenine pathway. Plays a role in the cellular response to telomere uncapping. {ECO:0000269|PubMed:12062417, ECO:0000269|PubMed:12972620, ECO:0000269|PubMed:18828915, ECO:0000269|PubMed:21170645}.
YJR105W	-0.5	-1	0.00277778	639	0.75	-15010	1.71167e-07	6.53781e-06	0.0261811		metabolic		P47143	ADO1	Adenosine kinase (EC 2.7.1.20)	340	36372	P47143;	NaN	FUNCTION: ATP dependent phosphorylation of adenosine and other related nucleoside analogs to monophosphate derivatives. ADO1 does not play a major role in adenine utilization in yeast. Its physiological role could primarily be to recycle adenosine produced by the methyl cycle.
YJR121W	2	1	0.00277778	642	2.66861	5135.65	2.62867e-07	1.48848e-05	0.0176601		metabolic	Mitochondrial proton-transporting ATP synthase complex	P00830	ATP2	ATP synthase subunit beta, mitochondrial (EC 7.1.2.2)	511	54794	P00830;	SUBCELLULAR LOCATION: Mitochondrion. Mitochondrion inner membrane. Note=Peripheral membrane protein.	FUNCTION: Mitochondrial membrane ATP synthase (F(1)F(0) ATP synthase or Complex V) produces ATP from ADP in the presence of a proton gradient across the membrane which is generated by electron transport complexes of the respiratory chain. F-type ATPases consist of two structural domains, F(1) - containing the extramembraneous catalytic core, and F(0) - containing the membrane proton channel, link…
YJR131W	-0.5	-1	0.00277778	644	0.774037	-24842.5	1.18091e-07	6.48038e-07	0.182229		Secretory		P32906	MNS1	Endoplasmic reticulum mannosyl-oligosaccharide 1,2-alpha-mannosidase (EC 3.2.1.113) (ER alpha-1,2-mannosidase) (Man(9)-alpha-mannosidase)	549	63057	P32906;	SUBCELLULAR LOCATION: Endoplasmic reticulum membrane; Single-pass type II membrane protein.	FUNCTION: Involved in glycoprotein quality control as it is important for the targeting of misfolded glycoproteins for degradation. It primarily trims a single alpha-1,2-linked mannose residue from Man(9)GlcNAc(2) to produce Man(8)GlcNAc(2), but at high enzyme concentrations it further trims the carbohydrates to Man(5)GlcNAc(2). {ECO:0000269|PubMed:12090241}.
YJR139C	-4.5	-1	0.00277778	647	0.337967	-7037.86	6.12049e-08	8.51925e-06	0.0071843		metabolic		P31116	HOM6	Homoserine dehydrogenase (HDH) (EC 1.1.1.3)	359	38502	P31116;	NaN	NaN
YJR143C	-0.5	-1	0.00277778	648	0.749996	-320.904	8.00607e-06	3.47471e-07	23.041		Secretory		P46971	PMT4	Dolichyl-phosphate-mannose--protein mannosyltransferase 4 (EC 2.4.1.109)	762	87966	P46971;	SUBCELLULAR LOCATION: Endoplasmic reticulum membrane {ECO:0000250|UniProtKB:P33775}; Multi-pass membrane protein {ECO:0000255}.	FUNCTION: Protein O-mannosyltransferase involved in O-glycosylation which is essential for cell wall rigidity. Forms a homodimeric complex to transfer mannose from Dol-P-mannose to Ser or Thr residues on proteins. Specifically acts on secretory proteins with an ER-luminally oriented Ser/Thr-rich region flanked by a membrane anchor such as FUS1, AXL2, GAS1, KEX2, MID2, WSC1, WSC2, OPY2, PRM5, RAX2…
YJR148W	-0.5	-1	0.00277778	649	0.91264	-44682.3	2.02265e-07	3.43642e-06	0.0588591	YHR208W	metabolic		P47176	BAT2	Branched-chain-amino-acid aminotransferase, cytosolic (BCAT) (EC 2.6.1.42) (Protein TWT2)	376	41625	P47176;	SUBCELLULAR LOCATION: Cytoplasm {ECO:0000269|PubMed:21267457}.	FUNCTION: Catalyzes the first reaction in the catabolism of the essential branched chain amino acids leucine, isoleucine, and valine. Catalyzes the formation of methionine from 2-keto-4-methylthiobutyrate (KMTB) in the methionine salvage pathway primarily using branched chain amino acids (leucine, isoleucine, and valine) as well as lysine and proline as the amino donors. Involved in cell cycle re…
YKL016C	2	1	0.00277778	660	2.66861	15406.9	8.76224e-08	1.60813e-06	0.0544872		metabolic	Mitochondrial proton-transporting ATP synthase complex	P30902	ATP7	ATP synthase subunit d, mitochondrial	174	19810	P30902;	SUBCELLULAR LOCATION: Mitochondrion. Mitochondrion inner membrane.	FUNCTION: Mitochondrial membrane ATP synthase (F(1)F(0) ATP synthase or Complex V) produces ATP from ADP in the presence of a proton gradient across the membrane which is generated by electron transport complexes of the respiratory chain. F-type ATPases consist of two structural domains, F(1) - containing the extramembraneous catalytic core, and F(0) - containing the membrane proton channel, link…
YKL024C	-0.5	-1	0.00277778	662	0.750159	-125080	2.05582e-08	7.86835e-07	0.0261277		metabolic		P15700	URA6	Uridylate kinase (UK) (EC 2.7.4.14) (ATP:UMP phosphotransferase) (Deoxycytidylate kinase) (CK) (dCMP kinase) (Suppressor of cdc8 protein) (Uridine monophosphate kinase) (UMP kinase) (UMPK)	204	22933	P15700;	SUBCELLULAR LOCATION: Cytoplasm {ECO:0000255|HAMAP-Rule:MF_03172, ECO:0000269|PubMed:1333436, ECO:0000269|PubMed:8391780}. Nucleus {ECO:0000255|HAMAP-Rule:MF_03172, ECO:0000269|PubMed:1333436, ECO:0000269|PubMed:8391780}. Note=Predominantly cytoplasmic. {ECO:0000255|HAMAP-Rule:MF_03172, ECO:0000269|PubMed:8391780}.	FUNCTION: Catalyzes the phosphorylation of pyrimidine nucleoside monophosphates at the expense of ATP. Plays an important role in de novo pyrimidine nucleotide biosynthesis. Has preference for UMP and dUMP as phosphate acceptors, but can also use CMP, dCMP, AMP, GMP, dGMP and dTMP. ATP and dATP are the best phosphate donors, but can also use GTP, dGTP, dCTP, and dTTP to some degree. {ECO:0000255|…
YKL029C	-4.5	-1	0.00277778	664	0.405331	-46558	1.25907e-08	1.89529e-06	0.00664315		metabolic		P36013	MAE1	NAD-dependent malic enzyme, mitochondrial (NAD-ME) (EC 1.1.1.38)	669	74376	P36013;	SUBCELLULAR LOCATION: Mitochondrion matrix {ECO:0000269|PubMed:14576278, ECO:0000269|PubMed:9603875}.	NaN
YKL060C	-0.5	-1	0.00277778	667	0.835636	-76.9594	5.66466e-05	0.000196642	0.28807		metabolic		P14540	FBA1	Fructose-bisphosphate aldolase (FBP aldolase) (FBPA) (EC 4.1.2.13) (Fructose-1,6-bisphosphate aldolase)	359	39621	P14540;	NaN	FUNCTION: Catalyzes the aldol condensation of dihydroxyacetone phosphate (DHAP or glycerone-phosphate) with glyceraldehyde 3-phosphate (G3P) to form fructose 1,6-bisphosphate (FBP) in gluconeogenesis and the reverse reaction in glycolysis. {ECO:0000250}.
YKL067W	-0.5	-1	0.00277778	668	0.941845	-1009.51	1.36224e-05	1.70385e-06	7.99506		metabolic		P36010	YNK1	Nucleoside diphosphate kinase (NDK) (NDP kinase) (EC 2.7.4.6)	153	17167	P36010;	SUBCELLULAR LOCATION: Cytoplasm {ECO:0000269|PubMed:12472466}. Mitochondrion intermembrane space {ECO:0000269|PubMed:12472466, ECO:0000269|PubMed:16823961, ECO:0000269|PubMed:22984289}. Note=Localizes predominantly to the cytoplasm. A small fraction is present in the mitochondrial intermembrane space.	FUNCTION: Major role in the synthesis of nucleoside triphosphates other than ATP. The ATP gamma phosphate is transferred to the NDP beta phosphate via a ping-pong mechanism, using a phosphorylated active-site intermediate (PubMed:5793714). Required for repair of UV radiation- and etoposide-induced DNA damage (PubMed:18983998). {ECO:0000269|PubMed:18983998, ECO:0000269|PubMed:5793714}.
YKL085W	-4	-1	0.00277778	671	0.780368	-151539	2.0207e-08	4.11604e-06	0.00490933		metabolic		P17505	MDH1	Malate dehydrogenase, mitochondrial (EC 1.1.1.37)	334	35650	P17505;	SUBCELLULAR LOCATION: Mitochondrion matrix {ECO:0000269|PubMed:11502169}.	NaN
YKL094W	-0.5	-1	0.00277778	674	0.745599	-425422	5.89938e-09	5.22642e-07	0.0112876		metabolic		P28321	YJU3	Monoglyceride lipase (MGL) (EC 3.1.1.23) (Fatty acid ethyl ester hydrolase) (FAEE hydrolase) (Monoacylglycerol hydrolase) (MAG hydrolase) (MGH) (Monoacylglycerol lipase) (MAG lipase) (MAGL) (Serine hydrolase YJU3)	313	35563	P28321;	SUBCELLULAR LOCATION: Lipid droplet {ECO:0000269|PubMed:10515935, ECO:0000269|PubMed:20554061, ECO:0000269|PubMed:21820081, ECO:0000269|PubMed:24868093}. Cytoplasm {ECO:0000269|PubMed:11914276}. Endoplasmic reticulum {ECO:0000269|PubMed:14562095}. Mitochondrion outer membrane {ECO:0000269|PubMed:16407407}. Note=Although the protein is identified in the cytoplasm, several membrane systems and lipi…	FUNCTION: Converts monoacylglycerides (MAG) to free fatty acids and glycerol (PubMed:20554061). Has a strong preference for monounsaturated monoglycerides (PubMed:26869448). Required for efficient degradation of MAG, short-lived intermediates of glycerolipid metabolism which may also function as lipid signaling molecules. Controls inactivation of the signaling lipid N-palmitoylethanolamine (PEA) …
YKL120W	-0.5	-0.942857	0.0166667	678	0.971353	-20547	9.48852e-07	1.25396e-06	0.756686		metabolic		P32332	OAC1	Mitochondrial oxaloacetate transport protein (Mitochondrial carrier protein PMT)	324	35153	P32332;	SUBCELLULAR LOCATION: Mitochondrion inner membrane {ECO:0000305}; Multi-pass membrane protein {ECO:0000305}.	FUNCTION: Transports oxaloacetate and sulfate.
YKL127W	-3.5	-1	0.00277778	679	0.750016	-10019.4	2.56447e-07	1.40711e-06	0.18225	YMR105C	metabolic		P33401	PGM1	Phosphoglucomutase 1 (PGM 1) (EC 5.4.2.2) (Glucose phosphomutase 1)	570	63112	P33401;	SUBCELLULAR LOCATION: Cytoplasm {ECO:0000269|PubMed:14562095}.	FUNCTION: Minor phosphoglucomutase isozyme that catalyzes the interconversion of glucose 1-phosphate and glucose 6-phosphate (PubMed:5784209). Constitutes about 10-20% of the phosphoglucomutase activity in the cell (PubMed:14264884, PubMed:5231755). Key enzyme in hexose metabolism. The forward reaction is an essential step in the energy metabolism of galactose since the product of the galactose p…
YKL141W	2.5	1	0.00277778	682	3.58582	13500.7	8.76224e-08	1.33054e-07	0.65855	YMR118C	metabolic	Mitochondrial respiratory chain complex II	P33421	SDH3	Succinate dehydrogenase [ubiquinone] cytochrome b subunit, mitochondrial	198	22068	P33421;	SUBCELLULAR LOCATION: Mitochondrion inner membrane; Multi-pass membrane protein.	FUNCTION: Membrane-anchoring mono-heme cytochrome b subunit of succinate dehydrogenase (SDH) that is involved in system II of the mitochondrial electron transport chain and is responsible for transferring electrons from succinate to ubiquinone (coenzyme Q). SDH3 and SDH4 form the membrane dimer that anchors the catalytic dimer formed by SDH1 and SDH2 to the matrix surface of the mitochondrial inn…
YKL148C	2.5	1	0.00277778	684	3.58582	13500.7	8.76224e-08	1.12952e-06	0.0775749	YJL045W	metabolic	Mitochondrial respiratory chain complex II	Q00711	SDH1	Succinate dehydrogenase [ubiquinone] flavoprotein subunit, mitochondrial (EC 1.3.5.1) (Flavoprotein subunit of complex II) (FP)	640	70229	Q00711;	SUBCELLULAR LOCATION: Mitochondrion inner membrane {ECO:0000269|PubMed:11502169}; Peripheral membrane protein {ECO:0000269|PubMed:11502169}; Matrix side {ECO:0000269|PubMed:11502169}.	FUNCTION: Catalytic subunit of succinate dehydrogenase (SDH) that is involved in complex II of the mitochondrial electron transport chain and is responsible for transferring electrons from succinate to ubiquinone (coenzyme Q). SDH1 and SDH2 form the catalytic dimer. Electrons flow from succinate to the FAD bound to SDH1, and sequentially through the iron-sulfur clusters bound to SDH2 and enter th…
YKL165C	-0.5	-1	0.00277778	687	0.742974	-58760.1	4.21238e-08	1.39754e-07	0.301414		Secretory		P36051	MCD4	GPI ethanolamine phosphate transferase 1 (EC 2.-.-.-) (Morphogenesis checkpoint-dependent protein 4) (Supersecretion of u-PA protein 21)	919	105693	P36051;	SUBCELLULAR LOCATION: Endoplasmic reticulum membrane; Multi-pass membrane protein. Golgi apparatus membrane; Multi-pass membrane protein. Vacuole membrane; Multi-pass membrane protein.	FUNCTION: Ethanolamine phosphate transferase involved in glycosylphosphatidylinositol-anchor biosynthesis. Transfers ethanolamine phosphate to the first alpha-1,4-linked mannose of the glycosylphosphatidylinositol precursor of GPI-anchor. Ethanolamine phosphate on the alpha-1,4-linked mannose is essential for further mannosylation by GPI10 and is necessary for an efficient recognition of GPI lipi…
YKL181W	-4	-1	0.00277778	689	0.75	-9688.47	2.65184e-07	2.26861e-06	0.116893		metabolic		P32895	PRS1	Ribose-phosphate pyrophosphokinase 1 (EC 2.7.6.1) (Phosphoribosyl pyrophosphate synthase 1)	427	47047	P32895;	SUBCELLULAR LOCATION: Cytoplasm {ECO:0000269|PubMed:14562095}.	FUNCTION: 5-phosphoribose 1-diphosphate synthase involved in nucleotide, histidine, and tryptophan biosynthesis. Active in heteromultimeric complexes with other 5-phosphoribose 1-diphosphate synthases (PRS2, PRS3, PRS4 and PRS5). {ECO:0000269|PubMed:10212224, ECO:0000269|PubMed:15280369}.
YKL182W	-0.5	-1	0.00277778	690	0.749999	-316.968	8.10558e-06	1.84073e-05	0.440345		metabolic	Fatty-acyl-CoA synthase	P07149	FAS1	Fatty acid synthase subunit beta (EC 2.3.1.86) [Includes: 3-hydroxyacyl-[acyl-carrier-protein] dehydratase (EC 4.2.1.59); Enoyl-[acyl-carrier-protein] reductase [NADH] (EC 1.3.1.9); [Acyl-carrier-protein] acetyltransferase (EC 2.3.1.38); [Acyl-carrier-protein] malonyltransferase (EC 2.3.1.39); S-acyl fatty acid synthase thioesterase (EC 3.1.2.14)]	2051	228691	P07149;	NaN	FUNCTION: Fatty acid synthetase catalyzes the formation of long-chain fatty acids from acetyl-CoA, malonyl-CoA and NADPH. The beta subunit contains domains for: [acyl-carrier-protein] acetyltransferase and malonyltransferase, S-acyl fatty acid synthase thioesterase, enoyl-[acyl-carrier-protein] reductase, and 3-hydroxypalmitoyl-[acyl-carrier-protein] dehydratase.
YKL188C	-2.5	-1	0.00277778	692	0.750065	-104240	2.46559e-08	2.39305e-08	1.03031		metabolic	Peroxisomal ABC transporter complex PXA1-PXA2	P34230	PXA2	Peroxisomal long-chain fatty acid import protein 1 (Peroxisomal ABC transporter 2)	853	97126	P34230;	SUBCELLULAR LOCATION: Peroxisome membrane; Multi-pass membrane protein.	FUNCTION: Involved in the import of activated long-chain fatty acids from the cytosol to the peroxisomal matrix. {ECO:0000269|PubMed:8670886}.
YKR039W	-0.5	-1	0.00277778	704	0.749996	-4362.29	5.88948e-07	6.08792e-07	0.967405		metabolic		P19145	GAP1	General amino-acid permease GAP1	602	65656	P19145;	SUBCELLULAR LOCATION: Cell membrane {ECO:0000269|PubMed:11352928, ECO:0000269|PubMed:11500494, ECO:0000269|PubMed:12417748, ECO:0000269|PubMed:12499351, ECO:0000269|PubMed:14523026, ECO:0000269|PubMed:15039776, ECO:0000269|PubMed:15707981, ECO:0000269|PubMed:21471002}; Multi-pass membrane protein {ECO:0000255}. Endoplasmic reticulum membrane {ECO:0000269|PubMed:15707981}; Multi-pass membrane prot…	FUNCTION: General amino-acid permease involved in the uptake of all the naturally occurring L-amino-acids, related compounds such as ornithine and citrulline, some D-amino acids, toxic amino acid analogs such as azetidine-2-carboxylate, and the polyamines putrescine and spermidine (PubMed:5474888, PubMed:10467005, PubMed:10373490, PubMed:10953083, PubMed:14968425, PubMed:15707981). Senses its tra…
YKR058W	-0.5	-1	0.00277778	708	0.75	-56007.9	4.58725e-08	1.723e-08	2.66237	YJL137C	metabolic		P36143	GLG1	Glycogenin-1 (EC 2.4.1.186) (Glycogen synthesis initiator protein 1) (Glycogenin glucosyltransferase 1)	616	69724	P36143;	NaN	FUNCTION: Self-glucosylating initiator of glycogen synthesis. Catalyzes the formation of a short alpha (1,4)-glucosyl chain covalently attached via a glucose 1-O-tyrosyl linkage to internal tyrosine residues. These chains act as primers for the elongation reaction catalyzed by glycogen synthase. Capable of transferring glucosyl residues to unbound acceptors such as free oligoglucans or oligogluca…
YKR067W	-0.5	-1	0.00277778	711	0.749999	-974.005	2.63778e-06	5.11155e-07	5.16042		metabolic		P36148	GPT2	Glycerol-3-phosphate O-acyltransferase 2 (G-3-P acyltransferase 2) (EC 2.3.1.15) (Dihydroxyacetone phosphate acyltransferase 2) (DHAP-AT 2) (EC 2.3.1.42) (Glycerol-3-phosphate / dihydroxyacetone phosphate acyltransferase 2)	743	83645	P36148;	SUBCELLULAR LOCATION: Membrane {ECO:0000305}; Multi-pass membrane protein {ECO:0000305}.	FUNCTION: G-3-P/dihydroxyacetone phosphate dual substrate-specific sn-1 acyltransferase. {ECO:0000269|PubMed:11544256}.
YKR089C	-0.5	-1	0.00277778	716	0.750004	-656203	3.91537e-09	1.11995e-07	0.0349603	YOR081C	metabolic		P36165	TGL4	Triacylglycerol lipase 4 (EC 3.1.1.3) (Lipase 4)	910	102717	P36165;	SUBCELLULAR LOCATION: Lipid droplet {ECO:0000269|PubMed:16135509, ECO:0000269|PubMed:16267052, ECO:0000269|PubMed:19150427, ECO:0000269|PubMed:21820081, ECO:0000269|PubMed:24868093, ECO:0000269|PubMed:27170177}. Note=Partially retained in the endoplasmic reticulum in cells lacking triacylglycerols. {ECO:0000269|PubMed:27170177}.	FUNCTION: Lipid particle-localized triacylglycerol (TAG) lipase. The lipid droplet/particle is a lipid storage compartment which serves as a depot of energy and building blocks for membrane lipid biosynthesis. Involved in the mobilization of the non-polar storage lipids triacylglycerols (TAGs) from lipid particles by hydrolysis of TAGs, releasing and supplying specific fatty acids to the appropri…
YLL018C	-0.5	-1	0.00277778	722	0.903337	-6903.09	1.15589e-06	6.09749e-06	0.189569		metabolic		P04802	DPS1	Aspartate--tRNA ligase, cytoplasmic (EC 6.1.1.12) (Aspartyl-tRNA synthetase) (AspRS)	557	63516	P04802;	SUBCELLULAR LOCATION: Cytoplasm.	NaN
YLL041C	2.5	1	0.00277778	726	3.58582	13500.7	8.76224e-08	1.84743e-06	0.0474292		metabolic	Mitochondrial respiratory chain complex II	P21801	SDH2	Succinate dehydrogenase [ubiquinone] iron-sulfur subunit, mitochondrial (EC 1.3.5.1) (Iron-sulfur subunit of complex II) (Ip)	266	30231	P21801;	SUBCELLULAR LOCATION: Mitochondrion inner membrane; Peripheral membrane protein; Matrix side.	FUNCTION: Subunit of succinate dehydrogenase (SDH) that is involved in complex II of the mitochondrial electron transport chain and is responsible for transferring electrons from succinate to ubiquinone (coenzyme Q). SDH1 and SDH2 form the catalytic dimer. Electrons flow from succinate to the FAD bound to SDH1, and sequentially through the iron-sulfur clusters bound to SDH2 and enter the membrane…
YLL052C	0	0.371429	0.497222	730	1.20885	150.758	1.22224e-05	4.14476e-09	2948.89		metabolic		P0CD90	AQY2	Aquaporin-like protein 2 (Truncated aquaporin-2)	149	17024	P0CD90;	SUBCELLULAR LOCATION: Endoplasmic reticulum membrane {ECO:0000269|PubMed:14562095}; Multi-pass membrane protein {ECO:0000269|PubMed:14562095}. Cell membrane {ECO:0000250}; Multi-pass membrane protein {ECO:0000269|PubMed:14562095}.	FUNCTION: Water channel required to facilitate the transport of water across membranes. Involved in freeze tolerance, osmotolerance and cell flocculation in liquid cultures (By similarity). Is non-functional in most laboratory strains. {ECO:0000250}.
YLL058W	-4	-1	0.00277778	733	0.75	-54210.7	4.73934e-08	1.45497e-07	0.325733		metabolic		Q12198	YLL058W	Putative cystathionine gamma-synthase YLL058W (EC 2.5.1.48) (O-succinylhomoserine (thiol)-lyase)	575	64223	Q12198;	NaN	FUNCTION: Catalyzes the formation of L-cystathionine from O-succinyl-L-homoserine (OSHS) and L-cysteine, via a gamma-replacement reaction. In the absence of thiol, catalyzes gamma-elimination to form 2-oxobutanoate, succinate and ammonia (By similarity). {ECO:0000250}.
YLR027C	-0.5	-1	0.00277778	740	0.733306	-5694.87	4.16575e-07	3.7523e-06	0.111019		metabolic		P23542	AAT2	Aspartate aminotransferase, cytoplasmic (EC 2.6.1.1) (Transaminase A)	418	46058	P23542;	SUBCELLULAR LOCATION: Cytoplasm {ECO:0000269|PubMed:9288922}. Peroxisome {ECO:0000269|PubMed:9288922}. Note=Targeted to peroxisomes in cells grown in oleate.	FUNCTION: Plays a key role in amino acid metabolism.
YLR028C	-0.5	-1	0.00277778	741	0.75	-1082.61	2.37318e-06	2.66107e-06	0.891813	YMR120C	metabolic		P54113	ADE16	Bifunctional purine biosynthesis protein ADE16 [Includes: Phosphoribosylaminoimidazolecarboxamide formyltransferase (EC 2.1.2.3) (5-aminoimidazole-4-carboxamide ribonucleotide formyltransferase) (AICAR transformylase); IMP cyclohydrolase (EC 3.5.4.10) (ATIC) (IMP synthase) (Inosinicase)]	591	65282	P54113;	NaN	NaN
YLR038C	-2	-1	0.00277778	742	0.801441	-1867.08	1.86042e-06	9.53391e-07	1.95137		metabolic	Mitochondrial respiratory chain complex IV, COX5B variant	Q01519	COX12	Cytochrome c oxidase subunit 12, mitochondrial (Cytochrome c oxidase polypeptide VIb)	83	9788	Q01519;	SUBCELLULAR LOCATION: Mitochondrion inner membrane {ECO:0000269|PubMed:30598554}; Peripheral membrane protein {ECO:0000269|PubMed:30598554}; Intermembrane side {ECO:0000269|PubMed:22984289, ECO:0000269|PubMed:30598554}. Note=Imported into the mitochondria via the mitochondrial MIA40-ERV1 machinery.	FUNCTION: Component of the cytochrome c oxidase, the last enzyme in the mitochondrial electron transport chain which drives oxidative phosphorylation. The respiratory chain contains 3 multisubunit complexes succinate dehydrogenase (complex II, CII), ubiquinol-cytochrome c oxidoreductase (cytochrome b-c1 complex, complex III, CIII) and cytochrome c oxidase (complex IV, CIV), that cooperate to tran…
YLR058C	-0.5	-1	0.00277778	748	0.857244	-2653.56	1.69224e-06	1.13143e-05	0.149566		metabolic		P37291	SHM2	Serine hydroxymethyltransferase, cytosolic (SHMT) (EC 2.1.2.1) (Glycine hydroxymethyltransferase) (Serine methylase)	469	52218	P37291;	SUBCELLULAR LOCATION: Cytoplasm.	FUNCTION: Interconversion of serine and glycine.
YLR060W	0	-0.828571	0.0583333	749	0.993053	-1.26876e+06	3.55082e-08	4.55637e-06	0.00779311		metabolic	Phenylalanyl-tRNA synthetase complex	P15624	FRS1	Phenylalanine--tRNA ligase beta subunit (EC 6.1.1.20) (Phenylalanyl-tRNA synthetase beta subunit) (PheRS)	595	67365	P15624;	SUBCELLULAR LOCATION: Cytoplasm.	NaN
YLR100W	-0.5	-1	0.00277778	755	0.75	-4139.53	6.20657e-07	9.85936e-07	0.62951		metabolic		Q12452	ERG27	3-keto-steroid reductase (EC 1.1.1.270)	347	39725	Q12452;	SUBCELLULAR LOCATION: Endoplasmic reticulum membrane; Peripheral membrane protein. Lipid droplet.	FUNCTION: Responsible for the reduction of the keto group on the C-3 of sterols. Also facilitates the association of ERG7 with lipid particles preventing its digestion in the endoplasmic reticulum and the lipid particles. {ECO:0000269|PubMed:10535978, ECO:0000269|PubMed:12842197}.
YLR134W	-0.5	-1	0.00277778	759	0.841859	-391.87	1.16431e-05	3.16648e-05	0.367698		metabolic		P16467	PDC5	Pyruvate decarboxylase isozyme 2 (EC 4.1.1.-) (EC 4.1.1.43) (EC 4.1.1.72) (EC 4.1.1.74) (Thiamine pyrophosphate-dependent 2-oxo-acid decarboxylase) (2ODC)	563	61912	P16467;	SUBCELLULAR LOCATION: Cytoplasm {ECO:0000269|PubMed:14562095}. Nucleus {ECO:0000269|PubMed:14562095}.	FUNCTION: Second most abundant of three pyruvate decarboxylases (PDC1, PDC5, PDC6) implicated in the nonoxidative conversion of pyruvate to acetaldehyde and carbon dioxide during alcoholic fermentation. Most of the produced acetaldehyde is subsequently reduced to ethanol, but some is required for cytosolic acetyl-CoA production for biosynthetic pathways. The enzyme is also one of five 2-oxo acid …
YLR153C	-0.5	-1	0.00277778	765	0.745599	-1.1111e+08	2.25877e-11	1.99389e-05	1.13285e-06		metabolic		P52910	ACS2	Acetyl-coenzyme A synthetase 2 (EC 6.2.1.1) (Acetate--CoA ligase 2) (Acyl-activating enzyme 2)	683	75492	P52910;	SUBCELLULAR LOCATION: Cytoplasm. Nucleus. Note=Predominantly nuclear.	FUNCTION: Catalyzes the production of acetyl-CoA. Provides the acetyl-CoA source for histone acetylation in the nucleus. 'Anaerobic' isozyme of acetyl-coenzyme A synthetase, which is required for growth on fermentable carbon sources such as glucose. May be involved in the PDH (pyruvate dehydrogenase complex) bypass. {ECO:0000269|PubMed:16857587, ECO:0000269|PubMed:8910545}.
YLR180W	-0.5	-1	0.00277778	773	0.75	-2586.96	9.93145e-07	2.12216e-05	0.0467989	YDR502C	metabolic		P10659	SAM1	S-adenosylmethionine synthase 1 (AdoMet synthase 1) (EC 2.5.1.6) (Methionine adenosyltransferase 1) (MAT 1)	382	41818	P10659;	NaN	FUNCTION: Catalyzes the formation of S-adenosylmethionine from methionine and ATP. The reaction comprises two steps that are both catalyzed by the same enzyme: formation of S-adenosylmethionine (AdoMet) and triphosphate, and subsequent hydrolysis of the triphosphate. {ECO:0000305|PubMed:3316224}.
YLR231C	-4	-1	0.00277778	778	0.75	-1.52335e+06	1.68657e-09	3.58957e-07	0.00469852		metabolic		Q05979	BNA5	Kynureninase (EC 3.7.1.3) (Biosynthesis of nicotinic acid protein 5) (L-kynurenine hydrolase)	453	51032	Q05979;	SUBCELLULAR LOCATION: Cytoplasm {ECO:0000255|HAMAP-Rule:MF_03017, ECO:0000269|PubMed:14562095}. Nucleus {ECO:0000269|PubMed:14562095}.	FUNCTION: Catalyzes the cleavage of L-kynurenine (L-Kyn) and L-3-hydroxykynurenine (L-3OHKyn) into anthranilic acid (AA) and 3-hydroxyanthranilic acid (3-OHAA), respectively. {ECO:0000255|HAMAP-Rule:MF_03017, ECO:0000269|PubMed:12062417}.
YLR242C	-0.5	-1	0.00277778	782	0.745599	-2.29895e+07	1.09168e-10	2.35476e-08	0.00463607		metabolic		Q06541	ARV1	Protein ARV1	321	38194	Q06541;	SUBCELLULAR LOCATION: Endoplasmic reticulum membrane {ECO:0000269|PubMed:12145310}; Multi-pass membrane protein {ECO:0000269|PubMed:12145310}. Golgi apparatus membrane {ECO:0000269|PubMed:12145310}; Multi-pass membrane protein {ECO:0000269|PubMed:12145310}.	FUNCTION: Mediator of sterol homeostasis involved in sterol uptake, trafficking and distribution into membranes. Regulates also the sphingolipid metabolism. Required for growth during anaerobiosis and sterol uptake. {ECO:0000269|PubMed:11063737, ECO:0000269|PubMed:12145310}.
YLR295C	2	1	0.00277778	790	2.66861	15406.9	8.76224e-08	2.1346e-06	0.0410486		metabolic		Q12349	ATP14	ATP synthase subunit H, mitochondrial	124	14128	Q12349;	SUBCELLULAR LOCATION: Mitochondrion. Mitochondrion inner membrane.	FUNCTION: Mitochondrial membrane ATP synthase (F(1)F(0) ATP synthase or Complex V) produces ATP from ADP in the presence of a proton gradient across the membrane which is generated by electron transport complexes of the respiratory chain. F-type ATPases consist of two structural domains, F(1) - containing the extramembraneous catalytic core and F(0) - containing the membrane proton channel, linke…
YLR304C	-4	-1	0.00277778	794	0.780368	-3802.85	8.05228e-07	1.30469e-05	0.0617179		metabolic		P19414	ACO1	Aconitate hydratase, mitochondrial (Aconitase) (EC 4.2.1.3) (Citrate hydro-lyase)	778	85368	P19414;	SUBCELLULAR LOCATION: Mitochondrion. Cytoplasm. Note=Mainly mitochondrial, small amounts are also detected in the cytosol with a ratio of 94:6.	FUNCTION: Catalyzes the isomerization of citrate to isocitrate via cis-aconitate, a step in the citric acid cycle. Can also provide minor contributions to the reversible dehydration of (R)-homocitrate to cis-homoaconitate, a step in the alpha-aminoadipate pathway for lysine biosynthesis. Plays also an essential role in mtDNA maintenance. May directly protect mtDNA from accumulation of point mutat…
YLR342W	-0.5	-1	0.00277778	799	0.75	-778.018	3.30227e-06	1.57941e-06	2.09082	YGR032W	metabolic	1,3-beta-D-glucan synthase complex, FKS1-RHO1 variant	P38631	FKS1	1,3-beta-glucan synthase component FKS1 (EC 2.4.1.34) (1,3-beta-D-glucan-UDP glucosyltransferase) (Calcineurin dependent protein 1) (Calcofluor white hypersensitivity protein 53) (Echinocandin target gene protein 1) (FK506 sensitivity protein 1) (Glucan synthase of cerevisiae protein 1) (Papulacandin B resistance protein 1)	1876	214851	P38631;	SUBCELLULAR LOCATION: Mitochondrion {ECO:0000269|PubMed:11856368, ECO:0000269|PubMed:12185837, ECO:0000269|PubMed:14576278, ECO:0000269|PubMed:8602515}. Cell membrane {ECO:0000305}; Multi-pass membrane protein {ECO:0000305}. Note=Localizes to the sites of polarized growth. Colocalizes with cortical actin patches and moves on the cell surface at the sites of cell wall remodeling. Actin patch motil…	FUNCTION: Alternate catalytic subunit of the 1,3-beta-glucan synthase (GS). Synthesizes 1,3-beta-glucan, a major structural component of the yeast cell wall. Involved in cell wall synthesis, maintenance and cell wall remodeling. {ECO:0000269|PubMed:11856368}.
YLR355C	-0.5	-1	0.00277778	804	0.810689	-776.143	4.53706e-06	7.62425e-05	0.0595082		metabolic		P06168	ILV5	Ketol-acid reductoisomerase, mitochondrial (EC 1.1.1.86) (Acetohydroxy-acid reductoisomerase) (Alpha-keto-beta-hydroxylacyl reductoisomerase)	395	44368	P06168;	SUBCELLULAR LOCATION: Mitochondrion.	NaN
YLR359W	-0.5	-1	0.00277778	805	0.75	-1009.3	2.54555e-06	2.26861e-06	1.12207		metabolic		Q05911	ADE13	Adenylosuccinate lyase (ASL) (EC 4.3.2.2) (Adenylosuccinase) (ASase)	482	54510	Q05911;	NaN	NaN
YLR372W	-0.5	-1	0.00277778	806	0.745599	-145978	1.71925e-08	2.15374e-06	0.0079826		metabolic		P40319	ELO3	Elongation of fatty acids protein 3 (EC 2.3.1.199) (3-keto acyl-CoA synthase ELO3) (Affecting plasma membrane ATPase activity protein 1) (Suppressor of RAD3 essential function protein 1) (Suppressor of Rvs161 and Rvs167 mutations protein 4) (Very-long-chain 3-oxoacyl-CoA synthase 3) (v-SNARE bypass mutant gene 1 protein)	345	39465	P40319;	SUBCELLULAR LOCATION: Endoplasmic reticulum membrane {ECO:0000269|PubMed:12087109, ECO:0000269|PubMed:14562095, ECO:0000269|PubMed:9832547}; Multi-pass membrane protein {ECO:0000305}.	FUNCTION: Component of a microsomal membrane bound long-chain fatty acid elongation system, which produces the 20-26-carbon very long-chain fatty acids (VLCFA) from long-chain fatty acid precursors and is involved ceramide and inositol sphingolipid biosynthesis. Component of elongase III, which synthesizes 20-26-carbon fatty acids from 18-carbon-fatty acyl-CoA primers such as stearoyl-CoA by inco…
YLR395C	-2	-1	0.00277778	811	0.801441	-933.538	3.72083e-06	3.80016e-07	9.79124		metabolic	Mitochondrial respiratory chain complex IV, COX5B variant	P04039	COX8	Cytochrome c oxidase subunit 8, mitochondrial (Cytochrome c oxidase polypeptide VIII)	78	8907	P04039;	SUBCELLULAR LOCATION: Mitochondrion inner membrane {ECO:0000269|PubMed:30598554}; Single-pass membrane protein {ECO:0000269|PubMed:30598554}.	FUNCTION: Component of the cytochrome c oxidase, the last enzyme in the mitochondrial electron transport chain which drives oxidative phosphorylation. The respiratory chain contains 3 multisubunit complexes succinate dehydrogenase (complex II, CII), ubiquinol-cytochrome c oxidoreductase (cytochrome b-c1 complex, complex III, CIII) and cytochrome c oxidase (complex IV, CIV), that cooperate to tran…
YLR450W	-0.5	-1	0.00277778	818	0.75	-7684.48	3.3434e-07	2.28775e-07	1.46143	YML075C	metabolic		P12684	HMG2	3-hydroxy-3-methylglutaryl-coenzyme A reductase 2 (HMG-CoA reductase 2) (EC 1.1.1.34)	1045	115692	P12684;	SUBCELLULAR LOCATION: Endoplasmic reticulum membrane; Multi-pass membrane protein. Nucleus envelope.	FUNCTION: One of 2 isozymes that catalyze the conversion of HMG-CoA to mevalonate. It is the rate-limiting enzyme of the sterol biosynthesis pathway. Involved in ergosterol biosynthesis. {ECO:0000269|PubMed:3526336}.
YML056C	-3.5	-1	0.00277778	825	0.75	-9438.03	2.72221e-07	1.70385e-06	0.159768	YLR432W	metabolic		P50094	IMD4	Inosine-5'-monophosphate dehydrogenase 4 (IMP dehydrogenase 4) (IMPD 4) (IMPDH 4) (EC 1.1.1.205)	524	56394	P50094;	SUBCELLULAR LOCATION: Cytoplasm {ECO:0000255|HAMAP-Rule:MF_03156, ECO:0000269|PubMed:14562095}.	FUNCTION: Catalyzes the conversion of inosine 5'-phosphate (IMP) to xanthosine 5'-phosphate (XMP), the first committed and rate-limiting step in the de novo synthesis of guanine nucleotides, and therefore plays an important role in the regulation of cell growth. {ECO:0000255|HAMAP-Rule:MF_03156, ECO:0000269|PubMed:12746440, ECO:0000269|PubMed:15292516}.
YML081C-A	2	1	0.00277778	829	2.66861	15406.9	8.76224e-08	8.7107e-07	0.100592		metabolic	Mitochondrial proton-transporting ATP synthase complex	P81450	ATP18	ATP synthase subunit J, mitochondrial (ATPase synthase I subunit)	59	6688	P81450;	SUBCELLULAR LOCATION: Mitochondrion membrane {ECO:0000269|PubMed:16823961}; Single-pass membrane protein {ECO:0000269|PubMed:16823961}.	FUNCTION: Mitochondrial membrane ATP synthase (F(1)F(0) ATP synthase or Complex V) produces ATP from ADP in the presence of a proton gradient across the membrane which is generated by electron transport complexes of the respiratory chain. F-type ATPases consist of two structural domains, F(1) - containing the extramembraneous catalytic core and F(0) - containing the membrane proton channel, linke…
YML120C	-4	-1	0.00277778	835	0.763962	-92820.3	2.99414e-08	1.34968e-06	0.0221841		metabolic		P32340	NDI1	Rotenone-insensitive NADH-ubiquinone oxidoreductase, mitochondrial (EC 1.6.5.9) (Internal NADH dehydrogenase) (NADH:ubiquinone reductase (non-electrogenic))	513	57250	P32340;	SUBCELLULAR LOCATION: Mitochondrion inner membrane {ECO:0000269|PubMed:11502169}; Peripheral membrane protein {ECO:0000269|PubMed:11502169}; Matrix side {ECO:0000269|PubMed:11502169}. Note=Bound to the mitochondrial inner membrane facing the matrix site.	FUNCTION: Catalyzes the oxidation of NADH generated inside the Mitochondrion.
YML126C	-0.5	-1	0.00277778	838	0.75	-446.346	5.75613e-06	1.2061e-05	0.477253		metabolic		P54839	ERG13	Hydroxymethylglutaryl-CoA synthase (HMG-CoA synthase) (EC 2.3.3.10) (3-hydroxy-3-methylglutaryl coenzyme A synthase)	491	55014	P54839;	NaN	FUNCTION: This enzyme condenses acetyl-CoA with acetoacetyl-CoA to form HMG-CoA, which is the substrate for HMG-CoA reductase. {ECO:0000250}.
YML130C	-0.5	-1	0.00277778	839	0.718998	-7230.29	3.03067e-07	9.95508e-07	0.304434		Secretory		Q03103	ERO1	Endoplasmic oxidoreductin-1 (EC 1.8.4.-) (Endoplasmic reticulum oxidoreductase protein 1)	563	65033	Q03103;	SUBCELLULAR LOCATION: Endoplasmic reticulum membrane {ECO:0000269|PubMed:11707280, ECO:0000269|PubMed:9659913, ECO:0000269|PubMed:9659914}; Peripheral membrane protein {ECO:0000269|PubMed:11707280, ECO:0000269|PubMed:9659913, ECO:0000269|PubMed:9659914}; Lumenal side {ECO:0000269|PubMed:11707280, ECO:0000269|PubMed:9659913, ECO:0000269|PubMed:9659914}.	FUNCTION: Essential oxidoreductase that oxidizes proteins in the endoplasmic reticulum to produce disulfide bonds. Acts by oxidizing directly PDI1 isomerase through a direct disulfide exchange. Does not act as a direct oxidant of folding substrate, but relies on PDI1 to transfer oxidizing equivalent. Also able to oxidize directly the PDI related protein MPD2. Does not oxidize all PDI related prot…
YMR084W	-0.5	-1	0.00277778	853	0.76792	-2.24303e+06	1.26367e-09	1.82829e-07	0.00691174		metabolic		A2P2R3	YMR084W	Putative glutamine--fructose-6-phosphate aminotransferase [isomerizing] (GFAT) (EC 2.6.1.16) (D-fructose-6-phosphate amidotransferase) (Hexosephosphate aminotransferase)	262	29272	A2P2R3;	NaN	FUNCTION: Involved in amino sugar synthesis (formation of chitin, supplies the amino sugars of asparagine-linked oligosaccharides of glycoproteins). {ECO:0000250}.
YMR108W	-0.5	-1	0.00277778	859	0.817906	-6593.62	5.64127e-07	6.0592e-06	0.0931025		metabolic	Acetolactate synthase complex	P07342	ILV2	Acetolactate synthase catalytic subunit, mitochondrial (EC 2.2.1.6) (Acetohydroxy-acid synthase catalytic subunit) (AHAS) (ALS)	687	74937	P07342;	SUBCELLULAR LOCATION: Mitochondrion.	NaN
YMR113W	-0.5	-1	0.00277778	861	0.75	-205821	1.24828e-08	2.45048e-07	0.0509402	YKL132C	metabolic		Q12676	FOL3	Dihydrofolate synthetase (DHFS) (EC 6.3.2.12)	427	47851	Q12676;	SUBCELLULAR LOCATION: Cytoplasm {ECO:0000269|PubMed:14562095}.	FUNCTION: Glutamate-adding enzyme which catalyzes the binding of the first glutamyl side chain to dihydropteroate. Leads to the de nove synthesis of tetrahydrofolate. {ECO:0000269|PubMed:11731153}.
YMR165C	-4.5	-1	0.00277778	865	0.750021	-860940	2.98455e-09	4.01075e-07	0.00744137		metabolic		P32567	PAH1	Phosphatidic acid phosphohydrolase 1 (PAP1) (EC 3.1.3.4) (Protein SMP2)	862	95031	P32567;	SUBCELLULAR LOCATION: Cytoplasm. Nucleus membrane; Peripheral membrane protein. Endoplasmic reticulum membrane; Peripheral membrane protein.	FUNCTION: Mg(2+)-dependent phosphatidate (PA) phosphatase which catalyzes the dephosphorylation of PA to yield diacylglycerol. Required for de novo lipid synthesis and formation of lipid droplets. Controles transcription of phospholipid biosynthetic genes and nuclear structure by regulating the amount of membrane present at the nuclear envelope. Involved in plasmid maintenance, in respiration and…
YMR205C	-0.5	-1	0.00277778	870	0.839361	-455.424	9.83722e-06	1.6244e-05	0.605591		metabolic	6-phosphofructokinase complex	P16862	PFK2	ATP-dependent 6-phosphofructokinase subunit beta (EC 2.7.1.11) (ATP-dependent 6-phosphofructokinase) (ATP-PFK) (Phosphofructokinase 2) (Phosphohexokinase)	959	104618	P16862;	SUBCELLULAR LOCATION: Cytoplasm {ECO:0000255|HAMAP-Rule:MF_03184, ECO:0000269|PubMed:18313953}. Mitochondrion outer membrane; Peripheral membrane protein; Cytoplasmic side {ECO:0000269|PubMed:16962558}.	FUNCTION: Catalyzes the phosphorylation of D-fructose 6-phosphate to fructose 1,6-bisphosphate by ATP, the first committing step of glycolysis. {ECO:0000255|HAMAP-Rule:MF_03184, ECO:0000269|PubMed:11221662, ECO:0000269|PubMed:3000145, ECO:0000269|PubMed:3007939, ECO:0000269|PubMed:40590, ECO:0000269|PubMed:6211191, ECO:0000269|PubMed:6219673, ECO:0000269|PubMed:8132627, ECO:0000269|PubMed:8663166…
YMR208W	-0.5	-1	0.00277778	872	0.75	-80984.7	3.17249e-08	7.97364e-07	0.0397872		metabolic		P07277	ERG12	Mevalonate kinase (MK) (MvK) (EC 2.7.1.36) (Ergosterol biosynthesis protein 12) (Regulation of autonomous replication protein 1)	443	48460	P07277;	SUBCELLULAR LOCATION: Cytoplasm.	FUNCTION: Catalyzes the phosphorylation of mevalonate to mevalonate 5-phosphate, a key step in isoprenoid and cholesterol biosynthesis. {ECO:0000250|UniProtKB:Q03426}.; FUNCTION: RAR (regulation of autonomous replication) is a protein whose activity increases the mitotic stability of plasmids.
YMR217W	-0.5	-1	0.00277778	874	0.75	-2202.42	1.16655e-06	6.65268e-06	0.17535		metabolic		P38625	GUA1	GMP synthase [glutamine-hydrolyzing] (EC 6.3.5.2) (GMP synthetase) (Glutamine amidotransferase)	525	58482	P38625;	SUBCELLULAR LOCATION: Cytoplasm {ECO:0000250}.	NaN
YMR220W	-0.5	-1	0.00277778	875	0.75	-1.17924e+06	2.17872e-09	6.26979e-07	0.00347495		metabolic		P24521	ERG8	Phosphomevalonate kinase (EC 2.7.4.2)	451	50455	P24521;	SUBCELLULAR LOCATION: Cytoplasm.	NaN
YMR256C	-2	-1	0.00277778	882	0.801441	-1867.08	1.86042e-06	4.62337e-07	4.02394		metabolic	Mitochondrial respiratory chain complex IV, COX5B variant	P10174	COX7	Cytochrome c oxidase subunit 7, mitochondrial (Cytochrome c oxidase polypeptide VII)	60	6932	P10174;	SUBCELLULAR LOCATION: Mitochondrion inner membrane {ECO:0000269|PubMed:30598554}; Single-pass membrane protein {ECO:0000269|PubMed:30598554}.	FUNCTION: Component of the cytochrome c oxidase, the last enzyme in the mitochondrial electron transport chain which drives oxidative phosphorylation. The respiratory chain contains 3 multisubunit complexes succinate dehydrogenase (complex II, CII), ubiquinol-cytochrome c oxidoreductase (cytochrome b-c1 complex, complex III, CIII) and cytochrome c oxidase (complex IV, CIV), that cooperate to tran…
YMR261C	-0.5	-1	0.00277778	883	0.75	-1263.47	2.03347e-06	1.82829e-06	1.11222	YML100W	metabolic	Trehalose-6-phosphate synthase/phosphatase variant 1	P38426	TPS3	Trehalose synthase complex regulatory subunit TPS3 (Alpha,alpha-trehalose-phosphate synthase [UDP-forming] 115 kDa subunit)	1054	118835	P38426;	SUBCELLULAR LOCATION: Cytoplasm {ECO:0000269|PubMed:14562095}.	FUNCTION: Regulatory subunit of the trehalose synthase complex that catalyzes the production of trehalose from glucose-6-phosphate and UDP-glucose in a two step process. May stabilize the trehalose synthase complex. {ECO:0000269|PubMed:9194697}.
YMR267W	2	1	0.00277778	884	3.58582	2.17609e+06	5.43618e-10	9.66792e-08	0.00562291		metabolic		P28239	PPA2	Inorganic pyrophosphatase, mitochondrial (EC 3.6.1.1) (Pyrophosphate phospho-hydrolase) (PPase)	310	35573	P28239;	SUBCELLULAR LOCATION: Mitochondrion.	FUNCTION: Involved in energy production. Its activity is stimulated by uncouplers of ATP synthesis.
YMR272C	-0.5	-1	0.00277778	886	0.745599	-2.29895e+07	1.09168e-10	4.98711e-07	0.000218901		metabolic		Q03529	SCS7	Ceramide very long chain fatty acid hydroxylase SCS7 (Ceramide VLCFA hydroxylase SCS7) (4-hydroxysphinganine ceramide fatty acyl 2-hydroxylase SCS7) (EC 1.14.18.6) (Dihydroceramide fatty acyl 2-hydroxylase SCS7) (EC 1.14.18.7) (Sphingolipid alpha-hydroxylase) (Suppressor of calcium sensitivity 7)	384	44881	Q03529;	SUBCELLULAR LOCATION: Endoplasmic reticulum membrane {ECO:0000269|PubMed:14562095}; Multi-pass membrane protein {ECO:0000269|PubMed:14562095}.	FUNCTION: Ceramide hydroxylase involved in the hydroxylation of sphingolipid-associated very long chain fatty acids (PubMed:9353282, PubMed:9368039, PubMed:26977056, PubMed:9559540, PubMed:16652392, PubMed:19074599). Postulated to hydroxylate the very long chain fatty acid of dihydroceramides and phytoceramides at C-2 (PubMed:9368039, PubMed:26977056). {ECO:0000269|PubMed:16652392, ECO:0000269|Pu…
YMR281W	-0.5	-1	0.00277778	888	0.745599	-2.29895e+07	1.09168e-10	2.78551e-08	0.00391916		metabolic		P23797	GPI12	N-acetylglucosaminyl-phosphatidylinositol de-N-acetylase (EC 3.5.1.89)	304	35446	P23797;	SUBCELLULAR LOCATION: Endoplasmic reticulum membrane.	FUNCTION: Involved in the second step of GPI biosynthesis. De-N-acetylation of N-acetylglucosaminyl-phosphatidylinositol.
YMR296C	-0.5	-1	0.00277778	891	0.745599	-225223	1.11433e-08	2.22075e-06	0.0050178		metabolic	SPOTS complex	P25045	LCB1	Serine palmitoyltransferase 1 (SPT 1) (SPT1) (EC 2.3.1.50) (Long chain base biosynthesis protein 1)	558	62207	P25045;	SUBCELLULAR LOCATION: Cytoplasm. Endoplasmic reticulum membrane; Multi-pass membrane protein.	FUNCTION: Component of serine palmitoyltransferase (SPT), which catalyzes the committed step in the synthesis of sphingolipids, the condensation of serine with palmitoyl CoA to form the long chain base 3-ketosphinganine. {ECO:0000269|PubMed:11781309, ECO:0000269|PubMed:8058731}.
YMR300C	-0.5	-1	0.00277778	893	0.75	-14666.6	1.75175e-07	2.62278e-06	0.0667899		metabolic		P04046	ADE4	Amidophosphoribosyltransferase (ATase) (EC 2.4.2.14) (Glutamine phosphoribosylpyrophosphate amidotransferase)	510	56719	P04046;	NaN	NaN
YMR313C	-0.5	-1	0.00277778	897	0.745599	-9.49274e+08	2.64383e-12	3.13968e-07	8.42071e-06		metabolic		P40308	TGL3	Triacylglycerol lipase 3 (EC 3.1.1.3) (Lipase 3)	642	73613	P40308;	SUBCELLULAR LOCATION: Lipid droplet {ECO:0000269|PubMed:10515935, ECO:0000269|PubMed:12682047, ECO:0000269|PubMed:21820081, ECO:0000269|PubMed:23673660, ECO:0000269|PubMed:24868093}. Note=Partially retained in the endoplasmic reticulum in cells lacking triacylglycerols. {ECO:0000269|PubMed:23673660}.	FUNCTION: Lipid particle-localized triacylglycerol (TAG) lipase. The lipid droplet/particle is a lipid storage compartment which serves as a depot of energy and building blocks for membrane lipid biosynthesis. Involved in the mobilization of the non-polar storage lipids triacylglycerols (TAGs) from lipid particles by hydrolysis of TAGs, releasing and supplying specific fatty acids to the appropri…
YMR319C	2	1	0.00277778	899	3.53954	24844.9	4.78554e-08	1.28267e-07	0.373091		metabolic		P40988	FET4	Low-affinity Fe(2+) transport protein (Low-affinity Fe(II) transport protein)	552	62792	P40988;	SUBCELLULAR LOCATION: Membrane; Multi-pass membrane protein.	FUNCTION: Required for Fe(2+) ion low affinity uptake.
YNL037C	-3	-1	0.00277778	906	0.708514	-2361.01	8.65764e-07	2.04845e-06	0.422644		metabolic	Mitochondrial isocitrate dehydrogenase complex (NAD+)	P28834	IDH1	Isocitrate dehydrogenase [NAD] subunit 1, mitochondrial (EC 1.1.1.41) (Isocitric dehydrogenase) (NAD(+)-specific ICDH)	360	39324	P28834;	SUBCELLULAR LOCATION: Mitochondrion.	FUNCTION: Performs an essential role in the oxidative function of the citric acid cycle. Also binds RNA; specifically to the 5'-untranslated leaders of mitochondrial mRNAs.
YNL038W	-0.5	-1	0.00277778	907	0.745599	-2.29895e+07	1.09168e-10	3.25455e-10	0.335434		metabolic	Glycosylphosphatidylinositol-N-acetylglucosaminyltransferase complex	P53961	GPI15	Phosphatidylinositol N-acetylglucosaminyltransferase subunit GPI15 (GPI-GlcNAc transferase complex subunit GPI5) (GPI-GnT subunit GPI5) (EC 2.4.1.198) (PIGH homolog)	229	26817	P53961;	SUBCELLULAR LOCATION: Membrane {ECO:0000305}; Multi-pass membrane protein {ECO:0000305}.	FUNCTION: Part of the complex catalyzing the transfer of N-acetylglucosamine from UDP-N-acetylglucosamine to phosphatidylinositol, the first step of GPI biosynthesis. {ECO:0000269|PubMed:11746600}.
YNL048W	-0.5	-1	0.00277778	909	0.774037	-798360	3.67463e-09	3.55128e-07	0.0103473		metabolic		P53954	ALG11	GDP-Man:Man(3)GlcNAc(2)-PP-Dol alpha-1,2-mannosyltransferase (EC 2.4.1.131) (Alpha-1,2-mannosyltransferase ALG11) (Asparagine-linked glycosylation protein 11) (Glycolipid 2-alpha-mannosyltransferase)	548	63143	P53954;	SUBCELLULAR LOCATION: Endoplasmic reticulum membrane {ECO:0000269|PubMed:11278778}; Single-pass type II membrane protein {ECO:0000269|PubMed:11278778}.	FUNCTION: Required for N-linked oligosaccharide assembly. Has a role in the last step of the synthesis of the Man(5)GlcNAc(2)-PP-dolichol core oligosaccharide on the cytoplasmic face of the endoplasmic reticulum. {ECO:0000269|PubMed:11278778, ECO:0000269|PubMed:16878994, ECO:0000269|PubMed:19929855}.
YNL071W	-2	-1	0.00277778	912	0.788621	-396.083	8.09332e-06	2.62278e-06	3.08578		metabolic	Mitochondrial pyruvate dehydrogenase complex	P12695	LAT1	Dihydrolipoyllysine-residue acetyltransferase component of pyruvate dehydrogenase complex, mitochondrial (EC 2.3.1.12) (Dihydrolipoamide acetyltransferase component of pyruvate dehydrogenase complex) (Pyruvate dehydrogenase complex component E2) (PDC-E2) (PDCE2)	482	51818	P12695;	SUBCELLULAR LOCATION: Mitochondrion matrix {ECO:0000269|PubMed:14562095}.	FUNCTION: The pyruvate dehydrogenase complex catalyzes the overall conversion of pyruvate to acetyl-CoA and CO(2). {ECO:0000269|PubMed:7030741}.
YNL104C	-0.5	-0.942857	0.0166667	916	0.971353	-30969.8	6.29519e-07	2.93866e-06	0.214219	YOR108W	metabolic		P06208	LEU4	2-isopropylmalate synthase (EC 2.3.3.13) (Alpha-IPM synthase) (Alpha-isopropylmalate synthase)	619	68409	P06208;	SUBCELLULAR LOCATION: [Isoform Cytoplasmic]: Cytoplasm.; SUBCELLULAR LOCATION: [Isoform Mitochondrial]: Mitochondrion.	FUNCTION: Catalyzes the condensation of the acetyl group of acetyl-CoA with 3-methyl-2-oxobutanoate (2-oxoisovalerate) to form 3-carboxy-3-hydroxy-4-methylpentanoate (2-isopropylmalate).
YNL169C	-2.5	-1	0.00277778	923	0.749996	-3885.91	6.6115e-07	1.80915e-07	3.65449		metabolic		P39006	PSD1	Phosphatidylserine decarboxylase proenzyme 1, mitochondrial (EC 4.1.1.65) [Cleaved into: Phosphatidylserine decarboxylase 1 beta chain; Phosphatidylserine decarboxylase 1 alpha chain]	500	56595	P39006;	SUBCELLULAR LOCATION: [Phosphatidylserine decarboxylase 1 beta chain]: Mitochondrion inner membrane {ECO:0000255|HAMAP-Rule:MF_03208, ECO:0000269|PubMed:14576278, ECO:0000269|PubMed:22984266, ECO:0000269|PubMed:23124206, ECO:0000269|PubMed:3005242}; Single-pass membrane protein {ECO:0000255|HAMAP-Rule:MF_03208, ECO:0000305|PubMed:22984266}; Intermembrane side {ECO:0000255|HAMAP-Rule:MF_03208, ECO…	FUNCTION: Catalyzes the formation of phosphatidylethanolamine (PtdEtn) from phosphatidylserine (PtdSer). Plays a central role in phospholipid metabolism and in the interorganelle trafficking of phosphatidylserine (PubMed:8227017, PubMed:8407984, PubMed:17976194, PubMed:23124206, PubMed:25829489). Phosphatidylethanolamine formed in the mitochondria is exported to other membranes to fullfill their …
YNL219C	-0.5	-1	0.00277778	927	0.774037	-798360	3.67463e-09	3.73316e-07	0.00984322		metabolic		P53868	ALG9	Alpha-1,2-mannosyltransferase ALG9 (EC 2.4.1.259) (EC 2.4.1.261) (Asparagine-linked glycosylation protein 9) (Dol-P-Man:Man(6)GlcNAc(2)-PP-Dol alpha-1,2-mannosyltransferase) (Dol-P-Man:Man(8)GlcNAc(2)-PP-Dol alpha-1,2-mannosyltransferase)	555	63777	P53868;	SUBCELLULAR LOCATION: Endoplasmic reticulum membrane {ECO:0000250}; Multi-pass membrane protein {ECO:0000250}.	FUNCTION: Catalyzes the transfer of mannose from Dol-P-Man to lipid-linked oligosaccharides. {ECO:0000269|PubMed:15987956}.
YNL220W	-0.5	-1	0.00277778	928	0.75	-4468.23	5.74998e-07	6.84412e-06	0.0840135		metabolic		P80210	ADE12	Adenylosuccinate synthetase (AMPSase) (AS-synthetase) (AdSS) (EC 6.3.4.4) (IMP--aspartate ligase)	433	48279	P80210;	SUBCELLULAR LOCATION: Cytoplasm {ECO:0000255|HAMAP-Rule:MF_03125, ECO:0000269|PubMed:14562095}.	FUNCTION: Plays an important role in the de novo pathway and in the salvage pathway of purine nucleotide biosynthesis. Catalyzes the first committed step in the biosynthesis of AMP from IMP. {ECO:0000269|PubMed:10417315, ECO:0000269|PubMed:9668204}.
YNL241C	-0.5	-1	0.00277778	930	0.786363	-8692.54	3.63549e-07	3.26412e-06	0.111377		metabolic		P11412	ZWF1	Glucose-6-phosphate 1-dehydrogenase (G6PD) (EC 1.1.1.49)	505	57522	P11412;	NaN	FUNCTION: Catalyzes the rate-limiting step of the oxidative pentose-phosphate pathway, which represents a route for the dissimilation of carbohydrates besides glycolysis. The main function of this enzyme is to provide reducing power (NADPH) and pentose phosphates for fatty acid and nucleic acid synthesis (By similarity). {ECO:0000250}.
YNL247W	-0.5	-1	0.00277778	931	0.878848	-4685.78	1.34013e-06	3.83845e-06	0.349132		metabolic		P53852	CRS1	Cysteine--tRNA ligase (EC 6.1.1.16) (Cysteinyl-tRNA synthetase) (CysRS)	767	87530	P53852;	NaN	NaN
YNL256W	-0.5	-1	0.00277778	932	0.75	-23812.6	1.07893e-07	4.97754e-07	0.21676		metabolic		P53848	FOL1	Folic acid synthesis protein FOL1 [Includes: Dihydroneopterin aldolase (DHNA) (EC 4.1.2.25) (7,8-dihydroneopterin aldolase) (FASA) (FASB); 6-hydroxymethyl-7,8-dihydropterin pyrophosphokinase (HPPK) (EC 2.7.6.3) (2-amino-4-hydroxy-6-hydroxymethyldihydropteridine pyrophosphokinase) (7,8-dihydro-6-hydroxymethylpterin-pyrophosphokinase) (PPPK) (FASC); Dihydropteroate synthase (DHPS) (EC 2.5.1.15) (Di…	824	93120	P53848;	SUBCELLULAR LOCATION: Mitochondrion membrane {ECO:0000269|PubMed:14576278, ECO:0000269|PubMed:15169867}.	FUNCTION: Catalyzes three sequential steps of tetrahydrofolate biosynthesis. {ECO:0000269|PubMed:15169867}.
YNL268W	0	0.401189	0.4	934	1	1.44196e+17	1.61264e-06	6.70054e-07	2.40674		metabolic		P32487	LYP1	Lysine-specific permease	611	68090	P32487;	SUBCELLULAR LOCATION: Membrane; Multi-pass membrane protein.	FUNCTION: High-affinity permease for lysine. {ECO:0000269|PubMed:10654085}.
YNL270C	-1	-1	0.00277778	935	0.869431	-3805.04	1.40208e-06	1.19652e-09	1171.79	YEL063C	metabolic		P38971	ALP1	Basic amino-acid permease	573	64014	P38971;	SUBCELLULAR LOCATION: Membrane; Multi-pass membrane protein.	FUNCTION: High-affinity permease for basic amino acids. {ECO:0000269|PubMed:10654085}.
YNL275W	-0.5	-1	0.00277778	937	0.75	-365932	7.02105e-09	6.8154e-08	0.103017		metabolic		P53838	BOR1	Boron transporter 1	576	65028	P53838;	SUBCELLULAR LOCATION: Cell membrane; Multi-pass membrane protein. Vacuole membrane; Multi-pass membrane protein.	FUNCTION: Functions in boric acid/borate export across the plasma membrane, and thereby protects yeast cells from boron toxicity. Involved in the trafficking of proteins to the vacuole. {ECO:0000269|PubMed:11401825, ECO:0000269|PubMed:16565073, ECO:0000269|PubMed:16923078, ECO:0000269|PubMed:17166224, ECO:0000269|PubMed:17459946}.
YNL280C	-0.5	-1	0.00277778	939	0.75	-464113	5.53578e-09	6.4038e-07	0.00864453		metabolic		P32462	ERG24	Delta(14)-sterol reductase (EC 1.3.1.70) (C-14 sterol reductase) (Sterol C14-reductase)	438	50615	P32462;	SUBCELLULAR LOCATION: Membrane; Multi-pass membrane protein.	FUNCTION: Reduces the C14=C15 double bond of 4,4-dimethyl-cholesta-8,14,24-trienol to produce 4,4-dimethyl-cholesta-8,24-dienol.
YNR001C	-3.5	-1	0.00277778	949	0.780368	-4650.05	6.58522e-07	1.85701e-06	0.354615	YCR005C	metabolic		P00890	CIT1	Citrate synthase, mitochondrial (EC 2.3.3.1)	479	53360	P00890;	SUBCELLULAR LOCATION: Mitochondrion matrix {ECO:0000269|PubMed:11502169}.	FUNCTION: Specific citrate synthase with catalytic activity only with acetyl-CoA. {ECO:0000269|PubMed:17570335, ECO:0000269|PubMed:28076776}.
YNR016C	-0.5	-1	0.00277778	953	0.749999	-245.854	1.04501e-05	9.13188e-06	1.14436	YMR207C	metabolic		Q00955	ACC1	Acetyl-CoA carboxylase (ACC) (EC 6.4.1.2) (Fatty acid synthetase 3) (mRNA transport-defective protein 7) [Includes: Biotin carboxylase (EC 6.3.4.14)]	2233	250353	Q00955;	SUBCELLULAR LOCATION: Cytoplasm. Endoplasmic reticulum membrane; Peripheral membrane protein; Cytoplasmic side.	FUNCTION: Carries out three functions: biotin carboxyl carrier protein, biotin carboxylase and carboxyltransferase. Involved in the synthesis of very-long-chain fatty acid synthesis which is required to maintain a functional nuclear envelope. Required for acylation and vacuolar membrane association of VAC8 which is necessary to maintain a normal morphology of the vacuole. {ECO:0000269|PubMed:1075…
YNR030W	-0.5	-1	0.00277778	956	0.774037	-1.59672e+06	1.83731e-09	5.57102e-07	0.00329799		metabolic		P53730	ALG12	Dol-P-Man:Man(7)GlcNAc(2)-PP-Dol alpha-1,6-mannosyltransferase (EC 2.4.1.260) (Asparagine-linked glycosylation protein 12) (Dolichyl-P-Man:Man(7)GlcNAc(2)-PP-dolichyl-alpha-1,6-mannosyltransferase) (Extracellular mutant protein 39) (Mannosyltransferase ALG12)	551	62672	P53730;	SUBCELLULAR LOCATION: Endoplasmic reticulum membrane {ECO:0000269|PubMed:14562095}; Multi-pass membrane protein {ECO:0000269|PubMed:14562095}.	FUNCTION: Adds the eighth mannose residue in an alpha-1,6 linkage onto the dolichol-PP-oligosaccharide precursor (dolichol-PP-Man(7)GlcNAc(2)) required for protein glycosylation. {ECO:0000269|PubMed:10336995, ECO:0000269|PubMed:15987956}.
YNR043W	-0.5	-1	0.00277778	959	0.75	-6574.93	3.90761e-07	3.67572e-06	0.106309		metabolic		P32377	MVD1	Diphosphomevalonate decarboxylase (EC 4.1.1.33) (Ergosterol biosynthesis protein 19) (Mevalonate pyrophosphate decarboxylase) (Mevalonate-5-diphosphate decarboxylase) (MDD) (MDDase)	396	44116	P32377;	NaN	NaN
YNR050C	-0.5	-1	0.00277778	960	0.804448	-4297.07	8.16958e-07	1.06634e-05	0.0766131		metabolic		P38999	LYS9	Saccharopine dehydrogenase [NADP(+), L-glutamate-forming] (EC 1.5.1.10) (Saccharopine reductase)	446	48918	P38999;	NaN	NaN
YOL097C	-0.5	-1	0.00277778	986	0.970287	-28358.6	9.32009e-07	2.86209e-06	0.32564		metabolic		Q12109	WRS1	Tryptophan--tRNA ligase, cytoplasmic (EC 6.1.1.2) (Tryptophanyl-tRNA synthetase) (TrpRS)	432	49350	Q12109;	SUBCELLULAR LOCATION: Cytoplasm.	NaN
YOL103W	-0.5	-1	0.00277778	987	0.74999	-54996.3	4.67138e-08	6.53781e-08	0.714517	YDR497C	metabolic		P30606	ITR2	Myo-inositol transporter 2	609	66710	P30606;	SUBCELLULAR LOCATION: Cell membrane {ECO:0000269|PubMed:16233524}; Multi-pass membrane protein {ECO:0000269|PubMed:16233524}.	FUNCTION: Minor transporter for myo-inositol. {ECO:0000269|PubMed:2040626}.
YOL122C	-0.5	-1	0.00277778	988	0.75	-391764	6.5581e-09	1.52198e-08	0.430893		metabolic		P38925	SMF1	Manganese transporter SMF1	575	63264	P38925;	SUBCELLULAR LOCATION: Cell membrane {ECO:0000269|PubMed:11027260}; Multi-pass membrane protein {ECO:0000269|PubMed:11027260}. Note=Targeted to the vacuolar lumen in presence of excess manganese, where it is degraded.	FUNCTION: High-affinity manganese transporter involved in manganese uptake from the extracellular environment. Contributes also to cellular accumulation of other divalent metal ions such as cadmium, cobalt, copper, iron and nickel. {ECO:0000269|PubMed:10930410, ECO:0000269|PubMed:11027260}.
YOL126C	-0.5	-1	0.00277778	989	0.541948	-214961	4.63814e-09	1.15824e-06	0.00400448		metabolic		P22133	MDH2	Malate dehydrogenase, cytoplasmic (EC 1.1.1.37)	377	40731	P22133;	SUBCELLULAR LOCATION: Cytoplasm.	FUNCTION: The isoenzyme MDH2 may function primarily in the glyoxylate cycle.
YOR002W	-0.5	-1	0.00277778	999	0.774037	-1.59672e+06	1.83731e-09	8.27038e-08	0.0222156		metabolic		Q12001	ALG6	Dolichyl pyrophosphate Man9GlcNAc2 alpha-1,3-glucosyltransferase (EC 2.4.1.267) (Asparagine-linked glycosylation protein 6) (Dol-P-Glc:Man(9)GlcNAc(2)-PP-Dol alpha-1,3-glucosyltransferase) (Dolichyl-P-Glc:Man9GlcNAc2-PP-dolichyl glucosyltransferase)	544	62783	Q12001;	SUBCELLULAR LOCATION: Endoplasmic reticulum membrane; Multi-pass membrane protein.	FUNCTION: Adds the first glucose residue to the lipid-linked oligosaccharide precursor for N-linked glycosylation. Transfers glucose from dolichyl phosphate glucose (Dol-P-Glc) onto the lipid-linked oligosaccharide Man(9)GlcNAc(2)-PP-Dol. {ECO:0000269|PubMed:8877369}.
YOR065W	-2	-1	0.00277778	1004	0.801441	-861.521	4.03187e-06	3.14925e-06	1.28026		metabolic	Mitochondrial respiratory chain complex III	P07143	CYT1	Cytochrome c1, heme protein, mitochondrial (EC 7.1.1.8) (Complex III subunit 4) (Complex III subunit IV) (Cytochrome b-c1 complex subunit 4) (Ubiquinol-cytochrome c oxidoreductase cytochrome c1 subunit) (Cytochrome c-1)	309	34055	P07143;	SUBCELLULAR LOCATION: Mitochondrion inner membrane {ECO:0000269|PubMed:18390544, ECO:0000269|PubMed:30598554}; Single-pass membrane protein {ECO:0000269|PubMed:18390544, ECO:0000269|PubMed:30598554}.	FUNCTION: Component of the ubiquinol-cytochrome c oxidoreductase, a multisubunit transmembrane complex that is part of the mitochondrial electron transport chain which drives oxidative phosphorylation. The respiratory chain contains 3 multisubunit complexes succinate dehydrogenase (complex II, CII), ubiquinol-cytochrome c oxidoreductase (cytochrome b-c1 complex, complex III, CIII) and cytochrome …
YOR067C	-0.5	-1	0.00277778	1005	0.774037	-1.59672e+06	1.83731e-09	1.5507e-08	0.118483		metabolic		P40351	ALG8	Dolichyl pyrophosphate Glc1Man9GlcNAc2 alpha-1,3-glucosyltransferase (EC 2.4.1.265) (Asparagine-linked glycosylation protein 8) (Dolichyl-P-Glc:Glc1Man9GlcNAc2-PP-dolichyl alpha-1,3-glucosyltransferase) (Dolichyl-P-Glc:Glc1Man9GlcNAc2-PP-dolichyl glucosyltransferase)	577	67385	P40351;	SUBCELLULAR LOCATION: Endoplasmic reticulum membrane; Multi-pass membrane protein.	FUNCTION: Adds the second glucose residue to the lipid-linked oligosaccharide precursor for N-linked glycosylation. Transfers glucose from dolichyl phosphate glucose (Dol-P-Glc) onto the lipid-linked oligosaccharide Glc(1)Man(9)GlcNAc(2)-PP-Dol. {ECO:0000269|PubMed:3536907}.
YOR074C	-0.5	-1	0.00277778	1007	0.75	-64266.2	3.99779e-08	2.63235e-07	0.151871		metabolic		P06785	CDC21	Thymidylate synthase (TS) (TSase) (EC 2.1.1.45) (Cell division cycle protein 21) (Constitutive RNR3 transcription protein 9)	304	35047	P06785;	SUBCELLULAR LOCATION: Nucleus {ECO:0000269|PubMed:8132557}. Note=Localizes to the nuclear periphery.	FUNCTION: Thymidylate synthase required for de novo biosynthesis of pyrimidine deoxyribonucleotides. Required for both nuclear and mitochondrial DNA synthesis. {ECO:0000269|PubMed:17248617, ECO:0000269|PubMed:334734, ECO:0000269|PubMed:4580573, ECO:0000269|PubMed:6287238, ECO:0000269|PubMed:7028756}.
YOR095C	-0.5	-1	0.00277778	1009	0.767413	-41460.1	6.82762e-08	1.3784e-06	0.0495331		metabolic		Q12189	RKI1	Ribose-5-phosphate isomerase (EC 5.3.1.6) (D-ribose-5-phosphate ketol-isomerase) (Phosphoriboisomerase)	258	28258	Q12189;	NaN	NaN
YOR099W	-0.5	-1	0.00277778	1010	0.749745	-8334.11	3.07859e-07	9.76364e-07	0.315311		Secretory		P27810	KTR1	Alpha-1,2 mannosyltransferase KTR1 (EC 2.4.1.-)	393	46022	P27810;	SUBCELLULAR LOCATION: Golgi apparatus membrane; Single-pass type II membrane protein.	FUNCTION: Mannosyltransferase that transfers a mannose residue from GDP-mannose to a range of acceptors in vitro, forming an alpha-(1->2)-D-mannosyl-D-mannose linkage.
YOR128C	-0.5	-1	0.00277778	1017	0.75	-2905.66	8.84214e-07	1.54112e-06	0.573746		metabolic		P21264	ADE2	Phosphoribosylaminoimidazole carboxylase (EC 4.1.1.21) (AIR carboxylase) (AIRC)	571	62339	P21264;	NaN	NaN
YOR136W	-3	-1	0.00277778	1019	0.708514	-2361.01	8.65764e-07	5.07326e-06	0.170652		metabolic	Mitochondrial isocitrate dehydrogenase complex (NAD+)	P28241	IDH2	Isocitrate dehydrogenase [NAD] subunit 2, mitochondrial (EC 1.1.1.41) (Isocitric dehydrogenase) (NAD(+)-specific ICDH)	369	39739	P28241;	SUBCELLULAR LOCATION: Mitochondrion matrix {ECO:0000269|PubMed:11502169}.	FUNCTION: Performs an essential role in the oxidative function of the citric acid cycle. Also binds RNA; specifically to the 5'-untranslated leaders of mitochondrial mRNAs.
YOR143C	-0.5	-1	0.00277778	1021	0.75	-1.04054e+07	2.46914e-10	2.9961e-07	0.000824117		metabolic		P35202	THI80	Thiamine pyrophosphokinase (TPK) (Thiamine kinase) (EC 2.7.6.2)	319	36616	P35202;	NaN	FUNCTION: Essential protein, it is the only enzyme in yeast capable of synthesizing thiamine pyrophosphate (TPP).
YOR149C	-0.5	-1	0.00277778	1022	0.745599	-2.29895e+07	1.09168e-10	1.4454e-08	0.00755281		metabolic		Q04174	SMP3	GPI mannosyltransferase 4 (EC 2.4.1.-) (GPI mannosyltransferase IV) (GPI-MT-IV)	516	59883	Q04174;	SUBCELLULAR LOCATION: Endoplasmic reticulum membrane {ECO:0000305}; Multi-pass membrane protein {ECO:0000305}.	FUNCTION: Alpha-1,2-mannosyltransferase involved in glycosylphosphatidylinositol-anchor biosynthesis. Transfers a fourth mannose to trimannosyl-GPIs during GPI precursor assembly. The presence of a fourth mannose in GPI is essential in fungi. Involved in plasmid maintenance with SMP2. {ECO:0000269|PubMed:11356840}.
YOR168W	-0.5	-1	0.00277778	1026	0.841603	-3933.78	1.1568e-06	5.303e-06	0.218141		metabolic		P13188	GLN4	Glutamine--tRNA ligase (EC 6.1.1.18) (Glutaminyl-tRNA synthetase) (GlnRS)	809	93133	P13188;	NaN	NaN
YOR175C	-4	-1	0.00277778	1028	0.749995	-17880	1.43689e-07	7.16957e-07	0.200415		metabolic		Q08548	ALE1	Lysophospholipid acyltransferase (LPLAT) (EC 2.3.1.23) (EC 2.3.1.51) (EC 2.3.1.n6) (EC 2.3.1.n7) (1-acyl-sn-glycerol-3-phosphate acyltransferase) (AGPAT) (Lysophosphatidic acid acyltransferase) (LPAAT) (Lysophosphatidylcholine acyltransferase) (LPCAT) (Lysophosphatidylethanolamine acyltransferase) (LPEAT) (Lysophosphatidylserine acyltransferase) (LPSAT) (Sphingolipid compensation protein 4)	619	72228	Q08548;	SUBCELLULAR LOCATION: Endoplasmic reticulum membrane {ECO:0000269|PubMed:14562095, ECO:0000269|PubMed:17890783}; Multi-pass membrane protein.	FUNCTION: Broad specificity membrane-bound O-acyltransferase that mediates the incorporation of unsaturated acyl chains into the sn-2 position of various lysophospholipids. Preferentially acylates lysophosphocholine (LPC), but also lysophosphoethanolamine (LPE), lysophosphatidylglycerol (LPG), lysophosphatidic acid (LPA), lysophosphoethanolamine (LPE), lysophosphoinositol (LPI), and lysophosphose…
YOR176W	4	1	0.00277778	1029	3.58582	73.5069	1.60932e-05	2.51749e-06	6.39258		metabolic		P16622	HEM15	Ferrochelatase, mitochondrial (EC 4.99.1.1) (Heme synthase) (Protoheme ferro-lyase)	393	44596	P16622;	SUBCELLULAR LOCATION: Mitochondrion inner membrane; Peripheral membrane protein; Matrix side. Note=It is bound to the mitochondrial inner membrane in eukaryotic cells with its active site on the matrix side of the membrane.	FUNCTION: Catalyzes the ferrous insertion into protoporphyrin IX.
YOR184W	-0.5	-1	0.00277778	1031	0.913575	-31770	2.74622e-07	3.64701e-06	0.0753007		metabolic		P33330	SER1	Phosphoserine aminotransferase (PSAT) (EC 2.6.1.52) (Phosphohydroxythreonine aminotransferase)	395	43416	P33330;	NaN	FUNCTION: Catalyzes the reversible conversion of 3-phosphohydroxypyruvate to phosphoserine and of 3-hydroxy-2-oxo-4-phosphonooxybutanoate to phosphohydroxythreonine. {ECO:0000250|UniProtKB:P10658}.
YOR192C	-0.5	-1	0.00277778	1033	0.75	-3.93377e+08	6.5312e-12	2.35476e-08	0.000277362		metabolic		Q08579	THI72	Thiamine transporter THI72	599	67186	Q08579;	SUBCELLULAR LOCATION: Membrane; Multi-pass membrane protein.	FUNCTION: Low affinity thiamine transporter responsible for intake of thiamine. It is possible that the primary function is the uptake of closely related compounds and that thiamine transport is a secondary activity of these proteins. {ECO:0000269|PubMed:9235906}.
YOR222W	-0.5	-1	0.00277778	1038	0.79321	-3827.76	8.63559e-07	5.44658e-07	1.58551	YPL134C	metabolic		Q99297	ODC2	Mitochondrial 2-oxodicarboxylate carrier 2	307	34007	Q99297;	SUBCELLULAR LOCATION: Mitochondrion inner membrane; Multi-pass membrane protein.	FUNCTION: Transports C5-C7 oxodicarboxylates across the inner membranes of mitochondria. Can transport 2-oxoadipate, 2-oxoglutarate, adipate, glutarate, 2-oxopimelate, oxaloacetate, citrate and malate. The main physiological role is probably to supply 2-oxoadipate and 2-oxoglutarate from the mitochondrial matrix to the cytosol where they are used in the biosynthesis of lysine and glutamate, respe…
YOR236W	-0.5	-1	0.00277778	1040	0.75	-4022.69	6.38684e-07	3.4077e-07	1.87424		metabolic		P07807	DFR1	Dihydrofolate reductase (EC 1.5.1.3)	211	24261	P07807;	NaN	FUNCTION: Key enzyme in folate metabolism. Catalyzes an essential reaction for de novo glycine and purine synthesis, and for DNA precursor synthesis (By similarity). {ECO:0000250}.
YOR245C	-0.5	-1	0.00277778	1042	0.749998	-6904.27	3.72118e-07	6.85369e-08	5.42945		metabolic		Q08650	DGA1	Diacylglycerol O-acyltransferase 1 (DGAT) (EC 2.3.1.20) (Acyl-CoA-dependent diacylglycerol O-acyltransferase) (Acyl-CoA:monoacylglycerol acyltransferase) (MGAT) (EC 2.3.1.22) (Triacylglycerol synthase) (TAG synthase)	418	47711	Q08650;	SUBCELLULAR LOCATION: Lipid droplet {ECO:0000269|PubMed:14562095, ECO:0000269|PubMed:21820081, ECO:0000269|PubMed:24868093}. Endoplasmic reticulum membrane {ECO:0000269|PubMed:14562095, ECO:0000269|PubMed:20225889, ECO:0000269|PubMed:21321129, ECO:0000269|PubMed:32349126}; Multi-pass membrane protein {ECO:0000255}. Note=Localizes to sites of lipid droplet biogenesis in the endoplasmic reticulum. …	FUNCTION: Catalyzes the terminal and only committed step in triacylglycerol (TAG) synthesis by using diacylglycerol (DAG) and fatty acyl-CoA as substrates. Required for storage lipid synthesis. Major DAG esterifying enzyme in stationary phase when TAG production is particularly active. Involved in lipid particle synthesis from the endoplasmic reticulum, promoting localized TAG production at discr…
YOR278W	2	1	0.00277778	1046	3.58582	900047	1.31434e-09	1.57941e-07	0.00832168		metabolic		P06174	HEM4	Uroporphyrinogen-III synthase (UROIIIS) (UROS) (EC 4.2.1.75) (Hydroxymethylbilane hydrolyase [cyclizing]) (Uroporphyrinogen-III cosynthase)	275	30912	P06174;	NaN	FUNCTION: Catalyzes cyclization of the linear tetrapyrrole, hydroxymethylbilane, to the macrocyclic uroporphyrinogen III. {ECO:0000250}.
YOR283W	-0.5	-1	0.00277778	1047	0.839791	-65.4377	6.86734e-05	1.52198e-06	45.1211		metabolic		Q12040	YOR283W	Broad-specificity phosphatase YOR283W (EC 3.1.3.-)	230	26177	Q12040;	SUBCELLULAR LOCATION: Cytoplasm {ECO:0000269|PubMed:14562095}. Nucleus {ECO:0000269|PubMed:14562095}.	FUNCTION: Metal-independent phosphatase active against a broad range of phosphorylated substrates including nucleoside tri- and diphosphates, phosphorylated organic acids, and amino acids. Shows no activity against phytic acid, phosphorylated carbohydrates, and nucleoside monophosphates. {ECO:0000269|PubMed:19753119, ECO:0000269|PubMed:20427268}.
YOR306C	-0.5	-1	0.00277778	1051	0.75	-472053	5.44267e-09	1.43583e-08	0.379061		metabolic		Q08777	MCH5	Riboflavin transporter MCH5	521	57582	Q08777;	SUBCELLULAR LOCATION: Cell membrane {ECO:0000305}; Multi-pass membrane protein {ECO:0000305}.	FUNCTION: Riboflavin transporter involved in riboflavin (vitamin B2) uptake. Does not act in the transport of monocarboxylic acids across the plasma membrane. {ECO:0000269|PubMed:16204239}.
YOR321W	-0.5	-1	0.00277778	1055	0.749638	-33142.3	7.73709e-08	1.89529e-07	0.408226	YAL023C	Secretory	PMT5-PMT3 dolichyl-phosphate-mannose-protein mannosyltransferase complex	P47190	PMT3	Dolichyl-phosphate-mannose--protein mannosyltransferase 3 (EC 2.4.1.109)	753	86323	P47190;	SUBCELLULAR LOCATION: Endoplasmic reticulum membrane {ECO:0000250|UniProtKB:P33775}; Multi-pass membrane protein {ECO:0000255}.	FUNCTION: Protein O-mannosyltransferase involved in O-glycosylation which is essential for cell wall rigidity. Forms a heterodimeric complex with PMT5 and more rarely with PMT1 to transfer mannose from Dol-P-mannose to Ser or Thr residues on proteins. Seems to have redundant activity to PMT2. {ECO:0000269|PubMed:9184828}.
YOR323C	-0.5	-1	0.00277778	1056	0.905305	-13746.4	5.95385e-07	2.38348e-06	0.249797		metabolic		P54885	PRO2	Gamma-glutamyl phosphate reductase (GPR) (EC 1.2.1.41) (Glutamate-5-semialdehyde dehydrogenase) (GSA dehydrogenase) (Glutamyl-gamma-semialdehyde dehydrogenase)	456	49740	P54885;	NaN	FUNCTION: Catalyzes the NADPH dependent reduction of L-gamma-glutamyl 5-phosphate into L-glutamate 5-semialdehyde and phosphate. The product spontaneously undergoes cyclization to form 1-pyrroline-5-carboxylate.
YOR335C	-0.5	-1	0.00277778	1059	0.961968	-8077.92	2.60477e-06	1.1142e-05	0.233779		metabolic		P40825	ALA1	Alanine--tRNA ligase, mitochondrial (EC 6.1.1.7) (Alanyl-tRNA synthetase) (AlaRS)	983	110059	P40825;	SUBCELLULAR LOCATION: [Isoform Cytoplasmic]: Cytoplasm.; SUBCELLULAR LOCATION: [Isoform Mitochondrial]: Mitochondrion.	FUNCTION: Catalyzes the attachment of alanine to tRNA(Ala) in a two-step reaction: alanine is first activated by ATP to form Ala-AMP and then transferred to the acceptor end of tRNA(Ala). Also edits incorrectly charged tRNA(Ala) via its editing domain. {ECO:0000255|HAMAP-Rule:MF_03133, ECO:0000269|PubMed:7761427}.
YOR348C	0	0.985611	0.00555556	1061	1.21702	2481.6	1.61264e-06	5.20727e-07	3.0969		metabolic		P15380	PUT4	Proline-specific permease	627	68788	P15380;	SUBCELLULAR LOCATION: Membrane; Multi-pass membrane protein.	FUNCTION: Required for high-affinity proline transport. May be responsible for proline recognition and probably also for proline translocation across the plasma membrane. Also functions as non-specific GABA permease. Can also transport alanine and glycine. {ECO:0000269|PubMed:10654085}.
YOR375C	-0.5	-1	0.00277778	1064	0.834245	-347.064	1.25435e-05	1.92784e-05	0.650648	YAL062W	metabolic		P07262	GDH1	NADP-specific glutamate dehydrogenase 1 (NADP-GDH 1) (EC 1.4.1.4) (NADP-dependent glutamate dehydrogenase 1)	454	49570	P07262;	NaN	NaN
YPL028W	-0.5	-1	0.00277778	1073	0.750003	-6645.8	3.86601e-07	7.70562e-06	0.0501713		metabolic		P41338	ERG10	Acetyl-CoA acetyltransferase (EC 2.3.1.9) (Acetoacetyl-CoA thiolase) (Ergosterol biosynthesis protein 10)	398	41729	P41338;	SUBCELLULAR LOCATION: Cytoplasm.	FUNCTION: Catalyzes the formation of acetoacetyl-CoA in the biosynthesis of mevalonate, an intermediate required for the biosynthesis of sterols and nonsterol isoprenoids.
YPL076W	-0.5	-1	0.00277778	1082	0.745599	-2.29895e+07	1.09168e-10	5.98262e-08	0.00182476		metabolic	Glycosylphosphatidylinositol-N-acetylglucosaminyltransferase complex	P46961	GPI2	Phosphatidylinositol N-acetylglucosaminyltransferase GPI2 subunit (GPI-GlcNAc transferase complex subunit GPI2) (GPI-GnT subunit GPI2) (EC 2.4.1.198)	280	32577	P46961;	SUBCELLULAR LOCATION: Membrane {ECO:0000305}; Multi-pass membrane protein {ECO:0000305}.	FUNCTION: Part of the complex catalyzing the transfer of N-acetylglucosamine from UDP-N-acetylglucosamine to phosphatidylinositol, the first step of GPI biosynthesis. {ECO:0000269|PubMed:7768896}.
YPL078C	2	1	0.00277778	1083	2.66861	15406.9	8.76224e-08	3.45556e-06	0.0253569		metabolic	Mitochondrial proton-transporting ATP synthase complex	P05626	ATP4	ATP synthase subunit 4, mitochondrial	244	26925	P05626;	SUBCELLULAR LOCATION: Mitochondrion. Mitochondrion inner membrane.	FUNCTION: Mitochondrial membrane ATP synthase (F(1)F(0) ATP synthase or Complex V) produces ATP from ADP in the presence of a proton gradient across the membrane which is generated by electron transport complexes of the respiratory chain. F-type ATPases consist of two structural domains, F(1) - containing the extramembraneous catalytic core, and F(0) - containing the membrane proton channel, link…
YPL087W	-3.5	-1	0.00277778	1084	0.745599	-2.29895e+07	1.09168e-10	3.22583e-08	0.0033842	YBR183W	metabolic		Q02896	YDC1	Alkaline ceramidase YDC1 (EC 3.5.1.-)	317	37231	Q02896;	SUBCELLULAR LOCATION: Endoplasmic reticulum membrane; Multi-pass membrane protein. Golgi apparatus membrane; Multi-pass membrane protein.	FUNCTION: Catalyzes the conversion of dihydroceramide and also phytoceramide to dihydrosphingosine or phytosphingosine. Prefers dihydroceramide. Very low reverse hydrolysis activity, catalyzing synthesis of dihydroceramide from fatty acid and dihydrosphingosine. Is not responsible for the breakdown of unsaturated ceramide. May play a role in heat stress response.
YPL091W	-4	-1	0.00277778	1086	0.629382	-2.17219e+09	6.69075e-13	1.99102e-06	3.36047e-07		metabolic		P41921	GLR1	Glutathione reductase (GR) (GRase) (EC 1.8.1.7)	483	53441	P41921;	SUBCELLULAR LOCATION: Cytoplasm {ECO:0000250}.	FUNCTION: Maintains high levels of reduced glutathione in the cytosol.
YPL096C-A	-0.5	-1	0.00277778	1088	0.745599	-2.29895e+07	1.09168e-10	0	Inf		metabolic	Glycosylphosphatidylinositol-N-acetylglucosaminyltransferase complex	P62651	ERI1	Phosphatidylinositol N-acetylglucosaminyltransferase ERI1 subunit (GPI-GlcNAc transferase complex subunit ERI1) (GPI-GnT subunit ERI1) (Endoplasmic reticulum-associated Ras inhibitor protein 1)	68	8039	P62651;	SUBCELLULAR LOCATION: Endoplasmic reticulum membrane {ECO:0000269|PubMed:12832483}; Multi-pass membrane protein {ECO:0000269|PubMed:12832483}.	FUNCTION: Probable component of the GPI-GlcNAc transferase (GPI-GnT) complex in the endoplasmic reticulum, a complex that catalyzes transfer of GlcNAc from UDP-GlcNAc to an acceptor phosphatidylinositol, the first step in the production of GPI-anchors for cell surface proteins. Ras may inhibit the enzyme activity of the GPI-GnT complex via the association between ERI1 and RAS2. {ECO:0000269|PubMe…
YPL117C	-0.5	-1	0.00277778	1093	0.75	-6189.52	4.15093e-07	3.4077e-06	0.12181		metabolic		P15496	IDI1	Isopentenyl-diphosphate Delta-isomerase (EC 5.3.3.2) (Isopentenyl pyrophosphate isomerase) (IPP isomerase)	288	33352	P15496;	SUBCELLULAR LOCATION: Cytoplasm.	FUNCTION: Catalyzes the 1,3-allylic rearrangement of the homoallylic substrate isopentenyl (IPP) to its highly electrophilic allylic isomer, dimethylallyl diphosphate (DMAPP).
YPL147W	-2.5	-1	0.00277778	1097	0.750065	-104240	2.46559e-08	2.61321e-08	0.943511		metabolic	Peroxisomal ABC transporter complex PXA1-PXA2	P41909	PXA1	Peroxisomal long-chain fatty acid import protein 2 (Peroxisomal ABC transporter 1)	870	100025	P41909;	SUBCELLULAR LOCATION: Peroxisome membrane; Multi-pass membrane protein.	FUNCTION: Involved in the import of activated long-chain fatty acids from the cytosol to the peroxisomal matrix. {ECO:0000269|PubMed:8670886}.
YPL160W	-0.5	-1	0.00277778	1099	0.973353	-20385.9	1.4214e-06	1.63876e-05	0.0867365		metabolic		P26637	CDC60	Leucine--tRNA ligase, cytoplasmic (EC 6.1.1.4) (Leucyl-tRNA synthetase) (LeuRS)	1090	124142	P26637;	SUBCELLULAR LOCATION: Cytoplasm.	NaN
YPL172C	-0.5	-1	0.00277778	1100	0.75	-1.02769e+07	2.5e-10	1.70385e-08	0.0146726		metabolic		P21592	COX10	Protoheme IX farnesyltransferase, mitochondrial (EC 2.5.1.-) (Heme O synthase)	462	52148	P21592;	SUBCELLULAR LOCATION: Mitochondrion membrane; Multi-pass membrane protein.	FUNCTION: Converts protoheme IX and farnesyl diphosphate to heme O. {ECO:0000269|PubMed:8118433}.
YPL175W	-0.5	-1	0.00277778	1101	0.745599	-2.29895e+07	1.09168e-10	1.34011e-07	0.000814624		metabolic	Glycosylphosphatidylinositol-N-acetylglucosaminyltransferase complex	P32363	SPT14	Phosphatidylinositol N-acetylglucosaminyltransferase GPI3 subunit (GPI-GlcNAc transferase complex subunit GPI3) (GPI-GnT subunit GPI3) (EC 2.4.1.198) (GlcNAc-PI synthesis protein)	452	51242	P32363;	SUBCELLULAR LOCATION: Endoplasmic reticulum membrane {ECO:0000305}; Single-pass membrane protein {ECO:0000305}.	FUNCTION: Catalytic subunit in the complex catalyzing the transfer of N-acetylglucosamine from UDP-N-acetylglucosamine to phosphatidylinositol, the first step of GPI biosynthesis. {ECO:0000269|PubMed:10970797, ECO:0000269|PubMed:7768896}.
YPL227C	-0.5	-1	0.00277778	1108	0.774037	-532240	5.51194e-09	1.11037e-06	0.00496404		metabolic		P40350	ALG5	Dolichyl-phosphate beta-glucosyltransferase (DolP-glucosyltransferase) (EC 2.4.1.117) (Asparagine-linked glycosylation protein 5)	334	38347	P40350;	SUBCELLULAR LOCATION: Endoplasmic reticulum membrane; Single-pass type II membrane protein. Note=Its interaction with the substrate UDP-glucose may occur at the cytoplasmic side of the ER, whereas the steps utilizing dolichyl beta-D-glucosyl phosphate take place in the lumen of the ER.	NaN
YPL231W	-0.5	-1	0.00277778	1109	0.749999	-316.968	8.10558e-06	1.29799e-05	0.624472		metabolic	Fatty-acyl-CoA synthase	P19097	FAS2	Fatty acid synthase subunit alpha (EC 2.3.1.86) [Includes: Acyl carrier; 3-oxoacyl-[acyl-carrier-protein] reductase (EC 1.1.1.100) (Beta-ketoacyl reductase); 3-oxoacyl-[acyl-carrier-protein] synthase (EC 2.3.1.41) (Beta-ketoacyl synthase)]	1887	206947	P19097;	NaN	FUNCTION: Fatty acid synthetase catalyzes the formation of long-chain fatty acids from acetyl-CoA, malonyl-CoA and NADPH. The alpha subunit contains domains for: acyl carrier protein, 3-oxoacyl-[acyl-carrier-protein] reductase, and 3-oxoacyl-[acyl-carrier-protein] synthase. This subunit coordinates the binding of the six beta subunits to the enzyme complex.
YPL252C	-0.5	-1	0.00277778	1112	0.75	-8.76963e+08	2.92969e-12	1.31139e-06	2.23403e-06		metabolic		Q12184	YAH1	Adrenodoxin homolog, mitochondrial (Mitochondrial ferredoxin)	172	18932	Q12184;	SUBCELLULAR LOCATION: Mitochondrion matrix {ECO:0000269|PubMed:10375636, ECO:0000269|PubMed:10655482}.	FUNCTION: Required for Fe-S cluster incorporation into mitochondrial and cytosolic apoproteins. May be part of a novel electron transport chain. {ECO:0000269|PubMed:10655482}.
YPL262W	-4	-1	0.00277778	1114	0.807906	-17415.3	2.07617e-07	1.723e-06	0.120498		metabolic		P08417	FUM1	Fumarate hydratase, mitochondrial (Fumarase) (EC 4.2.1.2)	488	53152	P08417;	SUBCELLULAR LOCATION: Mitochondrion matrix {ECO:0000269|PubMed:11502169, ECO:0000269|PubMed:11585823, ECO:0000269|PubMed:20231875, ECO:0000269|PubMed:3040736}. Cytoplasm {ECO:0000269|PubMed:11502169, ECO:0000269|PubMed:11585823, ECO:0000269|PubMed:20231875, ECO:0000269|PubMed:3040736}. Nucleus {ECO:0000269|PubMed:20231875}. Note=Mitochondrial, cytoplasmic and nuclear forms are derived from a sing…	FUNCTION: Catalyzes the reversible stereospecific interconversion of fumarate to L-malate (PubMed:3040736, PubMed:11585823, PubMed:1587456, PubMed:20231875). In mitochondrion, catalyzes the hydration of fumarate to L-malate in the tricarboxylic acid (TCA) cycle to facilitate a transition step in the production of energy in the form of NADH (PubMed:1587456, PubMed:20231875). In cytoplasm and nucle…
YPL271W	2	1	0.00277778	1117	2.66861	15406.9	8.76224e-08	1.51241e-06	0.0579357		metabolic	Mitochondrial proton-transporting ATP synthase complex	P21306	ATP15	ATP synthase subunit epsilon, mitochondrial (ATPase subunit epsilon)	62	6743	P21306;	SUBCELLULAR LOCATION: Mitochondrion. Mitochondrion inner membrane.	FUNCTION: Mitochondrial membrane ATP synthase (F(1)F(0) ATP synthase or Complex V) produces ATP from ADP in the presence of a proton gradient across the membrane which is generated by electron transport complexes of the respiratory chain. F-type ATPases consist of two structural domains, F(1) - containing the extramembraneous catalytic core, and F(0) - containing the membrane proton channel, link…
YPR021C	-0.5	-1	0.00277778	1128	0.729485	-8.52496e+06	2.61836e-10	2.34519e-08	0.0111648		metabolic		Q12482	AGC1	Mitochondrial aspartate-glutamate transporter AGC1 (Aspartate-glutamate carrier 1)	902	104304	Q12482;	SUBCELLULAR LOCATION: Mitochondrion inner membrane {ECO:0000269|PubMed:14576278, ECO:0000269|PubMed:14622413}; Multi-pass membrane protein {ECO:0000269|PubMed:14576278, ECO:0000269|PubMed:14622413}.	FUNCTION: Calcium-dependent mitochondrial aspartate and glutamate carrier. Transport of glutamate in mitochondria is required for mitochondrial transamination reactions and ornithine synthesis. Plays also a role in malate-aspartate NADH shuttle, which is critical for growth on acetate and fatty acids. {ECO:0000269|PubMed:14622413, ECO:0000269|PubMed:9178508}.
YPR033C	1	1	0.00277778	1130	1.11086	14219.1	5.90745e-07	4.18305e-06	0.141223		metabolic		P07263	HTS1	Histidine--tRNA ligase, mitochondrial (EC 6.1.1.21) (Histidyl-tRNA synthetase) (HisRS)	546	59953	P07263;	SUBCELLULAR LOCATION: [Isoform Cytoplasmic]: Cytoplasm.; SUBCELLULAR LOCATION: [Isoform Mitochondrial]: Mitochondrion.	FUNCTION: Catalyzes the aminoacylation of histidyl-tRNA in both the cytoplasm and the mitochondrion. {ECO:0000269|PubMed:1459448, ECO:0000269|PubMed:3521891}.
YPR035W	-4	-1	0.00277778	1131	0.802072	-429623	8.11786e-09	3.63169e-05	0.000223528		metabolic		P32288	GLN1	Glutamine synthetase (GS) (EC 6.3.1.2) (Glutamate--ammonia ligase)	370	41766	P32288;	SUBCELLULAR LOCATION: Cytoplasm {ECO:0000269|PubMed:14562095}.	NaN
YPR058W	2	1	0.00277778	1134	3.58582	23322.5	5.0722e-08	3.87674e-07	0.130837	YBR104W	metabolic		P32331	YMC1	Mitochondrial glycine transporter YMC1	307	33376	P32331;	SUBCELLULAR LOCATION: Mitochondrion inner membrane {ECO:0000269|PubMed:16823961, ECO:0000305|PubMed:10930523}; Multi-pass membrane protein {ECO:0000269|PubMed:16823961, ECO:0000305|PubMed:10930523}.	FUNCTION: Secondary mitochondrial glycine transporter required for the biosynthesis of heme at high glycine concentrations. Imports the precursor glycine into the mitochondrial matrix, where it is condensed with succinyl-CoA to produce 5-aminolevulinate (ALA), the first step of heme biosynthesis. {ECO:0000269|PubMed:26821380}.
YPR060C	-4.5	-1	0.00277778	1135	0.675787	-3570.99	4.99955e-07	2.77594e-06	0.180103		metabolic		P32178	ARO7	Chorismate mutase (CM) (EC 5.4.99.5)	256	29747	P32178;	SUBCELLULAR LOCATION: Cytoplasm {ECO:0000269|PubMed:12455686}.	FUNCTION: Catalyzes the Claisen rearrangement of chorismate to prephenate (PubMed:2646272, PubMed:2187528, PubMed:10894726, PubMed:31498992, PubMed:9642265, PubMed:10428795). Acts at the first branch point in the aromatic amino acid pathway where it steers biosynthesis towards phenylalanine and tyrosine, and away from tryptophan (Probable). {ECO:0000269|PubMed:10428795, ECO:0000269|PubMed:1089472…
YPR074C	-0.5	-1	0.00277778	1138	0.809668	-2347.56	1.55726e-06	1.4052e-05	0.110821	YBR117C	metabolic		P23254	TKL1	Transketolase 1 (TK 1) (EC 2.2.1.1)	680	73806	P23254;	NaN	FUNCTION: Catalyzes the transfer of a two-carbon ketol group from a ketose donor to an aldose acceptor, via a covalent intermediate with the cofactor thiamine pyrophosphate. {ECO:0000269|PubMed:8521838}.
YPR081C	-0.5	-1	0.00277778	1139	0.958408	-5953.84	3.23267e-06	2.36433e-07	13.6727	YBR121C	metabolic		Q06817	GRS2	Glycine--tRNA ligase 2 (EC 6.1.1.14) (Diadenosine tetraphosphate synthetase) (Ap4A synthetase) (EC 2.7.7.-) (Glycyl-tRNA synthetase 2) (GlyRS 2) (GlyRS2)	618	71018	Q06817;	SUBCELLULAR LOCATION: Cytoplasm {ECO:0000269|PubMed:14562095}.	FUNCTION: Catalyzes the ATP-dependent ligation of glycine to the 3'-end of its cognate tRNA, via the formation of an aminoacyl-adenylate intermediate (Gly-AMP) (PubMed:23816885). Also produces diadenosine tetraphosphate (Ap4A), a universal pleiotropic signaling molecule needed for cell regulation pathways, by direct condensation of 2 ATPs. Thereby, may play a special role in Ap4A homeostasis (By …
YPR113W	-0.5	-1	0.00277778	1140	0.74999	-730.357	3.51757e-06	7.37059e-07	4.77244		metabolic		P06197	PIS1	CDP-diacylglycerol--inositol 3-phosphatidyltransferase (EC 2.7.8.11) (Phosphatidylinositol synthase) (PI synthase) (PtdIns synthase)	220	24824	P06197;	SUBCELLULAR LOCATION: Microsome membrane; Multi-pass membrane protein. Endoplasmic reticulum membrane; Multi-pass membrane protein. Mitochondrion outer membrane {ECO:0000269|PubMed:16823961}; Multi-pass membrane protein {ECO:0000269|PubMed:16823961}.	NaN
YPR138C	-3.5	-1	0.00277778	1145	0.819604	-1.2444e+07	3.15284e-10	3.62786e-07	0.000869063	YGR121C	metabolic		P53390	MEP3	Ammonium transporter MEP3	489	53690	P53390;	SUBCELLULAR LOCATION: Membrane; Multi-pass membrane protein.	FUNCTION: Transporter for ammonium (both charged and uncharged NH3 and NH4) to use as a nitrogen source. The affinity of MEP2 is about twenty times higher than that of MEP1. MEP3 has the lowest affinity. {ECO:0000269|PubMed:11486013, ECO:0000269|PubMed:9234685}.
YPR145W	-0.5	-1	0.00277778	1148	0.893524	-1988.42	3.63329e-06	1.3066e-05	0.278071	YGR124W	metabolic		P49089	ASN1	Asparagine synthetase [glutamine-hydrolyzing] 1 (EC 6.3.5.4) (Glutamine-dependent asparagine synthetase 1)	572	64470	P49089;	NaN	NaN
YPR159W	-0.5	-1	0.00277778	1150	0.75	-48353	5.31348e-08	6.26022e-07	0.0848769	YGR143W	metabolic		P32486	KRE6	Beta-glucan synthesis-associated protein KRE6 (Killer toxin-resistance protein 6)	720	80123	P32486;	SUBCELLULAR LOCATION: Golgi apparatus membrane {ECO:0000269|PubMed:12237851}; Single-pass type II membrane protein {ECO:0000269|PubMed:12237851}.	FUNCTION: Involved in the synthesis of (1->6)- and (1->3)-beta-D-glucan polymers of the yeast cell wall in vivo. It is required for full activity of beta-glucan synthase in vitro. May be involved in the maturation and transport of cell wall proteins (CWP) to the cell wall. May act as a transglucosidase and contribute to the construction of a protein-bound glucan-structure that acts as an acceptor…
YPR183W	-0.5	-1	0.00277778	1153	0.750044	-1350.75	1.90252e-06	1.33054e-06	1.42989		metabolic		P14020	DPM1	Dolichol-phosphate mannosyltransferase (EC 2.4.1.83) (Dolichol-phosphate mannose synthase) (DPM synthase) (Dolichyl-phosphate beta-D-mannosyltransferase) (Mannose-P-dolichol synthase) (MPD synthase)	267	30362	P14020;	SUBCELLULAR LOCATION: Endoplasmic reticulum membrane {ECO:0000269|PubMed:14562095, ECO:0000269|PubMed:15657391}; Single-pass type IV membrane protein {ECO:0000269|PubMed:14562095, ECO:0000269|PubMed:15657391}.	FUNCTION: Transfers mannose from GDP-mannose to dolichol monophosphate to form dolichol phosphate mannose (Dol-P-Man) which is the mannosyl donor in pathways leading to N-glycosylation, glycosyl phosphatidylinositol membrane anchoring, and O-mannosylation of proteins.
YPR191W	-2	-1	0.00277778	1155	0.801441	-861.521	4.03187e-06	4.38407e-06	0.919664		metabolic	Mitochondrial respiratory chain complex III	P07257	QCR2	Cytochrome b-c1 complex subunit 2, mitochondrial (Complex III subunit 2) (Core protein II) (Ubiquinol-cytochrome c oxidoreductase core protein 2)	368	40478	P07257;	SUBCELLULAR LOCATION: Mitochondrion inner membrane {ECO:0000269|PubMed:11502169, ECO:0000269|PubMed:18390544, ECO:0000269|PubMed:22984289, ECO:0000269|PubMed:30598554}; Peripheral membrane protein {ECO:0000269|PubMed:18390544, ECO:0000269|PubMed:30598554}; Matrix side {ECO:0000269|PubMed:18390544, ECO:0000269|PubMed:30598554}.	FUNCTION: Component of the ubiquinol-cytochrome c oxidoreductase, a multisubunit transmembrane complex that is part of the mitochondrial electron transport chain which drives oxidative phosphorylation. The respiratory chain contains 3 multisubunit complexes succinate dehydrogenase (complex II, CII), ubiquinol-cytochrome c oxidoreductase (cytochrome b-c1 complex, complex III, CIII) and cytochrome …
YAL007C	-0.5	-1	0.00277778	1158	0.749856	-8945.52	2.86986e-07	2.98653e-06	0.0960938	YOR016C	Secretory	EMP24 complex	P39704	ERP2	Protein ERP2	215	24064	P39704;	SUBCELLULAR LOCATION: Endoplasmic reticulum membrane {ECO:0000250}; Single-pass type I membrane protein {ECO:0000250}.	FUNCTION: Involved in vesicular protein trafficking.
YAR002C-A	-0.5	-1	0.00277778	1159	0.749856	-8945.52	2.86986e-07	2.48877e-06	0.115313	YGL002W	Secretory	EMP24 complex	Q05359	ERP1	Protein ERP1	219	24723	Q05359;	SUBCELLULAR LOCATION: Endoplasmic reticulum membrane {ECO:0000269|PubMed:10713261}; Single-pass type I membrane protein {ECO:0000269|PubMed:10713261}.	FUNCTION: Involved in vesicular protein trafficking.
YBL040C	-0.5	-1	0.00277778	1160	0.760461	-3385.6	8.09506e-07	1.01465e-06	0.797816		Secretory		P18414	ERD2	ER lumen protein-retaining receptor (HDEL receptor)	219	25763	P18414;	SUBCELLULAR LOCATION: Endoplasmic reticulum membrane; Multi-pass membrane protein.	FUNCTION: Required for the retention of luminal endoplasmic reticulum proteins. Determines the specificity of the luminal ER protein retention system. Also required for normal vesicular traffic through the Golgi. This receptor strongly recognizes H-D-E-L and weakly recognizes D-D-E-L and K-D-E-L.
YBL050W	4	1	0.00277778	1161	1.79237	1148.1	1.67777e-06	9.49562e-07	1.76689		Secretory		P32602	SEC17	Alpha-soluble NSF attachment protein (SNAP-alpha) (N-ethylmaleimide-sensitive factor attachment protein alpha) (Vesicular-fusion protein SEC17) (alpha-SNAP chaperone)	292	32803	P32602;	SUBCELLULAR LOCATION: Membrane; Peripheral membrane protein.	FUNCTION: SNARE complex protein that binds to cis-SNARE complexes on membranes and is required for vesicular transport between the endoplasmic reticulum and the Golgi apparatus and for homotypic vacuole fusion. During the priming step of membrane fusion, is released from cis-SNARE complexes by SEC18 to establish a pool of unpaired SNAREs, which are required for interactions in trans during dockin…
YBR015C	-0.5	-1	0.00277778	1162	0.768719	-8216.94	3.46498e-07	1.24439e-06	0.278449		Secretory		P38069	MNN2	Alpha-1,2-mannosyltransferase MNN2 (EC 2.4.1.-) (Calcium resistance and vanadate sensitivity protein 4) (Mannan synthesis protein MNN2)	597	67774	P38069;	SUBCELLULAR LOCATION: Golgi apparatus membrane {ECO:0000269|PubMed:16107716, ECO:0000269|PubMed:18410729, ECO:0000269|PubMed:20236934, ECO:0000269|PubMed:2082155, ECO:0000269|PubMed:9756928}; Single-pass type II membrane protein {ECO:0000269|PubMed:16107716, ECO:0000269|PubMed:18410729, ECO:0000269|PubMed:20236934, ECO:0000269|PubMed:2082155, ECO:0000269|PubMed:9756928}. Note=Golgi localization d…	FUNCTION: Alpha-1,2-mannosyltransferase, responsible for addition of the first alpha-1,2-linked mannose to form the branches on the mannan backbone of oligosaccharides. {ECO:0000269|PubMed:1097420, ECO:0000269|PubMed:2082155, ECO:0000269|PubMed:355255, ECO:0000269|PubMed:381304, ECO:0000269|PubMed:4124122, ECO:0000269|PubMed:4578088, ECO:0000269|PubMed:4578089, ECO:0000269|PubMed:4612040, ECO:000…
YBR102C	-0.5	-0.942857	0.0166667	1163	0.663277	-18366	9.21687e-08	2.44091e-07	0.3776		Secretory	Exocyst	P38261	EXO84	Exocyst complex component EXO84 (Exocyst complex protein of 84 kDa) (U1 SNP1-associating protein 3)	753	85538	P38261;	SUBCELLULAR LOCATION: Cytoplasmic vesicle, secretory vesicle. Bud. Bud neck. Note=Cell periphery, bud and bud neck. The polarization of EXO84 requires actin cables.	FUNCTION: Involved in the secretory pathway as part of the exocyst complex which tethers secretory vesicles to the sites of exocytosis. Plays a role in both the assembly of the exocyst and the polarization of this complex to specific sites of the plasma membrane for exocytosis and to the budding site. Also involved in assembly of the spliceosome. {ECO:0000269|PubMed:10438536, ECO:0000269|PubMed:1…
YBR170C	-0.5	-1	0.00277778	1164	0.737271	-7204.06	3.36874e-07	5.21685e-07	0.645743		Secretory	Ribosome quality control complex	P33755	NPL4	Nuclear protein localization protein 4 (HMG-CoA reductase degradation protein 4)	580	65782	P33755;	SUBCELLULAR LOCATION: Cytoplasm, perinuclear region. Endoplasmic reticulum membrane; Peripheral membrane protein; Cytoplasmic side. Nucleus membrane; Peripheral membrane protein; Cytoplasmic side. Note=Localizes mainly at the nuclear periphery and the endoplasmic reticulum membrane.	FUNCTION: Substrate-recruiting cofactor of the CDC48-NPL4-UFD1 segregase (PubMed:31249135). Assists CDC48 in the dislocation of misfolded, polyubiquitinated ERAD substrates that are subsequently delivered to the proteasome for degradation (PubMed:11739805, PubMed:11740563, PubMed:11847109). Involved in the import of nuclear-targeted proteins into the nucleus and the export of poly(A) RNA out of t…
YBR171W	-0.5	-1	0.00277778	1165	0.686802	-2842.74	6.65292e-07	2.12503e-06	0.313074		Secretory	SEC62-SEC63 complex	P33754	SEC66	Translocation protein SEC66 (Protein HSS1) (Sec62/63 complex 31.5 kDa subunit)	206	24231	P33754;	SUBCELLULAR LOCATION: Endoplasmic reticulum membrane {ECO:0000269|PubMed:8257795}; Single-pass type II membrane protein {ECO:0000269|PubMed:8257795}.	FUNCTION: Acts as component of the Sec62/63 complex which is involved in SRP-independent post-translational translocation across the endoplasmic reticulum (ER) and functions together with the Sec61 complex and KAR2 in a channel-forming translocon complex. A cycle of assembly and disassembly of Sec62/63 complex from SEC61 may govern the activity of the translocon. SEC66 is required to attach or re…
YBR201W	-0.5	-1	0.00277778	1166	0.737272	-51246.5	4.73566e-08	2.96738e-08	1.59591		Secretory	HRD1 ubiquitin ligase complex	P38307	DER1	Degradation in the endoplasmic reticulum protein 1	211	24391	P38307;	SUBCELLULAR LOCATION: Endoplasmic reticulum membrane {ECO:0000269|PubMed:8631297}; Multi-pass membrane protein {ECO:0000269|PubMed:8631297}.	FUNCTION: Component of the endoplasmic reticulum-associated degradation (ERAD) pathway. Specifically required for the ERAD-L pathway which mediates the degradation of proteins with misfolded lumenal domains within the endoplasmic reticulum. {ECO:0000269|PubMed:16873066, ECO:0000269|PubMed:20005842, ECO:0000269|PubMed:23363603, ECO:0000269|PubMed:8631297}.
YBR254C	3	1	0.00277778	1167	1.79237	1679.85	1.14668e-06	1.16781e-07	9.81907		Secretory	TRAPPI protein complex	P38334	TRS20	Trafficking protein particle complex subunit 20 (TRAPP subunit 20) (Transport protein particle 20 kDa subunit)	175	19700	P38334;	SUBCELLULAR LOCATION: Golgi apparatus, cis-Golgi network. Endoplasmic reticulum. Preautophagosomal structure.	FUNCTION: Component of the TRAPP I, TRAPP II and TRAPP III complexes which act as guanine nucleotide exchange factors (GEF) for YPT1. TRAPP I plays a key role in the late stages of endoplasmic reticulum to Golgi traffic. TRAPP II plays a role in intra-Golgi transport. TRAPP III plays a role in autophagosome formation. {ECO:0000269|PubMed:11239471, ECO:0000269|PubMed:20375281, ECO:0000269|PubMed:2…
YBR283C	-0.5	-1	0.00277778	1168	0.737271	-7204.06	3.36874e-07	1.2731e-06	0.264609		Secretory	SSH1 translocon complex	P38353	SSH1	Sec sixty-one protein homolog (Ssh1 complex subunit SSH1) (Ssh1 complex subunit alpha)	490	53312	P38353;	SUBCELLULAR LOCATION: Endoplasmic reticulum membrane; Multi-pass membrane protein.	FUNCTION: Part of the Ssh1 complex, which probably is the major component of a channel-forming translocon complex that may function exclusively in the cotranslational pathway of protein endoplasmic reticulum (ER) import. {ECO:0000269|PubMed:11702951}.
YBR288C	2	1	0.00277778	1169	2.2405	73266.8	2.03841e-08	3.52257e-07	0.0578672		Secretory	Adapter complex AP-3	P38153	APM3	AP-3 complex subunit mu (AP-3 adaptor complex mu3A subunit) (Adaptor-related protein complex 3 subunit mu) (Mu-adaptin 3A) (Mu3-adaptin)	483	54837	P38153;	SUBCELLULAR LOCATION: Golgi apparatus {ECO:0000269|PubMed:10559961, ECO:0000269|PubMed:14562095}. Cytoplasmic vesicle membrane {ECO:0000269|PubMed:10559961, ECO:0000305}; Peripheral membrane protein {ECO:0000269|PubMed:10559961, ECO:0000305}; Cytoplasmic side {ECO:0000269|PubMed:14562095, ECO:0000305}. Note=Component of the coat surrounding the cytoplasmic face of coated vesicles located at the G…	FUNCTION: Part of the AP-3 complex, an adaptor-related complex which is not clathrin-associated. The complex is associated with the Golgi region as well as more peripheral structures. It facilitates the budding of vesicles from the Golgi membrane and may be directly involved in trafficking to the vacuole. Required for the transport via the ALP pathway, which directs the transport of the cargo pro…
YCL001W	-0.5	-1	0.00277778	1170	0.760461	-2421.83	1.13165e-06	3.82888e-07	2.95556		Secretory		P25560	RER1	Protein RER1 (Retention of ER proteins 1)	188	22270	P25560;	SUBCELLULAR LOCATION: Golgi apparatus membrane; Multi-pass membrane protein.	FUNCTION: Involved in the retrieval of endoplasmic reticulum membrane proteins from the early Golgi compartment. Required for correct localization of SEC12, SEC71 and SEC63 in the endoplasmic reticulum. {ECO:0000269|PubMed:9275186}.
YCR017C	-0.5	-1	0.00277778	1171	0.742967	-58910.6	4.20147e-08	1.41669e-07	0.29657		Secretory		P25618	CWH43	Protein CWH43 (Calcofluor white hypersensitive protein)	953	107883	P25618;	SUBCELLULAR LOCATION: Cell membrane; Multi-pass membrane protein. Endoplasmic reticulum membrane; Multi-pass membrane protein. Note=Concentrates to the bud tip of small budded cells and to the neck of dividing cells.	FUNCTION: Involved in the maintenance of cell wall integrity. Required for the replacement of the diacylglycerol moiety by ceramides during GPI-anchor maturation. {ECO:0000269|PubMed:11427965, ECO:0000269|PubMed:17714445, ECO:0000269|PubMed:17761529}.
YCR044C	-0.5	-1	0.00277778	1172	0.742967	-24559.9	1.00778e-07	3.39813e-07	0.29657		Secretory		P25625	PER1	Protein PER1 (Protein processing in the ER protein 1)	357	42541	P25625;	SUBCELLULAR LOCATION: Endoplasmic reticulum membrane {ECO:0000269|PubMed:14562095, ECO:0000269|PubMed:17021251}; Multi-pass membrane protein {ECO:0000269|PubMed:14562095, ECO:0000269|PubMed:17021251}.	FUNCTION: Involved in the lipid remodeling steps of GPI-anchor maturation. Lipid remodeling steps consist in the generation of 2 saturated fatty chains at the sn-2 position of GPI-anchors proteins. Required for phospholipase A2 activity that removes an acyl-chain at the sn-2 position of GPI-anchors during the remodeling of GPI. Required for efficient transport of GPI-anchor proteins. {ECO:0000269…
YCR067C	3	1	0.00277778	1173	1.79237	1148.1	1.67777e-06	3.4077e-08	49.2347	YNR026C	Secretory		P25365	SED4	Putative guanine nucleotide-exchange factor SED4	1065	114079	P25365;	SUBCELLULAR LOCATION: Endoplasmic reticulum membrane; Single-pass type II membrane protein. Golgi apparatus membrane {ECO:0000305}; Single-pass type II membrane protein {ECO:0000305}. Note=In the process of transport, SED4 itself may migrate to the Golgi apparatus and function in subsequent transport events.	FUNCTION: Putative guanine nucleotide-exchange factor (GEF) involved in the formation or budding of transport vesicles from the ER. Positive regulator of SAR1 probably through inhibition of the GTPase activation by SEC23. {ECO:0000269|PubMed:11168590, ECO:0000269|PubMed:7593162, ECO:0000269|PubMed:9880808}.
YDL058W	4	1	0.00277778	1174	1.79237	1679.85	1.14668e-06	7.90663e-07	1.45027		Secretory		P25386	USO1	Intracellular protein transport protein USO1 (Int-1)	1790	206452	P25386;	SUBCELLULAR LOCATION: Cytoplasm, cytoskeleton. Cytoplasmic vesicle membrane {ECO:0000305}; Peripheral membrane protein {ECO:0000305}. Endoplasmic reticulum membrane {ECO:0000305}; Peripheral membrane protein {ECO:0000305}. Golgi apparatus membrane {ECO:0000305}; Peripheral membrane protein {ECO:0000305}. Note=Probably present on vesicles operational between the ER and the Golgi complex.	FUNCTION: Required for protein transport from the ER to the Golgi complex.
YDL092W	3	1	0.00277778	1175	1.99796	132.553	1.28712e-05	9.17016e-07	14.0359		Secretory	Signal recognition particle	P38985	SRP14	Signal recognition particle subunit SRP14 (Signal recognition particle 14 kDa protein homolog)	146	16430	P38985;	SUBCELLULAR LOCATION: Cytoplasm {ECO:0000250}. Nucleus {ECO:0000269|PubMed:11352936}.	FUNCTION: Signal-recognition-particle (SRP) assembly has a crucial role in targeting secretory proteins to the rough endoplasmic reticulum (ER) membrane. SRP is required for the cotranslational protein translocation for ER import and preferentially recognizes strongly hydrophobic signal sequences. It is involved in targeting the nascent chain-ribosome (RNC) complex to the ER and is proposed to pa…
YDL099W	3	1	0.00277778	1176	1.79237	1679.85	1.14668e-06	6.31765e-07	1.81504		Secretory	BUG1-GRH1 complex	Q12191	BUG1	Binder of USO1 and GRH1 protein 1	341	38295	Q12191;	SUBCELLULAR LOCATION: Cytoplasm. Golgi apparatus, cis-Golgi network membrane; Peripheral membrane protein. Note=Localizes to cytoplasm in a punctate pattern. Localizes to cis-Golgi together with GRH1.	FUNCTION: Involved in ER to Golgi vesicle-mediated transport by either facilitating USO1-dependent and -independent tethering or increasing target accuracy of fusion events of COPII-coated vesicles. {ECO:0000269|PubMed:16269340, ECO:0000269|PubMed:17261844}.
YDL126C	-0.5	-1	0.00277778	1177	0.737271	-1200.68	2.02124e-06	1.11995e-05	0.180477		Secretory	Ribosome quality control complex	P25694	CDC48	Cell division control protein 48 (EC 3.6.4.6) (Cell division cycle protein 48) (Transitional endoplasmic reticulum ATPase homolog)	835	91996	P25694;	SUBCELLULAR LOCATION: Microsome {ECO:0000269|PubMed:11733065}. Endoplasmic reticulum {ECO:0000269|PubMed:21148305}. Cytoplasm {ECO:0000269|PubMed:21148305}. Note=Bound loosely to components of the microsomal fraction. {ECO:0000269|PubMed:11733065}.	FUNCTION: ATP-dependent chaperone which probably uses the energy provided by ATP hydrolysis to generate mechanical force to unfold substrate proteins, disassemble protein complexes, and disaggregate protein aggregates (PubMed:21454554, PubMed:31445887). By recruiting and promoting the degradation of ubiquitinated proteins, plays a role in the ubiquitin fusion degradation (UFD) pathway (PubMed:164…
YDL145C	-0.5	-1	0.00277778	1178	0.760461	-2421.83	1.13165e-06	5.74332e-06	0.197037		Secretory	COPI vesicle coat complex	P53622	COP1	Coatomer subunit alpha (Alpha-coat protein) (Alpha-COP) (Retrieval from endoplasmic reticulum protein 1) (Secretory protein 22) (Suppressor of osmo-sensitivity 1)	1201	135607	P53622;	SUBCELLULAR LOCATION: Cytoplasm. Golgi apparatus membrane; Peripheral membrane protein; Cytoplasmic side. Cytoplasmic vesicle, COPI-coated vesicle membrane; Peripheral membrane protein; Cytoplasmic side. Note=The coatomer is cytoplasmic or polymerized on the cytoplasmic side of the Golgi, as well as on the vesicles/buds originating from it.	FUNCTION: The coatomer is a cytosolic protein complex that binds to dilysine motifs and reversibly associates with Golgi non-clathrin-coated vesicles, which further mediate biosynthetic protein transport from the ER, via the Golgi up to the trans Golgi network. Coatomer complex is required for budding from Golgi membranes, and is essential for the retrograde Golgi-to-ER transport of dilysine-tagg…
YDL192W	3	1	0.00277778	1179	2.48999	183.256	7.77083e-06	5.73375e-06	1.35528	YDL137W	Secretory		P11076	ARF1	ADP-ribosylation factor 1	181	20529	P11076;	SUBCELLULAR LOCATION: Golgi apparatus.	FUNCTION: GTP-binding protein involved in protein trafficking; may modulate vesicle budding and uncoating within the Golgi apparatus. Recruits polyadenylate-binding protein PAB1 to COPI vesicles, and this is required for correct localization of the asymmetrically distributed ASH1 mRNA. {ECO:0000269|PubMed:15356266}.
YDL195W	3	1	0.00277778	1180	1.79237	574.051	3.35554e-06	3.0631e-06	1.09547		Secretory	COPII vesicle coat complex	P38968	SEC31	Protein transport protein SEC31 (Protein WEB1)	1273	138717	P38968;	SUBCELLULAR LOCATION: Cytoplasmic vesicle, COPII-coated vesicle membrane; Peripheral membrane protein; Cytoplasmic side. Endoplasmic reticulum membrane; Peripheral membrane protein; Cytoplasmic side.	FUNCTION: Component of the coat protein complex II (COPII) which promotes the formation of transport vesicles from the endoplasmic reticulum (ER). The coat has two main functions, the physical deformation of the endoplasmic reticulum membrane into vesicles and the selection of cargo molecules. {ECO:0000269|PubMed:10720463, ECO:0000269|PubMed:14627716, ECO:0000269|PubMed:8548805, ECO:0000269|PubMe…
YDL229W	-0.5	-1	0.00277778	1181	0.686802	-420.655	4.49597e-06	2.50313e-05	0.179614	YNL209W	Secretory		P11484	SSB1	Ribosome-associated molecular chaperone SSB1 (EC 3.6.4.10) (Cold-inducible protein YG101) (Heat shock protein SSB1) (Hsp70 chaperone Ssb)	613	66602	P11484;	SUBCELLULAR LOCATION: Cytoplasm {ECO:0000269|PubMed:10347213, ECO:0000269|PubMed:23332755, ECO:0000305|PubMed:1394434}. Note=About 50% of the protein is associated with translating ribosomes, but sufficient Ssb exists in the cell for each ribosome to be associated with at least one Ssb molecule. {ECO:0000269|PubMed:1394434, ECO:0000269|PubMed:23332755, ECO:0000269|PubMed:9670014}.	FUNCTION: Ribosome-bound, Hsp70-type chaperone that assists in the cotranslational folding of newly synthesized proteins in the cytosol. Stimulates folding by interacting with nascent chains, binding to short, largely hydrophobic sequences exposed by unfolded proteins, thereby stabilizing longer, more slowly translated, and aggregation-prone nascent polypeptides and domains that cannot fold stabl…
YDL232W	-0.5	-1	0.00277778	1182	0.774037	-13180.5	2.22576e-07	1.38797e-06	0.160361		Secretory	Oligosaccharyl transferase complex variant 2	Q99380	OST4	Dolichyl-diphosphooligosaccharide--protein glycosyltransferase subunit OST4 (Oligosaccharyl transferase subunit OST4) (Oligosaccharyl transferase 4 kDa subunit) (OTase 4 kDa subunit)	36	3985	Q99380;	SUBCELLULAR LOCATION: Endoplasmic reticulum membrane {ECO:0000269|PubMed:14562095}; Single-pass type III membrane protein {ECO:0000269|PubMed:29301962}.	FUNCTION: Subunit of the oligosaccharyl transferase (OST) complex that catalyzes the initial transfer of a defined glycan (Glc(3)Man(9)GlcNAc(2) in eukaryotes) from the lipid carrier dolichol-pyrophosphate to an asparagine residue within an Asn-X-Ser/Thr consensus motif in nascent polypeptide chains, the first step in protein N-glycosylation. N-glycosylation occurs cotranslationally and the compl…
YDR057W	-0.5	-1	0.00277778	1183	0.725967	-29191.3	7.8231e-08	7.29401e-08	1.07254		Secretory	HRD1 ubiquitin ligase complex	Q99220	YOS9	Protein OS-9 homolog	542	61258	Q99220;	SUBCELLULAR LOCATION: Endoplasmic reticulum membrane {ECO:0000255|PROSITE-ProRule:PRU10138, ECO:0000269|PubMed:12077121, ECO:0000269|PubMed:16168371}; Peripheral membrane protein {ECO:0000269|PubMed:12077121, ECO:0000269|PubMed:16168371}; Lumenal side {ECO:0000269|PubMed:12077121, ECO:0000269|PubMed:16168371}.	FUNCTION: Lectin involved in the quality control of the secretory pathway. As a member of the endoplasmic reticulum-associated degradation lumenal (ERAD-L) surveillance system, targets misfolded endoplasmic reticulum lumenal glycoproteins for degradation. The recognition of targets is N-glycan specific. {ECO:0000269|PubMed:12077121, ECO:0000269|PubMed:15556621, ECO:0000269|PubMed:16168370, ECO:00…
YDR086C	1	1	0.00277778	1184	1.14147	2731.78	2.46038e-06	6.76754e-07	3.63557		Secretory	Translocon complex	P35179	SSS1	Protein transport protein SSS1 (Sec61 complex subunit SSS1) (Sec61 complex subunit gamma) (Ssh1 complex subunit SSS1) (Ssh1 complex subunit gamma)	80	8944	P35179;	SUBCELLULAR LOCATION: Endoplasmic reticulum membrane {ECO:0000269|PubMed:14562095}; Single-pass membrane protein {ECO:0000269|PubMed:14562095}.	FUNCTION: Part of the Sec61 complex, which is the major component of channel-forming translocon complex that mediates protein translocation across the endoplasmic reticulum (ER). The functional states of the translocon complex include co- and post-translational ER import, cotranslational membrane protein integration and retrograde transport of misfolded proteins out of the ER. In the cotranslatio…
YDR166C	3	1	0.00277778	1185	1.64642	1224.32	1.76994e-06	4.92968e-07	3.59037		Secretory	Exocyst	P89102	SEC5	Exocyst complex component SEC5	971	112121	P89102;	NaN	FUNCTION: Component of the exocyst complex involved in the docking of exocytic vesicles with fusion sites on the plasma membrane.
YDR238C	-0.5	-1	0.00277778	1186	0.760461	-3385.6	8.09506e-07	3.42685e-06	0.236225		Secretory	COPI vesicle coat complex	P41810	SEC26	Coatomer subunit beta (Beta-coat protein) (Beta-COP)	973	109019	P41810;	SUBCELLULAR LOCATION: Cytoplasm {ECO:0000250}. Golgi apparatus membrane {ECO:0000269|PubMed:14562095}; Peripheral membrane protein {ECO:0000269|PubMed:14562095}; Cytoplasmic side {ECO:0000269|PubMed:14562095}. Cytoplasmic vesicle, COPI-coated vesicle membrane {ECO:0000250}; Peripheral membrane protein {ECO:0000250}; Cytoplasmic side {ECO:0000250}. Note=The coatomer is cytoplasmic or polymerized o…	FUNCTION: The coatomer is a cytosolic protein complex that binds to dilysine motifs and reversibly associates with Golgi non-clathrin-coated vesicles, which further mediate biosynthetic protein transport from the ER, via the Golgi up to the trans Golgi network. Coatomer complex is required for budding from Golgi membranes, and is essential for the retrograde Golgi-to-ER transport of dilysine-tagg…
YDR245W	-0.5	-1	0.00277778	1187	0.768719	-16810.7	1.69366e-07	5.70503e-07	0.296871		Secretory	alpha-1,6-mannosyltransferase complex, M-Pol II variant	P50108	MNN10	Probable alpha-1,6-mannosyltransferase MNN10 (EC 2.4.1.-) (Bud emergence delay protein 1) (Mannan polymerase II complex MNN10 subunit) (M-Pol II subunit MNN10)	393	46748	P50108;	SUBCELLULAR LOCATION: Endoplasmic reticulum membrane; Single-pass type II membrane protein. Golgi apparatus, cis-Golgi network membrane; Single-pass type II membrane protein.	FUNCTION: Required for polarized growth and efficient budding.; FUNCTION: The M-Pol II complex possesses alpha-1,6-mannosyltransferase activity and is probably involved in the elongation of the mannan backbone of N-linked glycans on cell wall and periplasmic proteins.
YDR246W	3	1	0.00277778	1188	1.79237	1679.85	1.14668e-06	3.513e-07	3.26411		Secretory	TRAPPI protein complex	Q03784	TRS23	Trafficking protein particle complex subunit 23 (TRAPP subunit 23) (Transport protein particle 23 kDa subunit)	219	24863	Q03784;	SUBCELLULAR LOCATION: Golgi apparatus, cis-Golgi network. Endoplasmic reticulum. Preautophagosomal structure.	FUNCTION: Component of the TRAPP I, TRAPP II and TRAPP III complexes which act as guanine nucleotide exchange factors (GEF) for YPT1. TRAPP I plays a key role in the late stages of endoplasmic reticulum to Golgi traffic. TRAPP II plays a role in intra-Golgi transport. TRAPP III plays a role in autophagosome formation. {ECO:0000269|PubMed:11239471, ECO:0000269|PubMed:20375281, ECO:0000269|PubMed:2…
YDR292C	3	1	0.00277778	1189	1.99796	144.77	1.1785e-05	5.28385e-07	22.3038		Secretory	Signal recognition particle receptor complex	P32916	SRP101	Signal recognition particle receptor subunit alpha homolog (SR-alpha) (Docking protein alpha) (DP-alpha)	621	69278	P32916;	SUBCELLULAR LOCATION: Endoplasmic reticulum membrane {ECO:0000269|PubMed:1327299}; Peripheral membrane protein {ECO:0000269|PubMed:1327299}; Cytoplasmic side {ECO:0000269|PubMed:1327299}. Note=Thought to be anchored in the membrane through an interaction with SR-beta, which contains a bona fide transmembrane domain.	FUNCTION: Component of the SRP (signal recognition particle) receptor. Ensures, in conjunction with the signal recognition particle, the correct targeting of the nascent secretory proteins to the endoplasmic reticulum membrane system. GTP hydrolysis may enhance the fidelity of and provide unidirectionality to the targeting reaction. It is important but not essential for cell growth. May be direct…
YDR320C	4	1	0.00277778	1190	3.58259	172.27	6.86915e-06	3.07267e-07	22.3556		Secretory		Q06677	SWA2	Auxilin-like clathrin uncoating factor SWA2 (Bud site selection protein 24) (DnaJ-related protein SWA2) (J protein SWA2) (Synthetic lethal with ARF1 protein 2)	668	75020	Q06677;	SUBCELLULAR LOCATION: Cytoplasm {ECO:0000269|PubMed:11084334}. Endoplasmic reticulum membrane {ECO:0000269|PubMed:11084334}; Peripheral membrane protein {ECO:0000269|PubMed:11084334}.	FUNCTION: Cofactor for the uncoating of clathrin-coated vesicles (CCVs) by Hsp70-type chaperones (SSA1/2/3 and SSB1/2). Coat disassembly is important for fusion of vesicles with target membranes and for recycling components of clathrin coats to the cytoplasm for further rounds of vesicle formation. Binds to assembled clathrin and recruits the ATP-activated chaperone to CCVs. Stimulates the ATPase…
YDR331W	-0.5	-1	0.00277778	1191	0.733916	-57865.5	4.08069e-08	2.6515e-07	0.153901		Secretory	GPI-anchor transamidase complex	P49018	GPI8	GPI-anchor transamidase (GPI transamidase) (EC 3.-.-.-)	411	47402	P49018;	SUBCELLULAR LOCATION: Endoplasmic reticulum membrane; Single-pass type I membrane protein.	FUNCTION: Mediates GPI anchoring in the endoplasmic reticulum, by replacing a protein's C-terminal GPI attachment signal peptide with a pre-assembled GPI. During this transamidation reaction, the GPI transamidase forms a carbonyl intermediate with the substrate protein.
YDR358W	2	1	0.00277778	1192	2.24237	98427.3	1.51653e-08	2.42177e-07	0.0626207	YHR108W	Secretory		Q06336	GGA1	ADP-ribosylation factor-binding protein GGA1 (Golgi-localized, gamma ear-containing, ARF-binding protein 1)	557	62320	Q06336;	SUBCELLULAR LOCATION: Golgi apparatus, trans-Golgi network.	FUNCTION: May play a role in the regulation of membrane traffic through the trans-Golgi network.
YDR434W	-0.5	-1	0.00277778	1193	0.733916	-57865.5	4.08069e-08	6.78669e-07	0.0601278		Secretory	GPI-anchor transamidase complex	Q04080	GPI17	GPI transamidase component GPI17	534	60814	Q04080;	SUBCELLULAR LOCATION: Endoplasmic reticulum membrane {ECO:0000305}; Multi-pass membrane protein {ECO:0000305}.	FUNCTION: Component of the GPI transamidase complex. Involved in transfer of GPI to proteins. {ECO:0000269|PubMed:11483512}.
YDR472W	3	1	0.00277778	1194	1.79237	1679.85	1.14668e-06	6.10706e-07	1.87763		Secretory	TRAPPI protein complex	Q03337	TRS31	Trafficking protein particle complex subunit 31 (TRAPP subunit 31) (Transport protein particle 31 kDa subunit)	283	31722	Q03337;	SUBCELLULAR LOCATION: Golgi apparatus, cis-Golgi network. Endoplasmic reticulum. Preautophagosomal structure.	FUNCTION: Component of the TRAPP I, TRAPP II and TRAPP III complexes which act as guanine nucleotide exchange factors (GEF) for YPT1. TRAPP I plays a key role in the late stages of endoplasmic reticulum to Golgi traffic. TRAPP II plays a role in intra-Golgi transport. TRAPP III plays a role in autophagosome formation. {ECO:0000269|PubMed:11239471, ECO:0000269|PubMed:20375281, ECO:0000269|PubMed:2…
YEL002C	-0.5	-1	0.00277778	1195	0.774037	-13180.5	2.22576e-07	1.69428e-06	0.131369		Secretory	Oligosaccharyl transferase complex variant 2	P33767	WBP1	Dolichyl-diphosphooligosaccharide--protein glycosyltransferase subunit WBP1 (Oligosaccharyl transferase subunit WBP1) (Oligosaccharyl transferase subunit beta)	430	49392	P33767;	SUBCELLULAR LOCATION: Endoplasmic reticulum membrane {ECO:0000269|PubMed:14562095, ECO:0000269|PubMed:1724755, ECO:0000269|PubMed:8181570}; Single-pass type I membrane protein {ECO:0000269|PubMed:29301962}.	FUNCTION: Subunit of the oligosaccharyl transferase (OST) complex that catalyzes the initial transfer of a defined glycan (Glc(3)Man(9)GlcNAc(2) in eukaryotes) from the lipid carrier dolichol-pyrophosphate to an asparagine residue within an Asn-X-Ser/Thr consensus motif in nascent polypeptide chains, the first step in protein N-glycosylation. N-glycosylation occurs cotranslationally and the compl…
YEL022W	-0.5	-1	0.00277778	1196	0.760461	-3385.6	8.09506e-07	7.98321e-07	1.01401	YJR031C	Secretory		P39993	GEA2	ARF guanine-nucleotide exchange factor 2	1459	165668	P39993;	SUBCELLULAR LOCATION: Cytoplasm, cytosol {ECO:0000269|PubMed:12808035}. Membrane {ECO:0000269|PubMed:12808035}; Peripheral membrane protein {ECO:0000269|PubMed:12808035}. Note=Soluble and partially membrane-bound. {ECO:0000269|PubMed:12808035}.	FUNCTION: Activates the ARF proteins by exchanging bound GDP for free GTP. Plays a role in maintaining mitochondrial morphology (PubMed:25190516). {ECO:0000269|PubMed:25190516}.
YEL036C	-0.5	-1	0.00277778	1197	0.768719	-16810.7	1.69366e-07	1.22524e-07	1.38231		Secretory	alpha-1,6-mannosyltransferase complex, M-Pol II variant	P32629	ANP1	Mannan polymerase II complex ANP1 subunit (M-Pol II subunit ANP1) (Aminonitrophenyl propanediol resistance protein)	500	58182	P32629;	SUBCELLULAR LOCATION: Endoplasmic reticulum membrane {ECO:0000269|PubMed:11095735}; Single-pass type II membrane protein {ECO:0000305|PubMed:9434768}. Golgi apparatus membrane {ECO:0000269|PubMed:10713261, ECO:0000269|PubMed:9430634, ECO:0000269|PubMed:9434768}; Single-pass type II membrane protein {ECO:0000305|PubMed:9434768}. Note=Cis-Golgi (PubMed:9430634). Recycles between endoplasmic reticul…	FUNCTION: Involved in the organization of the secretory pathway. Required to maintain a functional Golgi apparatus.; FUNCTION: The M-Pol II complex possesses alpha-1,6-mannosyltransferase activity and is probably involved in the elongation of the mannan backbone of N-linked glycans on cell wall and periplasmic proteins.
YEL037C	-0.5	-1	0.00277778	1198	0.746356	-151.692	1.65988e-05	2.20161e-06	7.53942		Secretory	Nucleotide excision repair factor 2 complex	P32628	RAD23	UV excision repair protein RAD23	398	42367	P32628;	SUBCELLULAR LOCATION: Nucleus {ECO:0000269|PubMed:14562095}. Cytoplasm {ECO:0000269|PubMed:14562095}.	FUNCTION: Plays a central role both in proteasomal degradation of misfolded proteins and DNA repair. Central component of a complex required to couple deglycosylation and proteasome-mediated degradation of misfolded proteins in the endoplasmic reticulum that are retrotranslocated in the cytosol. Involved in DNA excision repair. May play a part in DNA damage recognition and/or in altering chromati…
YER001W	-0.5	-1	0.00277778	1199	0.766569	-7219.23	3.89674e-07	5.81032e-07	0.670658		Secretory		P39106	MNN1	Alpha-1,3-mannosyltransferase MNN1 (EC 2.4.1.-)	762	88529	P39106;	SUBCELLULAR LOCATION: Golgi apparatus membrane {ECO:0000305}; Single-pass type II membrane protein {ECO:0000305}.	FUNCTION: Responsible for addition of the terminal mannose residues to the outer chain of core N-linked polysaccharides and to O-linked mannotriose. Implicated in late Golgi modifications.
YER008C	-0.5	-0.942857	0.0166667	1200	0.663277	-18366	9.21687e-08	1.54112e-07	0.598062		Secretory	Exocyst	P33332	SEC3	Exocyst complex component SEC3 (Protein PSL1)	1336	154695	P33332;	NaN	FUNCTION: Component of the exocyst complex involved in the docking of exocytic vesicles with fusion sites on the plasma membrane.
YER083C	-0.5	-1	0.00277778	1202	0.557491	-364688	2.9464e-09	3.67572e-07	0.00801584		Secretory	GET complex	P40056	GET2	Golgi to ER traffic protein 2 (Guided entry of tail-anchored proteins 2) (Hydroxyurea resistance protein 2) (Required for meiotic nuclear division protein 7)	285	31493	P40056;	SUBCELLULAR LOCATION: Endoplasmic reticulum membrane; Multi-pass membrane protein. Golgi apparatus membrane; Multi-pass membrane protein.	FUNCTION: Required for the post-translational delivery of tail-anchored (TA) proteins to the endoplasmic reticulum. Together with GET1, acts as a membrane receptor for soluble GET3, which recognizes and selectively binds the transmembrane domain of TA proteins in the cytosol. The GET complex cooperates with the HDEL receptor ERD2 to mediate the ATP-dependent retrieval of resident ER proteins that…
YER087C-B	1	1	0.00277778	1203	1.14147	2731.78	2.46038e-06	1.71342e-07	14.3595	YER019C-A	Secretory	Translocon complex	P52870	SBH1	Protein transport protein SBH1 (Sec61 complex subunit SBH1) (Sec61 complex subunit beta)	82	8711	P52870;	SUBCELLULAR LOCATION: Endoplasmic reticulum membrane; Single-pass membrane protein.	FUNCTION: Part of the Sec61 complex, which is the major component of a channel-forming translocon complex that mediates protein translocation across the endoplasmic reticulum (ER). The functional states of the translocon complex include co- and post-translational ER import, cotranslational membrane protein integration and retrograde transport of misfolded proteins out of the ER. In the cotranslat…
YER100W	-0.5	-1	0.00277778	1204	0.737271	-51246.3	4.73567e-08	1.56984e-07	0.301666		Secretory		P33296	UBC6	Ubiquitin-conjugating enzyme E2 6 (EC 2.3.2.23) (E2 ubiquitin-conjugating enzyme 6) (Ubiquitin carrier protein UBC6) (Ubiquitin-protein ligase UBC6)	250	28383	P33296;	SUBCELLULAR LOCATION: Endoplasmic reticulum membrane {ECO:0000269|PubMed:8396728}.	FUNCTION: Catalyzes the covalent attachment of ubiquitin to other proteins. Functions in degradation of misfolded or regulated proteins localized in the endoplasmic reticulum (ER) lumen or membrane via the ubiquitin-proteasome system. Cognate E2 conjugating enzyme for the DOA10 ubiquitin ligase complex, which is part of the ERAD-C pathway responsible for the rapid degradation of membrane proteins…
YFL005W	-0.5	-0.942857	0.0166667	1205	0.663277	-18366	9.21687e-08	1.6177e-06	0.0569751		Secretory		P07560	SEC4	Ras-related protein SEC4 (Suppressor of RHO3 protein 6)	215	23506	P07560;	SUBCELLULAR LOCATION: Cytoplasmic vesicle, secretory vesicle membrane; Lipid-anchor; Cytoplasmic side. Cell membrane; Lipid-anchor; Cytoplasmic side. Cytoplasm. Note=A small fraction is soluble.	FUNCTION: Involved in exocytosis. Maybe by regulating the binding and fusion of secretory vesicles with the cell surface. The GTP-bound form of SEC4 may interact with an effector, thereby stimulating its activity and leading to exocytotic fusion. SEC4 may be an upstream activator of the 19.5S SEC8/SEC15 particle. SEC4 probably interacts directly with SEC8; it could serve as the attachment site fo…
YFL025C	-0.5	-1	0.00277778	1206	0.742967	-2.08085e+06	1.18947e-09	4.01075e-09	0.29657		Secretory		P43571	BST1	GPI inositol-deacylase (EC 3.1.-.-) (Bypass of SEC30 protein 1)	1029	117755	P43571;	SUBCELLULAR LOCATION: Endoplasmic reticulum membrane {ECO:0000269|PubMed:14562095}; Multi-pass membrane protein {ECO:0000269|PubMed:14562095}.	FUNCTION: Involved in inositol deacylation of GPI-anchored proteins which plays important roles in the quality control and ER-associated degradation of GPI-anchored proteins. Required for the transport of misfolded protein to the Golgi, although dipensable for the transport of many normal proteins. {ECO:0000269|PubMed:11673477, ECO:0000269|PubMed:14734546, ECO:0000269|PubMed:16319176, ECO:0000269…
YFL038C	4	1	0.00277778	1207	1.79237	1679.85	1.14668e-06	7.34187e-07	1.56183		Secretory		P01123	YPT1	GTP-binding protein YPT1 (Protein YP2) (Rab GTPase YPT1) (Transport GTPase YPT1)	206	23214	P01123;	SUBCELLULAR LOCATION: Endoplasmic reticulum membrane {ECO:0000269|PubMed:12802060}; Peripheral membrane protein {ECO:0000269|PubMed:12802060}. Golgi apparatus membrane {ECO:0000269|PubMed:12802060}; Peripheral membrane protein {ECO:0000269|PubMed:12802060}. Cytoplasm {ECO:0000269|PubMed:12802060}. Preautophagosomal structure membrane {ECO:0000269|PubMed:20375281}; Lipid-anchor {ECO:0000305}; Cyto…	FUNCTION: The small GTPases Rab are key regulators of intracellular membrane trafficking, from the formation of transport vesicles to their fusion with membranes. Rabs cycle between an inactive GDP-bound form and an active GTP-bound form that is able to recruit to membranes different set of downstream effectors directly responsible for vesicle formation, movement, tethering and fusion. YPT1 regul…
YFR051C	-0.5	-1	0.00277778	1208	0.760461	-1306.28	2.09807e-06	2.27818e-06	0.920939		Secretory	COPI vesicle coat complex	P43621	RET2	Coatomer subunit delta (Delta-coat protein) (Delta-COP)	546	60628	P43621;	SUBCELLULAR LOCATION: Cytoplasm {ECO:0000250}. Golgi apparatus membrane {ECO:0000250}; Peripheral membrane protein {ECO:0000250}; Cytoplasmic side {ECO:0000250}. Cytoplasmic vesicle, COPI-coated vesicle membrane {ECO:0000250}; Peripheral membrane protein {ECO:0000250}; Cytoplasmic side {ECO:0000250}. Note=The coatomer is cytoplasmic or polymerized on the cytoplasmic side of the Golgi, as well as …	FUNCTION: The coatomer is a cytosolic protein complex that binds to dilysine motifs and reversibly associates with Golgi non-clathrin-coated vesicles, which further mediate biosynthetic protein transport from the ER, via the Golgi up to the trans Golgi network. Coatomer complex is required for budding from Golgi membranes, and is essential for the retrograde Golgi-to-ER transport of dilysine-tagg…
YGL020C	-0.5	-1	0.00277778	1209	0.557491	-364688	2.9464e-09	6.69097e-07	0.00440355		Secretory	GET complex	P53192	GET1	Golgi to ER traffic protein 1 (Guided entry of tail-anchored proteins 1) (Mitochondrial distribution and morphology protein 39)	235	27092	P53192;	SUBCELLULAR LOCATION: Endoplasmic reticulum membrane; Multi-pass membrane protein. Golgi apparatus membrane; Multi-pass membrane protein. Mitochondrion membrane {ECO:0000269|PubMed:16823961}; Multi-pass membrane protein {ECO:0000269|PubMed:16823961}.	FUNCTION: Required for the post-translational delivery of tail-anchored (TA) proteins to the endoplasmic reticulum. Together with GET2, acts as a membrane receptor for soluble GET3, which recognizes and selectively binds the transmembrane domain of TA proteins in the cytosol. The GET complex cooperates with the HDEL receptor ERD2 to mediate the ATP-dependent retrieval of resident ER proteins that…
YGL095C	2	1	0.00277778	1210	2.24237	98427.3	1.51653e-08	6.00177e-07	0.025268		Secretory		P38932	VPS45	Vacuolar protein sorting-associated protein 45	577	67017	P38932;	SUBCELLULAR LOCATION: Cytoplasm {ECO:0000269|PubMed:12756236}. Vacuole membrane {ECO:0000269|PubMed:12756236}; Peripheral membrane protein {ECO:0000269|PubMed:12756236}; Cytoplasmic side {ECO:0000269|PubMed:12756236}. Note=Cycles between the cytoplasmic side of the vacuolar membrane and the cytoplasm.	FUNCTION: Essential for vacuolar protein sorting. Function in membrane traffic between the Golgi and the vacuole. {ECO:0000269|PubMed:7628704}.
YGL137W	-0.5	-1	0.00277778	1211	0.760461	-2421.83	1.13165e-06	9.90722e-06	0.114224		Secretory	COPI vesicle coat complex	P41811	SEC27	Coatomer subunit beta' (Beta'-coat protein) (Beta'-COP)	889	99445	P41811;	SUBCELLULAR LOCATION: Cytoplasm {ECO:0000250}. Golgi apparatus membrane {ECO:0000250}; Peripheral membrane protein {ECO:0000250}; Cytoplasmic side {ECO:0000250}. Cytoplasmic vesicle, COPI-coated vesicle membrane {ECO:0000250}; Peripheral membrane protein {ECO:0000250}; Cytoplasmic side {ECO:0000250}. Note=The coatomer is cytoplasmic or polymerized on the cytoplasmic side of the Golgi, as well as …	FUNCTION: The coatomer is a cytosolic protein complex that binds to dilysine motifs and reversibly associates with Golgi non-clathrin-coated vesicles, which further mediate biosynthetic protein transport from the ER, via the Golgi up to the trans Golgi network. Coatomer complex is required for budding from Golgi membranes, and is essential for the retrograde Golgi-to-ER transport of dilysine-tagg…
YGL200C	-0.5	-1	0.00277778	1212	0.749856	-8945.52	2.86986e-07	3.9246e-06	0.073125		Secretory	EMP24 complex	P32803	EMP24	Endosomal protein P24B (24 kDa endomembrane protein) (Basic 24 kDa late endocytic intermediate component)	203	23332	P32803;	SUBCELLULAR LOCATION: Endoplasmic reticulum membrane {ECO:0000269|PubMed:10713261}; Single-pass type I membrane protein {ECO:0000255}. Golgi apparatus membrane {ECO:0000269|PubMed:11560939}; Single-pass type I membrane protein {ECO:0000255}. Note=Recycles between endoplasmic reticulum and Golgi (PubMed:11560939). {ECO:0000269|PubMed:11560939}.	FUNCTION: Constituent of COPII-coated endoplasmic reticulum-derived transport vesicles. Required for efficient transport of a subset of secretory proteins to the Golgi. {ECO:0000269|PubMed:11560939}.
YGL206C	3	1	0.00277778	1213	3.5367	41.0021	2.90062e-05	6.03048e-06	4.80993		Secretory	Clathrin complex	P22137	CHC1	Clathrin heavy chain	1653	187234	P22137;	SUBCELLULAR LOCATION: Cytoplasmic vesicle membrane; Peripheral membrane protein; Cytoplasmic side. Membrane, coated pit; Peripheral membrane protein; Cytoplasmic side. Note=Cytoplasmic face of coated pits and vesicles.	FUNCTION: Clathrin is the major protein of the polyhedral coat of coated pits and vesicles. In yeast, it is involved in the retention of proteins in an intracellular membrane compartment, presumably the trans-Golgi. {ECO:0000269|PubMed:12686590}.
YGL226C-A	-0.5	-1	0.00277778	1214	0.774037	-13180.5	2.22576e-07	3.19711e-07	0.696179		Secretory	Oligosaccharyl transferase complex variant 2	Q92316	OST5	Dolichyl-diphosphooligosaccharide--protein glycosyltransferase subunit OST5 (Oligosaccharyl transferase subunit OST5) (Oligosaccharyl transferase 9.5 kDa subunit) (Oligosaccharyl transferase subunit zeta)	86	9517	Q92316;	SUBCELLULAR LOCATION: Endoplasmic reticulum membrane {ECO:0000269|PubMed:14562095}; Multi-pass membrane protein {ECO:0000269|PubMed:29301962}.	FUNCTION: Subunit of the oligosaccharyl transferase (OST) complex that catalyzes the initial transfer of a defined glycan (Glc(3)Man(9)GlcNAc(2) in eukaryotes) from the lipid carrier dolichol-pyrophosphate to an asparagine residue within an Asn-X-Ser/Thr consensus motif in nascent polypeptide chains, the first step in protein N-glycosylation. N-glycosylation occurs cotranslationally and the compl…
YGL233W	-0.5	-0.942857	0.0166667	1215	0.663277	-18366	9.21687e-08	4.64252e-07	0.198532		Secretory	Exocyst	P22224	SEC15	Exocyst complex component SEC15	910	105064	P22224;	SUBCELLULAR LOCATION: Cytoplasm. Cell membrane; Peripheral membrane protein. Note=25% cytoplasmic. 75% is associated with the cell membrane.	FUNCTION: Component of the exocyst complex involved in the docking of exocytic vesicles with fusion sites on the plasma membrane. {ECO:0000269|PubMed:1512289}.
YGR048W	-0.5	-1	0.00277778	1216	0.737271	-7204.06	3.36874e-07	7.85877e-07	0.42866		Secretory	Ribosome quality control complex	P53044	UFD1	Ubiquitin fusion degradation protein 1 (UB fusion protein 1) (Polymerase-interacting protein 3)	361	39810	P53044;	NaN	FUNCTION: Functions at a post-ubiquitation step in the ubiquitin fusion degradation (UFD) pathway. Has a role in the endoplasmic reticulum-associated degradation (ERAD) pathway. Required for the proteasome-dependent processing/activation of MGA2 and SPT23 transcription factors leading to the subsequent expression of OLE1. Has an additional role in the turnover of OLE1 where it targets ubiquitinat…
YGR167W	3	1	0.00277778	1217	3.5367	41.0021	2.90062e-05	1.34011e-06	21.6447		Secretory	Clathrin complex	P17891	CLC1	Clathrin light chain (CLC)	233	26532	P17891;	SUBCELLULAR LOCATION: Cytoplasmic vesicle membrane; Peripheral membrane protein; Cytoplasmic side. Membrane, coated pit; Peripheral membrane protein; Cytoplasmic side. Note=Cytoplasmic face of coated pits and vesicles.	FUNCTION: Clathrin is the major protein of the polyhedral coat of coated pits and vesicles. In yeast, it is involved in the retention of proteins in an intracellular membrane compartment, presumably the trans-Golgi. The yeast light chain is important for cell growth. The light chain may help to properly orient the assembly/ disassembly of the clathrin coats.
YGR199W	-0.5	-1	0.00277778	1218	0.749638	-33142.3	7.73709e-08	1.68471e-08	4.59254		Secretory		P42934	PMT6	Dolichyl-phosphate-mannose--protein mannosyltransferase 6 (EC 2.4.1.109)	759	88026	P42934;	SUBCELLULAR LOCATION: Endoplasmic reticulum membrane {ECO:0000250|UniProtKB:P33775}; Multi-pass membrane protein {ECO:0000255}.	FUNCTION: Protein O-mannosyltransferase involved in O-glycosylation which is essential for cell wall rigidity. Transfers mannose from Dol-P-mannose to Ser or Thr residues on proteins. {ECO:0000250|UniProtKB:P33775, ECO:0000303|PubMed:18182384, ECO:0000303|PubMed:9184828}.
YGR261C	2	1	0.00277778	1219	2.2405	73266.8	2.03841e-08	7.20786e-07	0.0282804		Secretory	Adapter complex AP-3	P46682	APL6	AP-3 complex subunit beta (Adaptor-related protein complex 3 subunit beta) (Beta-3-adaptin) (Clathrin assembly protein complex 3 beta large chain) (Clathrin assembly protein large beta chain)	809	91607	P46682;	SUBCELLULAR LOCATION: Golgi apparatus {ECO:0000269|PubMed:10559961, ECO:0000269|PubMed:14562095}. Cytoplasmic vesicle, clathrin-coated vesicle membrane {ECO:0000269|PubMed:10559961}; Peripheral membrane protein {ECO:0000305}; Cytoplasmic side {ECO:0000305}. Note=Component of the coat surrounding the cytoplasmic face of coated vesicles located at the Golgi complex. {ECO:0000269|PubMed:10559961}.	FUNCTION: Part of the AP-3 complex, an adaptor-related complex which is not clathrin-associated. The complex is associated with the Golgi region as well as more peripheral structures. It facilitates the budding of vesicles from the Golgi membrane and may be directly involved in trafficking to the vacuole. Required for the transport via the ALP pathway, which directs the transport of the cargo pro…
YGR284C	2	1	0.00277778	1220	3.05767	1885.45	6.7213e-07	7.14086e-07	0.941246		Secretory		P53337	ERV29	ER-derived vesicles protein ERV29	310	35013	P53337;	SUBCELLULAR LOCATION: Endoplasmic reticulum membrane {ECO:0000269|PubMed:11157978}; Multi-pass membrane protein {ECO:0000269|PubMed:11157978}.	FUNCTION: Constituent of COPII-coated endoplasmic reticulum-derived transport vesicles. Required for efficient transport of a subset of secretory proteins to the Golgi. The C-terminal di-lysine motif is required for exit from the endoplasmic reticulum. Required directly for packaging glycosylated pro-alpha-factor into COPII vesicles. Facilitates retrograde transport from the Golgi to the endoplas…
YGR285C	-0.5	-1	0.00277778	1221	0.686802	-420.655	4.49597e-06	1.22907e-05	0.365803		Secretory	Ribosome-associated complex	P32527	ZUO1	Zuotin (DnaJ-related protein ZUO1) (J protein ZUO1) (Heat shock protein 40 homolog ZUO1) (Ribosome-associated complex subunit ZUO1)	433	49020	P32527;	SUBCELLULAR LOCATION: Cytoplasm {ECO:0000269|PubMed:14562095}.	FUNCTION: Component of the ribosome-associated complex (RAC), a heterodimeric chaperone complex involved in regulation of accurate translation termination and in folding or maintaining nascent polypeptides in a folding-competent state. RAC stimulates the ATPase activity of the ribosome-associated pool of Hsp70-type chaperones SSB1/SSB2 that bind to the nascent polypeptide chain. ZUO1 can act as a…
YHR064C	-0.5	-1	0.00277778	1222	0.686802	-420.655	4.49597e-06	1.08166e-05	0.415655		Secretory	Ribosome-associated complex	P38788	SSZ1	Ribosome-associated complex subunit SSZ1 (DnaK-related protein SSZ1) (Heat shock protein 70 homolog SSZ1) (Pleiotropic drug resistance protein 13)	538	58238	P38788;	SUBCELLULAR LOCATION: Cytoplasm {ECO:0000269|PubMed:14562095}.	FUNCTION: Component of the ribosome-associated complex (RAC), a heterodimeric chaperone complex involved in regulation of accurate translation termination and in folding or maintaining nascent polypeptides in a folding-competent state. RAC stimulates the ATPase activity of the ribosome-associated pool of Hsp70-type chaperones SSB1/SSB2 that bind to the nascent polypeptide chain. SSZ1 is required …
YHR108W	2	1	0.00277778	1223	2.24237	98427.3	1.51653e-08	1.30182e-06	0.0116493	YDR358W	Secretory		P38817	GGA2	ADP-ribosylation factor-binding protein GGA2 (Golgi-localized, gamma ear-containing, ARF-binding protein 2)	585	64347	P38817;	SUBCELLULAR LOCATION: Golgi apparatus, trans-Golgi network.	FUNCTION: May play a role in the regulation of membrane traffic through the trans-Golgi network. {ECO:0000269|PubMed:10747088, ECO:0000269|PubMed:11124697}.
YHR188C	-0.5	-1	0.00277778	1224	0.733916	-57865.5	4.08069e-08	3.95332e-07	0.103222		Secretory	GPI-anchor transamidase complex	P38875	GPI16	GPI transamidase component GPI16	610	68771	P38875;	SUBCELLULAR LOCATION: Endoplasmic reticulum membrane {ECO:0000269|PubMed:11598210}; Single-pass type I membrane protein {ECO:0000269|PubMed:11598210}.	FUNCTION: Component of the GPI transamidase complex. Involved in transfer of GPI to proteins. {ECO:0000269|PubMed:11483512, ECO:0000269|PubMed:11598210}.
YHR204W	-0.5	-1	0.00277778	1225	0.807297	-245949	1.45014e-08	4.73824e-08	0.30605		Secretory	HTM1-PDI1 exomannosidase complex	P38888	MNL1	ER degradation-enhancing alpha-mannosidase-like protein 1 (EC 3.2.1.24)	796	91246	P38888;	SUBCELLULAR LOCATION: Endoplasmic reticulum lumen {ECO:0000269|PubMed:11254655, ECO:0000269|PubMed:14562095}.	FUNCTION: Alpha-1,2-specific exomannosidase involved in endoplasmic reticulum-associated degradation (ERAD). Delivers misfolded glycoproteins to proteasomes. Forms a complex with PDI1 to process unfolded protein-bound Man8GlcNAc2 oligosaccharides to Man7GlcNAc2, promoting degradation in unfolded protein response. {ECO:0000269|PubMed:11254655, ECO:0000269|PubMed:11375935, ECO:0000269|PubMed:150789…
YIL004C	1	1	0.00277778	1226	1.19499	3791.15	1.35759e-06	8.0215e-08	16.9244		Secretory	Golgi SNARE complex SED5-BOS1-BET1-SEC22	P22804	BET1	Protein transport protein BET1 (Suppressor of loss of YPT1 protein 12) (Protein SLY12)	142	15720	P22804;	SUBCELLULAR LOCATION: Golgi apparatus membrane {ECO:0000305}; Single-pass type IV membrane protein {ECO:0000305}. Endoplasmic reticulum membrane {ECO:0000305}; Single-pass type IV membrane protein {ECO:0000305}.	FUNCTION: SNARE required for targeting and fusion of ER-derived transport vesicles with the Golgi complex. {ECO:0000269|PubMed:11001058, ECO:0000269|PubMed:1396561}.
YIL016W	-0.5	-1	0.00277778	1227	0.686802	-302.081	6.26074e-06	6.38465e-07	9.80592		Secretory		P40548	SNL1	HSP70 co-chaperone SNL1 (Suppressor of NUP116-C lethal)	159	18306	P40548;	SUBCELLULAR LOCATION: Endoplasmic reticulum membrane {ECO:0000269|PubMed:9450961}; Single-pass type II membrane protein {ECO:0000269|PubMed:9450961}. Nucleus membrane {ECO:0000269|PubMed:9450961}; Single-pass type II membrane protein {ECO:0000269|PubMed:9450961}.	FUNCTION: Stimulator of ATPase activity of molecular chaperones of the HSP70 family (principally of the SSA class). Stimulation is important for HSP70-substrate complex dissociation after folding of newly synthesized or refolded proteins. SNL1 is probably involved in nuclear pore biogenesis and in particular the folding or refolding of misfolded NUP116, GLE2 and NIC96. {ECO:0000269|PubMed:1210522…
YIL030C	-0.5	-1	0.00277778	1228	0.559199	-1.30466e+10	8.29388e-14	1.68471e-07	4.92304e-07		Secretory	Doa10 ubiquitin ligase complex	P40318	SSM4	ERAD-associated E3 ubiquitin-protein ligase DOA10 (EC 2.3.2.27) (RING-type E3 ubiquitin transferase DOA10)	1319	151455	P40318;	SUBCELLULAR LOCATION: Endoplasmic reticulum membrane {ECO:0000269|PubMed:11641273, ECO:0000269|PubMed:17051211}; Multi-pass membrane protein {ECO:0000255}. Nucleus inner membrane {ECO:0000269|PubMed:11641273, ECO:0000269|PubMed:17051211}; Multi-pass membrane protein {ECO:0000255}.	FUNCTION: E3 ubiquitin-protein ligase which accepts ubiquitin specifically from endoplasmic reticulum-associated UBC6 and UBC7 E2 ligases, and transfers it to substrates promoting their degradation (PubMed:11641273, PubMed:16179952, PubMed:16437165, PubMed:16873066, PubMed:17051211, PubMed:18812321, PubMed:20110468). Mediates the degradation of a broad range of substrates, including endoplasmic r…
YIL039W	-0.5	-1	0.00277778	1229	0.742967	-28966	8.54488e-08	2.88123e-07	0.29657		Secretory		P40533	TED1	Protein TED1 (Trafficking of EMP24/ERV25-dependent cargo disrupted protein 1)	473	54928	P40533;	SUBCELLULAR LOCATION: Endoplasmic reticulum membrane {ECO:0000305}; Multi-pass membrane protein {ECO:0000305}.	FUNCTION: Acts together with EMP24 and ERV25 in cargo exit from the endoplasmic reticulum. {ECO:0000269|PubMed:17989219}.
YIL068C	-0.5	-0.942857	0.0166667	1230	0.663277	-18366	9.21687e-08	2.46963e-07	0.373209		Secretory	Exocyst	P32844	SEC6	Exocyst complex component SEC6	805	93428	P32844;	SUBCELLULAR LOCATION: Cytoplasm.	FUNCTION: Component of the exocyst complex involved in the docking of exocytic vesicles with fusion sites on the plasma membrane.
YIL076W	-0.5	-1	0.00277778	1231	0.760461	-3385.6	8.09506e-07	2.6515e-06	0.305301		Secretory	COPI vesicle coat complex	P40509	SEC28	Coatomer subunit epsilon (Epsilon-coat protein) (Epsilon-COP)	296	33829	P40509;	SUBCELLULAR LOCATION: Cytoplasm {ECO:0000250}. Golgi apparatus membrane {ECO:0000250}; Peripheral membrane protein {ECO:0000250}; Cytoplasmic side {ECO:0000250}. Cytoplasmic vesicle, COPI-coated vesicle membrane {ECO:0000250}; Peripheral membrane protein {ECO:0000250}; Cytoplasmic side {ECO:0000250}. Note=The coatomer is cytoplasmic or polymerized on the cytoplasmic side of the Golgi, as well as …	FUNCTION: The coatomer is a cytosolic protein complex that binds to dilysine motifs and reversibly associates with Golgi non-clathrin-coated vesicles, which further mediate biosynthetic protein transport from the ER, via the Golgi up to the trans Golgi network. The coatomer complex is required for budding from Golgi membranes, and is essential for the retrograde Golgi-to-ER transport of dilysine-…
YIL109C	3	1	0.00277778	1232	1.54035	821.233	2.95368e-06	7.97364e-07	3.70431	YNL049C	Secretory	COPII vesicle coat complex	P40482	SEC24	Protein transport protein SEC24 (Abnormal nuclear morphology 1)	926	103636	P40482;	SUBCELLULAR LOCATION: Cytoplasm {ECO:0000269|PubMed:8548805}. Cytoplasmic vesicle, COPII-coated vesicle membrane {ECO:0000269|PubMed:10720463, ECO:0000269|PubMed:10753972, ECO:0000269|PubMed:11086000, ECO:0000269|PubMed:12235121, ECO:0000269|PubMed:8548805, ECO:0000269|PubMed:9568718}; Peripheral membrane protein {ECO:0000269|PubMed:11086000, ECO:0000269|PubMed:8548805}; Cytoplasmic side {ECO:000…	FUNCTION: Component of the coat protein complex II (COPII) which promotes the formation of transport vesicles from the endoplasmic reticulum (ER). The coat has two main functions, the physical deformation of the endoplasmic reticulum membrane into vesicles and the selection of cargo molecules. SEC24 specifically recruits cargo proteins like BET1 or SYS1 to the COPII vesicles. The SEC23/24 complex…
YIR022W	3	1	0.00277778	1233	1.99796	140.392	1.21525e-05	4.35535e-07	27.9024		Secretory	Signal peptidase complex	P15367	SEC11	Signal peptidase complex catalytic subunit SEC11 (EC 3.4.21.89) (Secretory protein 11) (Signal peptidase I)	167	18762	P15367;	SUBCELLULAR LOCATION: Endoplasmic reticulum membrane {ECO:0000269|PubMed:14562095, ECO:0000269|PubMed:2644273}; Single-pass type II membrane protein {ECO:0000269|PubMed:14562095, ECO:0000269|PubMed:2644273}.	FUNCTION: Catalytic component of the signal peptidase complex (SPC), which catalyzes the cleavage of N-terminal signal sequences of proteins targeted to the endoplasmic reticulum. Signal peptide cleavage occurs during the translocation (cotranslationally or post-translationally) through the translocon pore into the endoplasmic reticulum. {ECO:0000269|PubMed:10206957, ECO:0000269|PubMed:11058593, …
YJL002C	-0.5	-1	0.00277778	1234	0.774037	-13180.5	2.22576e-07	1.74214e-06	0.12776		Secretory	Oligosaccharyl transferase complex variant 2	P41543	OST1	Dolichyl-diphosphooligosaccharide--protein glycosyltransferase subunit 1 (N-linked oligosaccharyl transferase subunit 1) (Oligosaccharyl transferase 64 kDa subunit) (Oligosaccharyl transferase subunit OST1) (Oligosaccharyl transferase subunit alpha)	476	54072	P41543;	SUBCELLULAR LOCATION: Endoplasmic reticulum membrane {ECO:0000269|PubMed:14562095, ECO:0000269|PubMed:8181570}; Single-pass type I membrane protein {ECO:0000269|PubMed:29301962}.	FUNCTION: Subunit of the oligosaccharyl transferase (OST) complex that catalyzes the initial transfer of a defined glycan (Glc(3)Man(9)GlcNAc(2) in eukaryotes) from the lipid carrier dolichol-pyrophosphate to an asparagine residue within an Asn-X-Ser/Thr consensus motif in nascent polypeptide chains, the first step in protein N-glycosylation. N-glycosylation occurs cotranslationally and the compl…
YJL024C	2	1	0.00277778	1235	2.2405	73266.8	2.03841e-08	2.58449e-07	0.0788708		Secretory	Adapter complex AP-3	P47064	APS3	AP-3 complex subunit sigma (AP-3 complex sigma3A subunit) (Adaptor-related protein complex 3 subunit sigma) (Clathrin-associated/assembly/adaptor protein, small 3) (Sigma-adaptin 3A) (Sigma3-adaptin)	194	21938	P47064;	SUBCELLULAR LOCATION: Golgi apparatus {ECO:0000269|PubMed:14562095}. Cytoplasmic vesicle membrane {ECO:0000269|PubMed:10559961}; Peripheral membrane protein {ECO:0000305|PubMed:10559961}; Cytoplasmic side {ECO:0000305|PubMed:10559961}. Note=Component of the coat surrounding the cytoplasmic face of coated vesicles located at the Golgi complex. {ECO:0000269|PubMed:10559961, ECO:0000305}.	FUNCTION: Part of the AP-3 complex, an adaptor-related complex which is not clathrin-associated. The complex is associated with the Golgi region as well as more peripheral structures. It facilitates the budding of vesicles from the Golgi membrane and may be directly involved in trafficking to the vacuole. Required for the transport via the ALP pathway, which directs the transport of the cargo pro…
YJL034W	-0.5	-1	0.00277778	1236	0.735024	-777.107	3.08644e-06	2.78168e-05	0.110956		Secretory	Luminal surveillance complex	P16474	KAR2	Endoplasmic reticulum chaperone BiP (EC 3.6.4.10) (78 kDa glucose-regulated protein homolog) (GRP-78) (Immunoglobulin heavy chain-binding protein homolog) (BiP)	682	74468	P16474;	SUBCELLULAR LOCATION: Endoplasmic reticulum lumen {ECO:0000255|PROSITE-ProRule:PRU10138, ECO:0000269|PubMed:2661018}.	FUNCTION: Probably plays a role in facilitating the assembly of multimeric protein complexes inside the ER. Is required for secretory polypeptide translocation. May physically associate with SEC63 protein in the endoplasmic reticulum and this interaction may be regulated by ATP hydrolysis. {ECO:0000269|PubMed:16002399}.
YJL085W	-0.5	-0.942857	0.0166667	1237	0.663277	-18366	9.21687e-08	4.19262e-07	0.219836		Secretory	Exocyst	P19658	EXO70	Exocyst complex component EXO70 (Exocyst complex protein of 70 kDa)	623	71294	P19658;	SUBCELLULAR LOCATION: Cytoplasmic vesicle, secretory vesicle {ECO:0000269|PubMed:15583031}. Bud {ECO:0000269|PubMed:15788396}. Bud neck {ECO:0000305}. Note=Its polarization in the cell depends on EXO84. {ECO:0000269|PubMed:15788396}.	FUNCTION: Involved in the secretory pathway as part of the exocyst complex which tethers secretory vesicles to the sites of exocytosis. Plays a role in the assembly of the exocyst. {ECO:0000269|PubMed:15583030}.
YJL183W	-0.5	-1	0.00277778	1238	0.768719	-16810.7	1.69366e-07	5.42744e-07	0.312055		Secretory	alpha-1,6-mannosyltransferase complex, M-Pol II variant	P46985	MNN11	Probable alpha-1,6-mannosyltransferase MNN11 (EC 2.4.1.-) (Mannan polymerase II complex MNN11 subunit) (M-Pol II subunit MNN11)	422	47859	P46985;	SUBCELLULAR LOCATION: Golgi apparatus, cis-Golgi network membrane {ECO:0000269|PubMed:14562095, ECO:0000269|PubMed:9430634}; Single-pass type II membrane protein {ECO:0000269|PubMed:14562095, ECO:0000269|PubMed:9430634}.	FUNCTION: Required for synthesis of full-length mannan chains. {ECO:0000269|PubMed:10037752}.; FUNCTION: The M-Pol II complex possesses alpha-1,6-mannosyltransferase activity and is probably involved in the elongation of the mannan backbone of N-linked glycans on cell wall and periplasmic proteins. {ECO:0000269|PubMed:10037752}.
YJL186W	-0.5	-1	0.00277778	1239	0.768719	-8216.94	3.46498e-07	1.11037e-06	0.312055		Secretory		P46982	MNN5	Alpha-1,2-mannosyltransferase MNN5 (EC 2.4.1.-)	586	67204	P46982;	SUBCELLULAR LOCATION: Golgi apparatus, cis-Golgi network {ECO:0000269|PubMed:14562095, ECO:0000269|PubMed:20236934, ECO:0000269|PubMed:9756928}. Note=Golgi localization depends on SVP26.	FUNCTION: Responsible for addition of first and second mannose residues to the outer chain of core N-linked polysaccharides and to O-linked mannotriose. Implicated in late Golgi modifications. {ECO:0000269|PubMed:6802821, ECO:0000269|PubMed:6995454, ECO:0000269|PubMed:9756928}.
YJR010C-A	3	1	0.00277778	1240	1.99796	140.392	1.21525e-05	9.44776e-07	12.8628		Secretory	Signal peptidase complex	P46965	SPC1	Signal peptidase complex subunit SPC1 (Microsomal signal peptidase subunit 1)	94	10819	P46965;	SUBCELLULAR LOCATION: Endoplasmic reticulum membrane; Multi-pass membrane protein.	FUNCTION: Nonessential component of the signal peptidase complex (SPC), which catalyzes the cleavage of N-terminal signal sequences of proteins targeted to the endoplasmic reticulum. Signal peptide cleavage occurs during the translocation (cotranslationally or post-translationally) through the translocon pore into the endoplasmic reticulum. SPC3 is not required for signal peptidase activity. {ECO…
YJR031C	-0.5	-1	0.00277778	1241	0.760461	-3385.6	8.09506e-07	2.87166e-07	2.81895	YEL022W	Secretory		P47102	GEA1	ARF guanine-nucleotide exchange factor 1	1408	159437	P47102;	SUBCELLULAR LOCATION: Cytoplasm, cytosol {ECO:0000250|UniProtKB:P39993}. Membrane {ECO:0000250|UniProtKB:P39993}; Peripheral membrane protein {ECO:0000250|UniProtKB:P39993}. Endoplasmic reticulum {ECO:0000269|PubMed:25190516}. Mitochondrion {ECO:0000269|PubMed:25190516}. Note=Soluble and partially membrane-bound. {ECO:0000250|UniProtKB:P39993}.	FUNCTION: Activates the ARF proteins by exchanging bound GDP for free GTP. Plays a role in maintaining mitochondrial morphology, and in the turnover of mitochondria through mitophagy (PubMed:25190516). {ECO:0000269|PubMed:25190516}.
YJR075W	-0.5	-1	0.00277778	1242	0.768719	-16810.7	1.69366e-07	7.16e-07	0.236544		Secretory	alpha-1,6-mannosyltransferase complex, M-Pol II variant	P47124	HOC1	Putative glycosyltransferase HOC1 (EC 2.4.-.-) (M-Pol II subunit Hoc1p) (Mannan polymerase II complex HOC1 subunit)	396	46297	P47124;	SUBCELLULAR LOCATION: Golgi apparatus, cis-Golgi network membrane {ECO:0000269|PubMed:9055074, ECO:0000269|PubMed:9430634}; Single-pass type II membrane protein {ECO:0000269|PubMed:9055074, ECO:0000269|PubMed:9430634}.	FUNCTION: The M-Pol II complex possesses alpha-1,6-mannosyltransferase activity and is probably involved in the elongation of the mannan backbone of N-linked glycans on cell wall and periplasmic proteins.
YKL073W	-0.5	-1	0.00277778	1243	0.695417	-12549.1	1.56802e-07	4.0969e-07	0.382733		Secretory		P36016	LHS1	Heat shock protein 70 homolog LHS1 (EC 3.6.1.-)	881	99572	P36016;	SUBCELLULAR LOCATION: Endoplasmic reticulum lumen.	FUNCTION: Chaperone required for protein translocation and folding in the endoplasmic reticulum. {ECO:0000269|PubMed:14704430}.
YKL122C	3	1	0.00277778	1244	1.99796	132.553	1.28712e-05	5.03498e-07	25.5635		Secretory	Signal recognition particle	P32342	SRP21	Signal recognition particle subunit SRP21 (Signal recognition particle 21 kDa protein)	167	18425	P32342;	SUBCELLULAR LOCATION: Cytoplasm {ECO:0000250}. Nucleus {ECO:0000269|PubMed:11352936}.	FUNCTION: Signal-recognition-particle (SRP) assembly has a crucial role in targeting secretory proteins to the rough endoplasmic reticulum (ER) membrane. SRP is required for the cotranslational protein translocation for ER import and preferentially recognizes strongly hydrophobic signal sequences. It is involved in targeting the nascent chain-ribosome (RNC) complex to the ER and is proposed to pa…
YKL135C	3	1	0.00277778	1245	3.58262	172.27	6.8691e-06	6.50909e-07	10.5531		Secretory	Adaptor complex AP-1R	P36000	APL2	AP-1 complex subunit beta-1 (Beta-1-adaptin) (Clathrin assembly protein complex 1 beta-1 large chain) (Clathrin assembly protein large beta-1 chain)	726	81869	P36000;	SUBCELLULAR LOCATION: Cell membrane. Membrane, coated pit; Peripheral membrane protein; Cytoplasmic side. Note=Component of the coat surrounding the cytoplasmic face of coated vesicles in the plasma membrane.	FUNCTION: Adaptins are components of the adaptor complexes which link clathrin to receptors in coated vesicles. Clathrin-associated protein complexes are believed to interact with the cytoplasmic tails of membrane proteins, leading to their selection and concentration. The AP-1 complex interacts directly with clathrin. {ECO:0000269|PubMed:10564262}.
YKL154W	3	1	0.00277778	1246	1.99796	144.77	1.1785e-05	1.02422e-06	11.5063		Secretory	Signal recognition particle receptor complex	P36057	SRP102	Signal recognition particle receptor subunit beta (SR-beta)	244	26974	P36057;	SUBCELLULAR LOCATION: Endoplasmic reticulum membrane {ECO:0000305}.	FUNCTION: Component of the SRP (signal recognition particle) receptor. Ensures, in conjunction with the signal recognition particle, the correct targeting of the nascent secretory proteins to the endoplasmic reticulum membrane system. Has GTPase activity. May mediate the membrane association of SRPR.
YKL210W	-0.5	-1	0.00277778	1247	0.753081	-2343.2	1.12713e-06	1.03667e-05	0.108726		Secretory		P22515	UBA1	Ubiquitin-activating enzyme E1 1 (EC 6.2.1.45)	1024	114266	P22515;	SUBCELLULAR LOCATION: Cytoplasm. Nucleus.	FUNCTION: Catalyzes the first step in ubiquitin conjugation to mark cellular proteins for degradation through the ubiquitin-proteasome system. Activates ubiquitin by first adenylating its C-terminal glycine residue with ATP, and thereafter linking this residue to the side chain of a cysteine residue in E1, yielding a ubiquitin-E1 thioester and free AMP. {ECO:0000269|PubMed:18662542, ECO:0000269|P…
YKR001C	4	1	0.00277778	1248	3.58735	53.6526	2.20449e-05	2.95781e-06	7.45313		Secretory		P21576	VPS1	Vacuolar protein sorting-associated protein 1	704	78737	P21576;	SUBCELLULAR LOCATION: Cytoplasm, cytoskeleton {ECO:0000269|PubMed:8344247}.	FUNCTION: Essential for protein sorting in meiotic cell division of S.cerevisiae; it binds microtubules. Could also be involved in microtubule-associated motility. Necessary for membrane protein retention in a late Golgi compartment. Interacts with the MVP1 protein. {ECO:0000269|PubMed:8344247}.
YKR068C	3	1	0.00277778	1249	1.79237	839.926	2.29336e-06	3.20669e-07	7.1518		Secretory	TRAPPI protein complex	P36149	BET3	Trafficking protein particle complex subunit BET3 (TRAPP subunit BET3) (Transport protein particle 22 kDa subunit)	193	22129	P36149;	SUBCELLULAR LOCATION: Golgi apparatus, cis-Golgi network. Endoplasmic reticulum. Preautophagosomal structure.	FUNCTION: Component of the TRAPP I, TRAPP II and TRAPP III complexes which act as guanine nucleotide exchange factors (GEF) for YPT1. TRAPP I plays a key role in the late stages of endoplasmic reticulum to Golgi traffic. TRAPP II plays a role in intra-Golgi transport. TRAPP III plays a role in autophagosome formation. Required for sporulation. Has a role late in meiosis following DNA replication.…
YLR066W	3	1	0.00277778	1250	1.99796	140.392	1.21525e-05	7.00685e-07	17.3437		Secretory	Signal peptidase complex	Q12133	SPC3	Signal peptidase complex subunit SPC3 (Microsomal signal peptidase subunit 3)	184	21349	Q12133;	SUBCELLULAR LOCATION: Endoplasmic reticulum membrane {ECO:0000269|PubMed:14562095}; Single-pass type II membrane protein {ECO:0000269|PubMed:14562095}.	FUNCTION: Component of the signal peptidase complex (SPC), which catalyzes the cleavage of N-terminal signal sequences of proteins targeted to the endoplasmic reticulum. Signal peptide cleavage occurs during the translocation (cotranslationally or post-translationally) through the translocon pore into the endoplasmic reticulum. SPC3 is required for signal peptidase activity and is essential for v…
YLR078C	3	1	0.00277778	1251	1.45335	2630.98	1.03545e-06	1.1008e-07	9.4063		Secretory	Golgi SNARE complex SED5-BOS1-BET1-SEC22	P25385	BOS1	Protein transport protein BOS1 (Bet one suppressor 1)	244	27500	P25385;	SUBCELLULAR LOCATION: Golgi apparatus membrane {ECO:0000305}; Single-pass type IV membrane protein {ECO:0000305}. Endoplasmic reticulum membrane {ECO:0000305}; Single-pass type IV membrane protein {ECO:0000305}.	FUNCTION: SNARE required for targeting and fusion of ER-derived transport vesicles with the Golgi complex. {ECO:0000269|PubMed:11001058}.
YLR088W	-0.5	-1	0.00277778	1252	0.733916	-57865.5	4.08069e-08	1.53155e-07	0.266441		Secretory	GPI-anchor transamidase complex	P39012	GAA1	GPI transamidase component GAA1	614	69221	P39012;	SUBCELLULAR LOCATION: Endoplasmic reticulum membrane; Multi-pass membrane protein.	FUNCTION: Component of the GPI transamidase complex. Required for a terminal step of GPI anchor attachment onto proteins. Affects endocytosis.
YLR166C	-0.5	-0.942857	0.0166667	1253	0.663277	-18366	9.21687e-08	3.81931e-07	0.241323		Secretory	Exocyst	Q06245	SEC10	Exocyst complex component SEC10	871	100342	Q06245;	NaN	FUNCTION: Component of the exocyst complex involved in the docking of exocytic vesicles with fusion sites on the plasma membrane.
YLR170C	3	1	0.00277778	1254	3.58262	172.27	6.8691e-06	4.25006e-07	16.1624		Secretory	Adaptor complex AP-1R	P35181	APS1	AP-1 complex subunit sigma-1 (Clathrin assembly protein complex 1 sigma-1 small chain) (Clathrin coat assembly protein AP19) (Clathrin coat-associated protein AP19) (Golgi adaptor AP-1 19 kDa adaptin) (HA1 19 kDa subunit) (Sigma1-adaptin)	156	18152	P35181;	SUBCELLULAR LOCATION: Cytoplasm {ECO:0000250|UniProtKB:Q9P7N2}. Nucleus {ECO:0000250|UniProtKB:Q9P7N2}. Cytoplasmic vesicle, clathrin-coated vesicle membrane {ECO:0000250|UniProtKB:Q9P7N2}. Endosome {ECO:0000250|UniProtKB:Q9P7N2}. Golgi apparatus {ECO:0000250|UniProtKB:Q9P7N2}.	FUNCTION: Component of the adapter complexes which link clathrin to receptors in coated vesicles (PubMed:10564262). Clathrin-associated protein complexes are believed to interact with the cytoplasmic tails of membrane proteins, leading to their selection and concentration (PubMed:10564262). AP19 is probably a subunit of the Golgi membrane adapter (PubMed:10564262). Component of the AP-1-related (…
YLR207W	-0.5	-1	0.00277778	1255	0.737272	-51246.5	4.73566e-08	3.78102e-08	1.25248		Secretory	HRD1 ubiquitin ligase complex	Q05787	HRD3	ERAD-associated E3 ubiquitin-protein ligase component HRD3 (HMG-CoA reductase degradation protein 3)	833	95481	Q05787;	SUBCELLULAR LOCATION: Endoplasmic reticulum membrane {ECO:0000305}; Single-pass membrane protein {ECO:0000305}.	FUNCTION: Component of the endoplasmic reticulum quality control (ERQC) system involved in ubiquitin-dependent degradation of missfolded endoplasmic reticulum proteins. Component of the HRD1 ubiquitin ligase complex, which is part of the ERAD-L and ERAD-M pathways responsible for the rapid degradation of soluble lumenal and membrane proteins with misfolded lumenal domains (ERAD-L), or ER-membrane…
YLR208W	3	1	0.00277778	1256	1.79237	574.051	3.35554e-06	2.60364e-06	1.28879		Secretory	SEA complex	Q04491	SEC13	Protein transport protein SEC13	297	33043	Q04491;	SUBCELLULAR LOCATION: Cytoplasmic vesicle, COPII-coated vesicle membrane; Peripheral membrane protein; Cytoplasmic side. Endoplasmic reticulum membrane; Peripheral membrane protein; Cytoplasmic side. Nucleus, nuclear pore complex {ECO:0000269|PubMed:10684247}. Vacuole membrane; Peripheral membrane protein.	FUNCTION: Functions as a component of the nuclear pore complex (NPC) and the COPII coat. It is one of 5 proteins constituting the COPII coat, which is involved in anterograde (ER to Golgi) double-membrane transport vesicle formation. First the small GTPase SAR1, activated by and binding to the integral ER membrane protein SEC12, exchanges GDP for GTP and recruits the heterodimer SEC23/24, which i…
YLR292C	-0.5	-1	0.00277778	1257	0.686802	-2842.74	6.65292e-07	8.54797e-07	0.778304		Secretory	SEC62-SEC63 complex	P39742	SEC72	Translocation protein SEC72 (Sec62/63 complex 23 kDa subunit) (p23)	193	21607	P39742;	SUBCELLULAR LOCATION: Cytoplasm {ECO:0000305}.	FUNCTION: Acts as non-essential component of the Sec62/63 complex which is involved in SRP-independent post-translational translocation across the endoplasmic reticulum (ER) and functions together with the Sec61 complex and KAR2 in a channel-forming translocon complex. A cycle of assembly and disassembly of Sec62/63 complex from SEC61 may govern the activity of the translocon. SEC72 may be involv…
YLR378C	2	1	0.00277778	1258	1.2502	1985.2	2.12351e-06	4.77653e-06	0.444572		Secretory	Translocon complex	P32915	SEC61	Protein transport protein SEC61 (Sec61 complex subunit SEC61) (Sec61 complex subunit alpha)	480	52937	P32915;	SUBCELLULAR LOCATION: Endoplasmic reticulum membrane; Multi-pass membrane protein.	FUNCTION: Part of the Sec61 complex, which is the major component of a channel-forming translocon complex that mediates protein translocation across the endoplasmic reticulum (ER). The functional states of the translocon complex include co- and post-translational ER import, cotranslational membrane protein integration and retrograde transport of misfolded proteins out of the ER. In the cotranslat…
YLR459W	-0.5	-1	0.00277778	1259	0.733916	-57865.5	4.08069e-08	2.21118e-08	1.84548		Secretory	GPI-anchor transamidase complex	P41733	GAB1	GPI transamidase component GAB1 (Cell division control protein 91)	394	44741	P41733;	SUBCELLULAR LOCATION: Endoplasmic reticulum membrane {ECO:0000305}; Multi-pass membrane protein {ECO:0000305}.	FUNCTION: Component of the GPI transamidase complex. May be involved in the recognition of either the GPI attachment signal or the lipid portion of GPI. {ECO:0000269|PubMed:12802054}.
YML012W	-0.5	-1	0.00277778	1260	0.749856	-8945.52	2.86986e-07	6.46123e-06	0.0444167		Secretory	EMP24 complex	P54837	ERV25	Endoplasmic reticulum vesicle protein 25	211	24106	P54837;	SUBCELLULAR LOCATION: Endoplasmic reticulum membrane; Single-pass type I membrane protein. Golgi apparatus membrane; Single-pass type I membrane protein. Note=Recycles between endoplasmic reticulum and Golgi.	FUNCTION: Constituent of COPII-coated endoplasmic reticulum-derived transport vesicles. Required for efficient transport of a subset of secretory proteins to the Golgi. Possesses a C-terminal dilysine motif that interacts with COPI coat subunits. Facilitates retrograde transport from the Golgi to the endoplasmic reticulum. {ECO:0000269|PubMed:11560939, ECO:0000269|PubMed:8900179}.
YML013W	-0.5	-1	0.00277778	1261	0.737271	-7204.06	3.36874e-07	9.52434e-07	0.353698		Secretory	Doa10 ubiquitin ligase complex	Q04228	UBX2	UBX domain-containing protein 2 (Secretion lowering protein 1)	584	66761	Q04228;	SUBCELLULAR LOCATION: Endoplasmic reticulum membrane {ECO:0000305}; Multi-pass membrane protein {ECO:0000305}.	FUNCTION: Integral endoplasmic reticulum membrane protein that coordinates the assembly of the ER-associated protein degradation (ERAD) machinery at the ER membrane. Mediates binding of CDC48 to the E3 ubiquitin ligases SSM4/DOA10 and HRD1, and to ERAD substrates. Component of the DOA10 ubiquitin ligase complex, which is part of the ERAD-C pathway responsible for the rapid degradation of membrane…
YML019W	-0.5	-1	0.00277778	1262	0.774037	-13180.5	2.22576e-07	1.09123e-07	2.03968		Secretory	Oligosaccharyl transferase complex variant 1	Q03723	OST6	Dolichyl-diphosphooligosaccharide--protein glycosyltransferase subunit OST6 (Oligosaccharyl transferase subunit OST6) (Oligosaccharyl transferase 37 kDa subunit) (OTase 37 kDa subunit)	332	37891	Q03723;	SUBCELLULAR LOCATION: Endoplasmic reticulum membrane {ECO:0000305}; Multi-pass membrane protein {ECO:0000255}.	FUNCTION: Subunit of the oligosaccharyl transferase (OST) complex that catalyzes the initial transfer of a defined glycan (Glc(3)Man(9)GlcNAc(2) in eukaryotes) from the lipid carrier dolichol-pyrophosphate to an asparagine residue within an Asn-X-Ser/Thr consensus motif in nascent polypeptide chains, the first step in protein N-glycosylation. N-glycosylation occurs cotranslationally and the compl…
YML029W	-0.5	-1	0.00277778	1263	0.725967	-58382.6	3.91155e-08	1.81872e-07	0.215072		Secretory	HRD1 ubiquitin ligase complex	Q03714	USA1	U1 SNP1-associating protein 1	838	96653	Q03714;	SUBCELLULAR LOCATION: Endoplasmic reticulum membrane {ECO:0000269|PubMed:19898607}; Multi-pass membrane protein {ECO:0000269|PubMed:19898607}.	FUNCTION: Scaffold protein of the endoplasmic reticulum-associated degradation (ERAD) (also known as endoplasmic reticulum quality control, ERQC) pathway involved in ubiquitin-dependent degradation of misfolded endoplasmic reticulum proteins. Component of the HRD1 ubiquitin ligase complex, which is part of the ERAD-L and ERAD-M pathways responsible for the rapid degradation of soluble lumenal and…
YML055W	3	1	0.00277778	1264	1.99796	140.392	1.21525e-05	7.38016e-07	16.4664		Secretory	Signal peptidase complex	Q04969	SPC2	Signal peptidase complex subunit SPC2 (Microsomal signal peptidase subunit 2)	178	20802	Q04969;	SUBCELLULAR LOCATION: Endoplasmic reticulum membrane {ECO:0000269|PubMed:14562095}; Multi-pass membrane protein {ECO:0000269|PubMed:14562095}.	FUNCTION: Nonessential component of the signal peptidase complex (SPC), which catalyzes the cleavage of N-terminal signal sequences of proteins targeted to the endoplasmic reticulum. Signal peptide cleavage occurs during the translocation (cotranslationally or post-translationally) through the translocon pore into the endoplasmic reticulum. SPC2 enhances the enzymatic activity of SPC and facilita…
YML077W	3	1	0.00277778	1265	1.79237	1679.85	1.14668e-06	2.17289e-08	52.7721		Secretory	TRAPPI protein complex	Q03630	BET5	Trafficking protein particle complex subunit BET5 (TRAPP subunit BET5) (Transport protein particle 18 kDa subunit)	159	18434	Q03630;	SUBCELLULAR LOCATION: Golgi apparatus, cis-Golgi network. Endoplasmic reticulum. Preautophagosomal structure.	FUNCTION: Component of the TRAPP I, TRAPP II and TRAPP III complexes which act as guanine nucleotide exchange factors (GEF) for YPT1. TRAPP I plays a key role in the late stages of endoplasmic reticulum to Golgi traffic. TRAPP II plays a role in intra-Golgi transport. TRAPP III plays a role in autophagosome formation. Required for sporulation. Has a role late in meiosis following DNA replication.…
YML105C	3	1	0.00277778	1266	1.99796	132.553	1.28712e-05	6.50909e-07	19.7742		Secretory	Signal recognition particle	P29478	SEC65	Signal recognition particle subunit SEC65	273	31170	P29478;	SUBCELLULAR LOCATION: Cytoplasm {ECO:0000250}.	FUNCTION: Signal-recognition-particle (SRP) assembly has a crucial role in targeting secretory proteins to the rough endoplasmic reticulum (ER) membrane. SRP is required for the cotranslational protein translocation for ER import and preferentially recognizes strongly hydrophobic signal sequences. It is involved in targeting the nascent chain-ribosome (RNC) complex to the ER and is proposed to pa…
YML115C	-0.5	-1	0.00277778	1267	0.768719	-51760.9	5.50058e-08	4.07776e-07	0.134892		Secretory	alpha-1,6-mannosyltransferase complex, M-Pol I variant	P23642	VAN1	Mannan polymerase I complex VAN1 subunit (M-pol I subunit VAN1) (Vanadate resistance protein)	535	61092	P23642;	SUBCELLULAR LOCATION: Endoplasmic reticulum membrane {ECO:0000269|PubMed:11095735}; Single-pass type II membrane protein {ECO:0000305|PubMed:9434768}. Golgi apparatus membrane {ECO:0000269|PubMed:9434768}; Single-pass type II membrane protein {ECO:0000305|PubMed:9434768}. Note=Cis-Golgi (PubMed:9430634). Recycles between endoplasmic reticulum and Golgi (PubMed:11095735). {ECO:0000269|PubMed:11095…	FUNCTION: Involved in regulation of the phosphorylation of a number of proteins, some of which appear to be important in cell growth control.; FUNCTION: The M-Pol I complex possesses alpha-1,6-mannosyltransferase activity and is probably involved in the elongation of the mannan backbone of N-linked glycans on cell wall and periplasmic proteins.
YMR022W	-0.5	-1	0.00277778	1268	0.737271	-51246.3	4.73567e-08	5.16899e-07	0.091617		Secretory	CUE1-UBC7 ubiquitin-conjugating enzyme complex	Q02159	UBC7	Ubiquitin-conjugating enzyme E2 7 (EC 2.3.2.23) (E2 ubiquitin-conjugating enzyme 7) (Ubiquitin carrier protein) (Ubiquitin-conjugating enzyme E2-18 kDa) (Ubiquitin-protein ligase)	165	18520	Q02159;	SUBCELLULAR LOCATION: Endoplasmic reticulum membrane; Peripheral membrane protein; Cytoplasmic side. Note=Anchored via the membrane protein CUE1 to the endoplasmic reticulum membrane.	FUNCTION: Catalyzes the covalent attachment of ubiquitin to other proteins. Functions in degradation of misfolded or regulated proteins localized in the endoplasmic reticulum (ER) lumen or membrane via the ubiquitin-proteasome system. Cognate E2 conjugating enzyme for the DOA10 ubiquitin ligase complex, which is part of the ERAD-C pathway responsible for the rapid degradation of membrane proteins…
YMR149W	-0.5	-1	0.00277778	1269	0.774037	-13180.5	2.22576e-07	1.56027e-06	0.142653		Secretory	Oligosaccharyl transferase complex variant 2	Q02795	SWP1	Dolichyl-diphosphooligosaccharide--protein glycosyltransferase subunit SWP1 (Oligosaccharyl transferase subunit SWP1) (Oligosaccharyl transferase subunit delta)	286	31653	Q02795;	SUBCELLULAR LOCATION: Endoplasmic reticulum membrane {ECO:0000269|PubMed:14562095, ECO:0000269|PubMed:8181570}; Multi-pass membrane protein {ECO:0000269|PubMed:29301962}.	FUNCTION: Subunit of the oligosaccharyl transferase (OST) complex that catalyzes the initial transfer of a defined glycan (Glc(3)Man(9)GlcNAc(2) in eukaryotes) from the lipid carrier dolichol-pyrophosphate to an asparagine residue within an Asn-X-Ser/Thr consensus motif in nascent polypeptide chains, the first step in protein N-glycosylation. N-glycosylation occurs cotranslationally and the compl…
YMR264W	-0.5	-1	0.00277778	1270	0.737271	-51246.3	4.73567e-08	1.11995e-07	0.422848	YML101C	Secretory	CUE1-UBC7 ubiquitin-conjugating enzyme complex	P38428	CUE1	Coupling of ubiquitin conjugation to ER degradation protein 1 (Kinetochore-defect suppressor 4)	203	22763	P38428;	SUBCELLULAR LOCATION: Endoplasmic reticulum membrane {ECO:0000269|PubMed:14562095}; Single-pass membrane protein {ECO:0000269|PubMed:14562095}.	FUNCTION: Component of the endoplasmic reticulum-associated protein degradation (ERAD) pathway. Recruits the soluble ubiquitin-conjugating enzyme UBC7 to the cytoplasmic face of the endoplasmic reticulum membrane where it functions in degradation of misfolded or regulated proteins localized in the endoplasmic reticulum (ER) lumen or membrane via the ubiquitin-proteasome system. Targets the E2 con…
YMR276W	-0.5	-1	0.00277778	1271	0.746973	-138.286	1.82895e-05	7.55246e-07	24.2166		Secretory		P48510	DSK2	Ubiquitin domain-containing protein DSK2	373	39346	P48510;	SUBCELLULAR LOCATION: Nucleus {ECO:0000305}.	FUNCTION: Involved, with RAD23 in spindle pole body duplication. Involved in the ubiquitin-proteasome proteolytic pathway.
YNL064C	-0.5	-1	0.00277778	1272	0.686802	-302.081	6.26074e-06	1.71151e-05	0.365803		Secretory	HAP1 transcriptional repressor complex, SSA2 variant	P25491	YDJ1	Mitochondrial protein import protein MAS5 (Yeast dnaJ protein 1)	409	44671	P25491;	SUBCELLULAR LOCATION: Cytoplasm. Cytoplasm, perinuclear region. Note=Concentrated in a perinuclear ring as well as in the cytoplasm.	FUNCTION: Probably involved in mitochondrial protein import. Is also required for efficient translocation of pre-pro-alpha-factor. Involved in heme regulation of HAP1, as a component of the high-molecular-weight (HMC) complex. {ECO:0000269|PubMed:11689685}.
YNL287W	-0.5	-1	0.00277778	1273	0.760461	-2421.83	1.13165e-06	7.38016e-06	0.153336		Secretory	COPI vesicle coat complex	P32074	SEC21	Coatomer subunit gamma (Gamma-coat protein) (Gamma-COP)	935	104831	P32074;	SUBCELLULAR LOCATION: Cytoplasm. Golgi apparatus membrane; Peripheral membrane protein; Cytoplasmic side. Cytoplasmic vesicle, COPI-coated vesicle membrane; Peripheral membrane protein; Cytoplasmic side. Endosome. Note=The coatomer is cytoplasmic or polymerized on the cytoplasmic side of the Golgi, as well as on the vesicles/buds originating from it. {ECO:0000250}.	FUNCTION: The coatomer is a cytosolic protein complex that binds to dilysine motifs and reversibly associates with Golgi non-clathrin-coated vesicles, which further mediate biosynthetic protein transport from the ER, via the Golgi up to the trans Golgi network. Coatomer complex is required for budding from Golgi membranes, and is essential for the retrograde Golgi-to-ER transport of dilysine-tagg…
YNR006W	2	1	0.00277778	1274	2.24237	73411	2.03331e-08	2.06759e-07	0.098342		Secretory	ESCRT-0 complex	P40343	VPS27	Vacuolar protein sorting-associated protein 27 (Golgi retention defective protein 11)	622	70974	P40343;	SUBCELLULAR LOCATION: Endosome membrane {ECO:0000269|PubMed:12006563, ECO:0000269|PubMed:12900393, ECO:0000269|PubMed:14562095, ECO:0000269|PubMed:15169871, ECO:0000269|PubMed:17101773, ECO:0000269|PubMed:17101785}; Peripheral membrane protein {ECO:0000269|PubMed:12006563, ECO:0000269|PubMed:12900393, ECO:0000269|PubMed:14562095, ECO:0000269|PubMed:15169871, ECO:0000269|PubMed:17101773, ECO:00002…	FUNCTION: Component of the ESCRT-0 complex which is the sorting receptor for ubiquitinated cargo proteins at the multivesicular body (MVB) and recruits ESCRT-I to the MVB outer membrane (PubMed:3062374, PubMed:1493335, PubMed:9265642, PubMed:11416128, PubMed:12055639, PubMed:11872141, PubMed:12900393, PubMed:14581452, PubMed:15166140, PubMed:15107463, PubMed:15086794, PubMed:17135292, PubMed:1850…
YNR026C	3	1	0.00277778	1275	1.45335	2630.98	1.03545e-06	6.4038e-07	1.61693	YCR067C	Secretory		P11655	SEC12	Guanine nucleotide-exchange factor SEC12 (Protein transport protein SEC12)	471	51608	P11655;	SUBCELLULAR LOCATION: Endoplasmic reticulum membrane; Single-pass type II membrane protein. Golgi apparatus, cis-Golgi network membrane; Single-pass type II membrane protein. Note=Cycling between endoplasmic reticulum and the early Golgi.	FUNCTION: Guanine nucleotide-exchange factor (GEF) required for the formation or budding of transport vesicles from the ER. This function involves the cytoplasmic domain of the protein, which is thought to interact with the small GTP-binding protein SAR1. Required for autophagy. {ECO:0000269|PubMed:11694599, ECO:0000269|PubMed:12655150, ECO:0000269|PubMed:1327759, ECO:0000269|PubMed:16413259, ECO…
YOL013C	-0.5	-1	0.00277778	1276	0.737272	-25623.3	9.47132e-08	1.93358e-07	0.489833		Secretory	HRD1 ubiquitin ligase complex	Q08109	HRD1	ERAD-associated E3 ubiquitin-protein ligase HRD1 (EC 2.3.2.27) (HMG-CoA reductase degradation protein 1) (RING-type E3 ubiquitin transferase HRD1)	551	63535	Q08109;	SUBCELLULAR LOCATION: Endoplasmic reticulum membrane {ECO:0000269|PubMed:11018054, ECO:0000269|PubMed:14562095}; Multi-pass membrane protein {ECO:0000269|PubMed:11018054, ECO:0000269|PubMed:14562095}.	FUNCTION: E3 ubiquitin-protein ligase which accepts ubiquitin specifically from endoplasmic reticulum-associated UBC1 and UBC7 E2 ligases, and transfers it to substrates promoting their degradation. Mediates the degradation of endoplasmic reticulum proteins (ERQC), also called ER-associated degradation (ERAD). Component of the HRD1 ubiquitin ligase complex, which is part of the ERAD-L and ERAD-M …
YOL031C	-0.5	-1	0.00277778	1277	0.695417	-12549.1	1.56802e-07	2.76636e-07	0.566815		Secretory		Q08199	SIL1	Nucleotide exchange factor SIL1 (Protein SLS1)	421	48275	Q08199;	SUBCELLULAR LOCATION: Endoplasmic reticulum lumen.	FUNCTION: Required for protein translocation and folding in the endoplasmic reticulum (ER). Functions as a nucleotide exchange factor for the ER lumenal chaperone KAR2. {ECO:0000269|PubMed:10958688, ECO:0000269|PubMed:11101517, ECO:0000269|PubMed:14704430}.
YOL111C	-0.5	-1	0.00277778	1278	0.557491	-141228	7.60838e-09	1.22524e-06	0.0062097		Secretory	GET4-GET5 transmembrane domain recognition complex	Q12285	MDY2	Ubiquitin-like protein MDY2 (Golgi to ER traffic protein 5) (Mating-deficient protein 2) (Translation machinery-associated protein 24)	212	23732	Q12285;	SUBCELLULAR LOCATION: Cytoplasm, cytosol. Nucleus. Note=Detected in both cytosol and nucleus but is predominantly cytosolic.	FUNCTION: Required for efficient mating. Involved in the production of alpha-factor, the KAR9 and TUB1 location to the shmoo tip and nuclear migration into pheromone-induced shmoos. {ECO:0000269|PubMed:10514570, ECO:0000269|PubMed:16390866}.
YOR007C	-0.5	-1	0.00277778	1279	0.557491	-141228	7.60838e-09	4.03947e-06	0.00188351		Secretory	GET4-GET5 transmembrane domain recognition complex	Q12118	SGT2	Small glutamine-rich tetratricopeptide repeat-containing protein 2 (SGT/UBP) (Viral protein U-binding protein)	346	37218	Q12118;	SUBCELLULAR LOCATION: Cytoplasm {ECO:0000269|PubMed:14562095}.	FUNCTION: Co-chaperone that binds to the molecular chaperone Hsp70 (SSA1 and SSA2). Regulates Hsp70 ATPase activity (By similarity). Required for recovery from heat shock. {ECO:0000250, ECO:0000269|PubMed:12482202}.
YOR036W	3	1	0.00277778	1280	3.58262	172.27	6.8691e-06	1.31139e-08	523.803		Secretory	Endosomal SNARE complex PEP12-VTI1-TLG1-SNC2	P32854	PEP12	Syntaxin PEP12 (Carboxypeptidase Y-deficient protein 12) (Vacuolar protein sorting-associated protein 6) (Vacuolar protein-targeting protein 13)	288	33006	P32854;	SUBCELLULAR LOCATION: Membrane {ECO:0000305}; Single-pass type IV membrane protein {ECO:0000305}.	FUNCTION: Plays a role in the sorting and targeting of vacuolar proteases.
YOR069W	2	1	0.00277778	1281	2.24237	98427.3	1.51653e-08	7.3323e-07	0.0206828	YKR078W	Secretory	Retromer complex	Q92331	VPS5	Vacuolar protein sorting-associated protein 5 (Carboxypeptidase Y-deficient protein 10) (Vacuolar protein-targeting protein 5)	675	76484	Q92331;	SUBCELLULAR LOCATION: Cytoplasm. Golgi apparatus membrane {ECO:0000305}; Peripheral membrane protein {ECO:0000305}; Cytoplasmic side {ECO:0000305}. Endosome membrane {ECO:0000305}; Peripheral membrane protein {ECO:0000305}; Cytoplasmic side {ECO:0000305}.	FUNCTION: Plays a role in vesicular protein sorting. Required for retention of late Golgi membrane proteins and vacuolar biogenesis. Component of the membrane-associated retromer complex which is essential in endosome-to-Golgi retrograde transport. The VPS5-VPS17 subcomplex may assemble onto the membrane to promote vesicle formation.
YOR085W	-0.5	-1	0.00277778	1282	0.774037	-13180.5	2.22576e-07	3.48428e-07	0.638801		Secretory	Oligosaccharyl transferase complex variant 2	P48439	OST3	Dolichyl-diphosphooligosaccharide--protein glycosyltransferase subunit 3 (Oligosaccharyl transferase 34 kDa subunit) (Oligosaccharyl transferase subunit OST3) (Oligosaccharyl transferase subunit gamma)	350	39483	P48439;	SUBCELLULAR LOCATION: Endoplasmic reticulum membrane {ECO:0000305}; Multi-pass membrane protein {ECO:0000269|PubMed:29301962}.	FUNCTION: Subunit of the oligosaccharyl transferase (OST) complex that catalyzes the initial transfer of a defined glycan (Glc(3)Man(9)GlcNAc(2) in eukaryotes) from the lipid carrier dolichol-pyrophosphate to an asparagine residue within an Asn-X-Ser/Thr consensus motif in nascent polypeptide chains, the first step in protein N-glycosylation. N-glycosylation occurs cotranslationally and the compl…
YOR103C	-0.5	-1	0.00277778	1283	0.774037	-13180.5	2.22576e-07	4.99669e-07	0.445448		Secretory	Oligosaccharyl transferase complex variant 2	P46964	OST2	Dolichyl-diphosphooligosaccharide--protein glycosyltransferase subunit OST2 (Oligosaccharyl transferase subunit OST2) (Oligosaccharyl transferase 16 kDa subunit) (Oligosaccharyl transferase subunit epsilon)	130	14698	P46964;	SUBCELLULAR LOCATION: Endoplasmic reticulum membrane {ECO:0000305}; Multi-pass membrane protein {ECO:0000269|PubMed:29301962}.	FUNCTION: Subunit of the oligosaccharyl transferase (OST) complex that catalyzes the initial transfer of a defined glycan (Glc(3)Man(9)GlcNAc(2) in eukaryotes) from the lipid carrier dolichol-pyrophosphate to an asparagine residue within an Asn-X-Ser/Thr consensus motif in nascent polypeptide chains, the first step in protein N-glycosylation. N-glycosylation occurs cotranslationally and the compl…
YOR106W	2	1	0.00277778	1284	2.2405	73266.8	2.03841e-08	4.52765e-08	0.450214		Secretory	Vacuolar SNARE complex VAM3-VTI1-VAM7-NYV1	Q12241	VAM3	Syntaxin VAM3 (Vacuolar morphogenesis protein 3)	283	32498	Q12241;	SUBCELLULAR LOCATION: Vacuole membrane; Single-pass type IV membrane protein.	FUNCTION: Required for vacuolar assembly. Provides the t-SNARE function in a late step of the vacuolar assembly. Required for homotypic vacuole membrane fusion, autophagy and fusion of biosynthetic transport vesicles with the vacuole. Required for the delivery of alpha-factor receptor-ligand complexes to the vacuole.
YOR115C	3	1	0.00277778	1285	1.79237	1679.85	1.14668e-06	6.88241e-08	16.661		Secretory	TRAPPI protein complex	Q99394	TRS33	Trafficking protein particle complex subunit 33 (TRAPP subunit 33) (Transport protein particle 33 kDa subunit)	268	30749	Q99394;	SUBCELLULAR LOCATION: Golgi apparatus, cis-Golgi network. Endoplasmic reticulum. Preautophagosomal structure.	FUNCTION: Component of the TRAPP I, TRAPP II and TRAPP III complexes which act as guanine nucleotide exchange factors (GEF) for YPT1. TRAPP I plays a key role in the late stages of endoplasmic reticulum to Golgi traffic. TRAPP II plays a role in intra-Golgi transport. TRAPP III plays a role in autophagosome formation. Required for sporulation. Has a role late in meiosis following DNA replication.…
YOR164C	-0.5	-1	0.00277778	1286	0.557491	-141228	7.60838e-09	7.81091e-07	0.0097407		Secretory	GET4-GET5 transmembrane domain recognition complex	Q12125	GET4	Golgi to ER traffic protein 4 (Guided entry of tail-anchored proteins 4)	312	36280	Q12125;	SUBCELLULAR LOCATION: Cytoplasm {ECO:0000269|PubMed:14562095}.	FUNCTION: May play a role in insertion of tail-anchored proteins into the endoplasmic reticulum membrane. {ECO:0000269|PubMed:19325107}.
YOR254C	-0.5	-1	0.00277778	1287	0.686802	-2842.74	6.65292e-07	2.26861e-06	0.29326		Secretory	SEC62-SEC63 complex	P14906	SEC63	Protein translocation protein SEC63 (Protein NPL1) (Sec62/63 complex 73 kDa subunit)	663	75345	P14906;	SUBCELLULAR LOCATION: Endoplasmic reticulum membrane; Multi-pass membrane protein. Nucleus membrane; Multi-pass membrane protein. Nucleus inner membrane; Multi-pass membrane protein.	FUNCTION: Acts as component of the Sec62/63 complex which is involved in SRP-independent post-translational translocation across the endoplasmic reticulum (ER) and functions together with the Sec61 complex and KAR2 in a channel-forming translocon complex. A cycle of assembly and disassembly of Sec62/63 complex from SEC61 may govern the activity of the translocon. SEC63 may affect SEC1-polypeptide…
YPL010W	-0.5	-1	0.00277778	1288	0.760461	-3385.6	8.09506e-07	7.70562e-07	1.05054		Secretory	COPI vesicle coat complex	P53600	RET3	Coatomer subunit zeta (Zeta-coat protein) (Zeta-COP)	189	21688	P53600;	SUBCELLULAR LOCATION: Cytoplasm {ECO:0000250}. Golgi apparatus membrane {ECO:0000250}; Peripheral membrane protein {ECO:0000250}; Cytoplasmic side {ECO:0000250}. Cytoplasmic vesicle, COPI-coated vesicle membrane {ECO:0000250}; Peripheral membrane protein {ECO:0000250}; Cytoplasmic side {ECO:0000250}. Note=The coatomer is cytoplasmic or polymerized on the cytoplasmic side of the Golgi, as well as …	FUNCTION: The coatomer is a cytosolic protein complex that binds to dilysine motifs and reversibly associates with Golgi non-clathrin-coated vesicles, which further mediate biosynthetic protein transport from the ER, via the Golgi up to the trans Golgi network. Coatomer complex is required for budding from Golgi membranes, and is essential for the retrograde Golgi-to-ER transport of dilysine-tagg…
YPL050C	-0.5	-1	0.00277778	1289	0.768719	-12689.4	2.24372e-07	4.87225e-07	0.460509		Secretory	alpha-1,6-mannosyltransferase complex, M-Pol I variant	P39107	MNN9	Mannan polymerase complexes subunit MNN9 (M-pol I subunit MNN9) (M-Pol II subunit MNN9)	395	45955	P39107;	SUBCELLULAR LOCATION: Endoplasmic reticulum membrane {ECO:0000269|PubMed:11095735}; Single-pass type II membrane protein {ECO:0000305|PubMed:9434768}. Golgi apparatus membrane {ECO:0000269|PubMed:9434768}; Single-pass type II membrane protein {ECO:0000305|PubMed:9434768}. Note=Cis-Golgi (PubMed:9430634). Recycles between endoplasmic reticulum and Golgi (PubMed:11095735). {ECO:0000269|PubMed:11095…	FUNCTION: The M-Pol I and M-Pol II complexes possess alpha-1,6-mannosyltransferase activity and are probably involved in the elongation of the mannan backbone of N-linked glycans on cell wall and periplasmic proteins. May also provide alpha-1,2-mannosyltransferase activity to the M-Pol I complex. {ECO:0000269|PubMed:12235155}.
YPL085W	4	1	0.00277778	1290	1.79237	574.051	3.35554e-06	5.26471e-07	6.37365		Secretory		P48415	SEC16	COPII coat assembly protein SEC16 (Protein transport protein SEC16)	2195	241696	P48415;	SUBCELLULAR LOCATION: Endoplasmic reticulum membrane {ECO:0000269|PubMed:12235121, ECO:0000269|PubMed:14562095, ECO:0000269|PubMed:7593161}; Peripheral membrane protein {ECO:0000269|PubMed:12235121, ECO:0000269|PubMed:14562095, ECO:0000269|PubMed:7593161}; Cytoplasmic side {ECO:0000269|PubMed:12235121, ECO:0000269|PubMed:14562095, ECO:0000269|PubMed:7593161}. Note=On the endoplasmic reticulum and…	FUNCTION: Involved in the initiation of assembly of the COPII coat required for the formation of transport vesicles from the endoplasmic reticulum (ER) and the selection of cargo molecules. Also involved in autophagy. {ECO:0000269|PubMed:10712514, ECO:0000269|PubMed:11694599, ECO:0000269|PubMed:12235121, ECO:0000269|PubMed:2188733, ECO:0000269|PubMed:7593161, ECO:0000269|PubMed:7593162, ECO:00002…
YPL094C	-0.5	-1	0.00277778	1291	0.686802	-2842.74	6.65292e-07	1.81872e-06	0.365803		Secretory	SEC62-SEC63 complex	P21825	SEC62	Translocation protein SEC62 (Sec62/63 complex 30 kDa subunit)	274	31347	P21825;	SUBCELLULAR LOCATION: Endoplasmic reticulum membrane; Multi-pass membrane protein.	FUNCTION: Acts as component of the Sec62/63 complex which is involved in SRP-independent post-translational translocation across the endoplasmic reticulum (ER) and functions together with the Sec61 complex and KAR2 in a channel-forming translocon complex. In an initial step, the signal sequence seems to bind simultaneously to SEC61 and SEC62. SEC62 and SEC63 are required for interactions between …
YPL096W	-0.5	-1	0.00277778	1292	0.807016	-44156.9	8.06297e-08	4.16391e-07	0.19364		Secretory	Peptide:N-glycanase-Rad23 complex	Q02890	PNG1	Peptide-N(4)-(N-acetyl-beta-glucosaminyl)asparagine amidase (PNGase) (EC 3.5.1.52) (Peptide:N-glycanase 1) (yPNG1)	363	42485	Q02890;	SUBCELLULAR LOCATION: Cytoplasm. Nucleus.	FUNCTION: Specifically deglycosylates the denatured form of N-linked glycoproteins in the cytoplasm and assists their proteasome-mediated degradation. Cleaves the beta-aspartyl-glucosamine (GlcNAc) of the glycan and the amide side chain of Asn, converting Asn to Asp. Prefers proteins containing high-mannose over those bearing complex type oligosaccharides. Can recognize misfolded proteins in the …
YPL195W	2	1	0.00277778	1293	2.2405	73266.8	2.03841e-08	1.22524e-06	0.0166368		Secretory	Adapter complex AP-3	Q08951	APL5	AP-3 complex subunit delta (Adaptor-related protein complex 3 subunit delta) (Delta-adaptin 3) (Delta-adaptin)	932	106924	Q08951;	SUBCELLULAR LOCATION: Golgi apparatus {ECO:0000269|PubMed:10559961, ECO:0000269|PubMed:14562095}. Cytoplasmic vesicle, clathrin-coated vesicle membrane {ECO:0000269|PubMed:10559961}; Peripheral membrane protein {ECO:0000305|PubMed:10559961}; Cytoplasmic side {ECO:0000305|PubMed:10559961}. Note=Component of the coat surrounding the cytoplasmic face of coated vesicles located at the Golgi complex. …	FUNCTION: Part of the AP-3 complex, an adaptor-related complex which is not clathrin-associated. The complex is associated with the Golgi region as well as more peripheral structures. It facilitates the budding of vesicles from the Golgi membrane and may be directly involved in trafficking to the vacuole. Required for the transport via the ALP pathway, which directs the transport of the cargo pro…
YPL210C	3	1	0.00277778	1294	1.99796	132.553	1.28712e-05	1.70385e-06	7.55417		Secretory	Signal recognition particle	P38688	SRP72	Signal recognition particle subunit SRP72 (Signal recognition particle 72 kDa protein homolog)	640	73541	P38688;	SUBCELLULAR LOCATION: Cytoplasm {ECO:0000250}. Endoplasmic reticulum membrane. Nucleus. Note=Transiently localizes to the nucleolus during biogenesis of the SRP. The SRP-RNC complex is bound to the endoplasmic reticulum membrane due to the interaction of the SRP with the membrane SRP-receptor (SRP101-SRP102).	FUNCTION: Signal-recognition-particle (SRP) assembly has a crucial role in targeting secretory proteins to the rough endoplasmic reticulum (ER) membrane. SRP is required for the cotranslational protein translocation for ER import and preferentially recognizes strongly hydrophobic signal sequences. It is involved in targeting the nascent chain-ribosome (RNC) complex to the ER and is proposed to pa…
YPL218W	3	1	0.00277778	1295	1.54035	821.233	2.95368e-06	5.67631e-07	5.20352		Secretory	COPII vesicle coat complex	P20606	SAR1	Small COPII coat GTPase SAR1 (EC 3.6.5.-) (GTP-binding protein SAR1) (Secretion-associated RAS-related protein 1)	190	21451	P20606;	SUBCELLULAR LOCATION: Cytoplasmic vesicle, COPII-coated vesicle membrane; Peripheral membrane protein; Cytoplasmic side. Endoplasmic reticulum membrane; Peripheral membrane protein; Cytoplasmic side. Golgi apparatus membrane {ECO:0000305}; Peripheral membrane protein {ECO:0000305}; Cytoplasmic side {ECO:0000305}. Note=Membrane association requires the presence of the SEC12 exchange factor.	FUNCTION: Small GTPase component of the coat protein complex II (COPII) which promotes the formation of transport vesicles from the endoplasmic reticulum (ER). The coat has two main functions, the physical deformation of the endoplasmic reticulum membrane into vesicles and the selection of cargo molecules. SAR1 controls the coat assembly in a stepwise manner. Activated SAR1-GTP by SEC12 binds to …
YPL243W	3	1	0.00277778	1296	1.99796	132.553	1.28712e-05	1.2731e-06	10.1101		Secretory	Signal recognition particle	P38687	SRP68	Signal recognition particle subunit SRP68 (Signal recognition particle 68 kDa protein homolog)	599	69006	P38687;	SUBCELLULAR LOCATION: Cytoplasm {ECO:0000250}. Nucleus {ECO:0000269|PubMed:11352936}.	FUNCTION: Signal-recognition-particle (SRP) assembly has a crucial role in targeting secretory proteins to the rough endoplasmic reticulum (ER) membrane. SRP is required for the cotranslational protein translocation for ER import and preferentially recognizes strongly hydrophobic signal sequences. It is involved in targeting the nascent chain-ribosome (RNC) complex to the ER and is proposed to pa…
YPL259C	3	1	0.00277778	1297	3.58262	172.27	6.8691e-06	4.16391e-07	16.4968		Secretory	Adaptor complex AP-1	Q00776	APM1	AP-1 complex subunit mu-1-I (Clathrin assembly protein complex 1 mu-1-I medium chain) (Clathrin coat assembly protein AP54) (Clathrin coat-associated protein AP54) (Golgi adaptor AP-1 54 kDa protein) (HA1 54 kDa subunit) (Mu(1)-adaptin) (Mu1-I-adaptin)	475	53874	Q00776;	SUBCELLULAR LOCATION: Cytoplasmic vesicle. Cytoplasmic vesicle, clathrin-coated vesicle membrane {ECO:0000250}; Peripheral membrane protein {ECO:0000250}; Cytoplasmic side {ECO:0000250}. Membrane, clathrin-coated pit {ECO:0000250}; Peripheral membrane protein {ECO:0000250}; Cytoplasmic side {ECO:0000250}.	FUNCTION: Component of the adaptor complexes which link clathrin to receptors in coated vesicles. Clathrin-associated protein complexes are believed to interact with the cytoplasmic tails of membrane proteins, leading to their selection and concentration. The AP-1 complex interacts directly with clathrin. AP57 is probably a subunit of the Golgi membrane adaptor. {ECO:0000269|PubMed:10564262}.
YPR029C	3	1	0.00277778	1298	3.58262	172.27	6.8691e-06	4.25006e-07	16.1624		Secretory	Adaptor complex AP-1R	Q12028	APL4	AP-1 complex subunit gamma-1 (Clathrin assembly protein complex 1 gamma large chain) (Clathrin assembly protein large gamma chain) (Gamma-adaptin)	832	93624	Q12028;	SUBCELLULAR LOCATION: Cytoplasm {ECO:0000250}. Golgi apparatus membrane {ECO:0000250}; Peripheral membrane protein {ECO:0000250}; Cytoplasmic side {ECO:0000250}. Cytoplasmic vesicle, clathrin-coated vesicle membrane {ECO:0000250}; Peripheral membrane protein {ECO:0000250}; Cytoplasmic side {ECO:0000250}. Note=The coatomer is cytoplasmic or polymerized on the cytoplasmic side of the Golgi, as well…	FUNCTION: Adaptins are components of the adapter complexes which link clathrin to receptors in coated vesicles (PubMed:10564262). Clathrin-associated protein complexes are believed to interact with the cytoplasmic tails of membrane proteins, leading to their selection and concentration (PubMed:10564262). The AP-1 complex interacts directly with clathrin (PubMed:10564262). Component of the AP-1-re…
YPR037C	-0.5	-1	0.00277778	1299	0.718998	-11423.7	1.91817e-07	4.75738e-07	0.403198		Secretory		Q12284	ERV2	FAD-linked sulfhydryl oxidase ERV2 (EC 1.8.3.2)	196	22141	Q12284;	SUBCELLULAR LOCATION: Endoplasmic reticulum membrane {ECO:0000269|PubMed:11313344, ECO:0000269|PubMed:11584268}; Single-pass type III membrane protein {ECO:0000269|PubMed:11313344, ECO:0000269|PubMed:11584268}; Lumenal side {ECO:0000269|PubMed:11313344, ECO:0000269|PubMed:11584268}.	FUNCTION: FAD-dependent sulfhydryl oxidase that catalyzes disulfide bond formation in the endoplasmic reticulum lumen in parallel to ERO1. {ECO:0000255|PROSITE-ProRule:PRU00654, ECO:0000269|PubMed:11313344, ECO:0000269|PubMed:11584268}.
YPR055W	-0.5	-0.942857	0.0166667	1300	0.663277	-18366	9.21687e-08	1.53155e-07	0.6018		Secretory	Exocyst	P32855	SEC8	Exocyst complex component SEC8	1065	122225	P32855;	SUBCELLULAR LOCATION: Cytoplasm. Cell membrane; Peripheral membrane protein. Note=75% cytoplasmic. 25% associated with the cell membrane.	FUNCTION: Component of the exocyst complex involved in the docking of exocytic vesicles with fusion sites on the plasma membrane.
YPR088C	3	1	0.00277778	1301	1.99796	132.553	1.28712e-05	2.9961e-07	42.9598		Secretory	Signal recognition particle	P20424	SRP54	Signal recognition particle subunit SRP54 (Signal recognition particle 54 kDa protein homolog)	541	59624	P20424;	SUBCELLULAR LOCATION: Cytoplasm.	FUNCTION: Signal-recognition-particle (SRP) assembly has a crucial role in targeting secretory proteins to the rough endoplasmic reticulum (ER) membrane. SRP is required for the cotranslational protein translocation for ER import and preferentially recognizes strongly hydrophobic signal sequences. It is involved in targeting the nascent chain-ribosome (RNC) complex to the ER and is proposed to pa…
YPR173C	2	1	0.00277778	1302	2.24237	73411	2.03331e-08	1.06251e-06	0.0191368		Secretory		P52917	VPS4	Vacuolar protein sorting-associated protein 4 (DOA4-independent degradation protein 6) (Protein END13) (Vacuolar protein-targeting protein 10)	437	48172	P52917;	SUBCELLULAR LOCATION: Endosome membrane {ECO:0000250}; Peripheral membrane protein {ECO:0000250}.	FUNCTION: Involved in the transport of biosynthetic membrane proteins from the prevacuolar/endosomal compartment to the vacuole. Required for multivesicular body (MVB) protein sorting. Catalyzes the ATP-dependent dissociation of class E VPS proteins from endosomal membranes, such as the disassembly of the ESCRT-III complex. {ECO:0000269|PubMed:11329380, ECO:0000269|PubMed:9155008, ECO:0000269|Pub…
YPR181C	3	1	0.00277778	1303	1.54035	821.233	2.95368e-06	1.11995e-06	2.63734		Secretory	COPII vesicle coat complex	P15303	SEC23	Protein transport protein SEC23	768	85385	P15303;	SUBCELLULAR LOCATION: Cytoplasmic vesicle, COPII-coated vesicle membrane {ECO:0000269|PubMed:10720463, ECO:0000269|PubMed:11086000, ECO:0000269|PubMed:12235121, ECO:0000269|PubMed:8548805, ECO:0000269|PubMed:9568718}; Peripheral membrane protein {ECO:0000269|PubMed:11086000, ECO:0000269|PubMed:8548805}; Cytoplasmic side {ECO:0000269|PubMed:8548805}. Cytoplasm {ECO:0000269|PubMed:8548805}. Endopla…	FUNCTION: Component of the coat protein complex II (COPII) which promotes the formation of transport vesicles from the endoplasmic reticulum (ER). The coat has two main functions, the physical deformation of the endoplasmic reticulum membrane into vesicles and the selection of cargo molecules. SEC23 interacts with BET3 in order to target TRAPPI complex to COPII involved in internalisation of plas…
YBL041W	-0.5	-1	0.00277778	1307	0.746122	-156.757	1.60353e-05	1.24439e-07	128.861		metabolic	26S Proteasome complex	P23724	PRE7	Proteasome subunit beta type-6 (Multicatalytic endopeptidase complex subunit C5) (Proteasome component C5)	241	26871	P23724;	SUBCELLULAR LOCATION: Cytoplasm. Nucleus.	FUNCTION: Non-catalytic component of the proteasome which degrades poly-ubiquitinated proteins in the cytoplasm and in the nucleus. It is essential for the regulated turnover of proteins and for the removal of misfolded proteins. The proteasome is a multicatalytic proteinase complex that is characterized by its ability to cleave peptides with Arg, Phe, Tyr, Leu, and Glu adjacent to the leaving gr…
YBR082C	-0.5	-1	0.00277778	1313	0.746122	-156.757	1.60353e-05	1.15249e-05	1.39136	YDR059C	metabolic		P15731	UBC4	Ubiquitin-conjugating enzyme E2 4 (EC 2.3.2.23) (E2 ubiquitin-conjugating enzyme 4) (Ubiquitin carrier protein 4) (Ubiquitin-protein ligase 4)	148	16456	P15731;	NaN	FUNCTION: Catalyzes the covalent attachment of ubiquitin to other proteins. Mediates the selective degradation of short-lived and abnormal proteins. Mediates ubiquitination of PEX5. {ECO:0000255|PROSITE-ProRule:PRU00388, ECO:0000269|PubMed:17550898}.
YDL007W	-0.5	-1	0.00277778	1327	0.746122	-156.757	1.60353e-05	2.74722e-07	58.3691		metabolic		P40327	RPT2	26S proteasome regulatory subunit 4 homolog (Tat-binding homolog 5)	437	48828	P40327;	SUBCELLULAR LOCATION: Cytoplasm {ECO:0000305}. Nucleus {ECO:0000305}.	FUNCTION: The 26S proteasome is involved in the ATP-dependent degradation of ubiquitinated proteins. The regulatory (or ATPase) complex confers ATP dependency and substrate specificity to the 26S complex (By similarity). Has ATPase activity. {ECO:0000250}.
YDL097C	-0.5	-1	0.00277778	1335	0.746122	-156.757	1.60353e-05	3.513e-06	4.56456		metabolic		Q12377	RPN6	26S proteasome regulatory subunit RPN6 (Proteasome non-ATPase subunit 4)	434	49774	Q12377;	NaN	FUNCTION: Component of the lid subcomplex of the 26S proteasome, a multiprotein complex involved in the ATP-dependent degradation of ubiquitinated proteins. In the complex, RPN6 is required for proteasome assembly. {ECO:0000269|PubMed:12486135, ECO:0000269|PubMed:15611133, ECO:0000269|PubMed:9426256}.
YDL147W	-0.5	-1	0.00277778	1339	0.746122	-156.757	1.60353e-05	2.67064e-06	6.00427		metabolic		Q12250	RPN5	26S proteasome regulatory subunit RPN5 (Proteasome non-ATPase subunit 5)	445	51768	Q12250;	NaN	FUNCTION: Acts as a regulatory subunit of the 26S proteasome which is involved in the ATP-dependent degradation of ubiquitinated proteins. {ECO:0000269|PubMed:9426256}.
YDR363W-A	-0.5	-1	0.00277778	1355	0.746122	-156.757	1.60353e-05	1.14866e-06	13.9599		metabolic	26S Proteasome complex	O94742	SEM1	26S proteasome complex subunit SEM1	89	10386	O94742;	NaN	FUNCTION: Versatile protein that might stabilize multiple protein complexes involved in diverse pathways. Subunit of the 26S proteasome which plays a role in ubiquitin-dependent proteolysis. Associates also with the TREX-2 complex that is required for transcription-coupled mRNA export, and the COP9 signalosome, which is involved in deneddylation. {ECO:0000269|PubMed:15117943, ECO:0000269|PubMed:1…
YDR394W	-0.5	-1	0.00277778	1358	0.746122	-156.757	1.60353e-05	4.30749e-07	37.2265		metabolic		P33298	RPT3	26S proteasome regulatory subunit 6B homolog (Protein YNT1) (Tat-binding homolog 2)	428	47894	P33298;	SUBCELLULAR LOCATION: Cytoplasm {ECO:0000305}. Nucleus {ECO:0000305}.	FUNCTION: The 26S proteasome is involved in the ATP-dependent degradation of ubiquitinated proteins. The regulatory (or ATPase) complex confers ATP dependency and substrate specificity to the 26S complex (By similarity). {ECO:0000250}.
YDR427W	-0.5	-1	0.00277778	1361	0.746122	-156.757	1.60353e-05	2.23989e-06	7.15894		metabolic		Q04062	RPN9	26S proteasome regulatory subunit RPN9 (Proteasome non-ATPase subunit 7)	393	45782	Q04062;	NaN	FUNCTION: Acts as a regulatory subunit of the 26S proteasome which is involved in the ATP-dependent degradation of ubiquitinated proteins. {ECO:0000269|PubMed:9714768}.
YER012W	-0.5	-1	0.00277778	1373	0.746122	-156.757	1.60353e-05	1.86658e-06	8.59073		metabolic	26S Proteasome complex	P22141	PRE1	Proteasome subunit beta type-4 (Macropain subunit C11) (Multicatalytic endopeptidase complex subunit C11) (Proteasome component C11) (Proteinase YSCE subunit 11)	198	22517	P22141;	SUBCELLULAR LOCATION: Cytoplasm. Nucleus.	FUNCTION: Non-catalytic component of the proteasome which degrades poly-ubiquitinated proteins in the cytoplasm and in the nucleus. It is essential for the regulated turnover of proteins and for the removal of misfolded proteins. The proteasome is a multicatalytic proteinase complex that is characterized by its ability to cleave peptides with Arg, Phe, Tyr, Leu, and Glu adjacent to the leaving gr…
YER021W	-0.5	-1	0.00277778	1374	0.746122	-156.757	1.60353e-05	1.47412e-06	10.8779		metabolic		P40016	RPN3	26S proteasome regulatory subunit RPN3	523	60393	P40016;	NaN	FUNCTION: Acts as a regulatory subunit of the 26S proteasome which is involved in the ATP-dependent degradation of ubiquitinated proteins.
YER094C	-0.5	-1	0.00277778	1378	0.746122	-156.757	1.60353e-05	5.52316e-07	29.0328		metabolic	26S Proteasome complex	P25451	PUP3	Proteasome subunit beta type-3 (Macropain subunit PUP3) (Multicatalytic endopeptidase complex subunit PUP3) (Proteasome component PUP3)	205	22605	P25451;	SUBCELLULAR LOCATION: Cytoplasm. Nucleus.	FUNCTION: Non-catalytic component of the proteasome which degrades poly-ubiquitinated proteins in the cytoplasm and in the nucleus. It is essential for the regulated turnover of proteins and for the removal of misfolded proteins. The proteasome is a multicatalytic proteinase complex that is characterized by its ability to cleave peptides with Arg, Phe, Tyr, Leu, and Glu adjacent to the leaving gr…
YER143W	-0.5	-1	0.00277778	1384	0.746122	-156.757	1.60353e-05	5.84861e-07	27.4172		metabolic		P40087	DDI1	DNA damage-inducible protein 1 (EC 3.4.23.-) (v-SNARE-master 1)	428	47354	P40087;	SUBCELLULAR LOCATION: Cytoplasm {ECO:0000269|PubMed:10330187}. Cell membrane {ECO:0000269|PubMed:10330187}; Peripheral membrane protein {ECO:0000269|PubMed:10330187}; Cytoplasmic side {ECO:0000269|PubMed:10330187}.	FUNCTION: Aspartic protease (PubMed:21266539). Appears to act as negative regulator of constitutive exocytosis (PubMed:10330187, PubMed:12051757). May act at the level of secretory vesicle docking and fusion as a competitive inhibitor of SNARE assembly (PubMed:12925750). Acts as a linker between the 19S proteasome and polyubiquitinated proteins like the HO endonuclease and UFO1 via UBA domain int…
YFL007W	-0.5	-1	0.00277778	1386	0.746122	-156.757	1.60353e-05	2.77594e-07	57.7652		metabolic		P43583	BLM10	Proteasome activator BLM10 (Bleomycin resistance protein BLM10)	2143	245996	P43583;	SUBCELLULAR LOCATION: Nucleus. Cytoplasm.	FUNCTION: Associated component of the proteasome that specifically recognizes acetylated histones and promotes ATP- and ubiquitin-independent degradation of core histones during DNA damage response. Recognizes and binds acetylated histones via its bromodomain-like (BRDL) region and activates the proteasome by opening the gated channel for substrate entry. Binds to the core proteasome via its C-te…
YFR004W	-0.5	-1	0.00277778	1389	0.746122	-156.757	1.60353e-05	2.3739e-06	6.75481		metabolic		P43588	RPN11	Ubiquitin carboxyl-terminal hydrolase RPN11 (EC 3.4.19.12) (26S proteasome regulatory subunit RPN11) (Protein MPR1)	306	34398	P43588;	NaN	FUNCTION: Component of the lid subcomplex of the 26S proteasome, a multiprotein complex involved in the ATP-dependent degradation of ubiquitinated proteins. RPN11 is the only catalytically active member of the lid and serves as the essential deubiquitinase of the proteasome. {ECO:0000269|PubMed:12183636, ECO:0000269|PubMed:21075847, ECO:0000269|PubMed:24463465}.
YFR010W	-0.5	-1	0.00277778	1390	0.746122	-156.757	1.60353e-05	1.68471e-06	9.51814		metabolic		P43593	UBP6	Ubiquitin carboxyl-terminal hydrolase 6 (EC 3.4.19.12) (Deubiquitinating enzyme 6) (Ubiquitin thioesterase 6) (Ubiquitin-specific-processing protease 6)	499	57111	P43593;	NaN	FUNCTION: Predominant proteasome-associated deubiquitinase which releases ubiquitin from the proteasome targeted ubiquitinated proteins. Ensures the regeneration of ubiquitin at the proteasome. Has proteasome-inhibitory activity and delays the degradation of ubiquitinated proteins to provide a time window allowing gradual deubiquitination of the substrate. Stabilizes the association of HUL5 with …
YFR050C	-0.5	-1	0.00277778	1393	0.746122	-156.757	1.60353e-05	2.42177e-06	6.62131		metabolic	26S Proteasome complex	P30657	PRE4	Proteasome subunit beta type-7 (Macropain subunit PRE4) (Multicatalytic endopeptidase complex subunit PRE4) (Proteasome component PRE4) (Proteinase YSCE subunit PRE4)	266	29443	P30657;	SUBCELLULAR LOCATION: Cytoplasm {ECO:0000255|PROSITE-ProRule:PRU00809, ECO:0000269|PubMed:14562095}. Nucleus {ECO:0000269|PubMed:14562095}.	FUNCTION: Non-catalytic component of the proteasome which degrades poly-ubiquitinated proteins in the cytoplasm and in the nucleus. It is essential for the regulated turnover of proteins and for the removal of misfolded proteins. The proteasome is a multicatalytic proteinase complex that is characterized by its ability to cleave peptides with Arg, Phe, Tyr, Leu, and Glu adjacent to the leaving gr…
YFR052W	-0.5	-1	0.00277778	1394	0.746122	-156.757	1.60353e-05	3.4077e-06	4.7056		metabolic	26S Proteasome complex	P32496	RPN12	26S proteasome regulatory subunit RPN12 (Nuclear integrity protein 1)	274	31919	P32496;	NaN	FUNCTION: Acts as a regulatory subunit of the 26S proteasome which is involved in the ATP-dependent degradation of ubiquitinated proteins. Necessary for activation of the CDC28 kinase.
YGL011C	-0.5	-1	0.00277778	1395	0.746122	-156.757	1.60353e-05	3.55128e-06	4.51534		metabolic	26S Proteasome complex	P21243	SCL1	Proteasome subunit alpha type-1 (Macropain subunit C7-alpha) (Multicatalytic endopeptidase complex C7) (Proteasome component C7-alpha) (Proteasome component Y8) (Proteinase YSCE subunit 7) (SCL1 suppressor protein)	252	28001	P21243;	SUBCELLULAR LOCATION: Cytoplasm {ECO:0000269|PubMed:14562095}. Nucleus {ECO:0000269|PubMed:14562095}.	FUNCTION: The proteasome degrades poly-ubiquitinated proteins in the cytoplasm and in the nucleus. It is essential for the regulated turnover of proteins and for the removal of misfolded proteins. The proteasome is a multicatalytic proteinase complex that is characterized by its ability to cleave peptides with Arg, Phe, Tyr, Leu, and Glu adjacent to the leaving group at neutral or slightly basic …
YGL048C	-0.5	-1	0.00277778	1400	0.746122	-156.757	1.60353e-05	2.27818e-06	7.03862		metabolic		Q01939	RPT6	26S proteasome regulatory subunit 8 homolog (Protein CIM3) (Protein SUG1) (Tat-binding protein TBY1)	405	45272	Q01939;	SUBCELLULAR LOCATION: Cytoplasm {ECO:0000305}. Nucleus {ECO:0000305}.	FUNCTION: The 26S proteasome is involved in the ATP-dependent degradation of ubiquitinated proteins. The regulatory (or ATPase) complex confers ATP dependency and substrate specificity to the 26S complex (By similarity). {ECO:0000250, ECO:0000269|PubMed:25042801}.
YGL141W	-0.5	-1	0.00277778	1409	0.746122	-156.757	1.60353e-05	2.3739e-07	67.5481		metabolic		P53119	HUL5	Probable E3 ubiquitin-protein ligase HUL5 (EC 2.3.2.26) (HECT-type E3 ubiquitin transferase HUL5)	910	105566	P53119;	NaN	FUNCTION: Probable E3 ubiquitin-protein ligase which accepts ubiquitin from an E2 ubiquitin-conjugating enzyme in the form of a thioester and then directly transfers the ubiquitin to targeted substrates. Non essential.
YGR135W	-0.5	-1	0.00277778	1423	0.746122	-156.757	1.60353e-05	2.40262e-06	6.67407		metabolic	26S Proteasome complex	P23638	PRE9	Proteasome subunit alpha type-3 (Macropain subunit Y13) (Multicatalytic endopeptidase complex subunit Y13) (Proteasome component Y13) (Proteinase YSCE subunit 13)	258	28714	P23638;	SUBCELLULAR LOCATION: Cytoplasm. Nucleus.	FUNCTION: The proteasome degrades poly-ubiquitinated proteins in the cytoplasm and in the nucleus. It is essential for the regulated turnover of proteins and for the removal of misfolded proteins. The proteasome is a multicatalytic proteinase complex that is characterized by its ability to cleave peptides with Arg, Phe, Tyr, Leu, and Glu adjacent to the leaving group at neutral or slightly basic …
YGR253C	-0.5	-1	0.00277778	1429	0.746122	-156.757	1.60353e-05	4.93925e-06	3.2465		metabolic	26S Proteasome complex	P32379	PUP2	Proteasome subunit alpha type-5 (Macropain subunit PUP2) (Multicatalytic endopeptidase complex subunit PUP2) (Proteasome component PUP2) (Proteinase YSCE subunit PUP2)	260	28617	P32379;	SUBCELLULAR LOCATION: Cytoplasm. Nucleus.	FUNCTION: The proteasome degrades poly-ubiquitinated proteins in the cytoplasm and in the nucleus. It is essential for the regulated turnover of proteins and for the removal of misfolded proteins. The proteasome is a multicatalytic proteinase complex that is characterized by its ability to cleave peptides with Arg, Phe, Tyr, Leu, and Glu adjacent to the leaving group at neutral or slightly basic …
YHL030W	-0.5	-1	0.00277778	1434	0.746122	-156.757	1.60353e-05	5.90605e-07	27.1506		metabolic		P38737	ECM29	Proteasome component ECM29 (Extracellular mutant protein 29)	1868	210431	P38737;	SUBCELLULAR LOCATION: Cytoplasm {ECO:0000269|PubMed:14562095}. Nucleus {ECO:0000269|PubMed:14562095}.	FUNCTION: Stabilizes the proteasome holoenzyme, probably by tethering the 20S proteolytic core particle and the 19S regulatory particle. The proteasome is a multicatalytic proteinase complex which is characterized by its ability to cleave peptides with Arg, Phe, Tyr, Leu, and Glu adjacent to the leaving group at neutral or slightly basic pH. The proteasome has an ATP-dependent proteolytic activit…
YHR027C	-0.5	-1	0.00277778	1438	0.746122	-156.757	1.60353e-05	2.18246e-05	0.734733		metabolic		P38764	RPN1	26S proteasome regulatory subunit RPN1 (HMG-CoA reductase degradation protein 2) (Proteasome non-ATPase subunit 1)	993	109492	P38764;	NaN	FUNCTION: Acts as a regulatory subunit of the 26S proteasome which is involved in the ATP-dependent degradation of ubiquitinated proteins. {ECO:0000269|PubMed:9584156}.
YHR200W	-0.5	-1	0.00277778	1450	0.746122	-156.757	1.60353e-05	1.46455e-06	10.949		metabolic		P38886	RPN10	26S proteasome regulatory subunit RPN10	268	29747	P38886;	NaN	FUNCTION: Multiubiquitin binding protein.
YIL075C	-0.5	-1	0.00277778	1456	0.746122	-156.757	1.60353e-05	4.24048e-06	3.78147		metabolic	26S Proteasome complex	P32565	RPN2	26S proteasome regulatory subunit RPN2	945	104232	P32565;	NaN	FUNCTION: Acts as a regulatory subunit of the 26S proteasome which is involved in the ATP-dependent degradation of ubiquitinated proteins. {ECO:0000269|PubMed:9584156}.
YJL001W	-0.5	-1	0.00277778	1462	0.746122	-156.757	1.60353e-05	1.32096e-06	12.1391		metabolic		P38624	PRE3	Proteasome subunit beta type-1 (EC 3.4.25.1) (Macropain subunit PRE3) (Multicatalytic endopeptidase complex subunit PRE3) (Proteasome component PRE3) (Proteinase YSCE subunit PRE3)	215	23548	P38624;	SUBCELLULAR LOCATION: Cytoplasm. Nucleus.	FUNCTION: The proteasome degrades poly-ubiquitinated proteins in the cytoplasm and in the nucleus. It is essential for the regulated turnover of proteins and for the removal of misfolded proteins. The proteasome is a multicatalytic proteinase complex that is characterized by its ability to cleave peptides with Arg, Phe, Tyr, Leu, and Glu adjacent to the leaving group at neutral or slightly basic …
YKL010C	-0.5	-1	0.00277778	1481	0.746122	-156.757	1.60353e-05	7.45674e-07	21.5044		metabolic		P33202	UFD4	Ubiquitin fusion degradation protein 4 (UB fusion protein 4) (EC 2.3.2.-) (HECT-type E3 ubiquitin transferase UFD4) (EC 2.3.2.26)	1483	167843	P33202;	NaN	FUNCTION: E3 ubiquitin-protein ligase which accepts ubiquitin from an E2 ubiquitin-conjugating enzyme in the form of a thioester and then directly transfers the ubiquitin to targeted substrates. {ECO:0000250}.
YKL145W	-0.5	-1	0.00277778	1488	0.746122	-156.757	1.60353e-05	1.51241e-06	10.6025		metabolic		P33299	RPT1	26S proteasome regulatory subunit 7 homolog (Protein CIM5) (Tat-binding homolog 3)	467	51983	P33299;	SUBCELLULAR LOCATION: Cytoplasm {ECO:0000305}. Nucleus {ECO:0000269|PubMed:14562095}.	FUNCTION: The 26S proteasome is involved in the ATP-dependent degradation of ubiquitinated proteins. The regulatory (or ATPase) complex confers ATP dependency and substrate specificity to the 26S complex (By similarity). {ECO:0000250}.
YLR421C	-0.5	-1	0.00277778	1536	0.746122	-156.757	1.60353e-05	1.22524e-06	13.0874		metabolic	26S Proteasome complex	O13563	RPN13	26S proteasome regulatory subunit RPN13 (Proteasome non-ATPase subunit 13)	156	17902	O13563;	SUBCELLULAR LOCATION: Cytoplasm {ECO:0000269|PubMed:14562095}. Nucleus {ECO:0000269|PubMed:14562095}.	FUNCTION: Component of the 19S cap proteasome complex which acts as a regulatory subunit of the 26S proteasome, involved in the ATP-dependent degradation of ubiquitinated proteins. {ECO:0000269|PubMed:11029046, ECO:0000269|PubMed:7957966}.
YML092C	-0.5	-1	0.00277778	1546	0.746122	-156.757	1.60353e-05	2.3739e-06	6.75481		metabolic	26S Proteasome complex	P23639	PRE8	Proteasome subunit alpha type-2 (Macropain subunit Y7) (Multicatalytic endopeptidase complex subunit Y7) (Proteasome component Y7) (Proteinase YSCE subunit 7)	250	27162	P23639;	SUBCELLULAR LOCATION: Cytoplasm. Nucleus.	FUNCTION: The proteasome degrades poly-ubiquitinated proteins in the cytoplasm and in the nucleus. It is essential for the regulated turnover of proteins and for the removal of misfolded proteins. The proteasome is a multicatalytic proteinase complex that is characterized by its ability to cleave peptides with Arg, Phe, Tyr, Leu, and Glu adjacent to the leaving group at neutral or slightly basic …
YMR314W	-0.5	-1	0.00277778	1561	0.746122	-156.757	1.60353e-05	1.97187e-06	8.132		metabolic		P40302	PRE5	Proteasome subunit alpha type-6 (Macropain subunit PRE5) (Multicatalytic endopeptidase complex subunit PRE5) (Proteasome component PRE5) (Proteinase YSCE subunit PRE5)	234	25604	P40302;	SUBCELLULAR LOCATION: Cytoplasm. Nucleus.	FUNCTION: The proteasome degrades poly-ubiquitinated proteins in the cytoplasm and in the nucleus. It is essential for the regulated turnover of proteins and for the removal of misfolded proteins. The proteasome is a multicatalytic proteinase complex that is characterized by its ability to cleave peptides with Arg, Phe, Tyr, Leu, and Glu adjacent to the leaving group at neutral or slightly basic …
YOL038W	-0.5	-1	0.00277778	1582	0.746122	-156.757	1.60353e-05	2.12503e-06	7.54591		metabolic		P40303	PRE6	Proteasome subunit alpha type-4 (Macropain subunit PRE6) (Multicatalytic endopeptidase complex subunit PRE6) (Proteasome component PRE6) (Proteinase YSCE subunit PRE6)	254	28439	P40303;	SUBCELLULAR LOCATION: Cytoplasm {ECO:0000269|PubMed:14562095}. Nucleus {ECO:0000269|PubMed:14562095}.	FUNCTION: The proteasome degrades poly-ubiquitinated proteins in the cytoplasm and in the nucleus. It is essential for the regulated turnover of proteins and for the removal of misfolded proteins. The proteasome is a multicatalytic proteinase complex that is characterized by its ability to cleave peptides with Arg, Phe, Tyr, Leu, and Glu adjacent to the leaving group at neutral or slightly basic …
YOR117W	-0.5	-1	0.00277778	1598	0.746122	-156.757	1.60353e-05	7.85877e-07	20.4043		metabolic		P33297	RPT5	26S proteasome regulatory subunit 6A (Tat-binding protein homolog 1) (TBP-1)	434	48256	P33297;	SUBCELLULAR LOCATION: Cytoplasm {ECO:0000305}. Nucleus {ECO:0000305}.	FUNCTION: The 26S proteasome is involved in the ATP-dependent degradation of ubiquitinated proteins. The regulatory (or ATPase) complex confers ATP dependency and substrate specificity to the 26S complex (By similarity). {ECO:0000250}.
YOR157C	-0.5	-1	0.00277778	1599	0.746122	-156.757	1.60353e-05	1.69428e-06	9.46436		metabolic	26S Proteasome complex	P25043	PUP1	Proteasome subunit beta type-2 (EC 3.4.25.1) (Macropain subunit PUP1) (Multicatalytic endopeptidase complex subunit PUP1) (Proteasome component PUP1) (Proteinase YSCE subunit PUP1)	261	28268	P25043;	SUBCELLULAR LOCATION: Cytoplasm. Nucleus.	FUNCTION: The proteasome degrades poly-ubiquitinated proteins in the cytoplasm and in the nucleus. It is essential for the regulated turnover of proteins and for the removal of misfolded proteins. The proteasome is a multicatalytic proteinase complex that is characterized by its ability to cleave peptides with Arg, Phe, Tyr, Leu, and Glu adjacent to the leaving group at neutral or slightly basic …
YOR259C	-0.5	-1	0.00277778	1603	0.746122	-156.757	1.60353e-05	1.65599e-06	9.68319		metabolic		P53549	RPT4	26S proteasome subunit RPT4 (26S protease subunit SUG2) (Proteasomal cap subunit)	437	49408	P53549;	NaN	FUNCTION: The 26S proteasome is involved in the ATP-dependent degradation of ubiquitinated proteins. The regulatory (or ATPase) complex confers ATP dependency and substrate specificity to the 26S complex (By similarity). {ECO:0000250}.
YOR261C	-0.5	-1	0.00277778	1604	0.746122	-156.757	1.60353e-05	2.52706e-06	6.34542		metabolic		Q08723	RPN8	26S proteasome regulatory subunit RPN8	338	38313	Q08723;	NaN	FUNCTION: Acts as a regulatory subunit of the 26S proteasome which is involved in the ATP-dependent degradation of ubiquitinated proteins. {ECO:0000269|PubMed:9584156}.
YOR362C	-0.5	-1	0.00277778	1612	0.746122	-156.757	1.60353e-05	2.79508e-06	5.73696		metabolic	26S Proteasome complex	P21242	PRE10	Probable proteasome subunit alpha type-7 (Macropain subunit C1) (Multicatalytic endopeptidase complex subunit C1) (Proteasome component C1) (Proteinase YSCE subunit 1)	288	31536	P21242;	SUBCELLULAR LOCATION: Cytoplasm. Nucleus.	FUNCTION: The proteasome degrades poly-ubiquitinated proteins in the cytoplasm and in the nucleus. It is essential for the regulated turnover of proteins and for the removal of misfolded proteins. The proteasome is a multicatalytic proteinase complex that is characterized by its ability to cleave peptides with Arg, Phe, Tyr, Leu, and Glu adjacent to the leaving group at neutral or slightly basic …
YPR103W	-0.5	-1	0.00277778	1633	0.746122	-156.757	1.60353e-05	8.45225e-07	18.9716		metabolic	26S Proteasome complex	P30656	PRE2	Proteasome subunit beta type-5 (EC 3.4.25.1) (Macropain subunit PRE2) (Multicatalytic endopeptidase complex subunit PRE2) (Proteasome component PRE2) (Proteinase YSCE subunit PRE2)	287	31637	P30656;	SUBCELLULAR LOCATION: Cytoplasm. Nucleus.	FUNCTION: The proteasome degrades poly-ubiquitinated proteins in the cytoplasm and in the nucleus. It is essential for the regulated turnover of proteins and for the removal of misfolded proteins. The proteasome is a multicatalytic proteinase complex that is characterized by its ability to cleave peptides with Arg, Phe, Tyr, Leu, and Glu adjacent to the leaving group at neutral or slightly basic …
YPR108W	-0.5	-1	0.00277778	1634	0.746122	-156.757	1.60353e-05	5.14027e-06	3.11954		metabolic		Q06103	RPN7	26S proteasome regulatory subunit RPN7	429	48959	Q06103;	NaN	FUNCTION: Acts as a regulatory subunit of the 26S proteasome which is involved in the ATP-dependent degradation of ubiquitinated proteins. {ECO:0000250}.
dummyER	0	-0.130931	1	1641	1	392576139563827	0.001	0	Inf		metabolic
