# Supplementary material for: Improving recombinant protein production by yeast through genome-scale modeling using proteome constraints
Source: Nat Commun. 2022 May 27;13:2969. doi: 10.1038/s41467-022-30689-7 (PMC9142503; doi:10.1038/s41467-022-30689-7)
Supplement: Supplementary file 20 — Supplementary Data 17 [file 41467_2022_30689_MOESM20_ESM.xlsx]

## Sheet: Sheet1
Supplementary Data 17: Experimental validation results for predicted overexpression targets of α-amylase production
	OD600			amylase [U L-1 OD-1]			amylase [U L-1]			amylase [U L-1 OD-1 h-1]					amylase [U L-1 OD-1 h-1] fold change
overexpression gene	Sample 1	Sample 2	Sample 3	Sample 1	Sample 2	Sample 3	Sample 1	Sample 2	Sample 3	Sample 1	Sample 2	Sample 3		overexpression gene	Sample 1	Sample 2	Sample 3
1D-AAC+pSPGM1	5.95	5.65	6	2872.71	2986.23	2836.52	17092.6	16872.2	17019.1	29.924	31.1066	29.5471		Control	0.991106	1.03027	0.978622
PCM1	5.95	6.1	5.7	2675.14	2585.27	2624.92	15917.1	15770.2	14962	27.8661	26.9299	27.3429		PCM1	0.922946	0.89194	0.905617
PEP12	5.9	6.15	6.25	2784.98	2564.26	2640.78	16431.4	15770.2	16504.9	29.0102	26.711	27.5081		GNA1	1.0171	0.994554	1.01674
VPS1	5.75	5.85	6	2947.07	2758.55	2971.21	16945.7	16137.5	17827.3	30.6987	28.7349	30.9501		CRS1	1.06594	1.03186	1.01214
OCH1	6	5.1	3.65	2603.87	2717.65	3394.7	15623.2	13860	12390.6	27.1237	28.3088	35.3614		CYS4	1.80969	2.30743	2.31432
GNA1	5.15	5.7	5.8	2948.04	2882.7	2947	15182.4	16431.4	17092.6	30.7088	30.0281	30.6979		Control	1.04853	0.971348	0.980119
CRS1	4.7	5.15	5.05	3089.62	2990.84	2933.68	14521.2	15402.8	14815.1	32.1836	31.1546	30.5592		OCH1	0.898356	0.93761	1.1712
USO1	5.1	5.8	4.9	3553.17	2921.67	3368.34	18121.2	16945.7	16504.9	37.0122	30.434	35.0869		MNS1	1.38779	1.56992	1.51114
CYS4	1.9	1.6	1.65	5245.37	6688.05	6708.01	9966.2	10700.9	11068.2	54.6393	69.6672	69.8751		USO1	1.22587	1.008	1.1621
1D-AAC+pSPGM1	6.02	6.46	6.06	813.271	753.404	760.207	4895.89	4866.99	4606.85	8.47157	7.84796	7.91882		SEC65	2.30005	2.13139	2.14528
IRE1	3.58	3.54	3.84	632.857	672.668	687.859	2265.63	2381.24	2641.38	6.59226	7.00696	7.1652		ERV2	1.4353	1.30306	1.41537
SWA2	3.04	2.54	2.9	963.954	1085.43	1020.46	2930.42	2757	2959.32	10.0412	11.3066	10.6298		IRE1	0.815929	0.867257	0.886843
ERV2	2.84	3.5	2.88	1113.26	1010.69	1097.8	3161.65	3537.4	3161.65	11.5964	10.528	11.4354		ERO1	2.02334	2.25253	1.82564
MNS1	3.34	3	3.24	1076.41	1217.67	1172.08	3595.21	3653.02	3797.54	11.2126	12.6841	12.2092		SWA2	1.24281	1.39942	1.31565
ERO1	4.28	1.76	1.6	1569.36	1747.12	1416.02	6716.84	3074.94	2265.63	16.3475	18.1992	14.7502		PEP12	0.96084	0.884688	0.911088
SEC65	4.64	4.64	4.94	1783.98	1653.16	1663.94	8277.66	7670.68	8219.85	18.5831	17.2204	17.3327		VPS1	1.01676	0.951721	1.02509
