# Supplementary material for: Improving recombinant protein production by yeast through genome-scale modeling using proteome constraints
Source: Nat Commun. 2022 May 27;13:2969. doi: 10.1038/s41467-022-30689-7 (PMC9142503; doi:10.1038/s41467-022-30689-7)
Supplement: Supplementary file 21 — Supplementary Data 18 [file 41467_2022_30689_MOESM21_ESM.xlsx]

## Sheet: Sheet1
Supplementary Data 18: Collected mRNA data for α-amylase production strains
Systematic Name	Standard Name	AAC-0.1 h-1 rep1 (fmol/mg CDW)	AAC-0.1 h-1 rep2 (fmol/mg CDW)	MH34-0.1 h-1 rep1 (fmol/mg CDW)	MH34-0.1 h-1 rep2 (fmol/mg CDW)	B184-0.1 h-1 rep1 (fmol/mg CDW)	B184-0.1 h-1 rep2 (fmol/mg CDW)	AAC-0.2 h-1 rep1 (fmol/mg CDW)	AAC-0.2 h-1 rep2 (fmol/mg CDW)	MH34-0.2 h-1 rep1 (fmol/mg CDW)	MH34-0.2 h-1 rep2 (fmol/mg CDW)	B184-0.2 h-1 rep1 (fmol/mg CDW)	B184-0.2 h-1 rep2 (fmol/mg CDW)
15S_rRNA	15S_rRNA	0.333385	0.294971	0.295016	0.292605	0.291951	0.293983	0.293546	0.292688	0.292184	0.297303	0.293152	0.317823
21S_rRNA	21S_rRNA	0.341075	0.30096	0.294608	0.294449	0.29691	0.295268	0.294526	0.293774	0.293544	0.295796	0.29493	0.32375
YMR056C	AAC1	0.697664	0.819219	1.43735	1.43015	1.35956	1.17525	0.61537	0.497006	0.956927	0.793032	0.91734	0.958911
YBR085W	AAC3	0.292566	0.293325	0.307766	0.30454	0.298803	0.296082	0.295955	0.297959	0.303521	0.304245	0.302745	0.302565
YJR155W	AAD10	1.16251	1.06363	1.42393	1.42486	1.11605	1.06829	1.12372	1.2094	1.29431	1.22567	1.27151	1.27389
YNL331C	AAD14	0.380393	0.375597	0.423568	0.413008	0.420605	0.422936	0.344946	0.344569	0.391392	0.395636	0.392986	0.385194
YOL165C	AAD15	0.303355	0.302696	0.29823	0.296397	0.311942	0.306139	0.295365	0.293948	0.294259	0.296375	0.304561	0.305612
YPL088W	AAD16	0.454214	0.421023	0.44875	0.459999	0.396248	0.446003	0.40367	0.435795	0.438346	0.433196	0.40456	0.403487
YCR107W	AAD3	0.29161	0.292488	0.291879	0.2916	0.292324	0.292041	0.291238	0.291705	0.291439	0.291611	0.291886	0.291643
YDL243C	AAD4	0.459822	0.462053	0.42113	0.40712	0.424246	0.434335	0.40596	0.410891	0.402852	0.392139	0.396826	0.40904
YFL056C	AAD6	0.378657	0.361768	0.418262	0.408646	0.363981	0.389513	0.382567	0.397908	0.391813	0.401625	0.394139	0.375923
YNL141W	AAH1	0.691647	0.588945	0.856181	0.84372	0.992744	0.934787	0.591741	0.62899	0.841467	0.810545	0.779149	0.765446
YHR118C	AAP1	0.411392	0.422008	0.451881	0.43836	0.521564	0.470379	0.383871	0.385655	0.43858	0.430218	0.437304	0.446393
YBL074C	AAR2	0.362783	0.360731	0.356356	0.362576	0.355475	0.348653	0.370279	0.38047	0.351089	0.351555	0.359139	0.358005
YKL106W	AAT1	0.746139	0.702224	0.700732	0.725832	0.579181	0.588478	0.81907	0.79802	0.739414	0.818148	0.784526	0.754783
YLR027C	AAT2	1.82138	1.54028	1.86803	1.89619	1.78601	1.86965	1.87848	2.19511	1.62386	1.80145	1.6726	1.62143
YBR236C	ABD1	0.433419	0.411798	0.508375	0.508223	0.426653	0.426111	0.479764	0.509344	0.522697	0.526614	0.518589	0.501654
YKL112W	ABF1	1.20498	1.17568	0.945048	0.924123	0.985446	1.0006	1.00358	0.985302	0.825076	0.73375	0.709457	0.72332
YMR072W	ABF2	1.25988	1.23494	1.68633	1.71917	1.32777	1.4024	1.80509	1.80517	1.78741	1.78031	1.72595	1.75906
YJR108W	ABM1	0.308749	0.313599	0.319376	0.325931	0.311322	0.313044	0.323316	0.317556	0.314519	0.323369	0.31704	0.316679
YCR088W	ABP1	0.805584	0.761601	1.08829	1.11111	1.31105	1.37887	0.709634	0.697494	1.10294	1.0853	1.09288	1.0425
YOR239W	ABP140	0.861011	0.807669	0.672129	0.675792	0.9392	0.888062	0.847823	0.896133	0.907544	0.917558	0.94758	0.885067
YNR033W	ABZ1	0.590824	0.602469	0.4406	0.438426	0.563238	0.543203	0.46918	0.484869	0.475681	0.485364	0.467181	0.482422
YMR289W	ABZ2	0.538487	0.580644	0.576021	0.569124	0.576189	0.555521	0.540366	0.539297	0.583858	0.613226	0.606772	0.617969
YER045C	ACA1	0.433811	0.462662	0.486526	0.494387	0.559646	0.603387	0.385696	0.387053	0.434795	0.411651	0.409086	0.397963
YGR037C	ACB1	3.34276	3.31899	5.36645	5.245	3.32948	3.09797	5.22905	5.68289	5.5104	5.49184	5.4546	5.54542
YNR016C	ACC1	0.82873	0.831239	1.04515	1.00998	0.776929	0.781496	0.787063	0.773717	0.749312	0.773734	0.798124	0.782193
YLR131C	ACE2	0.455883	0.436084	0.383648	0.38063	0.414405	0.437354	0.420844	0.437713	0.415415	0.416867	0.408652	0.410361
YLR144C	ACF2	0.361953	0.360467	0.361703	0.361169	0.369167	0.369471	0.360027	0.359094	0.367288	0.369012	0.355193	0.363622
YJR083C	ACF4	0.507225	0.521414	0.479541	0.486041	0.498972	0.485918	0.479051	0.464099	0.472583	0.473731	0.479797	0.476757
YBL015W	ACH1	1.61307	2.28266	2.69303	2.68507	1.89056	1.91873	2.2526	1.67898	2.07755	1.41972	2.02494	2.09271
YDL203C	ACK1	0.514956	0.525914	0.412287	0.397647	0.479185	0.490153	0.406258	0.422715	0.408643	0.399799	0.412432	0.394135
YPL267W	ACM1	0.470743	0.465584	0.611957	0.604089	0.664726	0.607606	0.454235	0.462031	0.6228	0.673999	0.62077	0.626371
YLR304C	ACO1	2.52223	2.75968	4.84557	5.03738	3.65158	3.11365	4.32084	3.41616	3.6498	2.89052	3.20966	3.24229
YJL200C	ACO2	0.726017	0.632848	0.604797	0.638978	0.668232	0.63741	0.517856	0.462006	0.60306	0.559686	0.566437	0.583526
YKL192C	ACP1	2.56011	2.60677	2.2234	2.11738	2.2719	2.14379	2.76026	2.61967	2.47077	2.44003	2.33307	2.52053
YAL054C	ACS1	0.699476	1.49313	1.08396	0.932655	0.848878	0.850612	0.37658	0.338669	0.61562	0.692228	0.75748	0.789202
YLR153C	ACS2	1.24425	1.06888	2.13979	2.12631	1.33988	1.4414	1.87086	1.74455	1.56838	1.513	1.55277	1.5821
YFL039C	ACT1	2.55042	2.3837	3.87761	3.97868	1.94857	2.08234	5.06604	4.84234	4.26492	4.43187	4.4082	4.38344
YDR448W	ADA2	0.410556	0.404538	0.373134	0.368097	0.427104	0.417585	0.377857	0.371784	0.378811	0.393487	0.377792	0.381545
YMR184W	ADD37	0.842165	0.804812	0.687491	0.738435	0.749786	0.681735	1.04943	1.1723	0.782551	0.843616	0.871814	0.855777
YKL206C	ADD66	0.732315	0.681617	0.601601	0.592388	0.696873	0.709989	0.662353	0.715926	0.673188	0.669354	0.643215	0.666177
YAR015W	ADE1	1.4705	1.42595	2.0893	2.36111	1.63992	1.53861	1.60395	1.64534	2.07033	2.05572	2.03371	2.05579
YNL220W	ADE12	0.582945	0.592539	0.906032	0.9425	0.560097	0.572334	0.934893	0.910551	0.946447	0.948792	1.02332	1.00614
YLR359W	ADE13	0.942731	0.960104	1.75093	1.95534	0.917083	0.852399	1.69202	1.67275	1.88365	1.85669	1.83324	1.86757
YLR028C	ADE16	1.55104	1.47773	1.05011	1.04047	1.63405	1.6748	1.05645	1.12122	1.12875	1.11185	1.09107	1.1169
YMR120C	ADE17	1.53663	1.50147	2.4546	2.93257	1.93175	2.07164	1.69978	1.78455	2.24077	2.27036	2.19334	2.09234
YOR128C	ADE2	0.766004	0.716145	1.11804	1.22598	0.795644	0.856004	0.914656	0.961817	1.04773	1.11798	1.03862	0.995705
YGR204W	ADE3	1.20936	1.10794	0.843958	0.880067	0.940979	0.95388	1.02164	1.10079	0.842369	0.836891	0.824514	0.801208
YMR300C	ADE4	0.74447	0.614583	0.928433	1.04839	0.85285	0.884475	0.897687	0.934115	1.06126	1.16125	1.06473	1.01919
YGL234W	ADE5,7	1.08992	1.00421	1.36138	1.58057	1.08878	1.05431	1.23901	1.27202	1.4203	1.41855	1.36474	1.36357
YGR061C	ADE6	0.609564	0.56563	0.564821	0.584851	0.539421	0.531476	0.579361	0.612811	0.572658	0.58382	0.56289	0.552555
YDR408C	ADE8	0.909786	0.926051	0.813016	0.885114	0.729942	0.789278	1.00059	0.989722	0.848518	0.861809	0.810039	0.84095
YCL058W-A	ADF1	0.461591	0.440882	0.691704	0.687917	0.548201	0.493222	0.536844	0.620031	0.762456	0.838316	0.696958	0.695
YOL086C	ADH1	1.64082	1.98237	3.45604	3.41367	1.23959	1.47991	2.7347	2.23364	2.02676	1.57944	1.5889	1.58246
YMR303C	ADH2	1.5962	3.17578	0.389203	0.383575	0.351049	0.343966	0.359761	0.323574	0.343781	0.413156	0.370147	0.394381
YMR083W	ADH3	1.1909	1.32468	0.833639	0.835442	1.03518	1.14215	0.802034	0.837889	0.669336	1.09652	0.93888	0.89073
YGL256W	ADH4	5.71195	5.22059	6.64769	6.08931	3.8972	3.76816	10.3961	6.93011	5.12307	1.43512	2.65947	2.9393
YBR145W	ADH5	0.415944	0.472835	0.401512	0.373836	0.371475	0.35569	0.414894	0.454613	0.41264	0.465748	0.488415	0.493431
YMR318C	ADH6	0.431398	0.361562	0.359167	0.354226	0.398219	0.382857	0.395029	0.516443	0.482798	0.641181	0.571263	0.564094
YMR009W	ADI1	0.831428	0.901958	1.47015	1.451	0.900891	0.886131	0.737479	0.722456	0.883339	0.788519	0.855145	0.791584
YDR226W	ADK1	2.09594	1.85919	2.92572	2.97951	1.84134	1.81922	3.78677	3.76228	3.41564	3.42672	3.65095	3.57644
YER170W	ADK2	0.625847	0.679374	0.567507	0.574768	0.70773	0.637226	0.554436	0.533382	0.57624	0.549834	0.533751	0.576311
YJR105W	ADO1	1.40455	1.06205	1.60583	1.5551	1.06659	1.04385	2.30562	2.38204	1.79079	1.94763	1.91333	1.9353
YCR011C	ADP1	0.574635	0.573114	0.651389	0.621431	0.730875	0.721251	0.461623	0.453839	0.630649	0.652841	0.654984	0.657758
YDR216W	ADR1	0.465854	0.515971	0.445019	0.44423	0.513106	0.501897	0.446136	0.456238	0.469913	0.48703	0.486646	0.491319
YCR010C	ADY2	0.446911	0.980925	0.822592	0.686594	0.466188	0.426316	0.317482	0.300726	0.372209	0.38888	0.380338	0.418503
YDL239C	ADY3	0.324151	0.338309	0.344825	0.338794	0.344911	0.344553	0.31662	0.317255	0.331221	0.331032	0.333374	0.328529
YLR227C	ADY4	0.343528	0.346417	0.350034	0.341858	0.330113	0.337927	0.344316	0.340702	0.345001	0.335906	0.343387	0.345896
YMR064W	AEP1	0.56496	0.549552	0.483268	0.480769	0.501771	0.532619	0.547944	0.541047	0.517904	0.519451	0.50652	0.496593
YMR282C	AEP2	0.511502	0.525057	0.44597	0.458997	0.508151	0.479001	0.493269	0.486688	0.479541	0.490094	0.479355	0.489526
YPL005W	AEP3	0.38284	0.396339	0.388609	0.38013	0.420369	0.399716	0.369726	0.37581	0.382523	0.383796	0.372835	0.375014
YLR040C	AFB1	0.867481	0.87179	0.724971	0.712408	1.29387	1.16054	0.469445	0.440998	0.622597	0.617508	0.558308	0.560606
YEL052W	AFG1	0.509096	0.558607	0.599978	0.577967	0.529688	0.538657	0.569802	0.564412	0.579353	0.579385	0.607062	0.592974
YLR397C	AFG2	0.423756	0.3984	0.367005	0.369752	0.413433	0.3962	0.372003	0.376835	0.364136	0.375663	0.36596	0.36516
YER017C	AFG3	0.718551	0.753321	0.739043	0.737795	0.802327	0.830921	0.708745	0.740932	0.723027	0.714411	0.72854	0.731477
YOR129C	AFI1	0.340629	0.340664	0.349001	0.345841	0.35485	0.349513	0.338988	0.346178	0.346308	0.348346	0.346803	0.342467
YDR085C	AFR1	0.411262	0.476214	0.474481	0.485016	0.51853	0.534243	0.381124	0.384482	0.474349	0.477655	0.461945	0.461519
YGL071W	AFT1	0.5174	0.476555	0.417872	0.417535	0.461271	0.540282	0.481075	0.528324	0.40655	0.431421	0.413432	0.402066
YPL202C	AFT2	0.492735	0.481022	0.466324	0.473769	0.529676	0.502516	0.44852	0.443531	0.42924	0.440009	0.424441	0.423221
YNR044W	AGA1	1.00761	0.835118	1.05557	1.09535	1.381	1.74309	1.39899	0.72864	1.91277	1.12612	1.317	1.30643
YGL032C	AGA2	4.60956	3.79135	2.43131	2.50435	6.58144	7.22048	3.39165	1.55554	4.0103	2.60812	3.09678	3.10543
YPR021C	AGC1	0.431687	0.435049	0.387408	0.391153	0.440333	0.429302	0.39609	0.382297	0.408063	0.394392	0.406715	0.404488
YDR524C	AGE1	0.435698	0.451845	0.417713	0.435857	0.404386	0.42081	0.43953	0.451253	0.421228	0.428412	0.429355	0.421648
YIL044C	AGE2	0.572633	0.564838	0.625054	0.666943	0.564289	0.545796	0.66768	0.674418	0.654502	0.659391	0.634306	0.63956
YCL025C	AGP1	0.520782	0.479743	1.17736	1.20917	0.925311	0.859913	0.483672	0.474905	0.96926	1.25761	1.21311	1.21282
YBR132C	AGP2	0.620934	0.662265	0.660134	0.644574	0.727795	0.700483	0.554713	0.493511	0.639611	0.617382	0.654964	0.67318
YFL055W	AGP3	0.323647	0.331151	0.414466	0.406963	0.355307	0.355281	0.308289	0.312516	0.303669	0.309798	0.307287	0.304116
YFL030W	AGX1	2.00149	2.72341	1.54277	1.42563	2.09145	1.86678	1.03038	0.816656	1.31765	0.966306	1.3966	1.46532
YDR214W	AHA1	2.26931	2.30389	1.9799	1.95788	2.59004	2.55296	1.58071	1.43937	1.80585	1.9013	1.95154	1.98408
YOR023C	AHC1	0.895657	0.959499	0.589975	0.601076	0.873148	0.911817	0.570089	0.625669	0.566418	0.628161	0.588165	0.58942
YCR082W	AHC2	1.75685	1.78297	4.29351	4.16027	3.26718	3.12732	1.59201	1.71715	3.6688	3.85225	3.6707	3.80983
YLR109W	AHP1	4.82307	4.43106	8.20864	7.92425	6.71082	7.73518	11.656	12.6877	5.5437	5.88186	5.88425	5.48166
YHR093W	AHT1	0.295641	0.294684	0.291862	0.291741	0.292946	0.294703	0.291705	0.291567	0.291796	0.29155	0.291804	0.291586
Q0050	AI1	0.295397	0.291665	0.29196	0.29237	0.291606	0.291731	0.291451	0.291455	0.291218	0.292796	0.291678	0.294615
Q0055	AI2	NA	NA	NA	NA	NA	NA	0.291555	0.291611	0.291366	0.292433	0.291817	0.294176
YAL046C	AIM1	0.689552	0.777805	0.751413	0.748206	0.645305	0.586686	0.924142	0.86906	0.848834	0.821759	0.860536	0.843206
YER087W	AIM10	0.474517	0.493829	0.421346	0.415073	0.459407	0.446287	0.481389	0.444833	0.4422	0.45515	0.452124	0.451102
YER093C-A	AIM11	0.673503	0.756566	0.582087	0.583652	0.579553	0.568065	0.654921	0.626335	0.637425	0.671664	0.622367	0.657103
YGL160W	AIM14	0.952554	1.02805	0.757105	0.754786	1.13608	1.10388	0.672751	0.622266	0.745003	0.735618	0.741189	0.745442
YHL021C	AIM17	0.680136	1.09428	0.641032	0.628059	0.965871	0.9836	0.469299	0.538641	0.68213	0.722969	0.823163	0.7884
YHR198C	AIM18	0.561294	0.681437	0.735506	0.749823	0.679248	0.653833	0.635895	0.583199	0.765599	0.694788	0.731258	0.761586
YIL087C	AIM19	0.87271	1.07242	0.991361	0.976053	1.0241	1.08862	0.679496	0.645347	0.861536	0.808634	0.878447	0.884216
YAL049C	AIM2	1.0304	1.15618	1.0506	1.01023	1.25162	1.14689	0.806596	0.785022	0.920094	0.891408	0.939273	0.944566
YIL158W	AIM20	0.475465	0.458611	0.429736	0.449289	0.418296	0.394358	0.503302	0.555687	0.530997	0.580875	0.561039	0.562851
YIR003W	AIM21	0.65693	0.684037	0.522605	0.545489	0.585322	0.615087	0.577272	0.591815	0.513111	0.530806	0.515739	0.529427
YJL046W	AIM22	0.486572	0.532536	0.479863	0.476021	0.531449	0.493773	0.518949	0.507622	0.498065	0.519923	0.514613	0.515855
YJL131C	AIM23	0.469798	0.493672	0.504654	0.508945	0.560609	0.544565	0.477349	0.477994	0.513115	0.500851	0.501159	0.502694
YJR080C	AIM24	0.788673	0.854631	0.790078	0.764466	0.764185	0.792944	0.890843	0.825453	0.844319	0.763874	0.813807	0.856791
YJR100C	AIM25	0.577865	0.605027	0.553222	0.572117	0.607522	0.580405	0.529801	0.514257	0.576087	0.543424	0.558158	0.580887
YKL037W	AIM26	0.299219	0.3232	0.321043	0.316269	0.303084	0.361104	NA	NA	NA	NA	NA	NA
YKR074W	AIM29	0.975507	0.975176	1.02176	0.974295	0.979175	0.913883	0.877931	0.846356	0.959605	0.926755	1.01626	0.919969
YBR108W	AIM3	0.520948	0.546893	0.390029	0.396549	0.573674	0.590885	0.368553	0.370857	0.385008	0.379289	0.374978	0.374015
YML050W	AIM32	0.431764	0.437725	0.44593	0.446332	0.418084	0.400913	0.444401	0.438669	0.47865	0.466913	0.467337	0.474087
YML087C	AIM33	0.90357	1.11445	0.707821	0.685547	0.762164	0.699312	0.932365	0.76931	0.845173	0.752327	0.893719	0.881804
YMR003W	AIM34	0.58637	0.566055	0.546076	0.587643	0.577629	0.546367	0.604727	0.541375	0.567863	0.547443	0.545524	0.555485
YMR157C	AIM36	0.472895	0.499116	0.540452	0.56608	0.424459	0.435764	0.654816	0.624135	0.594609	0.565744	0.618408	0.632743
YOL053W	AIM39	0.771239	0.916524	0.653201	0.646652	1.05904	0.94224	0.517939	0.503946	0.630952	0.610985	0.624206	0.654195
YBR194W	AIM4	0.510363	0.533927	0.546377	0.554332	0.619349	0.602085	0.492004	0.487621	0.513928	0.542378	0.530882	0.541234
YOR215C	AIM41	3.29666	4.31502	2.37523	2.33304	5.31165	5.11919	1.36937	1.13684	1.91675	1.79594	1.89518	1.91253
YPL158C	AIM44	0.426117	0.400515	0.406206	0.402485	0.390738	0.394561	0.40985	0.413239	0.423213	0.436077	0.420875	0.410883
YPR004C	AIM45	0.910568	0.973473	1.0784	1.11675	0.990713	0.914329	1.08821	1.10921	1.13713	1.05827	1.12421	1.12647
YHR199C	AIM46	0.547762	0.576388	0.645678	0.678357	0.581097	0.605282	0.549765	0.619027	0.583313	0.612129	0.589599	0.597209
YDL237W	AIM6	0.6298	0.612948	0.593849	0.556299	0.621957	0.629059	0.594398	0.582362	0.580378	0.608519	0.620681	0.612979
YDR063W	AIM7	0.897368	0.917998	0.903685	0.923433	0.799594	0.821712	0.97095	0.9707	0.91758	0.811468	0.867576	0.897028
YER080W	AIM9	0.704241	0.768404	0.673061	0.663882	0.734911	0.757029	0.645354	0.641617	0.630629	0.622662	0.617913	0.643004
YMR092C	AIP1	0.738574	0.698039	0.761474	0.765235	0.785262	0.78893	0.704615	0.677483	0.721716	0.705032	0.715779	0.724289
YIL079C	AIR1	0.412997	0.387603	0.380432	0.376144	0.367258	0.355132	0.409243	0.437184	0.396195	0.432202	0.400749	0.396783
YDL175C	AIR2	0.36281	0.370308	0.495767	0.478236	0.376315	0.36122	0.447678	0.463657	0.479705	0.502664	0.51213	0.494521
YBR059C	AKL1	0.536724	0.565615	0.445563	0.438699	0.559866	0.578888	0.412407	0.420564	0.428045	0.438511	0.424194	0.428876
YDR264C	AKR1	0.673466	0.603246	0.698252	0.696266	0.663408	0.748825	0.773488	0.91448	0.666149	0.732617	0.66711	0.652457
YOR034C	AKR2	0.35913	0.364783	0.389702	0.377606	0.402015	0.394858	0.332792	0.342499	0.371504	0.363876	0.37018	0.362739
YOR335C	ALA1	0.668394	0.624769	0.750808	0.767336	0.679237	0.653284	0.724935	0.703891	0.741376	0.721186	0.748936	0.741452
YJL122W	ALB1	0.915025	0.714128	0.672043	0.705245	0.719644	0.630317	0.871441	0.876494	0.754608	0.754871	0.684098	0.745415
YMR170C	ALD2	0.515516	0.552262	0.507129	0.517707	0.534405	0.510901	0.476396	0.432761	0.418765	0.406949	0.398147	0.40771
YMR169C	ALD3	0.406083	0.483933	0.476487	0.466849	0.453262	0.442145	0.388235	0.369504	0.383744	0.406202	0.383081	0.393948
YMR169C	ALD4	11.1527	17.3832	3.14763	2.86703	2.49909	2.70077	2.3694	1.36653	3.61973	3.17311	3.6458	3.7687
YMR170C	ALD5	0.539764	0.514056	0.53886	0.522162	0.4782	0.484563	0.509336	0.57243	0.541613	0.600064	0.587977	0.576794
YPL061W	ALD6	5.18753	3.86802	3.08117	2.70663	2.11372	2.32247	4.83303	3.13056	3.49601	3.51561	3.11568	3.26288
YOR175C	ALE1	0.660591	0.632812	0.645345	0.636667	0.619719	0.630602	0.637725	0.6408	0.647153	0.661709	0.642678	0.653021
YNL148C	ALF1	0.708372	0.709307	0.429256	0.420918	0.5913	0.571782	0.457545	0.424681	0.428314	0.402752	0.43203	0.425496
YBR110W	ALG1	0.69124	0.676451	0.580465	0.588263	0.652789	0.62609	0.645274	0.6743	0.55727	0.614711	0.597962	0.575224
YNL048W	ALG11	0.455043	0.458632	0.499369	0.507578	0.460896	0.44712	0.528522	0.53406	0.550031	0.57443	0.550112	0.561534
YNR030W	ALG12	0.712864	0.710576	0.536309	0.545735	0.550961	0.562412	0.756727	0.72312	0.650906	0.683974	0.672853	0.666022
YGL047W	ALG13	0.50729	0.542005	0.415955	0.417752	0.493631	0.436351	0.427213	0.441545	0.413881	0.444167	0.415538	0.430439
YBR070C	ALG14	0.440675	0.435936	0.5598	0.582672	0.469183	0.418044	0.566283	0.600654	0.586833	0.598883	0.572954	0.591209
YGL065C	ALG2	0.460271	0.425556	0.441171	0.44154	0.443541	0.428443	0.497421	0.486155	0.470099	0.48536	0.475812	0.479376
YBL082C	ALG3	0.484143	0.458468	0.381641	0.392883	0.400998	0.402566	0.445535	0.466555	0.439866	0.446593	0.43626	0.44262
YPL227C	ALG5	0.468764	0.43861	0.504879	0.508961	0.464538	0.448594	0.571032	0.60833	0.560918	0.620439	0.572774	0.578148
YOR002W	ALG6	0.598796	0.555114	0.572888	0.564099	0.538346	0.556279	0.657025	0.682123	0.647558	0.692092	0.674879	0.659485
YBR243C	ALG7	0.516127	0.501082	0.516335	0.52844	0.531062	0.517832	0.617513	0.648795	0.602579	0.634373	0.623518	0.609297
YOR067C	ALG8	0.388618	0.385095	0.438479	0.436898	0.383577	0.378727	0.481207	0.486326	0.480906	0.496442	0.484879	0.482104
YNL219C	ALG9	0.628152	0.629687	0.572352	0.575683	0.6039	0.589579	0.621558	0.655522	0.603954	0.661225	0.630506	0.621929
YGL021W	ALK1	0.691576	0.599558	0.485078	0.482798	0.746857	0.681459	0.488759	0.523841	0.574007	0.614074	0.580209	0.580034
YBL009W	ALK2	0.466535	0.440673	0.41133	0.411039	0.48497	0.467779	0.423795	0.424738	0.442789	0.446375	0.425042	0.418971
YML086C	ALO1	0.587234	0.586835	0.615513	0.610521	0.73779	0.680108	0.512201	0.51341	0.588279	0.564275	0.580673	0.59088
YNL270C	ALP1	0.344343	0.38642	0.36157	0.350795	0.365764	0.36947	0.316832	0.306958	0.343888	0.353054	0.346114	0.350193
YOL130W	ALR1	0.510013	0.494867	0.431735	0.435518	0.443042	0.444816	0.443445	0.452536	0.427843	0.426169	0.425996	0.422236
YFL050C	ALR2	0.353729	0.355086	0.356007	0.348326	0.366636	0.358711	0.335539	0.342403	0.349162	0.342846	0.34057	0.342829
YLR089C	ALT1	1.0663	1.12962	0.81595	0.799283	1.31915	1.2557	0.625882	0.659395	0.845309	0.828127	0.961518	0.921166
YDR111C	ALT2	0.466664	0.540519	0.361425	0.360437	0.359707	0.36826	0.373813	0.349551	0.344221	0.350627	0.340583	0.348567
YKR021W	ALY1	0.42571	0.42203	0.416114	0.424375	0.424879	0.431922	0.396105	0.40323	0.409752	0.41724	0.418184	0.41192
YJL084C	ALY2	0.432981	0.431844	0.369793	0.371883	0.438377	0.432897	0.347673	0.352497	0.353933	0.356894	0.356858	0.360566
YGR225W	AMA1	0.300385	0.306908	0.323391	0.322954	0.335963	0.331964	0.295737	0.296438	0.314586	0.324151	0.319309	0.313602
YML035C	AMD1	0.543251	0.551167	0.464795	0.464077	0.487337	0.489718	0.479129	0.493559	0.441994	0.445579	0.431846	0.436377
YDR242W	AMD2	0.329328	0.335558	0.370756	0.364558	0.3434	0.341602	0.344631	0.349447	0.35678	0.363277	0.356727	0.351943
YBR211C	AME1	0.461395	0.445789	0.424349	0.41443	0.44223	0.43933	0.419187	0.420872	0.423879	0.435179	0.423068	0.420397
YOR378W	AMF1	0.300519	0.298263	0.322575	0.32011	0.306944	0.311083	0.294549	0.292662	0.309605	0.305882	0.304478	0.306703
YGR001C	AML1	0.53642	0.511531	0.644502	0.66002	0.504339	0.522957	0.691434	0.674893	0.666706	0.631626	0.685971	0.667837
YBR158W	AMN1	1.08268	1.02418	0.983436	0.978271	0.951128	1.04532	0.89227	0.908166	1.32133	1.17127	1.23905	1.23348
YGL156W	AMS1	0.601104	0.722736	0.679238	0.685554	0.786679	0.78896	0.494373	0.483657	0.560386	0.536199	0.557034	0.549127
YJR047C	ANB1	0.29726	0.298964	0.371425	0.391548	0.325412	0.32402	0.294416	0.298263	0.389266	0.345945	0.360019	0.360708
YEL036C	ANP1	0.838659	0.783639	0.672848	0.6587	0.701599	0.674514	0.824377	0.821676	0.785446	0.865593	0.807477	0.792456
YKL047W	ANR2	0.404003	0.413573	0.521738	0.527062	0.460099	0.432011	0.473809	0.480087	0.502072	0.477039	0.468667	0.477656
YHR126C	ANS1	0.295404	0.299334	0.298436	0.301615	0.295847	0.294302	0.291336	0.293084	0.295576	0.300746	0.298111	0.300234
YPR128C	ANT1	0.575729	0.536954	0.566348	0.586387	0.509469	0.48446	0.617862	0.627005	0.54661	0.525651	0.543398	0.549391
YPR180W	AOS1	0.435066	0.417305	0.509145	0.536659	0.459826	0.439165	0.496378	0.487198	0.497079	0.527746	0.521213	0.516958
YCL050C	APA1	1.29353	1.16325	1.53031	1.51013	2.10264	2.15911	0.970123	0.996687	1.73355	1.81934	1.72314	1.68088
YDR530C	APA2	0.48983	0.489474	0.454077	0.477093	0.464643	0.479681	0.461525	0.449632	0.419894	0.421257	0.421989	0.424543
YNL172W	APC1	0.32625	0.339364	0.322854	0.33503	0.354599	0.304329	0.325181	0.326366	0.333496	0.338266	0.333726	0.333251
YDL008W	APC11	0.569147	0.543268	0.759858	0.732274	0.652655	0.591583	0.67807	0.604086	0.695701	0.69181	0.734841	0.746432
YLR127C	APC2	0.361684	0.356907	0.363421	0.359029	0.368388	0.366869	0.35368	0.353902	0.36421	0.355528	0.360068	0.355887
YDR118W	APC4	0.317895	0.353695	0.356807	0.358813	0.345566	0.36207	0.344178	0.339705	0.351091	0.357555	0.357518	0.350252
YOR249C	APC5	0.373245	0.37236	0.382265	0.381192	0.381436	0.384684	0.371383	0.367617	0.381662	0.395431	0.38747	0.384037
YLR102C	APC9	0.490513	0.515442	0.47943	0.494578	0.511782	0.460262	0.427284	0.426778	0.456729	0.472724	0.472655	0.472724
YBR151W	APD1	1.60447	1.78918	0.899773	0.89409	1.87855	1.58094	0.780066	0.755875	0.894356	0.874144	0.886937	0.881644
YKL103C	APE1	0.794696	0.925429	1.28852	1.26701	1.07735	1.09275	0.909389	0.868677	1.1224	1.06496	1.1866	1.15362
YKL157W	APE2	0.619078	0.653803	0.598216	0.610666	0.645596	0.667421	0.561297	0.558003	0.585599	0.595666	0.605935	0.594655
YBR286W	APE3	3.88521	4.52398	3.80087	3.72322	6.50973	5.9334	2.43176	2.2402	3.87992	3.56921	3.71089	3.55056
YHR113W	APE4	0.559339	0.589159	0.614874	0.608387	0.574751	0.560053	0.549687	0.544639	0.594046	0.579393	0.599151	0.619889
YNL077W	APJ1	0.586166	0.601922	0.482674	0.469169	0.583229	0.575153	0.445692	0.451882	0.473603	0.475939	0.468426	0.470943
YJR005W	APL1	0.46003	0.444923	0.477038	0.459949	0.422313	0.433167	0.462537	0.478715	0.460077	0.472101	0.470543	0.46116
YKL135C	APL2	0.688019	0.678799	0.693215	0.687543	0.650812	0.683964	0.670411	0.727646	0.702052	0.697147	0.69781	0.707765
YBL037W	APL3	0.38219	0.373821	0.351302	0.347847	0.366091	0.370315	0.363327	0.361806	0.360336	0.360957	0.364123	0.355816
YPR029C	APL4	0.532915	0.555593	0.462786	0.459495	0.525775	0.519815	0.499231	0.523078	0.47418	0.482541	0.486827	0.486162
YPL195W	APL5	0.487921	0.48395	0.439132	0.443133	0.506954	0.492942	0.443973	0.437482	0.438139	0.457913	0.448743	0.440679
YGR261C	APL6	0.515105	0.483555	0.417494	0.413957	0.490452	0.507219	0.435822	0.458963	0.436022	0.456723	0.421392	0.433263
YPL259C	APM1	0.509333	0.493655	0.450964	0.447489	0.470467	0.444765	0.477732	0.503161	0.471857	0.494186	0.46965	0.470015
YHL019C	APM2	0.466641	0.465384	0.396704	0.391009	0.4682	0.451111	0.405791	0.410217	0.406853	0.405226	0.405499	0.397339
YBR288C	APM3	0.379327	0.373256	0.392035	0.400214	0.398818	0.380983	0.411195	0.413506	0.402595	0.416118	0.420154	0.420089
YOL062C	APM4	0.508246	0.506945	0.563574	0.569324	0.44522	0.448113	0.595213	0.610824	0.558213	0.613426	0.602602	0.579637
YKL114C	APN1	0.647329	0.611901	0.783001	0.774327	0.623077	0.589216	0.732486	0.827383	0.803319	0.947516	0.895833	0.899724
YBL019W	APN2	0.432696	0.447009	0.395917	0.391058	0.441659	0.42569	0.393803	0.375434	0.389403	0.385623	0.38111	0.38679
YNL094W	APP1	0.726798	0.679814	0.588935	0.583141	0.774877	0.767762	0.515559	0.537702	0.527832	0.557242	0.538232	0.534008
YIL040W	APQ12	1.21786	1.05934	0.982705	0.910579	1.38364	1.3335	0.869789	0.855681	0.970526	1.08229	0.998625	1.0041
YLR170C	APS1	1.0235	1.01008	0.784314	0.773685	0.97911	0.845763	0.774816	0.773707	0.740892	0.659424	0.728313	0.754071
YJR058C	APS2	0.898177	0.944179	0.724721	0.731434	0.895943	0.875237	0.633147	0.67967	0.673256	0.655158	0.676903	0.652932
YJL024C	APS3	1.48351	1.47683	0.749233	0.74706	1.57533	1.47422	0.671019	0.743214	0.739274	0.752388	0.706498	0.724973
YML022W	APT1	0.794467	0.700261	0.834272	0.856581	0.612898	0.665909	0.985085	1.00161	1.01102	0.978642	0.959828	0.951108
YDR441C	APT2	0.600362	0.552281	0.889229	0.894087	0.745759	0.711643	0.64906	0.684101	0.786811	0.769961	0.795956	0.764016
YNL065W	AQR1	0.480228	0.423842	0.651236	0.638596	0.591072	0.554619	0.580937	0.492564	0.530481	0.464931	0.451272	0.445568
YPR192W	AQY1	0.312941	0.331936	0.323489	0.324511	0.321271	0.31315	0.31075	0.298842	0.309091	0.308892	0.310882	0.314547
YLL052C	AQY2	1.40115	1.45601	1.73003	1.89804	1.09145	1.19358	1.77852	1.35859	1.47378	1.05893	1.35017	1.403
YBR149W	ARA1	1.3827	1.69711	1.87541	1.8074	1.59109	1.72158	1.19341	1.04539	1.58966	1.50664	1.57994	1.6545
YMR041C	ARA2	0.56885	0.578287	0.668803	0.639563	0.753753	0.752369	0.463023	0.461098	0.596178	0.567961	0.581848	0.60367
YER036C	ARB1	0.705656	0.594291	0.730367	0.743691	0.603368	0.577148	0.708762	0.70818	0.741432	0.742831	0.714538	0.730546
YGL105W	ARC1	1.21484	1.06	0.925546	0.906193	1.12537	1.08591	1.11976	1.11715	1.11883	1.22273	1.2014	1.11157
YIL062C	ARC15	1.61064	1.62632	1.33182	1.33091	1.41783	1.24032	1.34197	1.37407	1.30749	1.38258	1.25342	1.26298
YLR370C	ARC18	1.83933	1.83064	1.36742	1.31535	1.70437	1.64283	1.34036	1.41523	1.24565	1.41634	1.33707	1.31437
YKL013C	ARC19	1.17593	1.20024	1.37671	1.37328	1.17534	1.15643	1.3314	1.35938	1.38164	1.41975	1.39401	1.40038
YNR035C	ARC35	0.845773	0.85933	1.28934	1.26911	0.863916	0.90989	1.1763	1.1771	1.2296	1.27806	1.28686	1.30412
YBR234C	ARC40	0.915064	0.901823	1.02347	1.00623	0.887319	0.94046	0.974812	0.960424	1.01146	1.01177	0.987235	0.994608
YHR013C	ARD1	0.561247	0.50048	0.536335	0.548018	0.548483	0.543151	0.592102	0.568857	0.615981	0.611722	0.62019	0.622763
YCR048W	ARE1	0.419355	0.400211	0.43141	0.434808	0.449205	0.463713	0.376179	0.371496	0.44317	0.449261	0.448157	0.434878
YNR019W	ARE2	0.807386	0.813997	0.573325	0.565132	0.706762	0.694963	0.649388	0.676488	0.554842	0.642583	0.592612	0.571391
YDL192W	ARF1	1.16245	0.947306	2.86562	2.87205	1.08617	1.09306	3.27483	3.32109	3.30993	3.27047	3.42708	3.39078
YDL137W	ARF2	1.93685	1.99238	3.6495	3.50338	1.95237	1.95903	3.85759	3.70309	3.71188	3.57945	3.96551	3.84219
YBR164C	ARF3	0.396592	0.406952	0.540565	0.510039	0.43519	0.433426	0.464031	0.48353	0.555267	0.539456	0.555703	0.536714
YOL058W	ARG1	5.66484	6.26251	2.72752	2.83314	4.35488	4.12011	3.63375	3.54993	2.72354	1.8969	2.3366	2.40701
YJL071W	ARG2	0.364227	0.349938	0.371778	0.35871	0.345856	0.35333	0.376912	0.382192	0.374514	0.367963	0.374519	0.368228
YJL088W	ARG3	1.60285	1.53147	1.36845	1.34686	0.837404	0.890383	2.4522	1.83566	1.22103	0.722214	0.881782	0.901569
YHR018C	ARG4	1.57606	1.32361	1.22006	1.14779	1.16933	1.14275	2.07079	2.40972	1.43314	1.63262	1.62986	1.57364
YER069W	ARG5,6	0.652659	0.635038	0.805187	0.836869	0.580169	0.586175	0.736273	0.709875	0.618599	0.537374	0.528102	0.543621
YMR062C	ARG7	0.504254	0.522555	0.553747	0.569029	0.497369	0.512736	0.54612	0.658361	0.562065	0.615329	0.63001	0.631591
YOL140W	ARG8	0.465211	0.443037	0.557696	0.562164	0.437615	0.435391	0.575717	0.552938	0.502646	0.453163	0.464212	0.467091
YMR042W	ARG80	1.05881	0.912748	0.454824	0.44302	0.767955	0.738094	0.517096	0.504212	0.419662	0.42481	0.423713	0.418121
YML099C	ARG81	0.442102	0.459465	0.378703	0.380469	0.423672	0.420378	0.375199	0.381314	0.389493	0.393733	0.380295	0.382695
YDR173C	ARG82	0.378076	0.422913	0.418516	0.403216	0.402557	0.40086	0.360957	0.366156	0.399868	0.400331	0.410212	0.416352
YDR376W	ARH1	0.483759	0.500705	0.455876	0.458111	0.470627	0.467362	0.492741	0.521402	0.462437	0.472149	0.468399	0.476473
YGL157W	ARI1	0.438673	0.365565	0.536322	0.540169	0.60593	0.551353	0.600597	0.679025	0.553444	0.659155	0.572272	0.574847
YNL020C	ARK1	0.404773	0.413018	0.364899	0.366031	0.389393	0.407129	0.362841	0.369679	0.359741	0.364801	0.351868	0.345672
YBR164C	ARL1	0.737982	0.695346	0.953201	0.942657	0.789754	0.792163	0.843476	0.851237	1.0117	1.03389	0.995294	0.966357
YPL051W	ARL3	0.464928	0.473579	0.584001	0.569304	0.466985	0.454932	0.554177	0.561985	0.567831	0.608837	0.565337	0.552387
YHL040C	ARN1	0.473941	0.429877	0.650073	0.676593	0.455507	0.606298	0.79254	1.03594	0.463222	0.498783	0.42884	0.437882
YDR127W	ARO1	0.529742	0.530547	0.463269	0.465787	0.473118	0.479084	0.504242	0.530026	0.449634	0.443403	0.451722	0.451528
YDR380W	ARO10	0.596204	0.678809	0.614275	0.560869	0.649523	0.638403	0.544629	0.629271	0.511793	0.925699	0.749728	0.710129
YGL148W	ARO2	1.07978	0.942647	0.999515	0.99517	0.827844	0.8167	1.34024	1.54054	1.24824	1.25328	1.2631	1.28934
YDR035W	ARO3	0.787485	0.775662	0.782483	0.795296	0.781258	0.723478	0.715384	0.788219	0.783247	0.829076	0.855645	0.837553
YBR249C	ARO4	0.833944	0.811117	0.82257	0.857303	0.653741	0.679825	1.02159	1.07559	1.1053	1.12056	1.20199	1.21146
YPR060C	ARO7	0.552184	0.504129	0.43719	0.439458	0.604531	0.558151	0.480784	0.505786	0.480728	0.506932	0.476626	0.468623
YGL202W	ARO8	1.06531	1.01228	0.744279	0.784493	0.898402	0.84486	0.937551	0.970706	0.886666	0.883181	0.908776	0.902217
YDR421W	ARO80	0.391316	0.402341	0.396303	0.409343	0.418251	0.417507	0.366109	0.360896	0.382481	0.361872	0.367454	0.364109
YHR137W	ARO9	1.00575	1.13645	0.944532	0.840948	1.13631	1.11384	0.578236	0.679931	0.752823	1.00975	0.92482	0.931806
YPL051W	ARP1	0.348144	0.34105	0.372986	0.36545	0.338697	0.340916	0.381637	0.385044	0.374977	0.375389	0.39001	0.375379
YDR106W	ARP10	0.334164	0.337459	0.325317	0.322744	0.335227	0.340607	0.315442	0.313351	0.325615	0.325127	0.323389	0.329186
YDL029W	ARP2	0.734468	0.715996	1.04089	1.01747	0.6938	0.70777	1.10913	1.1016	1.0606	1.09564	1.09843	1.11533
YJR065C	ARP3	0.762496	0.773519	0.939579	0.933573	0.76524	0.751319	0.942695	0.955932	0.949032	1.02782	0.942239	0.950307
YJL081C	ARP4	0.638689	0.650579	0.584616	0.602049	0.603389	0.588646	0.638873	0.634015	0.620005	0.643268	0.634404	0.634332
YNL059C	ARP5	0.508475	0.489012	0.52229	0.506412	0.503511	0.511933	0.523607	0.536881	0.514381	0.520032	0.514827	0.529499
YLR085C	ARP6	0.521923	0.528399	0.435301	0.441146	0.5092	0.484423	0.449975	0.448432	0.42036	0.433147	0.436762	0.422814
YPR034W	ARP7	0.636138	0.587836	0.607212	0.608135	0.635878	0.607266	0.635375	0.640406	0.676391	0.676802	0.642404	0.648549
YOR141C	ARP8	0.52252	0.51749	0.45835	0.456418	0.478415	0.467954	0.433342	0.44932	0.465142	0.466486	0.449652	0.449554
YMR033W	ARP9	0.623053	0.571887	0.521981	0.512296	0.560754	0.536782	0.586425	0.622979	0.560155	0.592354	0.570437	0.572667
YPR199C	ARR1	0.564993	0.565898	0.57534	0.535774	0.639654	0.624003	0.443659	0.473456	0.535954	0.551726	0.538508	0.531215
YPR200C	ARR2	0.335887	0.335696	0.345503	0.331541	0.34262	0.34022	0.326214	0.335235	0.338424	0.341999	0.341336	0.339707
YPR201W	ARR3	0.30295	0.30779	0.307227	0.307298	0.311699	0.305386	0.300393	0.301601	0.303685	0.300549	0.300444	0.300478
YLR392C	ART10	0.459507	0.48326	0.435009	0.417223	0.442163	0.462502	0.402578	0.414642	0.41967	0.416582	0.43128	0.416812
YGR068C	ART5	0.37266	0.354863	0.350657	0.352874	0.369195	0.369497	0.353884	0.355966	0.347541	0.350486	0.342419	0.33883
YLR242C	ARV1	0.344805	0.322456	0.353984	0.359531	0.328841	0.329905	0.369486	0.372814	0.372546	0.364415	0.374652	0.368825
YDR101C	ARX1	0.495893	0.405857	0.466621	0.464003	0.46247	0.36443	0.516175	0.551543	0.505762	0.506644	0.490839	0.492673
YPR085C	ASA1	0.390834	0.390493	0.379309	0.381657	0.36876	0.36715	0.389413	0.399815	0.381179	0.395872	0.381931	0.381396
YMR116C	ASC1	1.97946	1.59111	3.15345	3.44887	1.65324	1.71403	3.67616	3.84631	4.20112	4.21189	4.1432	4.18441
YOR058C	ASE1	0.374271	0.361792	0.341175	0.341931	0.353036	0.353209	0.345599	0.360478	0.349329	0.36689	0.349794	0.353578
YJL115W	ASF1	1.16066	1.18391	0.742828	0.743284	1.33442	1.16207	0.688363	0.704951	0.78122	0.811552	0.74885	0.770397
YDL197C	ASF2	0.50308	0.539667	0.452538	0.467139	0.584524	0.592598	0.40399	0.414959	0.457327	0.455498	0.44019	0.4458
YIL130W	ASG1	0.471362	0.431114	0.381572	0.38369	0.417966	0.43137	0.39277	0.387899	0.400223	0.417697	0.402807	0.393884
YJL170C	ASG7	0.394048	0.390915	0.621804	0.667076	0.556008	0.545672	0.618639	0.418643	0.910557	0.567919	0.651035	0.657199
YKL185W	ASH1	0.750242	0.716096	0.737984	0.744446	0.847453	0.93185	0.52711	0.545023	0.666787	0.677043	0.640923	0.617072
YMR119W	ASI1	0.470402	0.482907	0.444861	0.454452	0.476281	0.49454	0.428736	0.433075	0.45146	0.478582	0.466356	0.462045
YNL159C	ASI2	0.554553	0.543776	0.469484	0.4632	0.527798	0.533353	0.466092	0.463368	0.441743	0.44885	0.468986	0.45437
YNL008C	ASI3	0.491393	0.500093	0.457488	0.459173	0.493717	0.48995	0.475177	0.479064	0.47834	0.478061	0.471133	0.470743
YKL052C	ASK1	0.784653	0.757038	0.461376	0.479728	0.608069	0.607668	0.549364	0.548281	0.49661	0.488932	0.487787	0.47623
YGR097W	ASK10	0.475778	0.465342	0.379201	0.375761	0.433156	0.436993	0.38859	0.402945	0.377819	0.398323	0.378691	0.372268
YDL088C	ASM4	0.649362	0.655419	0.570231	0.56563	0.690594	0.70015	0.556889	0.563779	0.561309	0.57079	0.561485	0.56371
YPR145W	ASN1	1.57626	1.28907	1.16274	1.21459	1.1786	1.15647	1.45488	1.74217	1.34643	1.64908	1.56392	1.51653
YGR124W	ASN2	1.19598	1.03712	1.21498	1.19689	1.17799	1.22777	1.30445	1.49607	1.39293	1.52192	1.41575	1.38649
YDR321W	ASP1	0.448981	0.412387	0.474398	0.472292	0.418691	0.422035	0.559425	0.581533	0.557939	0.569018	0.579132	0.54949
YLR155C	ASP3-1	0.410246	0.412986	0.483812	0.472563	0.382674	0.383991	0.516876	0.525579	0.468956	0.466599	0.46777	0.466906
YLR157C	ASP3-2	0.440194	0.443261	0.53229	0.518195	0.405426	0.406887	0.573635	0.584425	0.5134	0.510536	0.512115	0.510909
YLR158C	ASP3-3	0.440902	0.443376	0.532849	0.518759	0.405541	0.407069	0.574417	0.58505	0.513666	0.51101	0.512573	0.5114
YLR160C	ASP3-4	0.411666	0.41319	0.484928	0.47369	0.382883	0.384341	0.518466	0.526806	0.469549	0.467513	0.468805	0.46789
YPR093C	ASR1	0.591018	0.654672	0.422052	0.419625	0.587539	0.579913	0.398102	0.406376	0.418527	0.395031	0.402624	0.39981
YBL069W	AST1	0.410898	0.399549	0.372565	0.375678	0.408263	0.399065	0.378647	0.380934	0.401003	0.398295	0.39178	0.395226
YER101C	AST2	0.535181	0.600785	0.444106	0.44269	0.525777	0.544276	0.409538	0.38175	0.405304	0.40489	0.413082	0.424818
YDR184C	ATC1	0.329531	0.357295	0.299472	0.328168	0.3229	0.316711	0.294316	0.295139	0.293625	0.438774	0.3966	0.395995
YGL017W	ATE1	0.359994	0.366757	0.360292	0.359265	0.362065	0.357768	0.366542	0.362642	0.367218	0.369333	0.360337	0.376004
YOR377W	ATF1	0.409393	0.42603	0.423838	0.415987	0.42566	0.431609	0.359589	0.364823	0.390047	0.402729	0.385435	0.395291
YGR177C	ATF2	0.331196	0.321558	0.320478	0.319055	0.312419	0.31289	0.35918	0.373354	0.330129	0.334993	0.329412	0.330487
YGL180W	ATG1	0.40159	0.427332	0.389818	0.393237	0.443502	0.457702	0.341407	0.359788	0.36586	0.376188	0.372498	0.368639
YLL042C	ATG10	0.35093	0.367122	0.478287	0.458949	0.420495	0.387774	0.38939	0.384	0.483754	0.480234	0.452531	0.471212
YPR049C	ATG11	0.359995	0.366175	0.37812	0.371557	0.3747	0.37504	0.344916	0.354329	0.364247	0.365732	0.36134	0.361986
YBR217W	ATG12	0.429622	0.445761	0.431457	0.441105	0.425691	0.438103	0.43873	0.453865	0.418297	0.446651	0.442187	0.424377
YPR185W	ATG13	0.549076	0.576294	0.451719	0.446598	0.632656	0.641243	0.411552	0.417972	0.436654	0.465761	0.45847	0.459141
YBR128C	ATG14	0.358622	0.363457	0.370439	0.380998	0.375383	0.394042	0.336455	0.339168	0.366063	0.376988	0.354446	0.362949
YCR068W	ATG15	0.615134	0.691148	0.86228	0.850556	1.08459	1.12332	0.473192	0.471467	0.748603	0.801806	0.775865	0.771344
YMR159C	ATG16	0.386258	0.401401	0.370325	0.3667	0.385483	0.396496	0.355291	0.374948	0.359552	0.360907	0.365798	0.366242
YLR423C	ATG17	0.424612	0.435907	0.40235	0.412961	0.424711	0.445168	0.440444	0.478767	0.417699	0.426772	0.449038	0.447335
YFR021W	ATG18	0.428834	0.423216	0.401478	0.400388	0.422196	0.414713	0.389147	0.403181	0.398065	0.428411	0.404748	0.401409
YOL082W	ATG19	0.860112	0.933386	1.26566	1.29702	0.887294	0.92138	1.25168	1.07769	1.04457	0.920024	0.963645	0.977536
YNL242W	ATG2	0.357504	0.368417	0.338237	0.338618	0.38198	0.375455	0.31802	0.322038	0.332129	0.331338	0.328307	0.332626
YDL113C	ATG20	0.467758	0.45909	0.437154	0.419989	0.475951	0.468689	0.398344	0.413685	0.400962	0.424506	0.414869	0.41557
YPL100W	ATG21	0.419037	0.445956	0.460113	0.462757	0.466189	0.463983	0.41849	0.432248	0.444057	0.457721	0.444592	0.43549
YCL038C	ATG22	0.356086	0.362839	0.702002	0.71669	0.464783	0.464085	0.425043	0.419036	0.626896	0.590793	0.653559	0.638149
YLR431C	ATG23	0.459052	0.503213	0.539355	0.532307	0.524778	0.523087	0.445566	0.430632	0.485181	0.470337	0.481165	0.477117
YLR189C	ATG26	0.397889	0.4065	0.422385	0.416055	0.414021	0.418031	0.381	0.380044	0.392841	0.399054	0.398283	0.397384
YJL178C	ATG27	1.03629	1.01292	0.894906	0.857271	1.09244	0.986148	0.844955	0.89697	0.898241	0.909374	0.89841	0.894109
YPL166W	ATG29	0.349143	0.363218	0.42196	0.411213	0.353699	0.357603	0.369678	0.376355	0.374168	0.384155	0.380088	0.388464
YNR007C	ATG3	0.841495	0.95261	0.69161	0.673321	0.940212	0.885778	0.577813	0.556496	0.603944	0.640715	0.609469	0.633397
YDR022C	ATG31	0.488389	0.514447	0.703108	0.664391	0.577448	0.617518	0.516608	0.50661	0.649086	0.669447	0.677203	0.640553
YIL146C	ATG32	0.424117	0.441916	0.450316	0.439836	0.464261	0.481987	0.385004	0.383028	0.415614	0.414109	0.412518	0.406566
YLR356W	ATG33	1.77137	2.22333	1.33168	1.40665	2.68946	2.74966	0.813725	0.73789	0.990134	0.864703	0.947903	0.96283
YOL083W	ATG34	0.617407	0.759203	0.642622	0.618554	0.611774	0.62745	0.444153	0.415211	0.511601	0.487018	0.528403	0.515106
YJL185C	ATG36	0.430532	0.462316	0.549886	0.57157	0.520503	0.547799	0.393436	0.388166	0.527665	0.490671	0.517396	0.500147
YLR211C	ATG38	0.660315	0.666324	0.608879	0.585166	0.537322	0.559244	0.62862	0.619233	0.567183	0.573965	0.573002	0.600185
YNL223W	ATG4	0.380558	0.39097	0.426719	0.431061	0.424597	0.42978	0.364368	0.360956	0.392821	0.393302	0.394664	0.403201
YPL149W	ATG5	0.513433	0.479131	0.487974	0.48275	0.434653	0.427865	0.482729	0.519043	0.455259	0.515422	0.484857	0.467202
YHR171W	ATG7	0.371122	0.401589	0.4471	0.449108	0.461707	0.476884	0.347805	0.354791	0.421112	0.408287	0.416883	0.417418
YBL078C	ATG8	1.19861	1.59147	1.34151	1.23188	1.52073	1.46393	0.831752	0.858156	0.896643	1.03076	1.01099	1.03173
YDL149W	ATG9	0.338966	0.345472	0.363843	0.369053	0.34889	0.357105	0.331791	0.334001	0.351416	0.356648	0.355745	0.34779
YPR026W	ATH1	0.436452	0.542544	0.46944	0.458916	0.496689	0.493259	0.364996	0.358895	0.458775	0.439803	0.45926	0.467107
YMR301C	ATM1	0.511601	0.486152	0.425789	0.426901	0.463857	0.484424	0.43801	0.443285	0.437577	0.437011	0.425057	0.428732
YNR002C	ATO2	5.00404	7.18464	0.802075	0.724799	1.15836	0.892928	1.00221	0.517632	0.905199	0.666413	0.825379	0.871254
YDR384C	ATO3	1.38101	2.04129	0.456343	0.42685	0.377003	0.386797	0.622745	0.507681	0.572126	0.492138	0.575294	0.593765
YBL099W	ATP1	2.38783	2.64943	4.76092	4.76262	2.45058	2.58443	4.67515	4.16932	4.40698	3.52609	4.1848	4.1428
YLR393W	ATP10	0.528225	0.587163	0.460697	0.469814	0.527524	0.511979	0.480834	0.471141	0.468922	0.44266	0.442062	0.459443
YNL315C	ATP11	0.745673	0.74825	0.70435	0.715014	0.721701	0.661989	0.887599	0.873873	0.825583	0.764064	0.839422	0.857853
YJL180C	ATP12	0.50199	0.552631	0.556052	0.54895	0.500674	0.508217	0.642064	0.646729	0.61316	0.607151	0.650133	0.658677
YLR295C	ATP14	5.6453	4.65573	1.54896	4.02052	3.09659	4.34875	6.8467	6.94993	5.53173	5.13672	5.30771	5.28566
YPL271W	ATP15	7.20574	7.9848	8.74025	8.48645	6.36039	6.77785	8.30309	8.58129	8.88228	8.18695	8.17028	8.50151
YDL004W	ATP16	3.73997	4.04626	4.9467	5.04447	4.05519	3.65035	4.94078	4.86368	4.92587	4.11405	4.61636	4.65375
YDR377W	ATP17	4.86945	5.18184	5.65877	5.45223	5.19361	4.79292	4.91416	4.97824	5.05155	4.53591	5.14986	5.05171
YML081C-A	ATP18	3.78306	4.06164	8.78499	8.51503	3.88266	3.67859	7.95664	7.91437	8.36418	7.33328	8.17081	8.48569
YOL077W-A	ATP19	22.2503	25.4436	8.91697	8.17686	27.2241	20.6262	8.0861	7.8797	8.6665	7.93452	8.06414	8.66593
YJR121W	ATP2	6.26002	6.5865	7.68612	7.79864	6.99663	7.03803	7.65286	7.38312	7.64809	6.19283	7.14394	7.13668
YPR020W	ATP20	1.88158	1.98191	4.44779	4.38418	2.05255	1.86447	4.44986	4.07965	4.28313	3.70434	3.98018	4.13893
YDR350C	ATP22	0.395048	0.409385	0.44403	0.429566	0.416637	0.41192	0.415553	0.416376	0.423785	0.432502	0.426891	0.427358
YNR020C	ATP23	0.773917	0.775321	0.538884	0.554179	0.710549	0.644283	0.628558	0.600271	0.5711	0.567645	0.554589	0.543654
YMR098C	ATP25	0.515509	0.569689	0.464586	0.451944	0.547506	0.541475	0.465583	0.467668	0.465989	0.453724	0.474499	0.470409
YBR039W	ATP3	2.5946	2.63465	4.04277	3.98798	2.79423	2.9645	3.66612	3.69983	3.90918	3.4138	3.75208	3.74123
YPL078C	ATP4	3.50292	3.77551	5.12562	5.02619	4.20096	3.65343	4.99011	4.65925	4.80958	4.03306	4.7301	4.86404
YDR298C	ATP5	3.05178	3.12712	3.78394	3.76471	2.87346	2.62958	4.76681	4.39907	4.17922	3.55806	4.03985	4.09951
YKL016C	ATP7	5.04947	5.17319	6.26343	6.24517	4.99682	4.89439	6.58928	6.75006	6.43038	5.82463	5.89132	5.98755
YML116W	ATR1	0.406868	0.387892	0.489995	0.504416	0.404296	0.419156	0.440042	0.462392	0.463992	0.480067	0.464975	0.469396
YAL020C	ATS1	0.54097	0.546609	0.4	0.396049	0.49245	0.483715	0.399677	0.400029	0.393775	0.40863	0.407472	0.396496
YNL259C	ATX1	0.688544	0.548596	1.6227	1.43714	0.673828	0.626946	1.60608	2.1365	1.31294	1.7048	1.61945	1.55444
YOR079C	ATX2	0.341178	0.348991	0.413012	0.400775	0.350485	0.333866	0.432157	0.449584	0.441382	0.439995	0.43297	0.439566
YFL010W-A	AUA1	0.292649	0.291293	0.292276	0.292696	0.298899	0.296553	0.291433	0.292875	0.291908	0.293294	0.291265	0.292456
YKL004W	AUR1	0.669451	0.563227	0.581146	0.582603	0.579917	0.58219	0.6387	0.657879	0.607565	0.668378	0.61249	0.599411
YOR011W	AUS1	0.352042	0.345186	0.350471	0.351491	0.36626	0.352321	0.346696	0.339815	0.341667	0.332518	0.335355	0.337768
YLR114C	AVL9	0.626084	0.603856	0.591424	0.574393	0.739727	0.723099	0.504046	0.513189	0.580233	0.568198	0.570844	0.589241
YOL078W	AVO1	0.350317	0.353503	0.342118	0.341362	0.378958	0.362317	0.328802	0.332976	0.341949	0.343886	0.339208	0.335759
YMR068W	AVO2	0.393532	0.39537	0.446016	0.451534	0.429746	0.420951	0.390013	0.396863	0.421489	0.426549	0.410982	0.413745
YJR001W	AVT1	0.684392	0.687553	0.625048	0.627784	0.841644	0.772204	0.605811	0.611867	0.663128	0.727684	0.675911	0.686833
YEL064C	AVT2	0.349515	0.366656	0.417654	0.411169	0.379435	0.387817	0.373511	0.372748	0.41558	0.405711	0.411086	0.402865
YKL146W	AVT3	1.24861	1.39918	1.03313	1.00909	1.24785	1.1853	0.936709	0.963348	0.998448	0.936449	0.917456	0.944035
YNL101W	AVT4	0.498436	0.472445	0.506264	0.518897	0.453442	0.451622	0.562973	0.573386	0.50084	0.52913	0.516776	0.509738
YBL089W	AVT5	0.368706	0.356158	0.427763	0.425613	0.372754	0.365145	0.41609	0.425812	0.439102	0.462641	0.461187	0.448938
YER119C	AVT6	0.7163	0.774568	0.611312	0.602059	0.86929	0.868479	0.532095	0.513422	0.598955	0.616635	0.626631	0.629993
YIL088C	AVT7	0.728607	0.78224	0.609292	0.612115	0.713456	0.697396	0.675142	0.645782	0.631725	0.638071	0.658717	0.66971
YPR122W	AXL1	0.409681	0.389344	0.382024	0.386421	0.421464	0.415013	0.373828	0.370757	0.394412	0.388006	0.387105	0.38469
YIL140W	AXL2	0.399689	0.483783	0.45783	0.449934	0.529939	0.427979	0.527037	0.574897	0.538501	0.437721	0.532819	0.532957
YIL124W	AYR1	0.558385	0.579678	1.26419	1.23363	0.713133	0.729512	0.707544	0.603483	1.05093	0.978794	1.16988	1.14712
YOR113W	AZF1	0.660815	0.716857	0.40799	0.403884	0.611119	0.625651	0.390757	0.401519	0.408234	0.412516	0.398649	0.396911
YGR224W	AZR1	0.294787	0.294662	0.292201	0.292448	0.292126	0.292586	0.293101	0.291742	0.292791	0.2946	0.292771	0.292318
YOR134W	BAG7	0.326302	0.345389	0.327584	0.320975	0.312605	0.313089	0.309667	0.308292	0.324397	0.356382	0.323601	0.324517
YBR068C	BAP2	1.39238	1.79764	0.807166	0.747143	0.922264	0.886169	0.795649	0.768702	0.846893	0.901841	0.863649	0.888878
YDR046C	BAP3	0.617788	0.591956	0.687329	0.665063	0.697068	0.656071	0.678369	0.760268	0.693034	0.793816	0.728346	0.752443
YIL015W	BAR1	0.908726	0.684191	1.05579	1.06021	1.288	1.27175	1.24676	0.945198	1.58355	1.42667	1.41077	1.37168
YKR099W	BAS1	0.384991	0.364152	0.363007	0.370752	0.388066	0.381739	0.359855	0.369536	0.369841	0.366753	0.357011	0.362144
YLL048C	BAT1	0.658375	0.63494	0.685451	0.706738	0.809389	0.798941	0.66337	0.69778	0.82182	0.869793	0.851447	0.836413
YJR148W	BAT2	2.15531	2.35052	1.19207	1.09352	1.87645	1.72205	1.01797	1.03386	1.42436	1.3789	1.51475	1.52085
YJL020C	BBC1	0.711215	0.75186	0.498554	0.502275	0.711967	0.718781	0.483232	0.491903	0.497934	0.517002	0.486857	0.481388
YPL255W	BBP1	0.393479	0.382416	0.346809	0.349837	0.395087	0.389093	0.378812	0.397368	0.380972	0.403358	0.379402	0.38795
YHR040W	BCD1	0.581831	0.523823	0.422305	0.421472	0.533643	0.463047	0.43912	0.43756	0.430549	0.454156	0.421248	0.423696
YMR237W	BCH1	0.461626	0.453538	0.478246	0.46919	0.469799	0.447692	0.472744	0.492714	0.467921	0.462783	0.4623	0.486635
YKR027W	BCH2	0.388484	0.38167	0.361033	0.362645	0.376721	0.371014	0.374732	0.373205	0.37648	0.382003	0.368711	0.371814
YJL095W	BCK1	0.344542	0.341619	0.327783	0.325327	0.346219	0.339388	0.323505	0.326098	0.326207	0.330339	0.328094	0.327077
YER167W	BCK2	0.490804	0.485232	0.432558	0.417545	0.471285	0.47916	0.413504	0.435397	0.426939	0.45168	0.431495	0.423734
YDR361C	BCP1	0.565009	0.498036	0.60179	0.60197	0.493401	0.500358	0.632973	0.643365	0.587445	0.564511	0.58266	0.595639
YDR375C	BCS1	0.473939	0.488659	0.459249	0.450966	0.421253	0.42653	0.575924	0.575356	0.482935	0.463926	0.461136	0.465229
YIL033C	BCY1	1.62367	2.0016	1.15044	1.13814	1.41396	1.47242	1.09126	1.03461	1.04191	0.979946	1.03038	1.04767
YLR399C	BDF1	0.867997	0.866779	0.668504	0.667437	0.768101	0.756644	0.674959	0.701311	0.67671	0.727259	0.655959	0.665427
YDL070W	BDF2	1.42712	1.38417	0.830663	0.824519	1.16533	1.16039	0.991601	1.29551	0.953777	1.32942	1.06505	1.00994
YAL060W	BDH1	0.690877	0.969733	0.7486	0.727505	0.637748	0.657376	0.736411	0.766071	0.862594	0.896011	1.04041	1.04064
YAL061W	BDH2	0.527157	0.952344	0.832053	0.809235	0.944548	0.975611	0.364224	0.353277	0.624259	0.507638	0.59866	0.63523
YNL039W	BDP1	0.542696	0.520559	0.571558	0.557038	0.579437	0.591666	0.51069	0.509623	0.564622	0.594651	0.569043	0.571779
YOL164W	BDS1	0.376123	0.34023	0.473339	0.458987	0.446017	0.450778	0.360751	0.368774	0.36608	0.383029	0.378474	0.373438
YBR200W	BEM1	0.707965	0.732178	0.540378	0.537162	0.752721	0.73291	0.491852	0.485153	0.524843	0.528999	0.507823	0.521559
YER155C	BEM2	0.350422	0.350644	0.358354	0.356414	0.371691	0.367926	0.349048	0.353302	0.354999	0.360027	0.351628	0.355274
YPL115C	BEM3	0.39901	0.385354	0.362485	0.361024	0.392214	0.396647	0.360986	0.359734	0.366364	0.380277	0.35806	0.36737
YPL161C	BEM4	0.475526	0.483117	0.402762	0.400296	0.469885	0.463971	0.397667	0.410826	0.41371	0.40667	0.402718	0.409518
YLR412W	BER1	0.464171	0.449012	0.482521	0.485099	0.479921	0.466491	0.486975	0.523137	0.509738	0.567977	0.519298	0.514477
YIL004C	BET1	0.793595	0.80616	0.741987	0.692674	0.717041	0.678055	0.801035	0.785233	0.772764	0.789578	0.797793	0.823949
YPR176C	BET2	0.575436	0.589073	0.746613	0.735812	0.705204	0.662425	0.597783	0.579047	0.713532	0.682195	0.708488	0.740826
YKR068C	BET3	0.853872	0.876396	1.0219	1.00136	0.80781	0.757371	0.952623	1.02327	0.936891	1.0589	0.952717	0.970151
YJL031C	BET4	0.456824	0.452179	0.508871	0.486431	0.446276	0.44494	0.552425	0.583495	0.536571	0.615234	0.593775	0.577143
YML077W	BET5	0.611633	0.550029	0.705008	0.667674	0.526472	0.542574	0.736297	0.653671	0.685387	0.705119	0.643613	0.678357
YJR053W	BFA1	0.330454	0.329734	0.332867	0.335111	0.337713	0.332466	0.327287	0.327319	0.344071	0.339107	0.330985	0.335498
YOR198C	BFR1	1.48111	1.37452	1.12271	1.16326	1.31593	1.38179	1.82037	2.11002	1.56094	1.68401	1.60848	1.51642
YDR299W	BFR2	0.452164	0.395942	0.429773	0.437327	0.405465	0.395591	0.47394	0.499972	0.478389	0.4984	0.483214	0.469321
YGR282C	BGL2	2.65601	2.56308	5.6679	5.64848	2.36478	2.31623	7.76967	8.08463	6.01948	6.97675	6.34003	6.11971
YHR101C	BIG1	0.418954	0.41623	0.451652	0.471427	0.424415	0.431986	0.457421	0.444487	0.469396	0.49452	0.49491	0.490283
YCL029C	BIK1	0.544575	0.521059	0.610931	0.614039	0.651142	0.672807	0.487184	0.500796	0.635946	0.630084	0.639698	0.620027
YOR304C-A	BIL1	0.464899	0.427374	0.68766	0.702925	0.483859	0.470742	0.708335	0.6648	0.746688	0.702122	0.677726	0.712081
YER016W	BIM1	0.514362	0.504575	0.493	0.481524	0.564712	0.54676	0.487069	0.489637	0.510791	0.519453	0.510304	0.511772
YGR286C	BIO2	5.02451	4.72125	5.74768	5.89774	5.71825	4.72722	4.78851	4.22148	5.59722	4.58744	5.3065	5.40473
YNR058W	BIO3	2.43991	2.43004	2.02866	2.06551	1.95242	1.66528	2.03913	1.63185	2.08024	1.51701	1.90447	1.97531
YNR057C	BIO4	3.31495	3.21925	2.02606	2.09624	2.46044	2.33489	2.23414	2.04046	2.1207	1.68557	1.98247	2.03051
YNR056C	BIO5	1.36294	1.3999	0.993272	0.973506	0.721635	0.652481	1.3691	1.08893	1.28618	1.04936	1.25993	1.29809
YJR089W	BIR1	0.41986	0.420891	0.419122	0.412293	0.455454	0.451287	0.390183	0.39614	0.411849	0.408647	0.402816	0.40166
YBR270C	BIT2	0.391686	0.388162	0.356979	0.34371	0.38748	0.387706	0.334048	0.335729	0.337683	0.356678	0.341663	0.336634
YJL058C	BIT61	0.363737	0.359922	0.330449	0.331251	0.34965	0.34407	0.336006	0.348715	0.333988	0.335593	0.333792	0.332427
YKL061W	BLI1	0.669119	0.696286	0.784751	0.783456	0.683379	0.648494	0.713945	0.7468	0.722581	0.708152	0.723832	0.756808
YFL007W	BLM10	0.414144	0.411871	0.381093	0.37909	0.419777	0.409484	0.348433	0.358408	0.368999	0.380118	0.366609	0.37202
YLR408C	BLS1	0.469116	0.45152	0.461322	0.455757	0.477984	0.433423	0.381084	0.394598	0.422293	0.421592	0.432624	0.417246
YER177W	BMH1	9.04467	9.27618	4.10545	4.19478	7.83229	7.5834	5.29316	5.02938	4.76636	4.88894	4.7657	4.82798
YDR099W	BMH2	2.1661	2.3911	2.70934	2.83601	2.34687	2.52039	2.3013	2.38785	2.73886	2.67012	2.65887	2.52572
YPL217C	BMS1	0.48574	0.441859	0.380125	0.380824	0.459418	0.443287	0.388231	0.3952	0.395965	0.403773	0.396174	0.392476
YBR141C	BMT2	0.34431	0.326725	0.326951	0.331523	0.325422	0.324016	0.334862	0.335697	0.332386	0.330081	0.322972	0.326863
YIL096C	BMT5	0.389986	0.360033	0.38592	0.391029	0.360001	0.342658	0.391846	0.404366	0.400986	0.38286	0.402948	0.395808
YLR063W	BMT6	0.373444	0.357502	0.339062	0.348691	0.347681	0.346303	0.353598	0.35855	0.346401	0.341678	0.34157	0.336761
YJR025C	BNA1	1.53702	1.60992	1.08789	0.99781	1.573	1.45332	1.12927	1.17073	1.13926	1.21277	1.23968	1.26194
YJR078W	BNA2	0.769122	0.775853	0.688784	0.714072	0.848416	0.915623	0.600796	0.691303	0.584383	0.645761	0.560665	0.581005
YJL060W	BNA3	0.44386	0.455161	0.742218	0.74333	0.605207	0.604303	0.48902	0.499784	0.519069	0.530809	0.526619	0.517944
YBL098W	BNA4	0.453989	0.490014	0.676959	0.616101	0.505649	0.504347	0.50765	0.543071	0.610253	0.719882	0.654919	0.673992
YLR231C	BNA5	0.877341	0.85463	0.702216	0.684758	0.729153	0.760491	0.743982	0.71887	0.723088	0.702886	0.72702	0.749343
YFR047C	BNA6	0.926798	0.979773	0.791534	0.751803	1.05354	1.05874	0.729124	0.748864	0.80414	0.871329	0.899209	0.88382
YDR428C	BNA7	0.340795	0.345391	0.468964	0.452373	0.346729	0.344998	0.466813	0.449067	0.458013	0.435594	0.467692	0.467847
YNL271C	BNI1	0.375929	0.37277	0.337839	0.340054	0.386256	0.379806	0.333561	0.333169	0.338987	0.348291	0.338032	0.338198
YNL233W	BNI4	0.416424	0.412901	0.39384	0.400659	0.430676	0.446556	0.374952	0.391643	0.417987	0.418898	0.401264	0.400441
YNL166C	BNI5	0.599955	0.603154	0.62348	0.643697	0.735614	0.706835	0.597888	0.593082	0.643796	0.696097	0.629388	0.643737
YIL159W	BNR1	0.330779	0.332232	0.316412	0.315167	0.331989	0.334933	0.314296	0.319093	0.317244	0.324292	0.316584	0.313368
YGR230W	BNS1	0.610536	0.629817	0.783723	0.790685	0.802255	0.713734	0.464889	0.483281	0.698402	0.592159	0.595726	0.635686
YBL085W	BOI1	0.562916	0.547627	0.442808	0.437714	0.500583	0.50672	0.468455	0.485223	0.47439	0.490929	0.465773	0.468596
YER114C	BOI2	0.432533	0.435595	0.394663	0.399052	0.436761	0.448527	0.378382	0.379029	0.39109	0.394293	0.382613	0.379289
YLR267W	BOP2	0.568735	0.684697	0.502688	0.478238	0.542832	0.563539	0.464405	0.450868	0.520644	0.57545	0.579209	0.591336
YNL042W	BOP3	0.444869	0.416439	0.388953	0.395085	0.519603	0.507463	0.400608	0.385966	0.405627	0.392886	0.378629	0.380275
YNL275W	BOR1	0.351754	0.355985	0.390111	0.380165	0.354414	0.353792	0.355479	0.356388	0.409031	0.400217	0.405826	0.41038
YLR078C	BOS1	0.577394	0.574122	0.645526	0.616591	0.592322	0.606404	0.626823	0.667626	0.672647	0.67079	0.677546	0.675376
YCR032W	BPH1	0.333192	0.336498	0.352094	0.348774	0.387255	0.381206	0.313642	0.315603	0.339021	0.34102	0.337332	0.337818
YDL141W	BPL1	0.480859	0.460663	0.400634	0.40955	0.435006	0.4381	0.446703	0.444259	0.427152	0.400785	0.411967	0.40249
YLL015W	BPT1	0.366032	0.375889	0.389305	0.383869	0.33909	0.340698	0.357473	0.358371	0.37199	0.381623	0.339261	0.336502
YDL074C	BRE1	0.446193	0.424532	0.521948	0.523282	0.464775	0.457	0.512742	0.501747	0.528382	0.561651	0.547072	0.537033
YLR015W	BRE2	0.440368	0.413014	0.409463	0.404172	0.427387	0.411262	0.407218	0.411439	0.413988	0.403141	0.392869	0.398623
YDL231C	BRE4	0.411676	0.399402	0.385618	0.392588	0.417131	0.416115	0.364702	0.372799	0.369951	0.389603	0.37132	0.372079
YNR051C	BRE5	0.84881	0.750343	0.622679	0.626866	0.71187	0.743033	0.705894	0.766804	0.705918	0.738449	0.73374	0.691218
YGR246C	BRF1	0.540029	0.541037	0.486245	0.484727	0.570666	0.569435	0.466735	0.464623	0.463867	0.466018	0.460464	0.465985
YHR036W	BRL1	0.453936	0.446395	0.401808	0.4096	0.468273	0.46186	0.387131	0.390355	0.421673	0.423979	0.413093	0.408877
YBL097W	BRN1	0.362578	0.3534	0.321757	0.32451	0.374052	0.365724	0.323246	0.320796	0.331348	0.335338	0.327266	0.324106
YPL084W	BRO1	0.544494	0.57335	0.480541	0.468632	0.624338	0.621619	0.424388	0.427994	0.443787	0.448979	0.445052	0.444491
YGL007W	BRP1	0.29199	0.291218	0.292438	0.293057	0.291057	0.29212	0.293153	0.291786	0.292629	0.29496	0.291251	0.294728
YPR057W	BRR1	0.512877	0.50381	0.548427	0.550259	0.537028	0.533525	0.536607	0.517708	0.534884	0.526255	0.504898	0.543824
YER172C	BRR2	0.331827	0.331544	0.328512	0.326743	0.354628	0.344401	0.320382	0.323282	0.324669	0.327631	0.324113	0.325224
YGL247W	BRR6	0.513799	0.48565	0.507102	0.495534	0.512216	0.462415	0.462913	0.490425	0.502273	0.528702	0.501364	0.506244
YOL077C	BRX1	1.40735	1.00242	0.674321	0.682897	1.05651	0.993776	0.841241	0.865839	0.776213	0.77461	0.790327	0.758169
YDL037C	BSC1	0.314636	0.315446	0.327424	0.335011	0.326845	0.335307	0.324317	0.347173	0.357236	0.364042	0.352468	0.348485
YDR275W	BSC2	0.538863	0.511085	1.09015	1.0185	0.825612	0.814244	0.561721	0.515207	0.864664	0.863303	0.968492	1.011
YLR465C	BSC3	0.308738	0.312879	0.298154	0.293939	0.310542	0.315689	0.299939	0.295196	0.294677	0.295387	0.295298	0.296038
YNL269W	BSC4	0.323736	0.315219	0.296275	0.302917	0.312489	0.305503	0.31777	0.300344	0.301005	0.295724	0.296378	0.293169
YNR069C	BSC5	0.312885	0.307359	0.323717	0.324061	0.335422	0.345136	0.302577	0.3049	0.323371	0.324868	0.32273	0.3317
YOL137W	BSC6	0.39767	0.386644	0.436646	0.425073	0.395624	0.388737	0.476022	0.441786	0.43543	0.445106	0.441544	0.446295
YBR290W	BSD2	1.03388	1.08648	0.999353	0.993181	1.15388	1.04175	0.911056	0.964439	0.912444	0.994265	0.929869	0.930006
YPR171W	BSP1	0.404838	0.415246	0.384332	0.379066	0.399751	0.403632	0.379121	0.396292	0.415594	0.42048	0.406696	0.407954
YDR294C	BST1	0.388517	0.392855	0.399205	0.402377	0.406978	0.399737	0.389652	0.394047	0.398552	0.409493	0.397804	0.395602
YGR142W	BTN2	0.705124	0.741982	0.529476	0.551182	0.507987	0.500353	0.571616	0.572244	0.522783	0.737103	0.606766	0.579665
YPL069C	BTS1	0.430003	0.415534	0.417567	0.412212	0.477481	0.457359	0.387569	0.385852	0.41483	0.397395	0.408692	0.406098
YDR252W	BTT1	0.44085	0.446799	0.420877	0.414731	0.451844	0.441648	0.420528	0.433401	0.44264	0.430745	0.439287	0.428438
YGR188C	BUB1	0.375393	0.373819	0.328895	0.331572	0.369993	0.361878	0.324954	0.331293	0.332691	0.330448	0.32702	0.326607
YMR055C	BUB2	0.369826	0.376483	0.360649	0.364984	0.393176	0.41271	0.347385	0.34338	0.356207	0.362255	0.355589	0.351838
YOR026W	BUB3	0.454931	0.45119	0.455816	0.468653	0.481511	0.479624	0.461027	0.469639	0.475109	0.465659	0.459649	0.452
YGL174W	BUD13	0.418773	0.412839	0.444088	0.455466	0.417788	0.409904	0.418936	0.422455	0.416534	0.41827	0.425861	0.418015
YAR014C	BUD14	0.59732	0.595756	0.530019	0.528531	0.649042	0.641943	0.501653	0.507211	0.541898	0.538681	0.526784	0.531939
YEL029C	BUD16	0.513728	0.492255	0.395639	0.408324	0.51651	0.469298	0.404958	0.412514	0.402623	0.42583	0.410589	0.401744
YNR027W	BUD17	0.560592	0.522899	0.435382	0.441528	0.495551	0.484241	0.463819	0.475605	0.469245	0.484456	0.440728	0.452606
YKL092C	BUD2	0.415831	0.41374	0.375381	0.379373	0.424355	0.416882	0.376664	0.386573	0.390132	0.403418	0.389728	0.381737
YLR074C	BUD20	0.774452	0.623467	0.63424	0.651888	0.558262	0.538128	0.737454	0.73833	0.653905	0.659056	0.622186	0.592174
YOR078W	BUD21	0.784526	0.750995	0.683611	0.720241	0.638402	0.588456	0.796335	0.818278	0.745717	0.764552	0.726106	0.717897
YMR014W	BUD22	0.594147	0.503128	0.492727	0.491938	0.563843	0.519978	0.51668	0.536546	0.531699	0.558471	0.523849	0.501495
YCR047C	BUD23	1.01998	0.879882	0.645054	0.690668	1.42465	1.19084	0.498126	0.526744	0.736992	0.7771	0.714674	0.695146
YDR241W	BUD26	0.459268	0.426638	0.476589	0.447834	0.441459	0.425326	0.459599	0.487439	0.41962	0.464114	0.469498	0.443429
YFL023W	BUD27	0.430179	0.405259	0.371429	0.371271	0.389733	0.382769	0.368211	0.374064	0.37337	0.382546	0.366015	0.36692
YLR062C	BUD28	NA	NA	NA	NA	NA	NA	0.293068	0.292077	0.291946	0.29204	0.291537	0.292675
YCL014W	BUD3	0.35727	0.350481	0.398359	0.400233	0.422181	0.428338	0.341202	0.347617	0.398277	0.413342	0.400005	0.389433
YCR063W	BUD31	0.422144	0.399538	0.376566	0.399181	0.467217	0.473261	0.368554	0.375559	0.387928	0.416719	0.405557	0.397938
YGR262C	BUD32	1.21844	1.13056	0.597242	0.620929	1.01711	0.925999	0.652772	0.633398	0.61724	0.602461	0.589318	0.595457
YJR092W	BUD4	0.381922	0.36854	0.357809	0.363769	0.385537	0.387378	0.360488	0.372786	0.387849	0.39178	0.381189	0.380753
YCR038C	BUD5	0.321407	0.316165	0.316544	0.292689	0.321078	0.374335	0.291408	0.338679	0.391114	0.29144	0.291429	0.392335
YLR319C	BUD6	0.420266	0.41742	0.394209	0.394025	0.418162	0.417052	0.385275	0.391588	0.408291	0.411713	0.412224	0.407888
YOR299W	BUD7	0.413946	0.395589	0.430837	0.425783	0.387807	0.37532	0.447569	0.471317	0.430181	0.456501	0.417757	0.427306
YLR353W	BUD8	0.460195	0.43795	0.391928	0.392359	0.434911	0.437965	0.388213	0.396444	0.395474	0.39945	0.390233	0.398217
YGR041W	BUD9	0.356404	0.3415	0.374038	0.381014	0.357967	0.372154	0.353519	0.363165	0.395519	0.408504	0.388189	0.379361
YDL099W	BUG1	0.694393	0.660191	0.733546	0.736149	0.683645	0.678937	0.747332	0.803149	0.763582	0.852485	0.821997	0.779369
YMR275C	BUL1	0.403666	0.392495	0.368622	0.376825	0.393052	0.389033	0.366593	0.383955	0.370619	0.383131	0.364997	0.365964
YML111W	BUL2	0.389474	0.376921	0.395145	0.388579	0.382999	0.387163	0.395105	0.405231	0.407502	0.412616	0.39998	0.406014
YLR226W	BUR2	0.388454	0.378836	0.399143	0.404737	0.372634	0.361981	0.403714	0.415531	0.408617	0.407896	0.400773	0.400336
YER159C	BUR6	4.82362	4.69609	1.37907	1.40235	3.12932	2.85091	1.69203	1.96645	1.30632	1.61061	1.3661	1.36742
YNL305C	BXI1	0.891929	1.01534	1.14802	1.14591	1.05149	1.04819	0.768536	0.77846	1.05508	1.07788	1.06109	1.03984
YKL005C	BYE1	0.457967	0.461403	0.427635	0.417612	0.475473	0.489628	0.386542	0.398669	0.416735	0.415874	0.40751	0.417984
YHR114W	BZZ1	0.609935	0.660519	0.433936	0.420629	0.617576	0.638039	0.431994	0.44868	0.442107	0.478465	0.454025	0.455665
YDR531W	CAB1	0.575777	0.490324	0.677357	0.670867	0.560805	0.55849	0.610608	0.617753	0.668461	0.71958	0.721973	0.6935
YIL083C	CAB2	0.674956	0.659827	0.75854	0.700883	0.647639	0.589357	0.841161	0.742337	0.783666	0.634959	0.730582	0.76076
YKL088W	CAB3	0.884348	0.870541	0.72764	0.721768	0.997399	0.971002	0.677442	0.736049	0.766097	0.799128	0.750257	0.75563
YGR277C	CAB4	0.553937	0.558426	0.601242	0.606512	0.596391	0.562949	0.572383	0.598305	0.583486	0.594548	0.580525	0.586213
YDR196C	CAB5	0.551807	0.592787	0.701361	0.689299	0.561811	0.536778	0.660221	0.634184	0.704995	0.687355	0.681251	0.715548
YML102W	CAC2	0.548262	0.530103	0.470747	0.470963	0.611579	0.601805	0.436833	0.456751	0.470742	0.483261	0.467255	0.46703
YDR423C	CAD1	0.509628	0.525825	0.441139	0.434695	0.54862	0.565044	0.437376	0.447212	0.453698	0.460158	0.448603	0.431398
YNL278W	CAF120	0.389686	0.378693	0.332537	0.333147	0.370437	0.380784	0.342846	0.362938	0.339991	0.347557	0.338545	0.331605
YGR134W	CAF130	0.34619	0.343186	0.338414	0.337066	0.358521	0.351683	0.325788	0.33426	0.342019	0.34763	0.33872	0.345099
YFL028C	CAF16	0.45748	0.455737	0.543832	0.536702	0.43054	0.420984	0.539843	0.562062	0.510606	0.532217	0.512197	0.524737
YOR276W	CAF20	1.10995	0.900347	1.11304	1.0868	0.842286	0.8945	1.29542	1.47153	1.42263	1.39738	1.36397	1.3275
YKR036C	CAF4	0.465815	0.441885	0.422077	0.41697	0.509757	0.491424	0.403335	0.397738	0.425856	0.425096	0.422445	0.419312
YNL288W	CAF40	0.900059	0.854038	0.584549	0.557192	0.8838	0.826589	0.548091	0.5968	0.544692	0.586875	0.549942	0.565575
YER048C	CAJ1	0.902753	0.914983	0.712317	0.720979	0.801186	0.828873	0.758193	0.73614	0.693435	0.697534	0.694921	0.705023
YFL029C	CAK1	0.528034	0.538474	0.456104	0.441962	0.486571	0.503347	0.460799	0.454909	0.431897	0.446615	0.454615	0.436009
YPL048W	CAM1	2.01669	2.16349	1.61168	1.7183	2.69508	2.8506	1.17277	1.08267	1.4727	1.24005	1.34375	1.33657
YEL063C	CAN1	0.513023	0.489046	0.555295	0.569148	0.501988	0.496842	0.58127	0.624035	0.588746	0.616353	0.594269	0.601303
YNL138W	CAP1	1.34147	1.30609	0.996971	0.993726	1.35642	1.26072	0.948168	0.88864	0.952301	1.00841	0.979242	0.93497
YIL034C	CAP2	1.3294	1.26528	0.831999	0.814266	1.29329	1.26212	0.85773	0.809292	0.823228	0.801063	0.808314	0.802568
YPL111W	CAR1	0.459138	0.446005	0.46925	0.479165	0.436115	0.447237	0.385311	0.483089	0.517373	0.779664	0.6462	0.651022
YLR438W	CAR2	0.708596	0.959104	0.506978	0.517651	0.496077	0.535654	0.44231	0.430274	0.446436	0.447318	0.436797	0.438122
YML042W	CAT2	0.43294	0.546059	0.695641	0.652189	0.679014	0.689035	0.369643	0.345734	0.477	0.462082	0.509566	0.521469
YOR125C	CAT5	0.595113	0.636871	0.577012	0.590417	0.7766	0.705257	0.540864	0.510912	0.664348	0.611262	0.64814	0.642125
YMR280C	CAT8	0.361011	0.411582	0.372663	0.370544	0.386356	0.382813	0.334186	0.332008	0.368828	0.348248	0.36042	0.362415
YGR036C	CAX4	0.439102	0.427956	0.411299	0.387371	0.400282	0.385145	0.423618	0.422155	0.407263	0.387751	0.384771	0.389159
YPL178W	CBC2	0.583588	0.558589	0.887165	0.863864	0.563911	0.556789	0.906025	0.927653	0.986336	1.02076	0.968206	0.946898
YJR060W	CBF1	0.625406	0.60891	0.487451	0.484028	0.611452	0.58973	0.479084	0.467699	0.490781	0.471216	0.458514	0.476286
YGR140W	CBF2	0.424129	0.407867	0.370446	0.370447	0.42841	0.418904	0.366088	0.372596	0.382287	0.388496	0.366517	0.367355
YLR175W	CBF5	0.651932	0.540001	0.780229	0.787276	0.567739	0.548276	1.01187	1.07454	0.944777	1.00635	0.988119	0.967853
YNL161W	CBK1	0.676127	0.658953	0.469793	0.469653	0.655336	0.664142	0.475711	0.515095	0.471129	0.484333	0.475099	0.466876
YJL209W	CBP1	0.39703	0.388033	0.375099	0.374847	0.389674	0.392033	0.385608	0.386696	0.391761	0.406734	0.398853	0.394481
YHL038C	CBP2	0.41698	0.410569	0.413957	0.420733	0.432833	0.417089	0.417269	0.423224	0.423785	0.420491	0.429415	0.426258
YPL215W	CBP3	0.834446	0.888487	0.820113	0.792851	0.915101	0.782103	0.941199	0.893733	0.906287	0.901594	0.93254	0.905627
YGR174C	CBP4	2.51846	3.82202	0.999778	0.971237	2.88912	2.20453	0.967891	0.844688	1.00622	0.873539	0.968016	1.05744
YBR120C	CBP6	0.656612	0.728163	0.66507	0.679444	0.623806	0.57672	0.876206	0.78252	0.744438	0.725403	0.763268	0.772999
YIL043C	CBR1	1.93746	1.75746	1.64872	1.61571	1.70087	1.60707	1.86042	1.84746	1.89152	2.05018	1.93435	1.99762
YDL069C	CBS1	0.349286	0.337283	0.418113	0.406796	0.339127	0.337404	0.406218	0.382197	0.410923	0.417441	0.411386	0.403716
YDR197W	CBS2	0.577827	0.634164	0.431611	0.433893	0.583911	0.587955	0.449937	0.449367	0.448887	0.443147	0.451789	0.465356
YKL208W	CBT1	0.388261	0.401937	0.55658	0.556805	0.433832	0.416048	0.467158	0.445248	0.546803	0.509102	0.521428	0.511167
YER168C	CCA1	0.398957	0.382745	0.442803	0.442098	0.405757	0.407263	0.431568	0.464247	0.443886	0.444534	0.442765	0.453471
YLR220W	CCC1	0.692883	0.675138	0.971798	0.959124	0.731275	0.624924	0.733633	0.695983	0.978693	0.888984	0.944884	0.952048
YDR270W	CCC2	0.589726	0.562397	0.56058	0.54751	0.587416	0.707465	0.564072	0.637113	0.484635	0.505142	0.460542	0.47005
YKL011C	CCE1	0.468865	0.482049	0.412319	0.425853	0.490362	0.464211	0.422978	0.403828	0.42896	0.447599	0.441069	0.445102
YGR217W	CCH1	0.332101	0.323284	0.315191	0.318876	0.323188	0.31855	0.319121	0.324233	0.317019	0.3228	0.315708	0.315133
YPR025C	CCL1	0.567059	0.636738	0.503493	0.484521	0.640939	0.632893	0.453808	0.471651	0.500307	0.510041	0.483351	0.501614
YGR150C	CCM1	0.448724	0.458944	0.411138	0.407079	0.412663	0.409703	0.467894	0.462146	0.443106	0.461439	0.455673	0.456322
YKR066C	CCP1	1.20949	1.43408	1.1642	1.19987	1.81298	1.57192	0.783036	0.746492	1.18372	1.01712	1.1671	1.18052
YAL021C	CCR4	0.792109	0.762337	0.513208	0.525839	0.774222	0.795894	0.531309	0.522198	0.536961	0.536526	0.514462	0.520476
YMR038C	CCS1	0.743265	0.64508	0.830044	0.845243	0.751356	0.746556	0.675754	0.663003	0.866967	0.835257	0.828526	0.879714
YIL142W	CCT2	0.898781	0.80353	0.812426	0.821108	0.837411	0.804915	0.885348	0.967674	0.871118	0.962377	0.90195	0.906281
YJL014W	CCT3	1.30522	1.15877	0.870733	0.849555	1.19223	1.14807	0.947382	1.04029	0.927409	1.01228	0.946005	0.967007
YDL143W	CCT4	0.802823	0.724818	0.883862	0.866591	0.77415	0.771903	0.890376	0.900141	0.898293	0.995553	0.947479	0.943092
YJR064W	CCT5	0.958857	0.84698	0.766066	0.765828	0.993333	0.934589	0.777644	0.805242	0.82326	0.860997	0.870524	0.862867
YDR188W	CCT6	1.09635	1.08001	0.95863	0.959934	0.94968	0.935582	1.08108	1.13103	1.07369	1.14349	1.1476	1.16328
YJL111W	CCT7	0.764117	0.68674	0.813571	0.799636	0.687021	0.690184	0.910559	0.957709	0.932898	1.01146	0.956636	0.948645
YJL008C	CCT8	0.784838	0.697733	0.764082	0.746124	0.744069	0.725389	0.770045	0.824245	0.78288	0.836673	0.785494	0.797065
YLR110C	CCW12	34.7637	28.1818	36.9669	37.0962	35.522	32.6496	40.3036	44.2925	38.2531	40.5638	36.8158	36.8067
YLR390W-A	CCW14	4.16027	3.90041	3.11475	3.17993	4.27634	4.41281	3.13923	3.41626	3.24258	3.5536	3.09291	2.8488
YBR131W	CCZ1	0.392422	0.381677	0.363178	0.36289	0.416134	0.409637	0.345424	0.352207	0.364282	0.371831	0.362269	0.36385
YLR307W	CDA1	0.328103	0.332829	0.428528	0.40567	0.370289	0.368703	0.340816	0.338243	0.399833	0.428788	0.424248	0.403298
YDR182W	CDC1	0.731324	0.735245	0.618652	0.634296	0.836785	0.734981	0.64762	0.630435	0.663281	0.698096	0.661344	0.652046
YCR002C	CDC10	0.792578	0.736754	1.56712	1.64319	1.34982	1.33461	0.906154	0.881716	1.5513	1.5498	1.51329	1.5055
YJR076C	CDC11	0.91785	0.896204	0.849739	0.846903	0.899042	0.893816	0.92153	0.973405	0.9238	0.967537	0.903101	0.930969
YHR107C	CDC12	0.669515	0.631502	0.690613	0.722235	0.669686	0.620106	0.77938	0.767665	0.739388	0.717907	0.728603	0.727173
YLR215C	CDC123	0.474524	0.449795	0.438468	0.438314	0.488624	0.456881	0.425658	0.422844	0.432899	0.456635	0.446391	0.443649
YDL220C	CDC13	0.342318	0.343346	0.327168	0.32688	0.348203	0.351831	0.322619	0.32598	0.323243	0.329117	0.32412	0.320735
YFR028C	CDC14	0.594001	0.551854	0.504982	0.511459	0.613406	0.596735	0.543243	0.540438	0.555853	0.558537	0.545606	0.542393
YAR019C	CDC15	0.379949	0.376485	0.337202	0.341205	0.375598	0.385304	0.329524	0.336829	0.342174	0.346444	0.340279	0.340743
YKL022C	CDC16	0.417137	0.41356	0.420667	0.419027	0.455673	0.453064	0.390966	0.400388	0.415315	0.425676	0.4211	0.41949
YAL038W	CDC19	18.4077	15.6498	8.89536	9.07892	14.2847	15.6867	12.6935	11.1455	8.96292	7.99654	8.4541	8.30872
YGL116W	CDC20	0.440233	0.410552	0.401616	0.395352	0.420759	0.401636	0.424588	0.432294	0.419279	0.428412	0.408298	0.414546
YOR074C	CDC21	0.533097	0.537475	0.609262	0.599368	0.665799	0.660235	0.557047	0.552449	0.640583	0.630051	0.61655	0.600293
YHR166C	CDC23	0.40895	0.402454	0.393086	0.389375	0.443294	0.411314	0.396812	0.410975	0.379267	0.384277	0.381332	0.379704
YAL041W	CDC24	0.51796	0.514861	0.4359	0.431857	0.484163	0.48732	0.436881	0.460762	0.43751	0.453624	0.440025	0.440834
YLR310C	CDC25	0.522091	0.518406	0.471399	0.462447	0.624825	0.632033	0.407438	0.407981	0.433512	0.429955	0.432949	0.429966
YFR036W	CDC26	0.807925	0.841134	0.566855	0.584772	0.786051	0.854578	0.535314	0.531344	0.590845	0.596352	0.582968	0.572237
YBL084C	CDC27	0.400152	0.409369	0.426326	0.433369	0.402665	0.416291	0.400014	0.398095	0.421045	0.407351	0.415793	0.408155
YBR160W	CDC28	0.551491	0.550044	0.718849	0.719213	0.626063	0.624451	0.642008	0.636496	0.694963	0.728815	0.714643	0.702944
YLR314C	CDC3	0.933027	0.896055	0.91238	0.903154	0.985916	0.958207	0.926615	0.94809	0.979608	0.951703	0.937476	0.955252
YOR257W	CDC31	1.50864	1.63076	0.727258	0.725725	1.23058	1.09151	0.73585	0.740471	0.789248	0.866577	0.752405	0.750627
YOL139C	CDC33	2.55869	2.23208	2.13104	2.0436	2.391	2.38512	2.3707	2.58755	2.50092	2.63424	2.53179	2.54738
YDR054C	CDC34	1.179	1.15588	1.11144	1.06756	1.02392	1.0388	1.00456	0.991671	1.02222	0.952718	0.986757	1.02483
YDL165W	CDC36	0.565918	0.561417	0.561212	0.544342	0.583992	0.516053	0.540499	0.534536	0.502432	0.520975	0.545249	0.550861
YDR168W	CDC37	1.19545	1.19105	0.752996	0.725089	1.30908	1.28793	0.75107	0.772409	0.746907	0.795765	0.792117	0.781744
YCR093W	CDC39	0.390576	0.391343	0.40621	0.407901	0.463139	0.459899	0.349671	0.355723	0.418327	0.431138	0.42148	0.416306
YFL009W	CDC4	0.433583	0.420837	0.432229	0.431638	0.440583	0.446261	0.405868	0.427768	0.43066	0.438752	0.427475	0.435519
YDR364C	CDC40	0.440071	0.411539	0.41749	0.412201	0.461157	0.441598	0.393348	0.413404	0.411216	0.410064	0.417918	0.417974
YLR229C	CDC42	1.18581	1.07384	1.35353	1.37161	1.08616	1.0253	1.50285	1.36289	1.34939	1.26045	1.31293	1.27077
YGL155W	CDC43	0.49881	0.485117	0.517392	0.525628	0.544436	0.529998	0.4659	0.47311	0.495552	0.525381	0.495864	0.522144
YLR103C	CDC45	0.413055	0.402108	0.365493	0.382843	0.417849	0.44064	0.391667	0.389218	0.394938	0.405706	0.392708	0.392714
YDL126C	CDC48	1.70896	1.68495	1.77578	1.72008	1.88221	1.83258	1.59441	1.70266	1.69245	1.87047	1.76689	1.81185
YMR001C	CDC5	0.465682	0.417599	0.422685	0.416662	0.457779	0.463002	0.416296	0.443456	0.465746	0.483226	0.464436	0.455917
YCR094W	CDC50	0.553742	0.529212	0.788814	0.79624	0.77887	0.776648	0.516968	0.533531	0.870297	0.937047	0.885051	0.882131
YDL132W	CDC53	0.665096	0.670564	0.523346	0.52363	0.692933	0.702365	0.521149	0.561582	0.541595	0.573312	0.551605	0.534642
YGL190C	CDC55	0.632452	0.586274	0.493284	0.497283	0.666988	0.674846	0.456514	0.460577	0.49623	0.514259	0.506765	0.493651
YJL194W	CDC6	0.364069	0.345412	0.408903	0.405057	0.400839	0.401525	0.357959	0.366312	0.437117	0.456082	0.43052	0.416264
YPL160W	CDC60	0.528272	0.499977	0.491845	0.489622	0.548737	0.541505	0.482651	0.488604	0.51119	0.530723	0.518824	0.517456
YDL017W	CDC7	0.372493	0.375312	0.39701	0.401328	0.392493	0.397005	0.366583	0.37302	0.384374	0.400494	0.403138	0.388761
YLR418C	CDC73	0.416549	0.402452	0.565355	0.562394	0.428064	0.427749	0.517771	0.505915	0.571241	0.553391	0.556127	0.570397
YJR057W	CDC8	0.571462	0.558387	0.50421	0.494081	0.513142	0.515493	0.562882	0.596794	0.490491	0.491772	0.49757	0.504991
YDL164C	CDC9	0.432738	0.41017	0.385047	0.39651	0.454862	0.448999	0.393964	0.410771	0.40899	0.435974	0.414354	0.423176
YLR245C	CDD1	0.35387	0.339941	0.376058	0.378996	0.337011	0.333604	0.379113	0.381935	0.372366	0.38315	0.406638	0.385453
YGL003C	CDH1	0.448724	0.451249	0.437756	0.43319	0.480551	0.460045	0.406962	0.42007	0.430879	0.432106	0.42376	0.411872
YBR029C	CDS1	0.892601	0.71512	0.825556	0.779462	0.612347	0.643153	1.54246	1.72037	1.13152	1.45268	1.36467	1.27437
YMR213W	CEF1	0.406556	0.408213	0.38751	0.388326	0.431989	0.432644	0.361777	0.384884	0.385259	0.392497	0.387237	0.387889
YGL130W	CEG1	0.606597	0.605919	0.52814	0.532623	0.605926	0.635477	0.526298	0.523657	0.522653	0.542542	0.53065	0.52801
YER061C	CEM1	0.402928	0.411799	0.471031	0.473039	0.470842	0.459089	0.4023	0.401802	0.434649	0.422795	0.43631	0.422011
YMR168C	CEP3	0.346826	0.344347	0.350674	0.350567	0.347837	0.343554	0.352653	0.353009	0.349278	0.34326	0.346339	0.348128
YPL228W	CET1	0.407076	0.405838	0.448889	0.45789	0.4107	0.415603	0.434386	0.44174	0.468371	0.474418	0.462502	0.461036
YOR112W	CEX1	0.427292	0.413961	0.419839	0.420292	0.466658	0.464402	0.409625	0.407151	0.415467	0.423779	0.411342	0.428873
YIL003W	CFD1	0.542164	0.504347	0.440095	0.432473	0.532503	0.528825	0.414648	0.42299	0.43718	0.433687	0.432571	0.441813
YDR301W	CFT1	0.371956	0.359873	0.339387	0.33752	0.376871	0.372531	0.337878	0.342033	0.344832	0.347335	0.341626	0.338072
YLR115W	CFT2	0.40578	0.39668	0.378031	0.37376	0.415686	0.415033	0.374768	0.380377	0.388737	0.397074	0.39623	0.38926
YML036W	CGI121	0.460726	0.442815	0.55166	0.545993	0.414324	0.425699	0.613628	0.622779	0.572525	0.600121	0.584319	0.578477
YGL029W	CGR1	0.550122	0.469256	0.64888	0.668512	0.465609	0.444167	0.741121	0.820553	0.720485	0.772319	0.706062	0.701577
YCL064C	CHA1	0.308232	0.308702	0.341976	0.344597	0.327641	0.328884	0.308868	0.311001	0.329603	0.328477	0.320269	0.324876
YLR098C	CHA4	0.364557	0.364997	0.348062	0.349274	0.364641	0.363901	0.35392	0.343061	0.34561	0.359939	0.352575	0.350506
YGL206C	CHC1	0.439663	0.441151	0.420067	0.425955	0.462502	0.451647	0.395375	0.401115	0.409817	0.416849	0.411677	0.408411
YER164W	CHD1	0.430977	0.432026	0.390932	0.390611	0.455034	0.466499	0.382956	0.388502	0.402271	0.404638	0.394961	0.396951
YBR274W	CHK1	0.367519	0.364679	0.415166	0.407479	0.369824	0.361877	0.404545	0.406111	0.404919	0.413675	0.409298	0.404223
YPL008W	CHL1	0.40437	0.40166	0.375214	0.370655	0.394727	0.400681	0.370751	0.366378	0.37066	0.370595	0.375432	0.368189
YDR254W	CHL4	0.350893	0.344765	0.375584	0.380907	0.370439	0.382978	0.34928	0.359273	0.374775	0.372076	0.36575	0.375008
YER026C	CHO1	3.34777	2.74986	3.50889	3.07655	2.74514	2.60592	5.75949	6.11379	4.33538	5.58178	5.28981	5.16171
YGR157W	CHO2	0.691463	0.639679	0.764132	0.74834	0.589297	0.593604	0.960952	1.0968	0.796092	0.966963	0.886781	0.85807
YNL192W	CHS1	0.596732	0.603407	0.659007	0.647362	0.66717	0.626157	0.600859	0.64594	0.585913	0.734459	0.561157	0.569331
YBR038W	CHS2	0.476721	0.456749	0.422665	0.422882	0.483335	0.474717	0.424417	0.436734	0.44665	0.451177	0.439996	0.443476
YBR023C	CHS3	0.45923	0.452727	0.503255	0.490688	0.509319	0.47453	0.500773	0.50935	0.531758	0.561775	0.515927	0.518346
YLR330W	CHS5	1.12934	1.17755	0.762857	0.751705	1.14444	1.05222	0.766651	0.822147	0.760489	0.802387	0.778188	0.784035
YJL099W	CHS6	0.403398	0.411728	0.398745	0.391846	0.401022	0.401425	0.384509	0.389563	0.389097	0.38701	0.385494	0.375979
YHR142W	CHS7	0.568013	0.504656	0.638743	0.624282	0.51901	0.4868	0.876382	1.00637	0.762415	0.943684	0.790843	0.845844
YER030W	CHZ1	1.68492	1.88468	1.55403	1.41153	1.62103	1.5142	1.26034	1.30425	1.56054	1.43908	1.51204	1.52965
YJL115W	CIA1	0.538766	0.519489	0.451359	0.475408	0.515757	0.489229	0.531449	0.528476	0.481327	0.507904	0.505023	0.526405
YHR122W	CIA2	0.50798	0.469061	0.640417	0.61846	0.457472	0.457953	0.653869	0.648272	0.625478	0.60746	0.59338	0.639873
YHR052W	CIC1	0.508898	0.449183	0.512518	0.511128	0.450397	0.414813	0.615326	0.69249	0.584422	0.627348	0.585692	0.576397
YMR198W	CIK1	0.401261	0.398398	0.393567	0.396163	0.485179	0.465577	0.3893	0.374987	0.438861	0.42271	0.407212	0.418464
YOR349W	CIN1	0.321552	0.321672	0.334398	0.333993	0.320081	0.318666	0.319478	0.320154	0.326103	0.328505	0.323286	0.327752
YPL241C	CIN2	0.425492	0.389402	0.382539	0.363496	0.413439	0.375532	0.366976	0.383217	0.374621	0.38097	0.367545	0.389572
YMR138W	CIN4	0.547973	0.520311	0.421377	0.416131	0.5121	0.496286	0.43602	0.439784	0.435612	0.441031	0.428345	0.427108
YOR028C	CIN5	0.360868	0.441646	0.423924	0.410936	0.491328	0.519128	0.331343	0.33829	0.39962	0.393247	0.399946	0.397728
YEL061C	CIN8	0.427849	0.418325	0.372486	0.369425	0.385609	0.382988	0.382383	0.372835	0.37665	0.387662	0.375199	0.376513
YGR207C	CIR1	0.650517	0.62678	1.04975	1.02977	0.657376	0.68535	1.10309	1.0789	1.07092	1.09187	1.09889	1.06419
YOR356W	CIR2	0.758827	0.850764	0.761124	0.742842	0.808855	0.657121	0.650516	0.599404	0.835224	0.760639	0.820772	0.840691
YJL158C	CIS3	2.86243	2.70836	1.77911	1.91805	2.81792	2.89851	2.59133	3.07192	2.62813	2.94052	2.79836	2.63459
YNR001C	CIT1	3.56872	3.88718	5.60468	5.03773	4.14609	4.12675	6.03522	5.26611	5.66285	4.24929	5.52307	5.67094
YCR005C	CIT2	2.30347	1.58327	9.37906	7.88897	6.00953	5.63057	3.41956	3.05927	3.56054	3.66601	4.02627	4.42987
YPR001W	CIT3	0.678415	0.932088	0.495466	0.45193	0.497575	0.474079	0.394079	0.350739	0.458431	0.482491	0.532953	0.542263
YIL035C	CKA1	0.827896	0.805134	0.622696	0.621394	0.843229	0.802098	0.648686	0.695226	0.663347	0.719837	0.665734	0.690739
YOR061W	CKA2	0.934732	0.892679	0.84383	0.871154	0.903068	0.850304	0.898862	0.900496	0.923007	0.911104	0.896046	0.901036
YGL019W	CKB1	0.789098	0.757853	0.807652	0.821578	0.785713	0.78595	0.826732	0.783617	0.822592	0.848914	0.85389	0.891008
YOR039W	CKB2	0.632755	0.598064	0.893336	0.907143	0.631158	0.654258	0.831756	0.808455	0.845829	0.839929	0.859859	0.860437
YNL154C	CKI1	0.771803	0.733188	0.560522	0.543664	0.747006	0.752214	0.628681	0.641988	0.556255	0.601651	0.5655	0.578089
YBR135W	CKS1	1.51629	1.394	0.830042	0.870572	1.35029	1.33496	0.904142	0.968468	0.977449	0.983185	0.953744	0.928786
YNL298W	CLA4	0.553365	0.505638	0.434685	0.437841	0.633792	0.621101	0.42244	0.445284	0.453771	0.473341	0.455826	0.445878
YGR108W	CLB1	0.544018	0.49178	0.651642	0.681379	0.671717	0.641795	0.597095	0.609229	0.735552	0.741064	0.773445	0.788697
YPR119W	CLB2	0.447035	0.416303	0.396599	0.39858	0.494686	0.446076	0.443813	0.447632	0.45556	0.478632	0.454044	0.455613
YDL155W	CLB3	0.542738	0.514411	0.530694	0.530622	0.57744	0.596118	0.489929	0.482264	0.573532	0.561228	0.552301	0.546617
YLR210W	CLB4	0.351834	0.348661	0.395142	0.392083	0.362603	0.376639	0.382452	0.407578	0.411273	0.418331	0.416591	0.421371
YPR120C	CLB5	0.374355	0.367959	0.448979	0.443694	0.417339	0.404035	0.418211	0.410382	0.455439	0.466544	0.447724	0.440553
YGR109C	CLB6	0.316289	0.315147	0.341444	0.349665	0.339741	0.353453	0.340607	0.328721	0.360558	0.380528	0.363433	0.36295
YGR167W	CLC1	1.40747	1.4694	1.32443	1.29866	1.57882	1.59621	1.2656	1.26814	1.32592	1.44036	1.35987	1.31575
YGR110W	CLD1	0.489941	0.560888	0.562899	0.569677	0.558519	0.551983	0.467586	0.475691	0.50014	0.484318	0.477547	0.499321
YLR117C	CLF1	0.488956	0.496137	0.444082	0.436857	0.465464	0.465021	0.417477	0.412178	0.428023	0.43444	0.426838	0.432082
YGL215W	CLG1	1.78762	1.62022	0.791717	0.800706	1.55287	1.56356	0.877104	0.89289	0.808624	0.82893	0.817375	0.800537
YMR199W	CLN1	0.574772	0.580249	0.526044	0.542539	0.623642	0.628991	0.543065	0.562809	0.625628	0.65976	0.602227	0.606373
YPL256C	CLN2	0.546279	0.518385	0.483269	0.499301	0.629919	0.653421	0.57847	0.598636	0.591916	0.663157	0.611511	0.581782
YAL040C	CLN3	0.901052	0.793677	0.564246	0.577556	0.77779	0.897334	0.666501	0.693286	0.556818	0.543369	0.531933	0.525555
YOR250C	CLP1	0.431088	0.425323	0.413328	0.403056	0.406491	0.407375	0.429664	0.444893	0.427513	0.428196	0.428507	0.427219
YMR012W	CLU1	0.691405	0.707128	0.603723	0.605351	0.66602	0.624519	0.746302	0.730276	0.67554	0.645261	0.667331	0.668355
YKL137W	CMC1	1.30653	1.4061	1.94832	1.92138	1.18003	1.12773	2.08554	1.84205	1.9401	1.727	1.94173	2.03652
YBL059C-A	CMC2	1.11386	1.20445	1.12766	1.06248	1.04595	0.943437	1.26645	1.16392	1.18976	1.13633	1.21813	1.2361
YMR194C-B	CMC4	0.544218	0.545789	0.751516	0.746071	0.520074	0.539485	0.723492	0.747414	0.646479	0.655148	0.67889	0.65807
YBR109C	CMD1	1.12224	1.05062	2.59568	2.58836	1.16884	1.19964	2.33195	2.35188	2.30762	2.41423	2.39699	2.32035
YFR014C	CMK1	0.606596	0.647896	0.66816	0.656116	0.639497	0.635852	0.534639	0.563324	0.601843	0.60444	0.623388	0.610425
YOL016C	CMK2	0.613644	0.654957	0.60448	0.623054	0.601407	0.547529	0.521291	0.560214	0.500407	0.68757	0.502084	0.528397
YML057W	CMP2	0.612872	0.643173	0.588041	0.593131	0.594007	0.590978	0.562654	0.543299	0.543053	0.550822	0.513772	0.55174
YDL156W	CMR1	0.376973	0.363969	0.345304	0.342727	0.377944	0.378964	0.343158	0.352798	0.349788	0.356234	0.351758	0.352363
YPR013C	CMR3	0.595794	0.557656	0.682335	0.656696	0.736618	0.811308	0.424297	0.413979	0.493843	0.447987	0.444777	0.458042
YLR003C	CMS1	0.465494	0.425491	0.512259	0.500733	0.387547	0.392514	0.586675	0.606799	0.516444	0.543577	0.542767	0.543747
YLR433C	CNA1	0.496424	0.511451	0.426848	0.416081	0.523539	0.544132	0.397382	0.402767	0.419571	0.430357	0.413427	0.41591
YKL190W	CNB1	1.81171	1.76126	1.26533	1.23876	1.64962	1.50527	1.30013	1.30961	1.26938	1.41167	1.29089	1.31907
YAL058W	CNE1	0.437057	0.407274	0.387301	0.379256	0.396239	0.403081	0.408892	0.416632	0.404087	0.408927	0.409533	0.391325
YDR357C	CNL1	1.72913	2.04751	1.43859	1.40382	1.88128	1.72221	1.09574	1.07071	1.36892	1.29484	1.31488	1.375
YNL225C	CNM67	0.468151	0.457722	0.454874	0.44939	0.462929	0.452411	0.451138	0.463223	0.460665	0.480543	0.464269	0.449872
YFR046C	CNN1	0.441537	0.442008	0.401349	0.405285	0.432406	0.40845	0.400824	0.40083	0.395897	0.401221	0.380447	0.386892
YBR155W	CNS1	0.507209	0.467806	0.445946	0.450949	0.463134	0.440549	0.462191	0.500195	0.442909	0.467762	0.450389	0.444496
YIL157C	COA1	1.06963	1.29037	0.884641	0.843926	1.01207	1.01463	1.04166	0.956184	0.951338	0.945265	0.949298	0.965681
YPL189C-A	COA2	1.02046	1.20455	1.16242	1.2105	1.17018	1.07435	1.00246	0.872676	1.0764	1.13015	1.2618	1.24597
YJL062W-A	COA3	1.54994	1.643	1.46038	1.38825	1.45647	1.59989	1.55893	1.52748	1.59406	1.54173	1.65356	1.76906
YLR218C	COA4	0.552108	0.597964	0.559017	0.539089	0.53565	0.483177	0.608476	0.547564	0.550386	0.512019	0.536427	0.531537
YMR244C-A	COA6	2.03727	2.03247	1.22734	1.21899	1.80423	1.5959	1.29687	1.19018	1.12652	1.07453	1.20098	1.1729
YLL050C	COF1	1.02339	0.945375	3.21368	3.22188	1.0465	1.10036	3.39622	3.32797	3.96188	3.94223	4.17771	4.18375
YGL223C	COG1	0.487011	0.458474	0.427391	0.428927	0.432426	0.446126	0.494629	0.485009	0.445193	0.483063	0.482406	0.469036
YGR120C	COG2	0.369979	0.372571	0.449724	0.463456	0.372289	0.361785	0.445391	0.441343	0.446353	0.438137	0.435851	0.443279
YER157W	COG3	0.359412	0.357791	0.366005	0.364321	0.36555	0.363384	0.34985	0.357532	0.367802	0.369828	0.371384	0.369531
YPR105C	COG4	0.372445	0.363738	0.410719	0.403859	0.38122	0.378584	0.387323	0.397186	0.426194	0.434309	0.420396	0.419174
YNL051W	COG5	0.419298	0.426935	0.407435	0.41917	0.40602	0.406509	0.403477	0.407962	0.405633	0.405552	0.413375	0.415511
YNL041C	COG6	0.440853	0.428386	0.42709	0.418652	0.46131	0.453109	0.417123	0.427342	0.417524	0.427498	0.425904	0.423445
YGL005C	COG7	0.848863	0.866343	0.718045	0.6805	0.758702	0.696147	0.741917	0.796875	0.746426	0.827854	0.801541	0.820136
YML071C	COG8	0.464212	0.453975	0.432554	0.433398	0.449717	0.44551	0.463121	0.483154	0.441163	0.467962	0.447949	0.440711
YER130C	COM2	0.53454	0.526849	0.553054	0.557557	0.485905	0.492185	0.57491	0.634331	0.46436	0.516871	0.47462	0.470618
YDL145C	COP1	0.736738	0.706061	0.545794	0.550642	0.702674	0.713374	0.623682	0.630043	0.602091	0.618112	0.600164	0.587716
YBR003W	COQ1	0.592233	0.627824	0.584781	0.598289	0.65511	0.642928	0.638559	0.638873	0.6214	0.601814	0.635067	0.64495
YOL008W	COQ10	0.405002	0.401531	0.472205	0.452644	0.384352	0.387068	0.491246	0.456394	0.464691	0.460184	0.44994	0.453732
YNR041C	COQ2	0.47891	0.453021	0.504081	0.492626	0.462666	0.460935	0.516788	0.503404	0.488737	0.459421	0.476718	0.487217
YOL096C	COQ3	0.429849	0.498761	0.471844	0.480735	0.477117	0.477779	0.439124	0.417057	0.470483	0.474199	0.492338	0.491032
YDR204W	COQ4	0.632179	0.751239	0.594215	0.593287	0.732418	0.752881	0.469046	0.476511	0.547889	0.538126	0.574617	0.573447
YML110C	COQ5	1.03878	1.13849	1.50836	1.50728	1.64019	1.5787	1.26717	1.15737	1.61788	1.39951	1.53568	1.5952
YGR255C	COQ6	0.704549	0.707711	0.666603	0.689209	0.784212	0.789121	0.62006	0.636602	0.723712	0.703611	0.717672	0.715349
YGL119W	COQ8	0.441303	0.447654	0.446361	0.449081	0.46416	0.449117	0.438923	0.439622	0.44666	0.436157	0.436568	0.456114
YLR201C	COQ9	0.578329	0.632635	0.820586	0.816205	0.735119	0.726016	0.600028	0.581846	0.782453	0.71907	0.745171	0.75252
YBL045C	COR1	5.12951	5.47203	4.20875	4.22136	4.70423	4.76201	4.71249	4.24656	4.22989	3.46826	3.92516	3.97539
YNL336W	COS1	0.396161	0.404513	0.687191	0.688359	0.566682	0.541625	0.548931	0.655218	0.679625	0.79267	0.768154	0.747314
YNR075W	COS10	0.308799	0.303621	0.395528	0.3941	0.356046	0.351311	0.333616	0.345807	0.429535	0.447319	0.433592	0.432593
YBR203W	COS111	0.366687	0.387702	0.472653	0.476231	0.506802	0.497799	0.346649	0.353618	0.436015	0.403062	0.413219	0.415375
YGL263W	COS12	0.297301	0.293985	0.29925	0.296596	0.296632	0.300004	0.305408	0.304295	0.30267	0.306286	0.316689	0.320535
YBR302C	COS2	0.331571	0.329321	0.465633	0.446658	0.423773	0.409172	0.391509	0.446315	0.476443	0.536848	0.554912	0.530606
YML132W	COS3	0.329749	0.327459	0.466142	0.44658	0.420838	0.402414	0.387219	0.444834	0.475624	0.535425	0.553583	0.52879
YFL062W	COS4	0.307933	0.315426	0.441562	0.438195	0.444549	0.435502	0.325649	0.334544	0.428729	0.451736	0.472246	0.454425
YJR161C	COS5	0.375056	0.383421	0.536923	0.5343	0.530519	0.497011	0.425137	0.468157	0.519796	0.580052	0.553594	0.559556
YGR295C	COS6	0.704119	0.725837	1.6106	1.64748	1.04855	0.970595	1.13496	1.20363	1.43087	1.64534	1.51524	1.52339
YDL248W	COS7	0.397685	0.421626	0.824596	0.822604	0.630588	0.578325	0.493709	0.536114	0.757389	0.904388	0.834443	0.831608
YHL048W	COS8	0.294437	0.296061	0.302561	0.297822	0.303767	0.302392	0.294514	0.294212	0.296604	0.300429	0.298723	0.299977
YKL219W	COS9	0.359537	0.362543	0.431912	0.437054	0.403818	0.404751	0.380482	0.391253	0.470909	0.485481	0.488909	0.473251
YOR316C	COT1	0.664393	0.638233	0.758475	0.764273	0.790243	0.915318	0.679036	0.784887	0.682973	0.759886	0.710524	0.701789
YPL172C	COX10	0.524481	0.56603	0.505303	0.508798	0.535453	0.530544	0.585087	0.578088	0.567435	0.549473	0.558321	0.550969
YPL132W	COX11	0.518048	0.567242	0.500827	0.494463	0.530877	0.502371	0.547496	0.49347	0.531673	0.506588	0.522423	0.513738
YLR038C	COX12	2.81817	3.08252	6.52807	6.53331	3.29117	2.94498	6.90813	5.8982	6.59828	5.607	6.76407	6.67426
YGL191W	COX13	5.31839	5.95036	6.97713	6.82843	6.09511	5.59602	5.90945	5.45892	6.253	5.3611	6.13724	6.083
YML129C	COX14	1.1558	1.37345	2.10649	2.09443	1.43111	1.23543	1.89998	1.90246	2.26969	2.13503	2.26795	2.47654
YER141W	COX15	0.827962	0.939092	0.894115	0.912502	0.918235	0.881032	0.923019	0.784072	0.940638	0.827435	0.897057	0.923571
YJL003W	COX16	0.411209	0.437605	0.715755	0.689599	0.488707	0.440579	0.613178	0.563678	0.660657	0.624915	0.72486	0.734789
YLL009C	COX17	2.39999	3.03736	2.12686	1.93761	2.24482	1.56377	3.17411	2.73457	2.79171	2.54229	2.71449	2.91962
YGR062C	COX18	0.467385	0.468883	0.437936	0.437919	0.435077	0.448805	0.50206	0.463293	0.453529	0.466132	0.465541	0.45755
YLL018C-A	COX19	0.802563	0.829717	0.458265	0.490341	0.647964	0.660725	0.521716	0.526642	0.449279	0.465834	0.459756	0.461389
YDR231C	COX20	1.15131	1.33215	0.976896	0.966227	1.12245	1.00316	0.915532	0.809392	0.898906	0.713084	0.78464	0.784309
YHR116W	COX23	0.893981	1.10611	0.533325	0.537819	0.587854	0.534546	0.84241	0.790329	0.613795	0.634986	0.621222	0.624421
YDR119W-A	COX26	0.727461	1.05956	4.37511	4.36798	1.33289	1.27895	0.805503	0.560548	3.48028	2.13397	2.96014	3.14812
YGL187C	COX4	2.70219	2.76058	4.23611	4.21781	2.25808	2.38269	4.79855	4.53386	4.04321	3.43315	3.89463	3.92475
YNL052W	COX5A	15.0697	16.0422	6.89209	6.89421	13.0404	12.2714	8.54659	7.59612	6.67453	5.50358	6.08653	6.37013
YIL111W	COX5B	0.796788	0.842805	0.537155	0.519951	0.745233	0.641884	0.508529	0.467835	0.626587	0.624685	0.602577	0.589086
YHR051W	COX6	1.89012	1.92831	4.24624	4.33026	1.75968	1.7438	4.36392	3.70516	4.08108	3.27198	3.86137	3.88988
YMR256C	COX7	2.09474	2.24848	7.26748	6.85937	2.3626	2.24057	5.97523	5.50088	6.37877	5.46675	6.14236	6.10843
YLR395C	COX8	6.41517	6.54784	8.13234	7.78149	5.56113	6.5352	8.2381	7.4333	7.488	6.31156	7.25696	7.46111
YDL067C	COX9	8.8634	9.26812	8.28058	8.05537	9.215	9.52974	7.77426	7.80179	8.52564	7.17939	8.16301	8.51325
YKL179C	COY1	0.496426	0.489872	0.442753	0.449335	0.511936	0.520826	0.450968	0.474101	0.481515	0.508383	0.474988	0.474944
YOR303W	CPA1	2.31261	2.33843	1.92745	1.80479	1.569	1.49631	1.9141	1.87661	1.38871	1.20016	1.18789	1.24322
YJR109C	CPA2	0.578559	0.58748	0.472012	0.466013	0.466651	0.475165	0.496392	0.569774	0.482	0.493402	0.515072	0.520444
YNR074C	CPD1	0.52347	0.558013	0.424891	0.437174	0.460164	0.427415	0.448279	0.438138	0.412288	0.399844	0.414354	0.403099
YDR155C	CPR1	8.10056	7.85939	16.8145	16.4573	9.40729	9.2614	14.5659	15.0363	14.9354	15.4863	15.8626	15.8045
YHR057C	CPR2	1.24764	1.29944	1.18313	1.16092	1.13611	1.12559	1.16051	1.19598	1.26744	1.26591	1.31911	1.24792
YML078W	CPR3	0.99333	1.01754	1.55698	1.46912	0.948411	0.846847	1.62827	1.56727	1.621	1.52107	1.74987	1.63718
YCR069W	CPR4	1.16553	1.28634	2.26503	2.24317	2.63806	2.75715	0.982048	0.945623	2.00967	2.0425	2.06926	2.07118
YDR304C	CPR5	1.9675	1.9501	1.81606	1.70902	1.7408	1.55584	2.43846	2.32283	2.08686	2.09861	2.11195	2.13862
YLR216C	CPR6	0.807973	0.807476	1.26304	1.20425	0.771925	0.804886	1.25922	1.17722	1.25109	1.46797	1.41072	1.41512
YJR032W	CPR7	0.435325	0.425975	0.477603	0.480563	0.443075	0.428996	0.482282	0.47093	0.495768	0.521293	0.505921	0.485533
YNR028W	CPR8	0.772527	0.810049	0.681248	0.707239	0.968015	0.942869	0.627415	0.611427	0.820357	0.830234	0.803289	0.816355
YJL172W	CPS1	0.543671	0.543489	0.562109	0.545239	0.657085	0.631804	0.501662	0.494563	0.570413	0.625673	0.563412	0.568835
YNL130C	CPT1	1.081	0.94059	1.07868	1.00168	0.993001	1.04236	1.27635	1.44703	1.15887	1.42891	1.31136	1.28625
YOR100C	CRC1	0.57942	0.622535	1.32403	1.2006	1.27018	1.16503	0.410158	0.364064	0.488905	0.49035	0.512609	0.529913
YDL142C	CRD1	0.470208	0.447363	0.428954	0.450147	0.448457	0.455395	0.449215	0.426347	0.429918	0.437684	0.428506	0.439852
YDR223W	CRF1	0.336535	0.38968	0.345915	0.344023	0.33833	0.333445	0.309498	0.310427	0.321843	0.326504	0.329424	0.333316
YHR209W	CRG1	0.419421	0.439508	0.466273	0.473534	0.430003	0.393079	0.449375	0.480562	0.439867	0.555966	0.467417	0.445996
YGR189C	CRH1	2.64509	2.49668	2.94403	3.10194	3.24375	3.03605	2.67134	3.43832	2.8423	3.67927	2.7914	2.75418
YGR218W	CRM1	0.511643	0.51843	0.491755	0.496716	0.564457	0.544022	0.478653	0.501915	0.492245	0.504312	0.496757	0.504053
YLR429W	CRN1	0.934018	0.898031	0.674154	0.681745	0.8393	0.852632	0.884655	0.904142	0.784046	0.808212	0.764441	0.767088
YHR146W	CRP1	0.904271	0.889515	1.44616	1.45423	1.15452	1.08995	0.893604	0.865095	1.29572	1.21119	1.36605	1.33796
YLR213C	CRR1	0.541782	0.502153	0.457568	0.480545	0.607199	0.610284	0.513086	0.453312	0.405626	0.395976	0.387848	0.400626
YOR031W	CRS5	0.404938	0.491521	0.778224	0.749156	0.452395	0.504784	0.412494	0.397905	0.646421	0.658599	0.677053	0.639713
YOL063C	CRT10	0.350845	0.346955	0.359886	0.363328	0.361065	0.353062	0.347357	0.348231	0.361135	0.376836	0.365971	0.371187
YNL027W	CRZ1	0.486163	0.477126	0.464345	0.460004	0.483308	0.484656	0.438891	0.449688	0.463473	0.477105	0.456276	0.468175
YLR241W	CSC1	0.669695	0.644454	0.538233	0.530946	0.630757	0.590476	0.54508	0.55606	0.525667	0.593085	0.55213	0.557153
YGL238W	CSE1	0.398042	0.39121	0.480525	0.474489	0.407701	0.403223	0.477079	0.49865	0.473139	0.521633	0.495902	0.496354
YNR010W	CSE2	0.446962	0.441741	0.467442	0.468889	0.433861	0.411704	0.440689	0.467207	0.447917	0.486742	0.445079	0.451853
YKL049C	CSE4	0.730963	0.671747	0.62097	0.631531	0.849119	0.74599	0.53611	0.541474	0.619376	0.657184	0.621676	0.625005
YLR087C	CSF1	0.310402	0.311849	0.313289	0.313768	0.331144	0.327766	0.302264	0.301543	0.309973	0.309603	0.30931	0.309321
YBR036C	CSG2	1.23465	1.2757	1.04119	1.02011	1.05496	0.993156	1.28403	1.30935	1.10477	1.21844	1.13407	1.146
YBR161W	CSH1	0.347296	0.325548	0.393755	0.396228	0.352892	0.359507	0.393764	0.413996	0.424496	0.473691	0.438997	0.426996
YMR025W	CSI1	0.365552	0.354907	0.368075	0.372625	0.371765	0.3653	0.348812	0.331078	0.368605	0.356676	0.355183	0.371669
YOL007C	CSI2	0.670993	0.653615	0.534828	0.544572	0.637664	0.671588	0.671762	0.794071	0.623007	0.728543	0.613387	0.603702
YNL232W	CSL4	0.862044	0.778467	0.553768	0.575861	0.753723	0.696377	0.582926	0.584298	0.552686	0.587075	0.537493	0.56912
YCR086W	CSM1	0.507986	0.447904	0.84738	0.876858	0.729563	0.670886	0.514494	0.508764	0.832153	0.786812	0.826589	0.855108
YIL132C	CSM2	0.336965	0.332721	0.329153	0.333027	0.338936	0.333054	0.335018	0.333111	0.32546	0.327526	0.334006	0.324082
YMR048W	CSM3	0.528976	0.561769	0.515448	0.504755	0.606773	0.554726	0.493924	0.468417	0.488953	0.50872	0.509525	0.501
YPL200W	CSM4	0.310774	0.400434	0.351397	0.34678	0.312697	0.324756	0.299208	0.295829	0.345435	0.337029	0.347306	0.363085
YDR179C	CSN9	0.367627	0.337307	0.494443	0.492314	0.359984	0.378363	0.467355	0.465616	0.4738	0.484272	0.493351	0.4883
YLR380W	CSR1	1.00771	0.914497	0.58506	0.606413	0.951728	0.997807	0.591229	0.599163	0.596072	0.585112	0.585439	0.577719
YPR030W	CSR2	0.387927	0.448834	0.406431	0.405562	0.402624	0.421071	0.341686	0.361247	0.393689	0.393265	0.399089	0.397905
YBR042C	CST26	0.401108	0.401008	0.431446	0.424481	0.395974	0.382134	0.440834	0.446664	0.441489	0.453899	0.448114	0.451073
YIL036W	CST6	0.651674	0.711133	0.463455	0.45623	0.668219	0.673544	0.407168	0.427531	0.447736	0.465413	0.447878	0.456501
YLR394W	CST9	0.488018	0.500418	0.457966	0.441309	0.480882	0.488932	0.458707	0.451244	0.453325	0.43055	0.447649	0.44344
YDR256C	CTA1	0.858173	1.59562	0.537462	0.510849	0.628244	0.541296	0.325223	0.314016	0.504307	0.476266	0.553976	0.558882
YMR094W	CTF13	0.379462	0.377329	0.336625	0.343712	0.384776	0.369358	0.343047	0.349365	0.34357	0.33458	0.337969	0.334272
YMR078C	CTF18	0.410204	0.403685	0.395864	0.393578	0.433155	0.420142	0.415238	0.419439	0.401432	0.409838	0.408526	0.413409
YPL018W	CTF19	0.724738	0.779055	0.341977	0.349061	0.433825	0.430509	0.509417	0.569929	0.391775	0.375856	0.378706	0.381939
YLR381W	CTF3	0.342367	0.342047	0.359294	0.360186	0.351944	0.359132	0.347043	0.358399	0.374173	0.384613	0.373102	0.363808
YPR135W	CTF4	0.397244	0.40287	0.384869	0.385205	0.405462	0.408071	0.369199	0.381679	0.387081	0.394405	0.390838	0.379331
YHR191C	CTF8	0.983287	0.976072	0.5728	0.556687	1.02744	0.958241	0.533221	0.497154	0.583305	0.549331	0.531563	0.559812
YDR151C	CTH1	0.596789	0.556869	0.505397	0.516272	0.51107	0.480387	0.597477	0.66051	0.502322	0.539751	0.495812	0.506944
YPL181W	CTI6	1.22897	1.25772	0.862442	0.865307	1.25573	1.24022	0.84104	0.803313	0.863461	0.86075	0.864946	0.870881
YKL139W	CTK1	0.569103	0.54666	0.515056	0.525203	0.565831	0.555496	0.525246	0.526363	0.556333	0.588675	0.547835	0.557759
YJL006C	CTK2	0.391268	0.350619	0.463217	0.450908	0.38783	0.378183	0.426686	0.445237	0.442386	0.448241	0.430012	0.434296
YML112W	CTK3	0.731804	0.684449	0.453894	0.469253	0.639185	0.585889	0.466703	0.485381	0.468202	0.48054	0.463594	0.458797
YMR180C	CTL1	0.436841	0.480627	0.527918	0.529069	0.486357	0.479587	0.467547	0.499252	0.544967	0.533586	0.513427	0.537933
YHR109W	CTM1	0.367254	0.366232	0.359909	0.365574	0.368954	0.35589	0.381432	0.366074	0.368296	0.35943	0.366678	0.373194
YBR291C	CTP1	0.636239	0.639922	0.583851	0.611311	0.551627	0.519181	0.431511	0.394737	0.443912	0.411353	0.410421	0.424082
YPR124W	CTR1	3.93727	3.1646	1.97663	2.05818	3.13702	3.06153	10.3241	9.27729	1.98428	1.79752	2.25272	2.3457
YHR175W	CTR2	0.986317	0.896156	0.800435	0.974568	0.821227	0.87948	1.0813	1.22295	1.03402	1.0679	1.00777	1.05189
YLR411W	CTR3	5.88514	6.06099	3.31584	3.49481	9.33303	8.79027	8.26452	7.80166	2.49889	1.85473	2.7775	2.98028
YCR054C	CTR86	0.379903	0.366335	0.480043	0.485461	0.48884	0.481345	0.371995	0.373079	0.473773	0.482315	0.477576	0.473358
YOL145C	CTR9	0.535869	0.519422	0.443227	0.443417	0.548376	0.520873	0.448897	0.456494	0.464992	0.478456	0.473403	0.465438
YLR286C	CTS1	3.14001	2.57766	2.55253	2.4569	2.84352	2.95925	2.34375	2.74419	3.37569	3.65757	3.34197	3.25103
YDR371W	CTS2	0.453326	0.461163	0.413223	0.424677	0.457491	0.440804	0.419252	0.400109	0.43942	0.455989	0.447983	0.44741
YGR088W	CTT1	0.479725	0.702413	0.715784	0.703782	0.804588	0.760036	0.40759	0.359682	0.419067	0.421227	0.454774	0.428761
YMR264W	CUE1	0.770241	0.778585	0.978413	1.04498	0.894751	0.819214	1.07805	1.06713	1.04034	1.10853	1.11315	1.06614
YKL090W	CUE2	0.372938	0.377329	0.422532	0.412246	0.359106	0.361058	0.432446	0.427101	0.427192	0.434432	0.432065	0.445368
YGL110C	CUE3	0.488762	0.480237	0.472644	0.458163	0.514263	0.517355	0.441484	0.444611	0.455643	0.475588	0.444066	0.456804
YML101C	CUE4	0.747077	0.772618	0.514329	0.557552	0.60907	0.600839	0.550253	0.549089	0.573934	0.534491	0.579117	0.554391
YOR042W	CUE5	1.26457	1.38638	1.16396	1.1491	1.42817	1.39811	0.936597	0.957712	1.04046	0.996429	1.05144	1.04939
YGR003W	CUL3	0.440787	0.440635	0.387081	0.395053	0.445721	0.457871	0.378917	0.386814	0.381634	0.385374	0.377526	0.382005
YHR053C	CUP1-1	2.39263	2.1465	3.38058	3.05173	1.36426	1.50833	1.21866	1.39865	3.77962	4.32683	4.08011	4.03646
YHR055C	CUP1-2	2.39104	2.1373	3.39581	3.06198	1.35919	1.49833	1.21981	1.39419	3.78533	4.32431	4.08691	4.05485
YGL166W	CUP2	0.75934	0.724217	0.553901	0.52026	0.642486	0.587592	0.566873	0.596386	0.463476	0.513792	0.48831	0.503605
YPL177C	CUP9	2.71207	2.82064	2.20229	2.35618	3.1751	3.47134	1.39126	1.20773	1.41792	0.985634	1.15354	1.20741
YPR158W	CUR1	0.807917	0.761404	0.573872	0.57502	0.642361	0.641457	0.631211	0.64567	0.62761	0.693915	0.572368	0.571811
YMR240C	CUS1	0.439696	0.451598	0.492261	0.468926	0.484926	0.482718	0.424157	0.430819	0.480685	0.492017	0.472011	0.479102
YNL286W	CUS2	0.842649	0.816757	0.501823	0.502317	0.864364	0.820675	0.49234	0.498096	0.516561	0.524487	0.538171	0.530746
YNL155W	CUZ1	0.983523	0.933581	0.83101	0.818784	0.897072	0.845623	0.72803	0.747875	0.762306	0.888219	0.855973	0.855024
YDR163W	CWC15	1.18871	1.33898	0.683083	0.68873	1.38734	1.2	0.621967	0.676099	0.67817	0.736838	0.678851	0.65703
YDL209C	CWC2	0.39292	0.377252	0.437901	0.449087	0.440392	0.447989	0.390066	0.394408	0.415917	0.41358	0.410591	0.411626
YDR482C	CWC21	0.872202	0.956654	0.704419	0.712862	0.898616	0.749672	0.57548	0.581294	0.649576	0.660946	0.643713	0.635496
YGR278W	CWC22	0.380629	0.364534	0.383893	0.38498	0.389089	0.383974	0.375855	0.382516	0.390874	0.412824	0.401422	0.401048
YGL128C	CWC23	0.628666	0.622567	0.392032	0.409278	0.55236	0.541272	0.406944	0.415898	0.396467	0.416393	0.384492	0.38846
YLR323C	CWC24	0.644422	0.583679	0.474247	0.483609	0.587778	0.581339	0.487418	0.496216	0.461481	0.431557	0.427401	0.439719
YNL245C	CWC25	0.541377	0.493901	0.471588	0.48639	0.482554	0.474286	0.487205	0.545443	0.460766	0.471533	0.467687	0.446754
YPL064C	CWC27	0.56116	0.531276	0.5376	0.535362	0.498699	0.519089	0.555229	0.552248	0.529449	0.565875	0.530189	0.545596
YGL027C	CWH41	0.543454	0.522062	0.462961	0.45857	0.580609	0.527033	0.545519	0.571273	0.501208	0.540488	0.506116	0.499462
YCR017C	CWH43	0.648442	0.655277	0.864371	0.845092	0.909905	0.909937	0.596827	0.627922	0.904965	0.953755	0.922009	0.897641
YKL096W	CWP1	0.690906	0.637301	0.848234	0.741433	0.927309	0.870237	0.555211	0.667139	1.01983	1.72974	1.40537	1.34162
YKL096W-A	CWP2	58.9441	56.6004	36.4485	41.7641	81.4224	71.4998	37.2812	42.3579	43.052	54.9332	49.6256	45.6181
YML054C	CYB2	1.18309	2.24179	0.921826	0.912772	0.794994	0.731257	0.895763	0.735324	1.13292	0.95619	1.25544	1.27627
YNL111C	CYB5	1.30901	1.1583	1.47818	1.65191	1.26223	1.10687	2.0783	1.60788	1.95666	1.85246	1.99015	1.92347
YJR048W	CYC1	7.33088	8.03825	9.74548	9.54905	7.98842	6.46171	14.8354	13.9048	11.3653	10.1957	11.4082	11.4039
YOR037W	CYC2	0.819222	0.81258	0.466364	0.469715	0.743642	0.734639	0.522831	0.501469	0.496227	0.501101	0.507834	0.501275
YAL039C	CYC3	1.05026	1.1586	0.735742	0.776501	0.74039	0.796175	0.886387	0.805243	0.699823	0.594465	0.601522	0.643212
YEL039C	CYC7	0.450996	0.538216	2.23023	2.22679	2.00746	1.77565	0.365281	0.3702	1.78505	1.3562	1.56804	1.63313
YBR112C	CYC8	0.706939	0.715318	0.470569	0.474848	0.73953	0.773801	0.472489	0.483858	0.540383	0.527045	0.515254	0.510023
YDL117W	CYK3	0.398106	0.389847	0.396562	0.396836	0.420732	0.407865	0.390676	0.392523	0.417925	0.426909	0.411454	0.403257
YDR430C	CYM1	0.522442	0.533583	0.486466	0.47691	0.569309	0.53095	0.493094	0.486826	0.514639	0.507044	0.510801	0.505501
YJL005W	CYR1	0.344526	0.349354	0.358934	0.357654	0.365682	0.363037	0.336234	0.337304	0.345322	0.347548	0.344712	0.343271
YAL012W	CYS3	0.92187	0.79061	0.864217	0.938827	0.905723	0.9423	0.768652	0.820683	0.730324	0.725248	0.652937	0.608597
YGR155W	CYS4	1.00521	0.890357	2.01123	1.92418	1.02884	1.09858	1.64194	1.70437	1.74532	1.69602	1.7109	1.74326
YOR065W	CYT1	2.85288	3.26449	4.3173	4.44965	3.13114	3.0517	4.42621	3.8958	4.56757	3.75355	4.32034	4.39963
YKL087C	CYT2	1.72859	1.89145	1.75768	1.67591	1.84367	1.6519	1.9742	1.7993	2.0177	1.9056	1.82733	1.91628
YDR016C	DAD1	0.438496	0.457584	0.636786	0.634882	0.428482	0.405157	0.571391	0.643083	0.595952	0.598185	0.596356	0.618041
YKR083C	DAD2	0.827387	0.887313	0.579863	0.566629	0.807524	0.807224	0.541157	0.536772	0.587276	0.571827	0.577452	0.57875
YBR233W-A	DAD3	1.16712	1.14542	0.766326	0.773517	1.51527	1.33953	0.600811	0.669472	0.779409	0.803241	0.819352	0.776856
YDR320C-A	DAD4	2.32053	2.17844	1.32679	1.33006	2.01539	1.64739	1.60367	1.84767	1.472	1.87064	1.52575	1.53788
YML070W	DAK1	0.664669	0.704415	0.782274	0.737196	0.754209	0.774303	0.66268	0.628948	0.697755	0.727026	0.729039	0.731555
YFL053W	DAK2	0.308405	0.315685	0.411321	0.414154	0.349385	0.375487	0.295031	0.29204	0.365488	0.31361	0.336584	0.335745
YIR027C	DAL1	0.299603	0.304943	0.303257	0.303739	0.310812	0.315502	0.296539	0.295818	0.306389	0.305961	0.302294	0.30229
YIR029W	DAL2	0.530471	0.542044	0.370254	0.366342	0.449535	0.426312	0.409011	0.398076	0.378944	0.379635	0.381741	0.392346
YIR032C	DAL3	0.360421	0.367699	0.456412	0.436678	0.411919	0.373003	0.36441	0.362694	0.42561	0.405357	0.417566	0.408963
YIR028W	DAL4	0.297726	0.301411	0.305537	0.301903	0.296693	0.296984	0.300133	0.302168	0.301795	0.30432	0.2984	0.299064
YJR152W	DAL5	0.345846	0.352662	0.37999	0.367736	0.346485	0.353622	0.355943	0.356253	0.36112	0.368259	0.366065	0.362199
YIR031C	DAL7	0.337054	0.334172	0.349763	0.34887	0.328211	0.329186	0.361115	0.361672	0.363822	0.377121	0.368733	0.360786
YKR034W	DAL80	0.349007	0.357109	0.355491	0.357525	0.37128	0.381803	0.320204	0.312715	0.351214	0.331452	0.343208	0.334598
YIR023W	DAL81	0.418305	0.398719	0.374309	0.373479	0.413711	0.414696	0.365644	0.373866	0.384552	0.404492	0.392752	0.38659
YNL314W	DAL82	0.525459	0.484634	0.454683	0.45483	0.508618	0.493273	0.45034	0.435339	0.436755	0.428699	0.433302	0.459271
YGR113W	DAM1	0.528875	0.496115	0.504127	0.509205	0.557389	0.576223	0.487314	0.515726	0.521445	0.546267	0.522114	0.547071
YJR151C	DAN4	0.411827	0.421418	0.348652	0.346291	0.399596	0.422867	0.345498	0.355858	0.354412	0.353109	0.350676	0.346448
YPL170W	DAP1	2.22326	2.5607	1.28563	1.29764	2.15732	1.86876	1.08564	1.02624	1.07867	1.05498	0.97075	1.03241
YHR028C	DAP2	0.647912	0.658089	0.643755	0.648747	0.691542	0.669789	0.609667	0.606063	0.648409	0.668773	0.6483	0.66031
YHR124W	DAS1	0.41747	0.426566	0.472184	0.479271	0.47474	0.510192	0.403476	0.445628	0.434223	0.466005	0.439389	0.449045
YDR020C	DAS2	0.431036	0.404767	0.372098	0.375478	0.405249	0.384205	0.384689	0.398085	0.378555	0.378221	0.37073	0.376172
YML113W	DAT1	0.72541	0.640196	0.440421	0.449888	0.622633	0.61228	0.447883	0.478904	0.476604	0.494195	0.456253	0.462074
YGR092W	DBF2	0.51783	0.517185	0.56077	0.550181	0.617161	0.606179	0.475169	0.473927	0.545302	0.538529	0.534826	0.531317
YPR111W	DBF20	0.559044	0.574349	0.421065	0.420734	0.533063	0.504198	0.421845	0.424178	0.41363	0.424072	0.410671	0.405301
YDR052C	DBF4	0.536907	0.528753	0.515782	0.506522	0.616824	0.645207	0.464055	0.481924	0.520041	0.538122	0.518567	0.522782
YPL119C	DBP1	0.411982	0.435029	0.422167	0.409102	0.475399	0.460995	0.339136	0.337658	0.37978	0.364865	0.372655	0.372243
YDL031W	DBP10	0.473556	0.445813	0.447948	0.454236	0.457058	0.442425	0.447088	0.456439	0.450844	0.461602	0.457997	0.449079
YNL112W	DBP2	0.541655	0.474209	0.529688	0.532823	0.486504	0.486036	0.597884	0.621807	0.660493	0.649079	0.614517	0.615724
YGL078C	DBP3	0.493922	0.429872	0.456322	0.491106	0.473632	0.457371	0.50406	0.549265	0.552819	0.582241	0.552177	0.565979
YOR046C	DBP5	0.637587	0.576658	0.634739	0.633488	0.661893	0.65449	0.653542	0.667183	0.677855	0.696503	0.701755	0.6816
YNR038W	DBP6	0.427262	0.402939	0.368989	0.366131	0.395595	0.388658	0.400535	0.418916	0.397207	0.404207	0.391036	0.384508
YKR024C	DBP7	0.424568	0.396695	0.377571	0.37429	0.421864	0.413385	0.374293	0.386006	0.396428	0.408742	0.3892	0.376673
YHR169W	DBP8	0.478879	0.44662	0.432361	0.44745	0.447932	0.445256	0.445255	0.445457	0.456846	0.457151	0.437271	0.439447
YLR276C	DBP9	0.573244	0.506255	0.446867	0.450865	0.484829	0.465619	0.514749	0.538238	0.48775	0.488709	0.491127	0.481069
YKL149C	DBR1	0.584685	0.616875	0.506815	0.506313	0.462181	0.460699	0.511536	0.549671	0.504	0.517626	0.520144	0.520213
YCL016C	DCC1	0.382054	0.384739	0.581223	0.603938	0.486408	0.490718	0.435764	0.428026	0.581079	0.601196	0.581389	0.57421
YHR144C	DCD1	0.435441	0.417061	0.396768	0.387559	0.412769	0.388661	0.45187	0.447365	0.434798	0.435027	0.425529	0.419824
YIR030C	DCG1	0.365949	0.377015	0.327197	0.31966	0.341339	0.343549	0.338104	0.328398	0.347575	0.347693	0.342525	0.350387
YOR180C	DCI1	0.532236	0.763477	0.493434	0.482479	0.539437	0.553621	0.406753	0.34991	0.426911	0.418899	0.442207	0.433491
YLR128W	DCN1	0.46453	0.472952	0.399505	0.406814	0.440452	0.443899	0.435061	0.429249	0.400298	0.412997	0.410508	0.406779
YOL149W	DCP1	0.497275	0.466397	0.606047	0.613452	0.512118	0.51923	0.540314	0.560536	0.612182	0.643097	0.661235	0.64768
YNL118C	DCP2	0.635388	0.596301	0.544963	0.547906	0.662399	0.652613	0.521239	0.536766	0.536713	0.546072	0.535312	0.531672
YLR361C	DCR2	0.450759	0.449727	0.397863	0.405376	0.432502	0.433775	0.41666	0.412079	0.408756	0.405662	0.403007	0.410007
YLR270W	DCS1	0.544625	0.61134	0.956078	0.927926	0.695529	0.679534	0.644056	0.676093	0.800409	0.780081	0.836963	0.82668
YOR173W	DCS2	0.75596	1.37862	1.25226	1.21919	1.56186	1.57193	0.479219	0.442868	0.846525	0.749518	0.91386	0.925592
YFR012W	DCV1	0.301018	0.297132	0.305659	0.31115	0.31185	0.317265	0.29658	0.298387	0.308655	0.314399	0.30506	0.31133
YKL046C	DCW1	0.659088	0.618059	0.780318	0.779053	0.656089	0.602752	0.801579	0.850609	0.783697	0.841223	0.795556	0.796249
YPL194W	DDC1	0.403341	0.395949	0.357477	0.357137	0.445534	0.435918	0.338057	0.345402	0.34764	0.350926	0.353395	0.352747
YER143W	DDI1	0.814326	0.859511	0.666308	0.663824	0.965753	0.902248	0.575886	0.59612	0.656956	0.707649	0.687411	0.687104
YFL061W	DDI2	0.297859	0.310011	0.304495	0.303148	0.303043	0.300768	0.294763	0.294736	0.296396	0.296651	0.295332	0.295215
YNL335W	DDI3	0.298153	0.31303	0.309382	0.308406	0.307801	0.302571	0.295566	0.296208	0.301454	0.298127	0.295507	0.296798
YOR163W	DDP1	1.22641	1.13305	0.792054	0.803003	1.11521	1.13631	0.783077	0.824587	0.836165	0.878071	0.876683	0.892661
YOL052C-A	DDR2	2.06323	4.95996	6.90818	6.89866	3.6175	3.66939	1.25486	0.904792	2.66492	2.49447	3.75189	3.20255
YMR173W	DDR48	0.873895	1.15693	2.01309	2.06664	2.07653	2.17125	1.0761	1.00464	1.43597	1.40366	1.51176	1.58181
YOR204W	DED1	0.689276	0.63031	0.642137	0.658237	0.63045	0.609161	0.676502	0.705657	0.72155	0.740734	0.696313	0.692983
YHR019C	DED81	1.05507	0.920776	0.878405	0.909078	0.977094	0.95157	1.02272	1.07391	1.08895	1.08291	1.06122	1.07421
YKL054C	DEF1	1.03004	1.02521	0.690698	0.677027	1.02608	1.06428	0.760363	0.813505	0.837218	0.882292	0.838368	0.841013
YFL001W	DEG1	0.397837	0.384828	0.400272	0.418772	0.38519	0.373289	0.435722	0.432916	0.410849	0.424639	0.412513	0.407422
YAL013W	DEP1	0.865383	0.841397	0.493615	0.496034	0.850647	0.824975	0.471381	0.485105	0.511523	0.512246	0.503286	0.494498
YBR201W	DER1	0.671056	0.6572	0.552484	0.554769	0.596248	0.542218	0.677963	0.723753	0.625067	0.673122	0.644166	0.622353
YDR051C	DET1	2.72832	2.31353	1.93798	2.00658	2.37828	2.46694	1.77169	1.75916	1.88016	1.75264	1.8964	1.95506
YIL049W	DFG10	0.493801	0.444012	0.401556	0.400246	0.434677	0.449889	0.451722	0.452648	0.415332	0.450185	0.419829	0.433271
YOR030W	DFG16	0.453261	0.463236	0.414923	0.408753	0.478073	0.477427	0.39849	0.400245	0.421521	0.415981	0.411445	0.408164
YMR238W	DFG5	0.686984	0.690003	0.817143	0.799949	0.607427	0.593015	0.851871	0.938438	0.758117	0.917256	0.759314	0.757851
YDR411C	DFM1	1.41877	1.41619	0.826827	0.831126	1.33853	1.3693	1.09771	1.15333	1.00521	1.06985	1.05009	1.01682
YOR236W	DFR1	0.641106	0.564604	0.533419	0.538904	0.542907	0.521006	0.674362	0.639287	0.559061	0.552639	0.548699	0.536299
YOR245C	DGA1	0.681524	0.716055	0.586268	0.586749	0.645907	0.647837	0.526353	0.525072	0.532427	0.54243	0.525084	0.539397
YOR311C	DGK1	0.579906	0.539751	0.654275	0.660782	0.545587	0.587776	0.711053	0.760131	0.708515	0.762267	0.735344	0.715078
YKL121W	DGR2	0.48724	0.527991	0.472778	0.464006	0.548309	0.579713	0.409079	0.418197	0.450158	0.45906	0.448359	0.45278
YDL160C	DHH1	0.418316	0.414869	0.380797	0.382227	0.389833	0.413287	0.385113	0.381344	0.392124	0.400758	0.392883	0.395864
YKL078W	DHR2	0.372553	0.353771	0.349041	0.350944	0.354083	0.343807	0.366721	0.372554	0.350255	0.358949	0.35256	0.3557
YMR316W	DIA1	0.410498	0.405936	0.464807	0.472531	0.36974	0.347771	0.457147	0.511949	0.393698	0.542276	0.393258	0.371524
YOR080W	DIA2	0.371334	0.369229	0.342664	0.343785	0.393254	0.376739	0.346804	0.356772	0.344185	0.355121	0.341131	0.342571
YDL024C	DIA3	0.373813	0.379429	0.362435	0.356231	0.351188	0.348195	0.343708	0.329707	0.344509	0.35103	0.353715	0.353897
YHR011W	DIA4	0.450658	0.48185	0.389869	0.387593	0.479231	0.459948	0.407648	0.385248	0.409677	0.408668	0.425629	0.4091
YPR082C	DIB1	0.707021	0.678436	0.836325	0.81062	0.612733	0.633819	0.906262	0.83931	0.837549	0.788354	0.817563	0.850624
YLR348C	DIC1	1.61528	1.76631	0.631949	0.647797	1.04774	0.964783	0.652359	0.578884	0.691764	0.632256	0.642276	0.674018
YKR035W-A	DID2	0.960824	0.87271	1.15219	1.17111	0.942093	0.872981	1.0638	1.12802	1.17888	1.19903	1.08461	1.13058
YKL002W	DID4	0.928878	1.00168	1.00701	1.04013	0.926088	0.918487	0.985131	0.938279	1.05144	1.08314	1.03052	1.03966
YGR227W	DIE2	0.552709	0.517847	0.451466	0.451572	0.520763	0.534294	0.493207	0.484467	0.484132	0.502083	0.489265	0.485112
YLR437C	DIF1	1.21543	1.09844	0.708351	0.769628	1.01093	0.949777	0.700257	0.656068	0.674737	0.614642	0.593996	0.61336
YPL049C	DIG1	0.842395	0.787867	0.592048	0.573915	0.833596	0.865772	0.565136	0.587987	0.591728	0.615788	0.581684	0.572072
YDR480W	DIG2	0.447269	0.451813	0.486629	0.513756	0.558349	0.554793	0.408858	0.398759	0.469939	0.483402	0.479179	0.464393
YPL266W	DIM1	0.520249	0.428489	0.59804	0.59574	0.476685	0.449449	0.5968	0.599096	0.640933	0.62145	0.604633	0.593446
YDR263C	DIN7	0.353588	0.362658	0.393271	0.394081	0.443466	0.444222	0.340505	0.344001	0.426933	0.430415	0.41766	0.421568
YLR129W	DIP2	0.483812	0.437066	0.388904	0.389279	0.448086	0.423335	0.410979	0.427765	0.404947	0.421375	0.396182	0.401139
YPL265W	DIP5	0.585557	0.632563	0.560421	0.528217	0.469249	0.449806	0.71409	0.72158	0.698516	0.682236	0.778862	0.820686
YOL021C	DIS3	0.518154	0.496851	0.458244	0.469411	0.51693	0.5022	0.456375	0.463782	0.459327	0.467838	0.451433	0.455805
YDR403W	DIT1	0.354526	0.362412	0.345621	0.331968	0.399155	0.374097	0.314327	0.314522	0.341026	0.34156	0.345832	0.350592
YDR402C	DIT2	0.304126	0.301593	0.304907	0.309098	0.305386	0.308078	0.298969	0.298329	0.302468	0.299147	0.302531	0.303145
YIR004W	DJP1	1.08995	1.05142	0.676476	0.66167	0.924411	0.903707	0.793992	0.840081	0.738409	0.755959	0.721086	0.696425
YDL174C	DLD1	1.00875	1.11113	0.771041	0.790926	0.836654	0.832023	0.839682	0.890468	0.815226	0.926801	0.849661	0.86957
YDL178W	DLD2	0.99257	1.01811	0.794173	0.843496	0.981442	0.938531	0.867073	0.856738	0.88275	0.814202	0.841939	0.859968
YEL071W	DLD3	1.09076	0.869835	1.42568	1.31686	1.06857	0.97833	1.99364	1.98889	1.22592	1.19288	1.26722	1.25516
YJL065C	DLS1	0.614867	0.578339	0.583232	0.598482	0.596579	0.605335	0.539666	0.569526	0.617305	0.649777	0.619723	0.612899
YMR126C	DLT1	0.353557	0.352508	0.366956	0.369529	0.350831	0.337131	0.366455	0.375624	0.366594	0.381902	0.376944	0.380512
YHR115C	DMA1	0.644712	0.623598	0.542042	0.557024	0.634429	0.638153	0.541406	0.552357	0.527028	0.526123	0.512772	0.536726
YNL116W	DMA2	0.728544	0.702501	0.547023	0.549439	0.618355	0.615276	0.579436	0.55981	0.54191	0.513571	0.537502	0.526988
YER179W	DMC1	0.334542	0.34743	0.320099	0.320012	0.33235	0.320128	0.30931	0.305618	0.319071	0.332017	0.326632	0.324673
YMR211W	DML1	0.375914	0.366336	0.383133	0.38081	0.360039	0.345002	0.422632	0.444873	0.387775	0.397748	0.393678	0.393781
YHR164C	DNA2	0.337638	0.337951	0.32511	0.327003	0.345997	0.347308	0.317876	0.323202	0.325626	0.328587	0.322403	0.322808
YER166W	DNF1	0.463946	0.451552	0.405659	0.408651	0.466886	0.470965	0.400614	0.40816	0.404381	0.416972	0.403765	0.407578
YDR093W	DNF2	0.342711	0.326368	0.33021	0.326619	0.312441	0.349862	0.351927	0.350684	0.353293	0.352595	0.344575	0.340324
YMR162C	DNF3	0.371201	0.374803	0.365489	0.358187	0.410496	0.397043	0.344239	0.343768	0.360397	0.364439	0.359159	0.363525
YOR005C	DNL4	0.361916	0.375693	0.374823	0.375418	0.372056	0.36131	0.361667	0.361846	0.363363	0.365961	0.363274	0.362908
YLL001W	DNM1	0.672622	0.745636	0.664465	0.67316	0.76317	0.745469	0.593053	0.569778	0.666361	0.61602	0.656766	0.646426
YKL213C	DOA1	0.572238	0.551519	0.473479	0.470352	0.543079	0.544842	0.542294	0.566427	0.511065	0.536369	0.521083	0.507981
YDR069C	DOA4	0.406813	0.404235	0.390176	0.387267	0.41764	0.422655	0.38656	0.391483	0.399236	0.413584	0.404741	0.400026
YGL240W	DOC1	0.340203	0.350522	0.330168	0.33191	0.343295	0.347601	0.319599	0.322816	0.330159	0.339709	0.33631	0.332206
YHR044C	DOG1	0.410792	0.416016	0.403839	0.399698	0.361019	0.37231	0.578886	0.580852	0.474653	0.497011	0.51172	0.507632
YHR043C	DOG2	0.555424	0.578098	0.810737	0.802442	0.613012	0.613798	0.743172	0.780471	1.04158	1.03401	1.10394	1.07913
YNL001W	DOM34	0.386169	0.365975	0.50038	0.508562	0.419821	0.402694	0.457258	0.455883	0.518911	0.517612	0.531875	0.516932
YDR273W	DON1	0.435994	0.451402	0.45253	0.437713	0.486444	0.463471	0.347717	0.338892	0.382842	0.38647	0.376094	0.373865
YDR141C	DOP1	0.353924	0.357252	0.339192	0.335182	0.372398	0.359163	0.334667	0.336073	0.340299	0.342782	0.339967	0.33876
YDR068W	DOS2	0.869688	0.886936	0.56856	0.567478	0.816835	0.755304	0.576886	0.614206	0.584022	0.594167	0.602272	0.597155
YDR440W	DOT1	0.396398	0.395947	0.373075	0.378984	0.390625	0.376527	0.393797	0.406556	0.397038	0.405204	0.397734	0.398294
YIL010W	DOT5	0.884721	0.894778	0.738026	0.720776	0.897805	0.792511	0.690599	0.664668	0.648306	0.682959	0.661707	0.672673
YER088C	DOT6	1.14942	1.20807	0.663859	0.65639	0.901507	0.939777	0.608363	0.603804	0.582985	0.556669	0.534108	0.547999
YJL090C	DPB11	0.415716	0.400167	0.376056	0.372259	0.409048	0.41297	0.362748	0.375773	0.383506	0.394353	0.378493	0.383231
YPR175W	DPB2	0.375269	0.365766	0.333115	0.332507	0.376136	0.361288	0.351003	0.36413	0.353064	0.365342	0.355308	0.345363
YBR278W	DPB3	0.548261	0.549399	0.658646	0.662804	0.526565	0.532558	0.606803	0.616641	0.597983	0.593794	0.600129	0.602566
YDR121W	DPB4	0.578917	0.553372	0.554153	0.588176	0.529581	0.567236	0.568407	0.545807	0.552546	0.554311	0.558966	0.551223
YIL103W	DPH1	0.378299	0.336041	0.376125	0.375039	0.363034	0.35492	0.389354	0.409757	0.395799	0.422501	0.38918	0.389786
YKL191W	DPH2	0.507531	0.451401	0.462442	0.481346	0.462777	0.463918	0.474109	0.496038	0.504518	0.470978	0.482761	0.481292
YLR172C	DPH5	0.78181	0.668982	0.649218	0.665448	0.619256	0.63275	0.914076	0.996895	0.751882	0.822981	0.78321	0.793286
YLR143W	DPH6	0.374997	0.357551	0.361782	0.36027	0.352923	0.365014	0.369527	0.377371	0.371644	0.372968	0.363161	0.367512
YDR294C	DPL1	0.66753	0.683165	0.73332	0.748194	0.659574	0.667016	0.648915	0.643342	0.803716	0.882393	0.821268	0.829775
YPR183W	DPM1	1.21774	1.09225	0.747047	0.784762	0.904182	0.914423	1.21623	1.27998	1.08666	1.0512	1.0481	1.04957
YDR284C	DPP1	0.958991	0.998443	1.42314	1.44653	0.899151	0.924516	1.55086	1.3855	1.18065	1.04221	1.07119	1.07316
YLL018C	DPS1	1.0478	1.03408	0.855405	0.916732	1.14034	1.15689	0.841222	0.836618	0.952312	0.967708	0.956409	0.911744
YKR071C	DRE2	0.519606	0.492981	0.775943	0.777033	0.515368	0.496217	0.771121	0.80583	0.784536	0.822881	0.816262	0.799624
YGR093W	DRN1	0.4447	0.439155	0.440083	0.425743	0.445174	0.43263	0.430098	0.430783	0.442755	0.442326	0.438741	0.438202
YLL008W	DRS1	0.507981	0.437748	0.39243	0.399773	0.444186	0.428516	0.448925	0.47835	0.447557	0.472645	0.447442	0.453226
YAL026C	DRS2	0.389257	0.379311	0.37916	0.379311	0.392427	0.387636	0.38081	0.388636	0.382388	0.393933	0.381624	0.381942
YOL073C	DSC2	0.509803	0.543563	0.574655	0.578614	0.584912	0.583332	0.516258	0.517605	0.589909	0.594218	0.585819	0.58392
YOR223W	DSC3	0.694658	0.763229	0.559036	0.550958	0.802	0.817495	0.480529	0.475518	0.514008	0.529759	0.522824	0.532077
YGL196W	DSD1	0.637355	0.634949	0.525812	0.528375	0.597215	0.566463	0.481159	0.465776	0.480407	0.489465	0.484971	0.481837
YER124C	DSE1	0.462478	0.42859	0.771596	0.73804	0.454983	0.478736	0.602336	0.631674	0.834325	0.795897	0.800765	0.773998
YHR143W	DSE2	1.39484	1.12924	1.55464	1.53115	1.08103	1.14995	1.65953	1.95365	2.05997	1.99914	1.81158	1.80782
YOR264W	DSE3	0.475731	0.463535	0.511376	0.508248	0.430331	0.418893	0.462153	0.492768	0.538661	0.539607	0.513087	0.5174
YNR067C	DSE4	0.536783	0.524019	0.434245	0.436566	0.423604	0.413381	0.440242	0.486799	0.447227	0.488887	0.442027	0.435952
YEL070W	DSF1	0.304618	0.323821	0.388129	0.381455	0.346646	0.358739	0.301103	0.300934	0.362741	0.350289	0.366951	0.365239
YBR007C	DSF2	0.462675	0.44351	0.39267	0.411833	0.492191	0.505245	0.392887	0.414846	0.403873	0.402531	0.397253	0.395028
YMR276W	DSK2	2.08134	1.91052	1.18159	1.1764	1.9081	2.0008	1.24693	1.35343	1.2896	1.43249	1.34244	1.36918
YNL258C	DSL1	0.468897	0.464601	0.456567	0.444896	0.48439	0.483979	0.42965	0.432241	0.462382	0.458344	0.461959	0.456089
YIR010W	DSN1	0.530964	0.524868	0.41908	0.432327	0.526884	0.536015	0.433146	0.437429	0.440561	0.467621	0.433695	0.433545
YMR287C	DSS1	0.377806	0.374869	0.370742	0.366116	0.370782	0.370455	0.383102	0.374651	0.378185	0.38128	0.373117	0.378284
YPR017C	DSS4	0.379707	0.377671	0.444974	0.458566	0.407892	0.40619	0.452176	0.451306	0.466103	0.476385	0.477765	0.474945
YGL043W	DST1	0.631839	0.578313	0.552116	0.557506	0.597183	0.56616	0.655547	0.662899	0.622542	0.641392	0.636534	0.627513
YDL219W	DTD1	0.528914	0.447553	0.488112	0.51178	0.542313	0.507214	0.544555	0.608056	0.549142	0.564848	0.576374	0.578622
YBR180W	DTR1	0.295739	0.294884	0.293762	0.293976	0.29132	0.292356	0.296911	0.294806	0.293862	0.295221	0.293507	0.294322
YOL087C	DUF1	0.450867	0.492061	0.413432	0.407002	0.459539	0.441771	0.383547	0.3823	0.397913	0.406838	0.398415	0.398398
YFR044C	DUG1	0.54017	0.526926	0.944335	0.922645	0.58515	0.57805	0.815292	0.852523	1.04478	0.978276	1.05312	1.05372
YBR281C	DUG2	0.360172	0.349596	0.354814	0.343124	0.365131	0.361319	0.33952	0.347508	0.343906	0.351969	0.348508	0.344807
YNL191W	DUG3	0.395721	0.411019	0.443586	0.448111	0.419626	0.428846	0.365664	0.369221	0.383721	0.389841	0.388415	0.373857
YDL101C	DUN1	0.402447	0.385752	0.485542	0.493006	0.494074	0.482362	0.432536	0.419704	0.488473	0.507416	0.493882	0.493998
YGL061C	DUO1	0.578026	0.572241	0.470789	0.483682	0.600113	0.583465	0.507981	0.490007	0.483495	0.513637	0.497242	0.488216
YBR208C	DUR1,2	0.355886	0.358118	0.355821	0.355821	0.372526	0.362504	0.347023	0.358168	0.333401	0.332607	0.330564	0.331922
YHL016C	DUR3	0.329932	0.342841	0.36356	0.361304	0.325077	0.32798	0.326562	0.327826	0.34385	0.339997	0.340725	0.336389
YML080W	DUS1	0.544595	0.472671	0.428945	0.444849	0.459801	0.451758	0.493831	0.507844	0.453067	0.474841	0.44653	0.461553
YLR401C	DUS3	0.454284	0.424263	0.362154	0.374933	0.393431	0.388272	0.407525	0.411714	0.414666	0.417539	0.400381	0.398475
YLR405W	DUS4	0.455571	0.438069	0.403306	0.413067	0.443679	0.425367	0.441919	0.464312	0.431869	0.424935	0.420361	0.426273
YBR252W	DUT1	0.899871	0.791002	0.710783	0.689443	0.849758	0.766125	0.754945	0.745112	0.775984	0.761803	0.739921	0.769772
YDR370C	DXO1	0.433805	0.433598	0.442044	0.437387	0.444624	0.421577	0.444552	0.462898	0.459168	0.45778	0.460182	0.457314
YKR054C	DYN1	0.309302	0.310906	0.312191	0.311845	0.32794	0.320427	0.303893	0.304656	0.309637	0.311095	0.307887	0.307859
YDR424C	DYN2	1.42533	1.40965	1.09019	1.01615	1.20486	1.22556	1.01627	1.11923	1.07314	1.06425	1.04712	1.05883
YMR299C	DYN3	0.574242	0.549264	0.558344	0.542175	0.642772	0.619367	0.505407	0.549477	0.629581	0.750725	0.65704	0.652619
YHR068W	DYS1	0.575105	0.488159	0.590622	0.581216	0.555599	0.543563	0.561956	0.578686	0.664787	0.705434	0.652694	0.679082
YDR359C	EAF1	0.483556	0.493649	0.340905	0.337869	0.432928	0.423409	0.358502	0.362138	0.35039	0.363614	0.349978	0.353729
YPR023C	EAF3	0.827025	0.844993	0.71634	0.713092	0.926524	0.928837	0.603643	0.599578	0.634881	0.666525	0.652889	0.647105
YEL018W	EAF5	0.5573	0.545297	0.491377	0.501746	0.502828	0.502888	0.545357	0.528061	0.520223	0.505788	0.513143	0.514207
YJR082C	EAF6	1.01984	0.976611	0.875252	0.88933	0.855525	0.873188	0.947117	0.970245	0.835428	0.901298	0.865711	0.841774
YNL136W	EAF7	0.665696	0.721573	0.537146	0.544685	0.601672	0.60924	0.57581	0.641405	0.567053	0.617804	0.591788	0.575638
YKL204W	EAP1	0.722119	0.6925	0.445758	0.448714	0.676761	0.705547	0.491431	0.491147	0.481973	0.495931	0.471434	0.472533
YMR171C	EAR1	0.596023	0.582757	0.590133	0.556461	0.621041	0.60725	0.606703	0.597354	0.578515	0.577447	0.567811	0.567153
YKL172W	EBP2	1.06913	0.851323	0.674224	0.736994	0.865393	0.787155	0.855512	0.963073	0.812906	0.90376	0.812605	0.772936
YDR206W	EBS1	0.522914	0.491597	0.43852	0.431257	0.472097	0.487909	0.445366	0.469259	0.434623	0.443876	0.432101	0.443764
YLR284C	ECI1	0.714987	0.847473	0.440076	0.427487	0.44661	0.460508	0.441553	0.434823	0.413029	0.416626	0.403729	0.420465
YGR146C	ECL1	0.776237	0.906849	0.535034	0.53423	0.751915	0.884378	0.541676	0.66875	0.563116	0.610652	0.616656	0.587054
YAL059W	ECM1	0.773613	0.606913	0.499163	0.504284	0.765043	0.666183	0.489215	0.52307	0.531241	0.505649	0.497858	0.516951
YEL030W	ECM10	0.357143	0.381474	0.345384	0.344331	0.349799	0.344898	0.346106	0.332557	0.329172	0.329229	0.331905	0.33385
YDR446W	ECM11	0.293625	0.292655	0.307633	0.305679	0.308164	0.309382	0.292908	0.294632	0.29828	0.303499	0.299324	0.302124
YBL043W	ECM13	0.690086	0.651759	1.2426	1.21111	0.901525	0.986188	0.752751	0.817831	0.951121	1.06044	0.953714	0.954548
YHR132C	ECM14	1.17746	1.1973	0.854374	0.854278	0.949332	0.923331	1.03041	1.06245	0.895	0.986411	0.923159	0.926131
YBL001C	ECM15	1.31382	1.42822	2.48639	2.34639	1.20915	1.08451	2.19297	1.91928	2.32178	2.36957	2.649	2.60118
YMR128W	ECM16	0.376508	0.361067	0.34838	0.348136	0.352937	0.353313	0.350814	0.355174	0.356767	0.353957	0.349895	0.352195
YDR125C	ECM18	0.34485	0.351516	0.353317	0.351976	0.358249	0.359788	0.348914	0.338482	0.344476	0.336694	0.34656	0.34334
YLR390W	ECM19	1.54755	1.68722	0.647168	0.62754	1.23262	1.30691	0.789451	0.772429	0.736114	0.685995	0.658497	0.67973
YBR065C	ECM2	0.444796	0.408662	0.434546	0.430076	0.489481	0.460798	0.379764	0.391809	0.40636	0.400802	0.384991	0.39628
YBL101C	ECM21	0.425087	0.445139	0.385396	0.388086	0.391369	0.406873	0.368131	0.372102	0.37605	0.376411	0.376432	0.367864
YLR228C	ECM22	0.438216	0.444735	0.384501	0.376574	0.37577	0.397952	0.379454	0.38627	0.371702	0.356709	0.358175	0.357933
YJL201W	ECM25	0.453983	0.450856	0.421198	0.415265	0.454518	0.463888	0.429806	0.438305	0.435719	0.454699	0.435836	0.445169
YJR106W	ECM27	0.372226	0.374998	0.365487	0.367681	0.377548	0.36935	0.386681	0.394309	0.376548	0.383126	0.380615	0.380185
YHL030W	ECM29	0.354535	0.354461	0.362645	0.355499	0.363884	0.363158	0.341232	0.344855	0.350607	0.36603	0.354427	0.356746
YOR092W	ECM3	0.435981	0.42185	0.415881	0.393883	0.393799	0.399529	0.441796	0.445615	0.419335	0.427383	0.422047	0.405087
YLR436C	ECM30	0.403379	0.414341	0.376898	0.379697	0.409007	0.41475	0.364523	0.361539	0.38619	0.378757	0.378836	0.375834
YBR176W	ECM31	0.413011	0.415882	0.470365	0.469078	0.429265	0.411697	0.453188	0.465115	0.481676	0.46101	0.478552	0.45684
YER176W	ECM32	0.485816	0.482971	0.405395	0.403239	0.459611	0.450779	0.417657	0.417309	0.393934	0.398381	0.392072	0.389409
YBR078W	ECM33	3.06415	2.66127	4.33027	4.57629	3.30153	3.56091	5.06872	5.12678	4.94403	5.02592	4.72362	4.48897
YHL043W	ECM34	0.299875	0.29973	0.344645	0.346892	0.356867	0.339865	0.292948	0.291794	0.351456	0.344402	0.348983	0.341625
YLR299W	ECM38	0.592992	0.629075	0.51149	0.515313	0.644133	0.649149	0.441696	0.445059	0.494555	0.505343	0.494288	0.481727
YKR076W	ECM4	0.499667	0.583026	0.841663	0.776444	0.579464	0.604937	0.490977	0.448002	0.660238	0.630589	0.698675	0.67786
YMR176W	ECM5	0.349183	0.34536	0.343347	0.339466	0.364456	0.354746	0.331208	0.337042	0.330617	0.33616	0.332793	0.332944
YLR443W	ECM7	0.409005	0.402377	0.4297	0.434386	0.442586	0.40032	0.429707	0.454188	0.439827	0.492963	0.454308	0.452378
YBR076W	ECM8	0.301734	0.299059	0.344114	0.33797	0.340227	0.347486	0.300649	0.301267	0.325643	0.317405	0.324495	0.321821
YKR004C	ECM9	0.363337	0.34493	0.39077	0.38723	0.334133	0.329206	0.406947	0.421405	0.396359	0.421783	0.419917	0.412428
YFR027W	ECO1	0.496319	0.508695	0.424505	0.424669	0.550531	0.527588	0.431979	0.429518	0.448997	0.438328	0.428848	0.428555
YGR007W	ECT1	0.594889	0.596982	0.687432	0.681919	0.704274	0.69974	0.631451	0.682875	0.676801	0.709826	0.692521	0.672964
YGL222C	EDC1	0.499768	0.45833	0.415978	0.431565	0.505938	0.520585	0.407868	0.405095	0.425515	0.411905	0.413842	0.43288
YER035W	EDC2	1.28211	1.31918	0.836569	0.829664	1.43382	1.33396	0.611945	0.642069	0.659179	0.718906	0.65208	0.689824
YEL015W	EDC3	0.711553	0.691189	0.525813	0.551994	0.711018	0.749897	0.562087	0.580256	0.5701	0.573727	0.542222	0.559293
YBL047C	EDE1	0.736502	0.790659	0.513445	0.505489	0.697258	0.712186	0.508247	0.511514	0.499332	0.523006	0.500351	0.490856
YBR033W	EDS1	0.352833	0.375378	0.376163	0.365952	0.374519	0.37734	0.34411	0.336942	0.369574	0.354359	0.360101	0.361503
YPL095C	EEB1	0.38006	0.366345	0.406661	0.40236	0.341116	0.353089	0.474014	0.607401	0.384738	0.431549	0.392255	0.381303
YAL003W	EFB1	3.2722	2.77596	4.61302	4.79849	2.638	2.63534	6.44	6.75192	5.69428	5.96526	5.94269	5.9474
YGR271C-A	EFG1	0.467611	0.426033	0.497209	0.50031	0.398934	0.396484	0.515863	0.520623	0.522442	0.535595	0.519739	0.495807
YHL039W	EFM1	0.515265	0.451146	0.404625	0.408845	0.434558	0.443177	0.435831	0.44044	0.417629	0.404862	0.40486	0.404168
YBR271W	EFM2	0.363319	0.353124	0.368413	0.355346	0.362279	0.353874	0.36764	0.384799	0.375775	0.383829	0.374686	0.370018
YJR129C	EFM3	0.402779	0.381484	0.373304	0.376903	0.394028	0.383171	0.359978	0.374527	0.37531	0.374824	0.378172	0.371424
YIL064W	EFM4	0.898141	0.783237	0.611443	0.617689	0.793138	0.727863	0.607821	0.640847	0.646154	0.582775	0.598892	0.597475
YMR212C	EFR3	0.40403	0.380586	0.402494	0.39931	0.380347	0.381262	0.434381	0.436604	0.425344	0.445404	0.441587	0.436688
YOR133W	EFT1	1.62289	1.42501	1.97819	2.04895	1.40852	1.48905	2.31601	2.33389	2.17914	2.09795	2.10056	2.10533
YDR385W	EFT2	1.88436	1.6471	2.28367	2.36324	1.56752	1.67414	2.85202	2.79836	2.56246	2.45038	2.45499	2.47464
YPL037C	EGD1	1.65748	1.46098	1.99666	1.98714	1.4928	1.48001	2.53854	2.63388	2.75753	2.79041	2.74727	2.86116
YHR193C	EGD2	2.48924	2.07742	2.46887	2.49951	2.1497	1.83568	3.26476	3.27469	3.51699	3.65001	3.558	3.55598
YNL327W	EGT2	1.02313	0.873001	0.735911	0.736159	0.668671	0.719282	0.785902	0.865472	0.811809	0.889315	0.758304	0.737993
YDR036C	EHD3	0.305886	0.309942	0.314965	0.310865	0.307064	0.304463	0.308855	0.303648	0.306503	0.304723	0.309239	0.307636
YBR177C	EHT1	1.80508	1.61167	1.29022	1.24476	1.58768	1.48827	2.4291	2.36979	1.3698	1.40682	1.43065	1.39381
YMR031C	EIS1	0.883029	1.01441	0.880097	0.883338	1.06334	1.04286	0.688124	0.612931	0.83366	0.780182	0.792293	0.821915
YDR147W	EKI1	0.446291	0.41656	0.456929	0.445205	0.459035	0.449188	0.456439	0.456956	0.446161	0.477799	0.461419	0.45771
YNL230C	ELA1	0.410546	0.408526	0.349086	0.35276	0.384298	0.389647	0.371489	0.375821	0.380364	0.390989	0.369466	0.368737
YPL046C	ELC1	0.552061	0.552465	0.597965	0.604776	0.567399	0.548301	0.547446	0.561231	0.559168	0.552944	0.539782	0.529558
YKL160W	ELF1	1.63941	1.67684	1.76146	1.78993	1.95283	1.78262	1.52057	1.65843	2.00489	1.91396	1.97442	1.9922
YOR144C	ELG1	0.36497	0.357413	0.34516	0.344038	0.362954	0.371991	0.342552	0.348317	0.35721	0.358207	0.351216	0.351517
YKL048C	ELM1	0.382015	0.381788	0.406297	0.409799	0.395957	0.380472	0.411824	0.417283	0.411028	0.422609	0.415931	0.412203
YJL196C	ELO1	0.505988	0.519579	1.10148	1.06334	0.631814	0.608112	0.701454	0.671671	1.00807	1.06607	1.08375	1.09011
YCR034W	ELO2	0.48595	0.455594	1.13989	1.21041	0.66803	0.611235	1.11634	1.21523	1.63962	1.97271	1.83971	1.77684
YLR372W	ELO3	0.543563	0.449045	0.779045	0.82988	0.47037	0.448589	1.31199	1.4643	1.13218	1.5125	1.29867	1.22466
YGR200C	ELP2	0.438357	0.401951	0.392468	0.398915	0.416048	0.402235	0.427424	0.44609	0.428472	0.444515	0.420601	0.431886
YPL086C	ELP3	0.436268	0.406439	0.445676	0.44762	0.410217	0.404967	0.467065	0.452815	0.455626	0.458283	0.452343	0.45364
YPL101W	ELP4	0.693506	0.575708	0.513516	0.494326	0.676448	0.662993	0.520873	0.556085	0.503959	0.519757	0.5196	0.515953
YMR312W	ELP6	0.485318	0.45661	0.50152	0.532195	0.493916	0.478578	0.495386	0.507978	0.536597	0.5414	0.523005	0.53514
YCL045C	EMC1	0.669757	0.636091	1.18517	1.17807	1.17237	1.11507	0.707663	0.718368	1.30255	1.43796	1.34226	1.30506
YJR088C	EMC2	0.974919	0.950669	0.72108	0.727616	1.04053	0.903056	0.724174	0.760705	0.718188	0.774522	0.759064	0.755315
YKL207W	EMC3	1.32518	1.22443	1.10447	1.03746	1.28099	1.20559	1.21012	1.20604	1.18134	1.28559	1.27888	1.26014
YGL231C	EMC4	0.897313	0.869891	1.1138	1.09554	1.02429	0.958403	1.09317	1.13548	1.11388	1.26304	1.144	1.11694
YIL027C	EMC5	0.628469	0.552391	0.859533	0.87524	0.640898	0.609263	0.763294	0.751934	0.833124	0.852274	0.883119	0.854689
YLL014W	EMC6	0.611559	0.553363	1.1134	1.03147	0.6555	0.613362	1.0281	1.02082	0.982661	1.05348	1.0932	1.08954
YLR186W	EMG1	0.493646	0.430811	0.566493	0.563863	0.426159	0.430262	0.630925	0.657857	0.61823	0.667587	0.640432	0.634031
YDR512C	EMI1	0.804846	0.805796	0.779275	0.693767	0.884057	0.734242	0.679577	0.664327	0.678521	0.64355	0.754843	0.750788
YDR516C	EMI2	0.769804	1.12874	0.835901	0.833766	1.0319	1.09109	0.536845	0.524411	0.819143	0.726979	0.800086	0.82123
YGL200C	EMP24	2.73459	2.43297	2.09996	2.14795	2.48297	2.4973	2.89711	3.1607	2.7406	3.02766	2.77201	2.81084
YLR080W	EMP46	0.506146	0.595495	0.451233	0.421964	0.547749	0.531016	0.389336	0.3647	0.418471	0.416908	0.431609	0.434612
YFL048C	EMP47	0.549725	0.530536	0.677495	0.675095	0.516897	0.509636	0.792001	0.824667	0.73305	0.812534	0.779288	0.776874
YER140W	EMP65	0.348565	0.340054	0.369703	0.356839	0.352766	0.346161	0.365245	0.362932	0.366969	0.367035	0.35907	0.360912
YLR083C	EMP70	0.544633	0.490057	0.552776	0.559018	0.507214	0.486225	0.663422	0.665286	0.617511	0.672785	0.623411	0.63206
YNL313C	EMW1	0.4563	0.414133	0.380259	0.387229	0.415235	0.392184	0.418508	0.44477	0.401615	0.419756	0.404474	0.401155
YDR040C	ENA1	0.342392	0.359536	0.500048	0.489188	0.415957	0.409503	0.337867	0.330132	0.435802	0.388195	0.406994	0.417478
YDR039C	ENA2	0.339178	0.354782	0.457051	0.447435	0.407251	0.404012	0.328865	0.323428	0.410022	0.368514	0.384321	0.384362
YDR038C	ENA5	0.343832	0.3638	0.457793	0.45044	0.422659	0.413803	0.329329	0.322543	0.413584	0.369723	0.386071	0.385395
YOL158C	ENB1	0.394705	0.386018	0.534811	0.54777	0.413744	0.519837	0.52887	0.730177	0.46456	0.517015	0.419732	0.445044
YNL084C	END3	0.643268	0.653918	0.702337	0.707185	0.61522	0.635736	0.708636	0.712722	0.690934	0.679061	0.699933	0.696869
YGR254W	ENO1	4.79668	5.91114	9.96502	9.70019	3.95072	4.21687	9.87463	7.37591	5.86868	3.79193	4.89825	4.8728
YHR174W	ENO2	7.4072	6.00907	5.02951	4.97847	2.76503	3.01991	15.2203	13.4782	8.17082	9.2108	9.53559	9.23624
YBR247C	ENP1	0.428614	0.389273	0.402128	0.416615	0.387622	0.383141	0.448977	0.461203	0.437062	0.458704	0.442288	0.432545
YGR145W	ENP2	0.408262	0.371158	0.404967	0.420295	0.386418	0.379065	0.41645	0.428262	0.418808	0.425475	0.410731	0.411947
YDL161W	ENT1	1.45903	1.40845	0.706559	0.734589	1.52117	1.46309	0.69655	0.761307	0.71484	0.813011	0.755191	0.764707
YLR206W	ENT2	1.50962	1.56689	0.716357	0.724209	1.60966	1.74046	0.695669	0.744918	0.754543	0.770629	0.749942	0.753644
YJR125C	ENT3	1.32021	1.42971	0.826866	0.802945	1.39636	1.3468	0.746985	0.717714	0.781138	0.765871	0.759043	0.8001
YLL038C	ENT4	0.532378	0.494592	0.376207	0.375941	0.46541	0.448155	0.421901	0.407467	0.376703	0.388617	0.373875	0.375788
YDR153C	ENT5	1.00855	0.929187	0.705265	0.661901	0.798358	0.83437	0.734577	0.731271	0.65867	0.677767	0.62807	0.627494
YLR065C	ENV10	0.601233	0.544893	0.67237	0.618651	0.555395	0.526799	0.728686	0.692759	0.700564	0.730877	0.747536	0.753308
YGR071C	ENV11	0.355853	0.351606	0.340372	0.338088	0.359883	0.36398	0.339411	0.339375	0.347313	0.349432	0.343501	0.345827
YPL236C	ENV7	0.396093	0.410559	0.430768	0.428211	0.395946	0.404645	0.40888	0.409714	0.409645	0.390596	0.39507	0.400085
YOR246C	ENV9	0.663529	0.59187	0.650987	0.655985	0.642283	0.611759	0.633398	0.650009	0.676863	0.732665	0.674703	0.67784
YNL080C	EOS1	0.500757	0.495723	0.532849	0.565287	0.469359	0.503311	0.513947	0.545402	0.523368	0.496593	0.49914	0.504323
YFL024C	EPL1	0.456746	0.47147	0.364386	0.368972	0.393041	0.388562	0.382632	0.385162	0.372324	0.379625	0.378004	0.377773
YMR124W	EPO1	0.51035	0.499317	0.404423	0.391377	0.468616	0.464994	0.418079	0.451104	0.39672	0.426202	0.398562	0.399629
YIL005W	EPS1	0.718514	0.771231	0.564784	0.566725	0.793217	0.762402	0.55253	0.544312	0.548061	0.543424	0.540325	0.53497
YHR123W	EPT1	0.583506	0.492588	0.525519	0.497264	0.465453	0.456409	0.719423	0.83402	0.539688	0.706751	0.619043	0.601416
YMR049C	ERB1	0.453912	0.406982	0.39349	0.40065	0.420339	0.410639	0.435378	0.46025	0.446561	0.46018	0.438838	0.434159
YHR032W	ERC1	0.501412	0.45413	0.457287	0.473738	0.528743	0.47863	0.441172	0.467139	0.465919	0.482026	0.460291	0.466633
YDR414C	ERD1	0.365826	0.361515	0.393523	0.389395	0.373467	0.383238	0.406099	0.423882	0.42136	0.454634	0.440876	0.421532
YBL040C	ERD2	1.3939	1.26565	1.03388	1.07942	1.16384	1.07505	1.53929	1.77053	1.31683	1.59544	1.43153	1.3719
YLR246W	ERF2	0.46934	0.45809	0.439421	0.451163	0.504419	0.506907	0.398445	0.403229	0.4412	0.432668	0.420568	0.421563
YGR175C	ERG1	1.24765	1.23908	1.44695	1.47193	0.92145	0.846035	1.60184	1.47975	1.33479	1.26735	1.32397	1.30969
YPL028W	ERG10	1.38187	1.34533	1.72413	1.73706	1.20061	1.17478	1.94852	1.96718	1.78465	1.67936	1.73862	1.76473
YHR007C	ERG11	1.47243	1.4665	2.46037	2.48614	1.06744	1.0281	2.74746	2.57209	2.40793	2.39102	2.45104	2.38272
YMR208W	ERG12	0.73724	0.68282	0.669341	0.660489	0.5982	0.644778	0.744822	0.717218	0.617069	0.622256	0.626735	0.602104
YML126C	ERG13	0.896335	0.832118	1.8441	1.90691	1.0001	1.0549	1.72926	1.68015	1.76113	1.62811	1.72335	1.71885
YMR202W	ERG2	2.75401	2.27939	1.59939	1.64655	1.6906	1.6023	2.60516	2.62092	1.84645	2.07779	1.9089	1.81486
YJL167W	ERG20	2.32548	1.97835	2.62438	2.54279	1.99641	2.11721	3.70241	3.81627	2.93963	3.21122	3.23721	3.15617
YNL280C	ERG24	0.446599	0.426743	0.608572	0.59986	0.44077	0.425011	0.634881	0.579221	0.658171	0.653967	0.687973	0.682462
YGR060W	ERG25	1.4289	1.39226	2.66801	2.67144	1.38757	1.4001	2.57411	2.65533	2.4023	2.43952	2.44449	2.33634
YGL001C	ERG26	0.652249	0.604495	0.774944	0.777775	0.614738	0.618676	0.820601	0.744878	0.739345	0.707427	0.713825	0.74869
YLR100W	ERG27	1.29867	1.24086	0.818331	0.832507	1.04902	1.01876	1.03131	1.07812	0.860538	0.863174	0.87313	0.88586
YER044C	ERG28	0.895701	0.951652	1.75051	1.66572	0.881089	0.879624	1.35327	1.12321	1.57495	1.37762	1.47114	1.5489
YMR134W	ERG29	0.708038	0.672428	0.64615	0.649471	0.696991	0.708156	0.687273	0.716133	0.653872	0.746662	0.663088	0.633406
YLR056W	ERG3	2.02408	1.82871	1.37434	1.3746	1.32331	1.40546	1.97978	2.18831	1.41703	1.7245	1.45772	1.41463
YGL012W	ERG4	0.836839	0.799635	1.04681	1.12063	0.772854	0.752295	1.39617	1.3271	1.20077	1.22425	1.19746	1.17475
YMR015C	ERG5	0.753755	0.756793	0.976696	0.989681	0.594321	0.613945	1.27324	1.1285	1.07695	1.00743	1.11317	1.08387
YML008C	ERG6	1.70029	1.71492	1.00927	1.07916	1.13055	1.20411	1.39645	1.41323	1.18546	1.17364	1.10686	1.12195
YHR072W	ERG7	0.983922	0.887295	0.627829	0.631954	0.97882	0.865944	0.646433	0.66069	0.65527	0.658283	0.634818	0.638579
YMR220W	ERG8	0.660571	0.639988	0.711547	0.705585	0.674546	0.69046	0.727981	0.710818	0.671634	0.690621	0.703843	0.686957
YHR190W	ERG9	0.921946	0.943497	1.18951	1.20323	0.908225	0.991682	1.10912	1.17708	1.14497	1.20501	1.19394	1.1493
YPL096C-A	ERI1	0.419697	0.397527	0.580637	0.53588	0.437435	0.415989	0.490821	0.491806	0.592604	0.597805	0.627785	0.600881
YFR041C	ERJ5	0.642812	0.645458	0.649687	0.699358	0.596514	0.558597	0.945351	1.04607	0.817686	0.935773	0.895245	0.869117
YML130C	ERO1	0.981562	0.826141	0.626007	0.641084	0.789973	0.762318	1.21724	1.42408	0.951319	1.10649	1.03327	0.975709
YAR002C-A	ERP1	2.50639	2.23986	1.81053	1.87169	2.36408	2.1655	2.76484	3.10119	2.72003	3.09441	2.86479	2.84714
YAL007C	ERP2	1.23665	1.08553	0.824995	0.822741	0.901272	0.94376	1.49271	1.6749	1.19045	1.39775	1.28641	1.27039
YDL018C	ERP3	0.427255	0.439939	0.619568	0.620701	0.470152	0.449573	0.625512	0.608655	0.616827	0.693946	0.667904	0.700031
YOR016C	ERP4	0.756776	0.757424	0.826604	0.82894	0.660256	0.681738	0.870754	0.820252	0.812994	0.81929	0.860783	0.848144
YHR110W	ERP5	1.11231	1.2275	0.899081	0.86729	1.33148	1.15392	0.771969	0.793747	0.865544	0.932468	0.872731	0.887386
YGL002W	ERP6	0.527648	0.518628	0.562869	0.569436	0.481985	0.476328	0.573543	0.608615	0.541166	0.565566	0.587409	0.563993
YOR393W	ERR1	0.316897	0.33552	0.323951	0.320646	0.358551	0.357848	0.30064	0.299735	0.31453	0.312638	0.314025	0.313144
YPL281C	ERR2	0.317607	0.337165	0.323901	0.320665	0.359892	0.358116	0.30064	0.299986	0.315275	0.313062	0.313994	0.313126
YMR323W	ERR3	0.351388	0.399128	0.364081	0.351881	0.450634	0.454519	0.305599	0.306713	0.345436	0.335703	0.332493	0.339836
YCR075C	ERS1	0.393664	0.393271	0.67965	0.671877	0.524676	0.530477	0.460595	0.443576	0.675395	0.699708	0.688624	0.691976
YBR239C	ERT1	0.400437	0.375632	0.345572	0.343677	0.421142	0.430991	0.347906	0.337005	0.360253	0.358195	0.360992	0.34383
YGR029W	ERV1	1.0947	1.20341	0.934665	0.950654	1.18018	1.13976	0.793561	0.779457	0.957127	0.90099	0.963569	0.945865
YGL054C	ERV14	0.973416	0.957392	1.18261	1.18524	0.815728	0.773899	1.69582	1.57815	1.28908	1.3317	1.37065	1.4642
YBR210W	ERV15	0.64553	0.638242	0.596536	0.625717	0.537403	0.55684	0.76454	0.738874	0.680705	0.75756	0.70837	0.72182
YPR037C	ERV2	1.13983	1.18831	0.913641	0.95754	1.1441	1.06019	0.875039	0.772768	0.826487	0.734233	0.780178	0.826133
YML012W	ERV25	2.1663	2.01063	2.03355	1.99605	2.05566	2.1017	2.45326	2.61799	2.4045	2.61672	2.49171	2.5841
YGR284C	ERV29	1.52871	1.475	1.12452	1.10613	1.30205	1.30024	1.82703	1.95103	1.41808	1.60146	1.57772	1.57756
YML067C	ERV41	0.524626	0.49667	0.62538	0.613144	0.519311	0.508752	0.613202	0.648397	0.643572	0.705723	0.676077	0.64529
YAL042W	ERV46	1.66581	1.50438	1.00935	1.02327	1.09502	1.12972	1.47689	1.51705	1.23365	1.34312	1.21228	1.23107
YOR244W	ESA1	0.533518	0.547171	0.530082	0.525901	0.573847	0.583858	0.474392	0.500532	0.510352	0.555672	0.520702	0.538586
YNL125C	ESBP6	0.511305	0.551195	0.523598	0.518289	0.487729	0.515953	0.435044	0.431521	0.493263	0.499723	0.50818	0.506025
YMR219W	ESC1	0.421991	0.418422	0.361834	0.362058	0.442402	0.457131	0.349969	0.356988	0.360994	0.368731	0.35836	0.361603
YDR363W	ESC2	0.408621	0.40622	0.398447	0.401023	0.418338	0.425871	0.372591	0.38666	0.405039	0.385124	0.387904	0.390184
YOL017W	ESC8	0.364315	0.368373	0.391126	0.385964	0.437724	0.428334	0.352483	0.354708	0.380982	0.388236	0.379757	0.373496
YDR365C	ESF1	1.08043	1.03672	0.78974	0.776435	0.710532	0.757217	0.707754	0.652186	0.753427	0.803531	0.783149	0.785868
YNR054C	ESF2	0.628209	0.541486	0.38944	0.39751	0.564202	0.521827	0.446327	0.461745	0.440295	0.461065	0.436512	0.424883
YIL151C	ESL1	0.361067	0.349453	0.382681	0.372533	0.357244	0.364506	0.36418	0.3774	0.38296	0.40357	0.385844	0.385634
YKR096W	ESL2	0.451044	0.459754	0.38688	0.385527	0.448675	0.45105	0.372489	0.382095	0.377428	0.392936	0.375485	0.385254
YOL122C	ESP1	0.341512	0.344806	0.332187	0.329052	0.362308	0.354709	0.324496	0.326779	0.338581	0.337643	0.333929	0.332594
YJR017C	ESS1	1.55665	1.50228	0.917517	0.911797	1.3027	1.24264	1.08206	0.959799	0.892098	0.892992	0.892802	0.853766
YLR233C	EST1	0.360362	0.36879	0.348709	0.349618	0.372333	0.35813	0.354766	0.346603	0.351174	0.347877	0.357013	0.350408
YOR126C	EST2	0.323575	0.327828	0.327578	0.326922	0.315565	0.318109	0.326734	0.324492	0.321632	0.328853	0.3254	0.327294
YIL009C-A	EST3	0.702095	0.627212	0.536347	0.515383	0.744686	0.713625	0.589252	0.51727	0.529286	0.548836	0.514946	0.508925
YHL010C	ETP1	0.41847	0.436174	0.385013	0.380579	0.495776	0.485978	0.332824	0.332218	0.373448	0.385929	0.372284	0.379248
YBR026C	ETR1	1.39842	1.92511	2.2635	2.15453	1.95474	1.98934	0.959554	0.719903	1.51294	1.25348	1.57358	1.53796
YOR051C	ETT1	0.556277	0.467307	0.559231	0.569391	0.576826	0.55374	0.550783	0.524079	0.558509	0.521534	0.52092	0.515577
YDR518W	EUG1	0.478733	0.445126	0.42992	0.419035	0.476926	0.487925	0.516157	0.535304	0.514343	0.533995	0.53639	0.507588
YLR300W	EXG1	3.5242	2.7547	4.4073	4.62209	3.40328	3.13894	5.06677	4.87663	3.73637	4.0869	3.75826	3.65112
YDR261C	EXG2	0.404411	0.395803	0.420084	0.410009	0.431769	0.41534	0.449846	0.467138	0.478284	0.501776	0.475047	0.476316
YOR033C	EXO1	0.350501	0.354501	0.380863	0.382818	0.381035	0.375964	0.364075	0.364527	0.392632	0.389686	0.393557	0.386577
YBR163W	EXO5	0.382476	0.374285	0.403523	0.401132	0.379918	0.390398	0.405164	0.40773	0.411893	0.420789	0.400483	0.405996
YJL085W	EXO70	0.386874	0.379774	0.417937	0.425142	0.386454	0.402014	0.412478	0.407593	0.424981	0.420857	0.43085	0.435791
YBR102C	EXO84	0.4273	0.40957	0.380007	0.377481	0.411229	0.408464	0.379017	0.383656	0.385359	0.383852	0.377402	0.377157
YOR317W	FAA1	0.936153	1.17244	0.739949	0.707573	0.833686	0.822519	0.950865	0.909143	0.850355	0.849107	0.870505	0.839099
YER015W	FAA2	0.614281	0.765037	0.353229	0.350112	0.37304	0.381175	0.353754	0.364958	0.370626	0.378575	0.382721	0.383505
YIL009W	FAA3	0.453617	0.438063	0.525799	0.515434	0.442678	0.469219	0.490518	0.470512	0.558138	0.49832	0.521567	0.519185
YMR246W	FAA4	1.15045	1.2469	1.0331	1.05575	0.867403	0.880898	0.82858	0.824726	0.870124	0.797777	0.851273	0.887435
YFR019W	FAB1	0.371635	0.376893	0.335944	0.332374	0.385608	0.376945	0.33079	0.335783	0.331503	0.345974	0.338353	0.338489
YDL045C	FAD1	0.779113	0.826607	0.613938	0.613407	0.764097	0.721141	0.567807	0.562807	0.596181	0.63606	0.601063	0.591277
YIL019W	FAF1	0.553822	0.484474	0.397385	0.378806	0.431554	0.410886	0.448453	0.485275	0.376741	0.381747	0.381239	0.374601
YDR021W	FAL1	0.351293	0.340847	0.341847	0.33721	0.336576	0.341208	0.344533	0.348592	0.349037	0.353103	0.345297	0.342197
YNL023C	FAP1	0.360426	0.34326	0.371386	0.378464	0.3559	0.355861	0.361671	0.375438	0.366572	0.384558	0.374743	0.366663
YDL166C	FAP7	0.663199	0.59203	0.641565	0.653286	0.616852	0.59105	0.687112	0.732168	0.7117	0.742643	0.742397	0.723918
YJL157C	FAR1	0.46699	0.398906	0.547178	0.540992	0.621137	0.654438	0.468599	0.426665	0.604461	0.529709	0.530032	0.528186
YLR238W	FAR10	0.402902	0.396794	0.40112	0.396293	0.405527	0.397373	0.386977	0.402279	0.417502	0.427636	0.424368	0.416827
YNL127W	FAR11	0.348679	0.350313	0.349539	0.34918	0.3581	0.359979	0.334935	0.337499	0.344402	0.349676	0.336563	0.342738
YMR052W	FAR3	0.35663	0.351271	0.431921	0.439483	0.362023	0.36273	0.406079	0.390201	0.433702	0.440437	0.423051	0.426167
YFR008W	FAR7	0.363527	0.36529	0.44147	0.433468	0.362798	0.383733	0.404629	0.404593	0.406509	0.419979	0.414285	0.422333
YMR029C	FAR8	0.586993	0.598556	0.567377	0.565527	0.649618	0.645759	0.584154	0.573383	0.573051	0.599292	0.609478	0.603504
YKL182W	FAS1	0.867056	0.866305	1.05116	1.04084	0.73643	0.731163	0.848362	0.830997	0.814963	0.821202	0.860286	0.848731
YPL231W	FAS2	0.906898	0.819044	0.997283	0.984445	0.791112	0.773845	0.996499	1.03942	0.823612	0.929594	0.877501	0.863616
YBR041W	FAT1	0.476199	0.476078	0.489204	0.490184	0.51901	0.513844	0.492865	0.482031	0.500052	0.541986	0.532158	0.517361
YKL187C	FAT3	0.405115	0.673486	0.571173	0.55282	0.500954	0.530484	0.367491	0.366829	0.508394	0.450742	0.517334	0.518079
YER183C	FAU1	0.473395	0.429829	0.455364	0.451994	0.424602	0.399782	0.489856	0.472231	0.480307	0.491056	0.485735	0.47933
YKL060C	FBA1	21.0816	21.4402	13.5905	14.0165	9.5067	9.29157	25.8567	18.8742	19.0842	18.5084	21.6575	20.8556
YLR377C	FBP1	0.373967	0.426284	0.761293	0.775926	0.751834	0.690263	0.311014	0.308662	0.365194	0.370276	0.396903	0.410327
YJL155C	FBP26	0.440009	0.469548	0.520631	0.525163	0.451117	0.46107	0.433048	0.449953	0.472915	0.495146	0.48859	0.475226
YDR339C	FCF1	0.634149	0.55715	0.718303	0.710965	0.58351	0.599867	0.737576	0.800548	0.751475	0.780626	0.717627	0.704975
YLR051C	FCF2	0.653656	0.576601	0.564304	0.584935	0.553011	0.507001	0.572317	0.584199	0.633445	0.662652	0.613277	0.624322
YMR277W	FCP1	0.451393	0.43571	0.449461	0.452125	0.475921	0.492865	0.447861	0.461163	0.478804	0.484783	0.477085	0.469007
YPR062W	FCY1	2.89019	2.61713	1.12113	1.10052	2.34261	1.93425	1.28345	1.36883	1.19473	1.14853	1.05848	1.11933
YER056C	FCY2	0.874755	0.739811	1.56916	1.58042	0.790204	0.744814	1.20377	1.07354	1.52953	1.36894	1.41251	1.47363
YER060W	FCY21	0.319176	0.312597	0.344718	0.335812	0.328316	0.322644	0.346824	0.354917	0.374029	0.364581	0.365652	0.365081
YER060W-A	FCY22	0.29143	0.292583	0.294287	0.293773	0.293224	0.292879	0.293939	0.29276	0.293002	0.293351	0.293158	0.293221
YDR539W	FDC1	0.386471	0.385045	0.387907	0.379122	0.355203	0.35784	0.375296	0.3632	0.356265	0.368629	0.362813	0.366569
YOR388C	FDH1	0.521758	1.02804	0.416889	0.396829	0.353932	0.346362	0.320629	0.298085	0.365897	0.31873	0.330551	0.33562
YPL275W	FDH2	0.433403	0.772905	0.348616	0.343141	0.329124	0.321513	0.304192	0.294511	0.326037	0.305019	0.305269	0.311312
YCR028C	FEN2	0.466748	0.451508	0.609125	0.588083	0.618931	0.609708	0.431833	0.448422	0.579866	0.616254	0.60972	0.607981
YBR101C	FES1	1.24201	1.18753	0.966547	0.977065	0.946998	0.88387	1.06821	1.09552	1.02295	1.14153	1.02161	0.972589
YMR058W	FET3	1.57905	1.24645	1.44574	1.53015	1.36869	2.38714	2.16789	2.70006	1.08001	1.2367	0.896159	0.936178
YMR319C	FET4	1.04991	0.845751	0.776711	0.779129	1.31676	1.49066	1.00066	0.973776	0.599113	0.49258	0.513192	0.520294
YFL041W	FET5	0.645125	0.623795	0.744727	0.745829	0.782559	0.807287	0.630152	0.674757	0.701917	0.742182	0.726874	0.727292
YOR390W	FEX1	0.378783	0.369714	0.35631	0.364737	0.405505	0.372398	0.36003	0.363747	0.36385	0.376648	0.372659	0.379134
YPL279C	FEX2	0.319016	0.317481	0.338221	0.339862	0.323276	0.320796	0.346442	0.338514	0.344178	0.352058	0.350892	0.3497
YPR104C	FHL1	0.417413	0.408127	0.379715	0.384433	0.44439	0.452291	0.365604	0.378353	0.391818	0.401465	0.379696	0.38532
YGR131W	FHN1	0.333951	0.331995	0.39109	0.387133	0.361714	0.37825	0.337893	0.338405	0.365224	0.385891	0.371367	0.373513
YBR040W	FIG1	0.296216	0.296135	0.312306	0.312323	0.329338	0.326705	0.335132	0.298404	0.438555	0.349046	0.37021	0.372705
YCR089W	FIG2	0.467522	0.430785	0.474003	0.511053	0.880482	0.962934	0.44878	0.363856	0.755434	0.565942	0.6039	0.605914
YNL325C	FIG4	0.331235	0.330068	0.342975	0.340301	0.326093	0.328004	0.339227	0.337646	0.342643	0.341304	0.339977	0.340197
YDR130C	FIN1	0.447552	0.446887	0.487498	0.488688	0.485339	0.493869	0.427858	0.445584	0.463019	0.477829	0.468354	0.468055
YJR093C	FIP1	0.498588	0.484812	0.469171	0.49568	0.491922	0.483319	0.484805	0.492756	0.498986	0.480076	0.471324	0.475235
YER032W	FIR1	0.428223	0.396577	0.38169	0.387864	0.427589	0.44071	0.389276	0.402895	0.405569	0.415396	0.40636	0.397175
YIL065C	FIS1	1.23049	1.41506	1.20271	1.28811	1.4686	1.26293	0.903481	0.909086	1.13019	1.01243	1.07438	1.0898
YDR534C	FIT1	0.319044	0.330489	0.340719	0.341616	0.331459	0.37171	0.316265	0.316599	0.316625	0.319427	0.312253	0.31501
YOR382W	FIT2	2.92119	2.87077	3.21029	3.20586	3.81134	13.846	1.73773	3.11498	1.37637	1.491	1.1089	1.19486
YOR383C	FIT3	2.7769	3.70573	2.2331	2.41523	3.07152	12.2327	0.696659	1.82577	1.08555	1.02582	0.831085	0.837586
YIL131C	FKH1	0.621163	0.593325	0.494575	0.488317	0.650504	0.636584	0.476904	0.480948	0.505692	0.517224	0.507296	0.50345
YNL068C	FKH2	0.45496	0.442748	0.377427	0.386044	0.434223	0.437285	0.382111	0.399863	0.385902	0.390524	0.388196	0.387815
YLR342W	FKS1	0.723343	0.678765	0.574998	0.590298	0.755323	0.722366	0.626814	0.672763	0.583225	0.632603	0.573379	0.569593
YMR306W	FKS3	0.310002	0.314818	0.31664	0.31553	0.32712	0.319734	0.300583	0.299248	0.310004	0.308147	0.307574	0.307502
YPL221W	FLC1	0.578073	0.544706	0.590034	0.601959	0.493213	0.490466	0.663287	0.744013	0.6014	0.668406	0.60437	0.602928
YAL053W	FLC2	0.8857	0.880781	0.673468	0.669561	0.726336	0.728587	0.713878	0.818891	0.646637	0.780704	0.655999	0.65268
YGL139W	FLC3	0.607182	0.619369	0.501064	0.486089	0.580547	0.568529	0.482335	0.474227	0.485239	0.495434	0.482223	0.487584
YLR404W	FLD1	0.48423	0.451391	0.441475	0.426712	0.513954	0.508731	0.451133	0.422123	0.487177	0.497249	0.478547	0.476963
YAR050W	FLO1	0.301081	0.302208	0.296078	0.296227	0.299161	0.301441	0.29661	0.295464	0.294903	0.293813	0.293792	0.294623
YKR102W	FLO10	0.331678	0.339372	0.348027	0.352153	0.357538	0.3679	0.314889	0.315742	0.329223	0.325347	0.321209	0.322446
YIR019C	FLO11	0.349591	0.357374	1.89354	2.39954	4.56322	7.07494	0.302837	0.30302	0.952768	0.318162	0.423459	0.458245
YHR211W	FLO5	0.355082	0.356359	0.342352	0.348174	0.353444	0.361009	0.330116	0.332645	0.329971	0.324717	0.321438	0.322353
YER109C	FLO8	0.433366	0.422685	0.33947	0.33837	0.403856	0.396544	0.350604	0.365788	0.347852	0.356318	0.347992	0.347333
YAL063C	FLO9	0.292334	0.292961	0.301076	0.303991	0.300446	0.304959	0.292302	0.29182	0.293313	0.292644	0.293491	0.292848
YBR008C	FLR1	0.371906	0.354614	0.364028	0.368036	0.365554	0.362103	0.384642	0.392207	0.371527	0.389294	0.375874	0.376049
YIL134W	FLX1	0.467495	0.47993	0.411282	0.398397	0.529165	0.517085	0.406193	0.3993	0.423953	0.414907	0.420551	0.424059
YIL098C	FMC1	0.67663	0.703712	0.698374	0.634499	0.665377	0.587268	0.822915	0.766895	0.816322	0.817548	0.818916	0.845849
YDR236C	FMN1	0.631014	0.686483	0.563535	0.570953	0.631272	0.594049	0.560486	0.579486	0.576522	0.569315	0.590547	0.613324
YHR176W	FMO1	0.469972	0.479877	0.610492	0.604579	0.541905	0.49829	0.506479	0.449956	0.471234	0.44563	0.448095	0.457125
YER182W	FMP10	1.11157	1.33272	1.14093	1.13085	1.19624	1.00318	1.0602	0.925539	1.19011	0.977062	1.13073	1.19308
YDR070C	FMP16	2.54647	6.22165	4.53337	4.24208	5.57148	5.19341	1.04197	0.615325	2.04083	1.64197	2.19445	2.23675
YBR047W	FMP23	0.383582	0.375392	0.449437	0.428717	0.375288	0.37258	0.387629	0.404609	0.372167	0.399097	0.388673	0.383491
YLR077W	FMP25	0.444587	0.475742	0.49978	0.466552	0.441135	0.437073	0.503256	0.482554	0.470384	0.473292	0.48961	0.496831
YLR454W	FMP27	0.329404	0.331719	0.3261	0.326178	0.334243	0.33182	0.31866	0.319533	0.321884	0.323206	0.321264	0.321564
YPL103C	FMP30	0.389665	0.39481	0.419927	0.423856	0.408088	0.395029	0.446681	0.450538	0.44494	0.44947	0.43598	0.436294
YFL046W	FMP32	1.06535	1.15504	0.751123	0.747121	1.11589	1.00978	0.734461	0.734711	0.76114	0.774573	0.763649	0.796124
YJL161W	FMP33	0.411866	0.479951	0.477651	0.494922	0.465391	0.458416	0.382033	0.366757	0.420416	0.422483	0.43968	0.432601
YPL222W	FMP40	0.575607	0.729503	0.543314	0.548956	0.675869	0.704616	0.412523	0.412056	0.44934	0.437989	0.441968	0.440474
YNL168C	FMP41	0.840064	0.829323	0.602926	0.621008	0.908762	0.785326	0.610537	0.586445	0.608934	0.524363	0.585289	0.570265
YDL222C	FMP45	1.09445	1.957	0.619596	0.609961	0.961645	0.941176	0.477527	0.377561	0.499898	0.535786	0.561243	0.544516
YKR049C	FMP46	1.15612	1.46714	0.771932	0.731926	0.786916	0.790491	0.786954	0.686555	0.700742	0.716641	0.768446	0.778834
YGR052W	FMP48	0.343784	0.354401	0.42102	0.411255	0.423689	0.414294	0.353379	0.331435	0.396626	0.426576	0.421215	0.412475
YER004W	FMP52	1.43392	1.48034	1.50542	1.45253	1.26858	1.22225	1.22542	1.26105	1.33469	1.42491	1.40438	1.4081
YMR020W	FMS1	0.481961	0.488321	0.587617	0.596834	0.635372	0.615302	0.416158	0.386305	0.512457	0.552011	0.524746	0.539475
YBL013W	FMT1	0.363072	0.373286	0.311379	0.312294	0.326793	0.33036	0.33295	0.317424	0.310282	0.309786	0.311501	0.310912
YDR110W	FOB1	0.423463	0.394393	0.398452	0.402496	0.398795	0.384664	0.430985	0.427463	0.417649	0.427924	0.41016	0.4084
YNL256W	FOL1	0.474484	0.387143	0.389528	0.382592	0.393824	0.394135	0.508049	0.593924	0.443032	0.492577	0.458058	0.457363
YGR267C	FOL2	0.798509	0.744345	1.07692	1.09999	0.817526	0.818302	1.12092	1.20472	1.05801	1.08236	1.07833	1.05099
YMR113W	FOL3	0.453611	0.438279	0.414829	0.418728	0.408971	0.409734	0.458437	0.453924	0.433816	0.44306	0.437824	0.427552
YKR009C	FOX2	0.845172	1.414	0.383155	0.379309	0.431629	0.432373	0.375542	0.356407	0.385623	0.389198	0.395562	0.398304
YNR047W	FPK1	0.393315	0.392665	0.353267	0.346101	0.401429	0.40806	0.341238	0.350063	0.346722	0.352934	0.34662	0.343177
YNL135C	FPR1	5.44974	5.31923	6.09084	6.15778	5.60709	5.22796	4.5814	4.87189	6.12706	5.95251	6.05711	6.10942
YDR519W	FPR2	1.57961	1.47221	1.13151	1.09331	1.3263	1.351	1.77327	1.93954	1.58482	1.713	1.71294	1.63452
YML074C	FPR3	1.30827	1.19413	1.355	1.39344	1.31227	1.43137	1.60768	1.68865	1.68871	1.68214	1.68776	1.66407
YLR449W	FPR4	0.651523	0.561858	0.534103	0.557803	0.583384	0.558161	0.612426	0.696272	0.602611	0.696126	0.620382	0.614939
YLL043W	FPS1	0.62025	0.628825	0.505475	0.530887	0.590255	0.58947	0.51821	0.54754	0.57957	0.614786	0.586005	0.561898
YLL029W	FRA1	0.687205	0.701619	0.648938	0.660055	0.70051	0.750346	0.641113	0.677929	0.620874	0.603948	0.595746	0.607683
FRA2	FRA2	1.7073	1.57485	1.20666	1.26421	1.43198	1.30548	1.16999	1.27178	1.27612	1.4797	1.30311	1.46715
YEL047C	FRD1	0.452533	0.418809	0.516728	0.501733	0.483277	0.473107	0.42492	0.422631	0.498159	0.47547	0.47891	0.477345
YLR214W	FRE1	1.11429	0.838266	0.617466	0.684201	0.975007	1.12538	2.77969	3.25876	0.51191	0.54891	0.533891	0.524342
YKL220C	FRE2	0.314345	0.315611	0.333283	0.332031	0.322246	0.336652	0.318153	0.321078	0.312067	0.31499	0.316244	0.316243
YOR381W	FRE3	0.321543	0.330072	0.333105	0.332435	0.318342	0.349741	0.321197	0.333178	0.315462	0.317439	0.31357	0.310754
YNR060W	FRE4	0.324172	0.334623	0.31072	0.309311	0.305498	0.304118	0.307409	0.307617	0.298507	0.297635	0.297329	0.297833
YOR384W	FRE5	0.34826	0.353525	0.352786	0.354279	0.387744	0.492096	0.310547	0.357818	0.318547	0.318701	0.311433	0.313203
YLL051C	FRE6	0.494202	0.468917	0.42628	0.420369	0.450084	0.488162	0.494997	0.540913	0.411769	0.432339	0.405065	0.395369
YOL152W	FRE7	1.17494	0.925898	0.52455	0.566605	1.65098	1.60913	3.50511	2.77666	0.604214	0.521058	0.666455	0.715539
YLR047C	FRE8	0.419968	0.409696	0.372557	0.373468	0.432948	0.442808	0.370042	0.397036	0.362662	0.382748	0.36216	0.366218
YPL141C	FRK1	0.556626	0.53563	0.480814	0.491619	0.668836	0.669027	0.434168	0.452835	0.500616	0.486839	0.486422	0.498824
YCL026C-A	FRM2	0.293283	0.294629	0.325537	0.32583	0.303109	0.310492	0.30188	0.300604	0.334325	0.337294	0.324336	0.327069
YDR373W	FRQ1	0.836832	0.831992	1.08333	1.07257	0.852718	0.898938	0.87236	0.869483	0.955298	1.02145	1.02409	1.02931
YLR060W	FRS1	0.887743	0.733822	0.733314	0.725066	0.754138	0.787904	0.868443	0.884193	0.830597	0.859988	0.828657	0.832405
YFL022C	FRS2	0.901762	0.758433	0.684961	0.678868	0.754779	0.773805	0.813842	0.819624	0.77241	0.79499	0.776275	0.78333
YOR324C	FRT1	0.489013	0.50803	0.425372	0.432322	0.442843	0.443627	0.416528	0.421283	0.442658	0.431423	0.423388	0.423045
YAL028W	FRT2	0.324747	0.337316	0.325922	0.325827	0.332326	0.339774	0.311645	0.313504	0.329372	0.328357	0.322964	0.325435
YOR271C	FSF1	0.764657	0.708399	0.777874	0.81858	0.545434	0.54286	0.975249	0.935526	0.796419	0.77572	0.767452	0.750343
YHR049W	FSH1	1.02399	0.758339	1.09299	1.09591	1.11939	1.08283	1.06735	0.991569	1.01755	1.00954	0.965423	0.97229
YMR222C	FSH2	0.476603	0.434128	0.41021	0.419258	0.477959	0.476618	0.433697	0.421961	0.45128	0.455533	0.444691	0.41211
YOR280C	FSH3	0.521562	0.50457	0.507782	0.507826	0.505949	0.519407	0.518265	0.496703	0.509417	0.481641	0.505114	0.512817
YBR207W	FTH1	0.962009	0.925613	1.08028	1.12618	1.09273	1.19053	1.01821	1.0923	1.0318	1.11994	1.08339	1.07087
YER145C	FTR1	1.53813	1.29836	2.35783	2.39304	1.0854	1.25332	2.362	2.49536	1.9647	2.30978	1.77829	1.86945
YCR076C	FUB1	0.757197	0.791619	1.17686	1.16952	1.5645	1.53481	0.553915	0.552029	1.03716	0.948898	0.97028	1.00852
YBL042C	FUI1	0.485627	0.464698	0.510303	0.490122	0.412604	0.391516	0.501408	0.448873	0.544829	0.507569	0.51246	0.492781
YPL262W	FUM1	3.29377	3.65191	3.00887	2.93158	2.90846	3.00539	3.06663	2.80614	2.45082	2.12248	2.27677	2.2357
YAL035W	FUN12	0.678438	0.618557	0.608024	0.613141	0.615634	0.605913	0.690327	0.719371	0.709321	0.734638	0.711215	0.702387
YAL008W	FUN14	0.769066	0.908116	0.977801	0.951891	0.958307	0.933427	0.664773	0.564437	0.805882	0.711545	0.804025	0.789115
YAL034C	FUN19	0.510077	0.609646	0.545426	0.551126	0.609304	0.683282	0.408704	0.445622	0.484983	0.494983	0.484392	0.492195
YAL022C	FUN26	0.523853	0.513942	0.484937	0.492885	0.494593	0.478223	0.532756	0.543628	0.49094	0.502307	0.497524	0.509452
YAL019W	FUN30	0.410151	0.382051	0.35988	0.358509	0.387868	0.377015	0.376052	0.382567	0.37946	0.392843	0.375912	0.377767
YHR128W	FUR1	0.604406	0.535607	0.607105	0.641034	0.772307	0.784319	0.541154	0.487435	0.737703	0.739169	0.750868	0.709689
YBR021W	FUR4	0.329249	0.318912	0.381035	0.374371	0.326564	0.321069	0.36997	0.362122	0.412779	0.416438	0.39869	0.400717
YCL027W	FUS1	0.484965	0.408508	0.651232	0.637937	0.870162	1.00028	0.54555	0.458591	1.02048	0.855101	0.85332	0.847721
YMR232W	FUS2	0.322835	0.31766	0.327045	0.331215	0.358554	0.36124	0.330822	0.312869	0.365891	0.329045	0.336618	0.33702
YBL016W	FUS3	1.52795	1.45003	1.05413	1.04293	1.59017	1.73436	1.00988	0.762739	1.08274	0.919824	0.919725	0.948933
YDR024W	FYV1	0.301459	0.304273	0.304668	0.312326	0.299658	0.300478	0.310151	0.314827	0.308701	0.308833	0.309213	0.309269
YIL097W	FYV10	0.382048	0.399767	0.419332	0.423715	0.404925	0.417718	0.374754	0.379382	0.403375	0.402955	0.414188	0.403051
YOR183W	FYV12	0.351391	0.38346	0.344777	0.320813	0.322021	0.348635	0.386345	0.301941	0.293291	0.301151	0.307961	0.317826
YHR059W	FYV4	0.830614	0.881324	0.815967	0.814199	0.743563	0.813536	1.16694	1.04748	1.00877	1.043	1.01292	1.06952
YCL058C	FYV5	0.400708	0.376359	0.600784	0.598153	0.533928	0.490549	0.466374	0.513807	0.758727	0.494952	0.719145	0.679397
YNL133C	FYV6	0.692785	0.67051	0.541331	0.554494	0.573384	0.553834	0.523211	0.551766	0.541809	0.54131	0.522025	0.529387
YLR068W	FYV7	0.710101	0.643805	0.501986	0.497519	0.574643	0.588589	0.564866	0.598242	0.580772	0.59924	0.554571	0.530451
YGR196C	FYV8	0.475221	0.468845	0.467551	0.462879	0.520079	0.504028	0.425049	0.443546	0.455405	0.463128	0.451938	0.455914
YGL254W	FZF1	0.421998	0.429501	0.337001	0.335743	0.391729	0.389058	0.341201	0.348664	0.326886	0.345562	0.334178	0.335126
YBR179C	FZO1	0.479903	0.50579	0.481249	0.484021	0.529184	0.507175	0.481385	0.459179	0.477894	0.480082	0.47821	0.461792
YLR088W	GAA1	0.438861	0.421422	0.446649	0.441383	0.435098	0.434705	0.454443	0.450682	0.466549	0.498024	0.481281	0.479411
YLR459W	GAB1	0.478144	0.461745	0.567766	0.576463	0.4619	0.482827	0.59312	0.630632	0.594368	0.66311	0.637299	0.598164
YOR178C	GAC1	0.477603	0.663574	0.474405	0.481335	0.751212	0.796975	0.325802	0.319503	0.433234	0.386238	0.411791	0.4044
YMR250W	GAD1	0.53537	0.730186	0.935187	0.943069	0.875157	0.891074	0.486481	0.444192	0.67019	0.600965	0.679328	0.666425
YBR020W	GAL1	0.319208	0.32744	0.317612	0.319547	0.309077	0.321889	0.30778	0.312894	0.310253	0.30737	0.307592	0.310408
YBR019C	GAL10	0.326432	0.333172	0.315663	0.312943	0.344874	0.353014	0.301894	0.303846	0.313982	0.315326	0.308673	0.309332
YOL051W	GAL11	0.952538	0.991105	0.6344	0.645238	0.946237	1.02516	0.560775	0.563088	0.558393	0.508659	0.516492	0.520368
YLR081W	GAL2	0.292414	0.297754	0.326156	0.320762	0.304719	0.308132	0.292477	0.293119	0.310918	0.301469	0.303677	0.310511
YDR009W	GAL3	0.346571	0.36833	0.353502	0.348966	0.344545	0.353879	0.339188	0.345901	0.351091	0.346678	0.347238	0.350006
YPL248C	GAL4	0.328416	0.34248	0.336188	0.333515	0.353283	0.363754	0.303238	0.306049	0.338073	0.329228	0.329957	0.329665
YBR018C	GAL7	0.30369	0.300513	0.322405	0.32545	0.306554	0.305052	0.308049	0.303521	0.312019	0.311774	0.309551	0.315318
YML051W	GAL80	0.465508	0.448205	0.457502	0.445006	0.476981	0.484008	0.430924	0.446595	0.437635	0.451282	0.430968	0.445805
YER027C	GAL83	0.79787	0.807462	0.551297	0.568313	0.894891	0.844956	0.592721	0.598826	0.592976	0.590957	0.565416	0.573768
YKR039W	GAP1	0.439341	0.474999	0.684288	0.734097	0.555166	0.522012	0.446757	0.418775	0.549633	0.587567	0.561975	0.550901
YHR089C	GAR1	0.745187	0.655307	0.782748	0.821439	0.590597	0.540543	1.02286	1.02194	0.988428	0.988869	0.905052	0.986123
YMR307W	GAS1	2.24481	1.91271	2.67124	2.82265	1.91264	1.96777	3.93839	4.21262	3.50127	3.74212	3.56285	3.50444
YLR343W	GAS2	0.299073	0.298466	0.306373	0.307755	0.303171	0.30765	0.303496	0.301113	0.303652	0.300248	0.301351	0.303488
YMR215W	GAS3	0.41658	0.41095	0.555623	0.581712	0.489248	0.508178	0.542002	0.556321	0.630975	0.693306	0.623723	0.606732
YOL132W	GAS4	0.331266	0.319658	0.309309	0.303781	0.315286	0.308434	0.311649	0.319694	0.305977	0.310472	0.308865	0.307054
YOL030W	GAS5	1.79684	1.60323	1.50386	1.55259	2.1343	2.06913	1.56279	1.53233	1.81686	2.03459	1.80562	1.7655
YKR067W	GAT1	0.678979	0.660064	0.600205	0.613319	0.701109	0.741369	0.487246	0.511049	0.538897	0.554828	0.537803	0.528951
YBL011W	GAT2	1.11636	1.37049	0.824601	0.847848	1.28447	1.51649	0.658059	0.670698	0.82373	0.809652	0.738818	0.732782
YLR013W	GAT3	NA	NA	NA	NA	NA	NA	0.291733	0.291335	0.294615	0.292759	0.294084	0.292382
YIR013C	GAT4	0.296793	0.29661	0.30092	0.304054	0.303597	0.307297	0.294453	0.293229	0.295727	0.297638	0.296012	0.30398
YCL011C	GBP2	1.38464	1.37297	1.48127	1.46861	2.64771	2.44339	0.933273	1.01501	1.56149	1.7161	1.53878	1.54839
YOR260W	GCD1	0.60478	0.546411	0.512322	0.530535	0.596078	0.58317	0.558763	0.609306	0.568163	0.624769	0.583017	0.574595
YNL062C	GCD10	0.447323	0.406513	0.395244	0.398922	0.418687	0.40366	0.438752	0.447583	0.444717	0.452314	0.439148	0.43988
YER025W	GCD11	1.14739	0.996645	0.709568	0.709096	1.10884	0.97821	0.770977	0.828863	0.781508	0.794686	0.819691	0.811137
YJL125C	GCD14	0.487669	0.448825	0.484343	0.479475	0.459623	0.469606	0.502106	0.529105	0.510372	0.55133	0.51629	0.526615
YGR083C	GCD2	0.539311	0.478215	0.459233	0.462043	0.485294	0.509236	0.486264	0.506915	0.494148	0.530609	0.501811	0.494928
YDR211W	GCD6	0.566142	0.513805	0.564678	0.565832	0.519302	0.518375	0.593828	0.599694	0.562579	0.584498	0.561816	0.550624
YLR291C	GCD7	0.507878	0.479749	0.457415	0.451579	0.477959	0.504723	0.512315	0.512653	0.514085	0.502531	0.512068	0.513226
YER163C	GCG1	0.595461	0.627389	0.616675	0.595764	0.593373	0.559687	0.656824	0.674751	0.590142	0.583124	0.570315	0.616231
YGL195W	GCN1	0.337278	0.33021	0.336643	0.336954	0.345599	0.344905	0.335605	0.339855	0.339349	0.3426	0.338097	0.341016
YDR283C	GCN2	0.341961	0.336828	0.350332	0.351615	0.36478	0.356529	0.328849	0.33247	0.346823	0.345	0.342524	0.338993
YFR009W	GCN20	0.451008	0.434331	0.460588	0.467613	0.44334	0.448445	0.478092	0.497552	0.494791	0.503333	0.478107	0.478756
YKR026C	GCN3	0.503149	0.476871	0.464889	0.472485	0.523645	0.517647	0.476232	0.482497	0.516873	0.53963	0.504624	0.525915
YEL009C	GCN4	4.66644	4.54715	7.90714	7.82627	4.02284	4.10971	7.72407	6.90003	7.01343	5.99742	6.94567	6.94935
YGR252W	GCN5	0.508793	0.523396	0.483414	0.47673	0.579884	0.526812	0.460322	0.452138	0.483889	0.489289	0.498948	0.487296
YPL075W	GCR1	0.593389	0.576868	0.460102	0.453655	0.507011	0.512488	0.51032	0.49169	0.470169	0.496601	0.479328	0.483639
YNL199C	GCR2	0.624843	0.606453	0.46042	0.457123	0.533156	0.581482	0.492011	0.508982	0.48119	0.507984	0.496753	0.495135
YDL226C	GCS1	0.777496	0.771599	0.647821	0.651937	0.832969	0.761473	0.69317	0.7053	0.697323	0.702426	0.695365	0.708047
YDR019C	GCV1	1.36339	1.56543	2.13654	2.62616	3.04058	3.30928	1.01731	0.983858	1.59121	1.48449	1.59616	1.51239
YMR189W	GCV2	0.519352	0.550047	0.576076	0.67024	0.529303	0.602503	0.490275	0.495541	0.570704	0.521951	0.548023	0.52922
YAL044C	GCV3	3.06299	3.26754	2.9288	3.38585	3.40015	3.63359	2.25705	2.17591	2.52162	2.52236	2.54228	2.63002
YOR120W	GCY1	0.612487	0.722802	0.477982	0.470352	0.401756	0.421281	0.6812	0.505474	0.504594	0.577864	0.622244	0.619094
YEL042W	GDA1	0.637768	0.577026	0.59083	0.608729	0.587731	0.581202	0.692324	0.734305	0.718589	0.779201	0.707311	0.687816
YPR184W	GDB1	0.408461	0.621651	0.512134	0.512255	0.686808	0.669497	0.334996	0.330952	0.447801	0.409626	0.438022	0.44393
YPL110C	GDE1	0.416014	0.409372	0.356603	0.359584	0.384539	0.371742	0.371589	0.392053	0.355578	0.375039	0.364997	0.362046
YOR375C	GDH1	1.36429	1.28221	2.92699	2.9938	1.33501	1.28244	2.74924	2.31054	2.74443	2.45589	2.55945	2.66518
YDL215C	GDH2	0.515521	0.594204	0.666926	0.644187	0.517786	0.529216	0.549057	0.608391	0.637459	0.699324	0.750822	0.745006
YAL062W	GDH3	0.352915	0.416363	0.397012	0.394402	0.385094	0.397938	0.316034	0.322155	0.369579	0.354529	0.365465	0.375382
YER136W	GDI1	1.45838	1.47882	0.933742	0.891624	1.36536	1.31891	1.01099	0.991287	0.938544	0.995764	0.951862	0.930673
YOR355W	GDS1	0.556936	0.523391	0.622822	0.641916	0.579307	0.589462	0.633276	0.662926	0.64268	0.70135	0.663919	0.650906
YBR187W	GDT1	0.49184	0.451885	0.725532	0.746107	0.519105	0.492319	0.712255	0.650706	0.850073	0.87176	0.870233	0.832338
YJR031C	GEA1	0.335426	0.334669	0.333673	0.340907	0.346572	0.348929	0.329523	0.329654	0.340234	0.342707	0.341389	0.336551
YEL022W	GEA2	0.365861	0.35201	0.351794	0.3446	0.370774	0.372058	0.341943	0.351315	0.351908	0.361469	0.353536	0.352139
YJR040W	GEF1	0.386995	0.384488	0.388464	0.387373	0.382423	0.376288	0.416871	0.412913	0.410734	0.420563	0.419107	0.415997
YAL048C	GEM1	0.435986	0.439344	0.380068	0.376104	0.419285	0.428386	0.365961	0.369386	0.3812	0.382352	0.378196	0.375204
YOR205C	GEP3	0.516425	0.510877	0.420417	0.419919	0.481167	0.491776	0.481793	0.476322	0.446655	0.452902	0.443911	0.446209
YHR100C	GEP4	0.543178	0.498112	0.650348	0.660409	0.512616	0.507865	0.630588	0.672561	0.664441	0.601601	0.612209	0.678744
YLR091W	GEP5	0.441772	0.434237	0.402293	0.414723	0.41598	0.423172	0.394614	0.390957	0.419099	0.432189	0.401778	0.412269
YGL057C	GEP7	0.416734	0.404657	0.463907	0.456485	0.41825	0.420415	0.444223	0.424658	0.461118	0.448833	0.4618	0.431312
YGL020C	GET1	0.582678	0.588355	0.733676	0.727138	0.52996	0.561838	0.847263	0.779346	0.811548	0.854684	0.828147	0.81736
YER083C	GET2	0.807501	0.784476	0.57277	0.601184	0.717748	0.702758	0.641475	0.648666	0.630455	0.622192	0.582791	0.59917
YDL100C	GET3	1.12717	0.977817	1.37886	1.34169	1.3353	1.28671	1.32215	1.34849	1.50561	1.62361	1.61004	1.53258
YOR164C	GET4	0.6397	0.631334	0.605351	0.592069	0.708054	0.687827	0.570346	0.590887	0.63835	0.613298	0.628398	0.640695
YCL073C	GEX1	0.293421	0.29288	0.295635	0.294589	0.296304	0.297536	0.291953	0.291597	0.292367	0.291985	0.291902	0.292318
YKR106W	GEX2	0.309111	0.306678	0.335217	0.334331	0.346397	0.339649	0.302435	0.303582	0.307262	0.307383	0.308754	0.308832
YKL104C	GFA1	2.46431	2.35322	1.56579	1.57852	2.99509	2.73891	1.78141	1.83013	1.8345	1.80628	1.73806	1.71774
YMR255W	GFD1	1.36892	1.47103	0.976417	0.966439	1.33549	1.26987	0.859507	0.935567	0.878442	0.980508	0.874094	0.915503
YCL036W	GFD2	0.350093	0.350344	0.345593	0.355583	0.386806	0.370743	0.33679	0.340866	0.40531	0.407715	0.402244	0.410252
YDR358W	GGA1	0.455639	0.508745	0.535992	0.532911	0.489273	0.516813	0.460851	0.466104	0.468309	0.478074	0.46862	0.485906
YHR108W	GGA2	0.754732	0.698051	0.67013	0.678664	0.702414	0.724036	0.760049	0.756255	0.733016	0.728337	0.733977	0.720189
YDL198C	GGC1	0.870538	0.878883	0.771307	0.779902	0.733681	0.731183	0.850583	0.885128	0.892559	0.789956	0.819433	0.845182
YHR061C	GIC1	0.405278	0.402986	0.351083	0.359033	0.382354	0.399898	0.376109	0.385511	0.380963	0.390545	0.38266	0.373877
YDR309C	GIC2	0.970935	0.818008	0.823593	0.838585	1.37891	1.49194	0.887981	0.992197	0.933504	0.918667	0.844045	0.84913
YCL039W	GID7	0.618732	0.6671	0.67749	0.667256	1.04933	1.14742	0.42132	0.423029	0.627038	0.631108	0.626154	0.611195
YMR135C	GID8	0.677362	0.713754	0.685824	0.666382	0.632766	0.689276	0.632095	0.655083	0.611547	0.619866	0.625343	0.64746
YNL153C	GIM3	1.16428	0.979506	0.72065	0.716326	0.839964	0.711398	0.969782	1.04089	0.830065	0.927924	0.864645	0.83316
YEL003W	GIM4	0.73682	0.702451	1.38836	1.40597	0.912053	0.845453	1.0219	1.03849	1.28466	1.47751	1.39008	1.36261
YML094W	GIM5	0.725329	0.650419	0.641726	0.638462	0.717262	0.661278	0.732958	0.744578	0.683327	0.768554	0.744265	0.710094
YDR507C	GIN4	0.49129	0.482877	0.509244	0.50452	0.55126	0.547187	0.47111	0.486876	0.529678	0.549206	0.525558	0.519211
YBR045C	GIP1	0.370203	0.392724	0.33902	0.336249	0.367112	0.367054	0.344028	0.352391	0.327457	0.339652	0.329948	0.334496
YER054C	GIP2	0.57072	1.01064	0.501797	0.519464	0.628202	0.70266	0.390483	0.370392	0.472831	0.428014	0.456165	0.460015
YPL137C	GIP3	0.437213	0.423641	0.376499	0.372612	0.388418	0.392846	0.38405	0.379222	0.371236	0.389344	0.37861	0.380297
YAL031C	GIP4	0.407617	0.405322	0.436806	0.433022	0.415487	0.427079	0.410687	0.419496	0.435709	0.441821	0.42851	0.430423
YDR152W	GIR2	0.784742	0.713316	0.694653	0.695868	0.692552	0.683025	0.849906	0.934559	0.838892	0.98905	0.83596	0.847749
YDR096W	GIS1	0.490056	0.549559	0.438184	0.431384	0.53814	0.563768	0.385295	0.389423	0.441671	0.426581	0.426625	0.425512
YNL255C	GIS2	3.39678	3.17627	2.08789	1.99281	2.38932	2.39926	2.28612	2.05449	1.52123	1.30708	1.24745	1.29056
YLR094C	GIS3	0.581281	0.561214	0.467432	0.464177	0.506341	0.539232	0.495638	0.54147	0.525497	0.564368	0.53946	0.526318
YML006C	GIS4	0.451171	0.438145	0.350169	0.351916	0.436756	0.441401	0.354987	0.365524	0.36709	0.372659	0.36131	0.358581
YCR098C	GIT1	0.411271	0.382531	0.465953	0.439061	0.426002	0.407296	0.551893	0.798993	0.914729	0.808035	1.01095	1.0236
YEL011W	GLC3	0.495239	0.792329	0.974298	1.01148	0.907197	0.982976	0.423786	0.409708	0.836029	0.722618	0.8684	0.901348
YER133W	GLC7	1.06537	1.11332	1.26968	1.27045	1.05811	1.12672	1.33445	1.4121	1.34708	1.34245	1.36955	1.3956
YMR311C	GLC8	2.61952	3.13111	1.50351	1.4678	3.12149	2.84499	1.27342	1.34447	1.47766	1.55339	1.41485	1.53274
YDL207W	GLE1	0.579349	0.572535	0.564212	0.552638	0.620943	0.611098	0.526823	0.558401	0.568939	0.589155	0.583798	0.566012
YER107C	GLE2	0.423885	0.425138	0.513594	0.514254	0.419927	0.420627	0.553778	0.548653	0.501241	0.514693	0.503787	0.521661
YKR058W	GLG1	0.420995	0.537578	0.535753	0.537604	0.545909	0.579433	0.371396	0.376813	0.46674	0.432209	0.459014	0.478624
YJL137C	GLG2	0.612772	0.691278	0.634061	0.605079	0.884216	0.910285	0.440937	0.438986	0.617452	0.558458	0.623172	0.621392
YCL040W	GLK1	2.98569	5.53144	5.82253	5.61229	6.6404	6.94529	1.43841	1.29331	4.99152	4.0333	4.77487	5.05388
YPR035W	GLN1	1.67687	1.43787	1.8762	1.91566	1.79216	1.69344	1.71026	1.87954	2.47223	2.59995	2.57952	2.68793
YER040W	GLN3	0.434931	0.418287	0.370699	0.3725	0.422853	0.427852	0.38121	0.391356	0.385391	0.394235	0.373269	0.373466
YOR168W	GLN4	0.446333	0.41776	0.497396	0.49221	0.421549	0.430897	0.516497	0.525088	0.531285	0.568006	0.544415	0.543542
YML004C	GLO1	1.02708	1.13832	1.14331	1.09644	0.99769	1.02772	1.1379	1.14043	1.10394	1.21734	1.24495	1.20676
YDR272W	GLO2	0.953843	1.01076	1.33148	1.33365	1.39703	1.28463	0.858467	0.806966	1.24721	1.21487	1.20498	1.23356
YER122C	GLO3	1.63104	1.51388	0.949725	0.958264	1.69306	1.70418	1.01174	1.00638	1.02188	1.07129	0.999374	1.00653
YOR040W	GLO4	0.682981	0.763327	0.491532	0.482523	0.599406	0.557313	0.410165	0.402602	0.438464	0.430841	0.454512	0.460435
YPL091W	GLR1	0.610828	0.584852	0.871725	0.847085	0.661532	0.693178	0.745618	0.773664	0.80811	0.80941	0.817562	0.822944
YDL171C	GLT1	0.436453	0.42677	0.480815	0.473893	0.513221	0.442462	0.3967	0.37509	0.462979	0.440025	0.45311	0.455676
YEL046C	GLY1	1.17144	1.038	0.882055	0.886317	0.8879	0.911872	1.05116	1.18142	1.02022	1.01315	0.983328	1.02138
YDR506C	GMC1	0.371461	0.368917	0.352612	0.350021	0.37716	0.387964	0.347536	0.356542	0.356783	0.355842	0.358313	0.352046
YKR030W	GMH1	0.468766	0.467357	0.432164	0.443069	0.449774	0.462867	0.458352	0.456213	0.456859	0.468553	0.462935	0.483966
YFL017C	GNA1	0.567089	0.599004	0.75972	0.764501	0.698687	0.668189	0.650005	0.675816	0.742142	0.805458	0.747175	0.767404
YHR183W	GND1	2.71453	2.15022	1.53452	1.58829	1.29275	1.45523	3.0767	2.17088	2.00968	1.85871	1.88686	1.94148
YGR256W	GND2	0.635022	1.06369	0.65802	0.648546	0.867206	0.95807	0.378043	0.339995	0.449069	0.420901	0.447241	0.441562
YDR508C	GNP1	1.05487	0.893914	1.06049	1.00495	0.891155	0.908658	1.37953	1.45594	1.29775	1.39614	1.40836	1.37243
YOR320C	GNT1	0.500205	0.505223	0.504476	0.502402	0.496244	0.466524	0.557517	0.579873	0.537393	0.556386	0.543086	0.534341
YJL184W	GON7	0.919853	0.870176	0.679732	0.693277	0.840727	0.8279	0.704601	0.723965	0.815397	0.758587	0.803454	0.743489
YNL274C	GOR1	0.531795	0.647131	0.593355	0.574882	0.578809	0.561164	0.551406	0.469625	0.683456	0.642897	0.708936	0.724779
YHL031C	GOS1	0.845585	0.852634	0.684795	0.703774	0.758726	0.758031	0.671152	0.658001	0.684526	0.659507	0.668212	0.66966
YMR292W	GOT1	0.418184	0.412373	0.71258	0.727039	0.445002	0.429161	0.63125	0.601805	0.727674	0.704249	0.756696	0.775654
YHR005C	GPA1	0.786851	0.724618	0.743	0.73379	0.853817	0.848159	0.722314	0.649624	0.806883	0.765563	0.757508	0.774295
YER020W	GPA2	1.21747	1.39096	0.760227	0.742866	1.05613	1.00386	0.725885	0.771958	0.679189	0.756643	0.691165	0.68669
YOR371C	GPB1	0.404165	0.400314	0.372102	0.363464	0.418475	0.425586	0.355357	0.357961	0.361101	0.364672	0.359725	0.357446
YAL056W	GPB2	0.383492	0.402842	0.438144	0.429973	0.416445	0.411199	0.386687	0.392168	0.425606	0.42522	0.420581	0.412093
YDL022W	GPD1	2.02083	2.297	1.92287	1.93271	2.21246	2.22419	1.51272	1.53116	1.46502	1.47895	1.50409	1.48599
YJR009C	GPD2	1.76749	1.67	0.674757	0.665016	0.916586	0.931259	0.885356	0.860555	0.751745	0.765475	0.769688	0.751281
YGL121C	GPG1	2.5801	3.01031	3.08062	3.11558	2.4174	2.32806	2.02094	1.44589	2.03323	1.40832	1.81879	1.83368
YPR160W	GPH1	0.440484	0.757593	0.942292	0.942055	0.866752	0.977991	0.409953	0.395549	0.892443	0.664472	0.879859	0.896692
YGR216C	GPI1	0.369319	0.366819	0.395933	0.40125	0.37732	0.367578	0.395361	0.413527	0.406262	0.432551	0.41465	0.419841
YGL142C	GPI10	0.480331	0.488444	0.426033	0.415557	0.46375	0.444195	0.438523	0.435294	0.436076	0.438536	0.433274	0.431641
YDR302W	GPI11	0.501768	0.480095	0.584447	0.581497	0.49446	0.482095	0.642912	0.64827	0.635259	0.665271	0.662422	0.618822
YMR281W	GPI12	0.48256	0.484494	0.408625	0.424914	0.443819	0.467329	0.424625	0.416349	0.413952	0.411296	0.42602	0.417921
YLL031C	GPI13	0.638797	0.628699	0.486092	0.483019	0.660491	0.655325	0.499473	0.4873	0.505938	0.506106	0.49184	0.480461
YJR013W	GPI14	0.547684	0.539901	0.473227	0.463697	0.52084	0.489341	0.513606	0.500645	0.505978	0.52669	0.510239	0.509891
YNL038W	GPI15	0.773255	0.740833	0.505229	0.500809	0.714679	0.61889	0.561725	0.567991	0.521935	0.585701	0.527175	0.524849
YHR188C	GPI16	0.710365	0.720453	0.581701	0.593568	0.734593	0.750642	0.620238	0.660857	0.632812	0.657101	0.650405	0.62562
YDR434W	GPI17	0.495012	0.487227	0.555658	0.565677	0.49457	0.486377	0.623036	0.663369	0.608686	0.68491	0.654964	0.639721
YBR004C	GPI18	0.369576	0.363233	0.405284	0.397945	0.355765	0.35521	0.424688	0.449423	0.414986	0.433415	0.411548	0.410262
YDR437W	GPI19	0.525115	0.510564	0.360803	0.351478	0.476641	0.478964	0.365192	0.359401	0.376039	0.365918	0.364595	0.369271
YPL076W	GPI2	0.36691	0.339015	0.352277	0.355665	0.335312	0.337714	0.376209	0.394674	0.376801	0.38709	0.367077	0.369415
YDR331W	GPI8	0.460334	0.431281	0.48955	0.49834	0.4271	0.414637	0.54217	0.595655	0.537609	0.552905	0.533503	0.518292
YKL152C	GPM1	23.5808	21.7098	31.7357	30.7679	13.8102	15.3668	50.7732	36.7984	32.5132	29.9905	34.0513	33.3156
YDL021W	GPM2	0.668896	0.754319	0.616659	0.620785	0.626725	0.653433	0.483402	0.417149	0.659414	0.664585	0.6766	0.670643
YOL056W	GPM3	0.37628	0.374033	0.393595	0.402733	0.38703	0.384937	0.358945	0.376233	0.401406	0.410629	0.405096	0.402519
YOR262W	GPN2	0.491931	0.463559	0.58393	0.581798	0.501756	0.511839	0.529499	0.545584	0.513635	0.545885	0.549347	0.548899
YLR243W	GPN3	0.460122	0.432202	0.426146	0.434911	0.441097	0.407222	0.457178	0.447448	0.456857	0.46823	0.432838	0.450742
YIL053W	GPP1	2.00652	1.56319	1.93644	1.96918	1.16754	1.20675	2.58383	2.40777	1.71305	1.73564	1.90095	1.82828
YER062C	GPP2	0.904382	0.786265	2.22738	2.16177	1.70656	1.65628	0.84558	0.826065	1.71881	1.73663	1.78937	1.8148
YDL035C	GPR1	0.542338	0.525845	0.450723	0.456779	0.587389	0.586271	0.410834	0.411462	0.451337	0.465205	0.456732	0.462779
YKR067W	GPT2	0.513821	0.648426	0.56775	0.548219	0.465581	0.490631	0.520387	0.487671	0.59516	0.573018	0.619182	0.617487
YKL026C	GPX1	0.421466	0.600407	0.611899	0.579827	0.398677	0.420536	0.440859	0.41478	0.506127	0.500183	0.572345	0.567404
YBR244W	GPX2	0.376374	0.387841	0.3873	0.380753	0.370932	0.359662	0.443572	0.480261	0.363828	0.392061	0.395206	0.381802
YLL035W	GRC3	0.409496	0.378472	0.350498	0.34739	0.3797	0.376253	0.379599	0.393366	0.368771	0.372462	0.366004	0.36486
YPL223C	GRE1	1.00749	2.12909	0.482909	0.468737	0.543771	0.579519	0.36969	0.35646	0.383832	0.381409	0.382462	0.377153
YOL151W	GRE2	0.682955	0.614274	0.937014	0.89338	1.04228	1.08262	0.660579	0.683186	0.724263	0.950266	0.88537	0.875965
YHR104W	GRE3	1.39312	1.84954	1.62282	1.60378	2.53667	2.42102	1.08449	1.02071	1.21196	1.31536	1.41733	1.40726
YDR517W	GRH1	0.822058	0.849293	0.770532	0.767648	0.907195	0.876931	0.664116	0.652483	0.747415	0.675904	0.673462	0.735518
YJR090C	GRR1	0.397672	0.397318	0.382428	0.38503	0.427746	0.41704	0.376789	0.375561	0.386916	0.396551	0.385072	0.386375
YBR121C	GRS1	0.755664	0.686271	0.918536	0.924768	0.698533	0.704529	1.06297	1.10767	1.10899	1.10511	1.08807	1.08566
YPR081C	GRS2	0.554052	0.592795	0.442062	0.431663	0.520118	0.510765	0.422515	0.424056	0.432693	0.434104	0.424013	0.424775
YCL035C	GRX1	2.71165	3.23833	8.18342	8.03804	7.69559	6.75171	2.70466	2.68586	7.53641	7.90818	7.67164	7.94627
YDR513W	GRX2	0.82044	0.950207	2.44725	2.5005	0.989347	1.00471	1.59675	1.44004	2.32785	1.97693	2.4016	2.31365
YDR098C	GRX3	1.53095	1.33155	0.869672	0.855673	1.43951	1.25025	1.03646	1.07402	0.908101	0.879356	0.881783	0.889982
YER174C	GRX4	0.673742	0.644791	0.699926	0.700941	0.627882	0.567028	0.679939	0.627834	0.792451	0.7239	0.736045	0.767867
YPL059W	GRX5	0.923865	0.930734	1.32938	1.29547	1.08802	0.978674	1.16789	1.06587	1.37221	1.31436	1.40679	1.44036
YBR014C	GRX6	0.667155	0.677642	0.742247	0.736455	0.678332	0.642994	0.711091	0.786283	0.705734	0.826567	0.709082	0.71932
YBR014C	GRX7	0.849361	0.830042	0.918677	0.897862	0.933572	0.892371	0.816117	0.81602	1.00411	1.0315	1.04664	1.03785
YLR364W	GRX8	0.499318	0.491436	1.20206	1.17002	0.711378	0.626016	0.5043	0.46632	0.541653	0.450374	0.509179	0.536271
YGR032W	GSC2	0.751442	0.749807	0.711508	0.682079	0.816477	0.811603	0.620431	0.665356	0.588408	0.656765	0.580648	0.5919
YML048W	GSF2	2.0735	2.18935	1.20189	1.18274	1.97424	1.79522	1.18061	1.24441	1.34046	1.47349	1.40005	1.43009
YJL101C	GSH1	0.516805	0.527606	0.622031	0.636183	0.643897	0.659378	0.43678	0.43882	0.455836	0.44348	0.437056	0.428317
YOL049W	GSH2	0.934938	0.90688	0.710434	0.704424	0.902049	0.935018	0.809725	0.775374	0.741391	0.781995	0.78687	0.789452
YJL103C	GSM1	0.613681	0.697059	0.568025	0.560624	0.668964	0.695615	0.468284	0.488349	0.522751	0.503099	0.49107	0.506841
YLR293C	GSP1	2.03252	1.5777	1.70663	1.67138	1.83715	1.77932	2.08651	2.17909	1.9568	2.046	1.9122	1.84845
YOR185C	GSP2	0.606123	0.734056	1.13147	1.15823	0.779621	0.808474	0.764965	0.72384	0.991546	0.92801	0.982544	0.968457
YFR015C	GSY1	0.381337	0.429931	0.786249	0.759412	0.680714	0.738088	0.40201	0.388595	0.833195	0.640156	0.761809	0.777394
YLR258W	GSY2	0.530176	0.692632	0.692584	0.684595	0.784077	0.825329	0.465538	0.476795	0.604693	0.551955	0.617549	0.640167
YDR221W	GTB1	0.492073	0.47199	0.440916	0.431396	0.509858	0.510814	0.402251	0.411027	0.434345	0.47708	0.443852	0.445879
YGR102C	GTF1	0.725327	0.743966	0.797921	0.765448	0.893633	0.868478	0.593041	0.608994	0.694617	0.721209	0.691288	0.701916
YGR154C	GTO1	0.346241	0.352754	0.415533	0.407408	0.359863	0.353163	0.366533	0.379299	0.389443	0.389871	0.381316	0.375453
YMR251W	GTO3	0.311043	0.310881	0.335162	0.347569	0.342173	0.379922	0.302737	0.327421	0.317367	0.315657	0.31036	0.314127
YML121W	GTR1	0.602647	0.585388	0.575992	0.565502	0.552004	0.559949	0.565978	0.521747	0.534406	0.53845	0.555657	0.541238
YGR163W	GTR2	0.652758	0.646735	0.588472	0.582692	0.668438	0.657715	0.563401	0.571792	0.571602	0.574745	0.568431	0.55572
YGL181W	GTS1	0.813034	0.828755	0.619634	0.601509	0.819851	0.874754	0.538896	0.572665	0.57498	0.599264	0.575349	0.567094
YIR038C	GTT1	0.596334	0.753402	1.3726	1.32312	0.852415	0.896509	0.646896	0.575291	0.999507	0.925397	1.05193	1.01816
YLL060C	GTT2	0.431042	0.444999	0.485209	0.473602	0.47647	0.479951	0.384637	0.38948	0.438746	0.417192	0.422578	0.446591
YEL017W	GTT3	0.519122	0.484369	0.425622	0.434552	0.426302	0.436241	0.507519	0.490785	0.437755	0.445307	0.444553	0.441015
YMR217W	GUA1	0.95193	0.738666	0.949659	0.980875	0.902652	0.871078	1.04772	1.15815	1.13972	1.10157	1.09639	1.09789
YDL238C	GUD1	0.337323	0.340715	0.366951	0.360275	0.347288	0.349251	0.334828	0.329642	0.35308	0.348551	0.349544	0.356994
YLR289W	GUF1	0.399017	0.404481	0.393505	0.387753	0.397807	0.395535	0.403156	0.398704	0.400963	0.40366	0.40807	0.405987
YDR454C	GUK1	0.981911	0.890061	1.61231	1.66655	1.09544	1.03656	1.56074	1.58444	1.83737	1.81318	1.75813	1.75119
YGL084C	GUP1	0.620906	0.645002	0.563072	0.571091	0.593853	0.604116	0.620903	0.633366	0.606111	0.656549	0.627185	0.627091
YPL189W	GUP2	0.303729	0.301412	0.32276	0.326079	0.324254	0.318802	0.299971	0.300681	0.321046	0.317876	0.317178	0.313764
YGL245W	GUS1	0.602796	0.552332	0.740938	0.744856	0.622593	0.616084	0.817813	0.845862	0.863107	0.87593	0.888464	0.871232
YHL032C	GUT1	0.548921	0.907903	0.675252	0.639976	0.529242	0.603862	0.471437	0.469472	0.787599	0.621804	0.81101	0.854373
YIL155C	GUT2	1.69323	3.17314	1.85759	1.90734	2.34275	2.73009	0.771527	0.685238	1.86032	1.29314	1.76366	1.81312
YIL041W	GVP36	1.46697	1.40685	0.987016	1.01866	1.35816	1.43459	1.07177	1.09295	1.05134	1.012	1.04435	0.991828
YJL091C	GWT1	0.503245	0.491658	0.45487	0.445247	0.516627	0.496061	0.610206	0.659062	0.550074	0.594721	0.581881	0.552662
YMR192W	GYL1	0.3891	0.383412	0.36437	0.360577	0.389124	0.384021	0.355908	0.360219	0.349344	0.367413	0.352509	0.35171
YOR070C	GYP1	0.529199	0.550357	0.447362	0.455751	0.54951	0.564574	0.42523	0.434273	0.45079	0.454676	0.435444	0.441961
YPL249C	GYP5	0.458465	0.475687	0.376143	0.371334	0.474219	0.458203	0.362561	0.358883	0.363734	0.368177	0.365638	0.367738
YJL044C	GYP6	0.485984	0.456929	0.486467	0.49077	0.486115	0.483965	0.465678	0.468659	0.492567	0.516327	0.504962	0.497224
YDL234C	GYP7	0.558392	0.634962	0.565319	0.564091	0.578367	0.543559	0.464406	0.492803	0.497855	0.586911	0.491808	0.494766
YFL027C	GYP8	0.383844	0.366638	0.403343	0.404684	0.39564	0.372823	0.404152	0.38995	0.414456	0.400789	0.398308	0.404773
YJL110C	GZF3	0.449394	0.424383	0.41257	0.416179	0.473124	0.454676	0.411269	0.423125	0.435113	0.440493	0.440496	0.411547
YPR008W	HAA1	0.629593	0.692336	0.566591	0.560008	0.584136	0.619591	0.519697	0.508537	0.57964	0.573006	0.565681	0.563252
YFL031W	HAC1	0.6823	1.64054	0.44718	0.856422	0.51092	0.503853	0.643335	0.715024	0.542523	0.59674	0.558405	3.25212
YPR005C	HAL1	0.596856	0.728117	0.458027	0.455532	0.771103	0.714396	0.39157	0.399508	0.420142	0.449873	0.420544	0.420501
YJL165C	HAL5	0.428126	0.444769	0.385846	0.37902	0.485449	0.455116	0.359216	0.371179	0.359205	0.404813	0.37605	0.369394
YOL089C	HAL9	0.358891	0.36468	0.360533	0.35624	0.376448	0.368589	0.33881	0.342357	0.360409	0.362752	0.361938	0.359605
YJR069C	HAM1	0.54061	0.48477	0.709251	0.737461	0.539852	0.511004	0.851885	0.811358	0.784543	0.803342	0.804208	0.784337
YLR256W	HAP1	0.510488	0.535432	0.378174	0.384173	0.416549	0.42204	0.390443	0.382933	0.3603	0.346204	0.346077	0.344794
YGL237C	HAP2	0.621002	0.646563	0.574948	0.593033	0.612214	0.595872	0.514906	0.491759	0.541403	0.521555	0.540389	0.534136
YBL021C	HAP3	1.36337	1.29424	0.57488	0.572552	1.01244	0.873236	0.66966	0.651401	0.616446	0.578676	0.59084	0.603624
YKL109W	HAP4	2.4204	2.44041	2.2209	2.16677	2.18817	2.40553	2.37569	2.40078	2.20005	1.93032	2.04297	2.02707
YOR358W	HAP5	0.623132	0.738097	0.489659	0.474104	0.596192	0.597644	0.486079	0.487927	0.469729	0.445997	0.473233	0.491211
YMR290C	HAS1	0.569243	0.516281	0.456629	0.46983	0.470524	0.47878	0.560617	0.59017	0.525381	0.520111	0.518708	0.51743
YPL001W	HAT1	0.49044	0.488341	0.552405	0.539831	0.487151	0.473054	0.501834	0.506125	0.539622	0.560144	0.559921	0.542696
YEL056W	HAT2	0.495521	0.485134	0.464642	0.464868	0.474723	0.479838	0.47408	0.475052	0.457986	0.476983	0.464083	0.47857
YCL026C-B	HBN1	0.442732	0.455082	1.55914	1.64077	1.1204	1.32492	0.430386	0.453327	0.968584	0.950583	0.930188	0.911825
YKR084C	HBS1	0.478787	0.440859	0.459157	0.456127	0.452537	0.454779	0.494173	0.5021	0.477784	0.501056	0.500179	0.491182
YDL223C	HBT1	0.586043	0.881682	0.49311	0.497107	0.690455	0.708272	0.385591	0.378617	0.446721	0.4505	0.461949	0.452306
YJL033W	HCA4	0.430688	0.387905	0.381302	0.385987	0.394734	0.383397	0.398196	0.415043	0.408998	0.40947	0.400449	0.395086
YNL281W	HCH1	1.94545	1.64536	1.43931	1.42681	1.37499	1.3625	2.05938	2.04088	1.55522	1.83375	1.73206	1.65449
YCR065W	HCM1	0.45411	0.425403	0.535927	0.544921	0.640048	0.655137	0.436972	0.434797	0.566819	0.592113	0.554536	0.533467
YLR192C	HCR1	1.29843	1.08841	1.56255	1.59318	1.51935	1.55895	1.54774	1.68885	1.669	1.74719	1.67215	1.65398
YKL017C	HCS1	0.392326	0.385103	0.379795	0.380684	0.367213	0.384193	0.388741	0.388542	0.373478	0.379958	0.376969	0.379032
YNL021W	HDA1	0.42264	0.416425	0.413063	0.404602	0.473951	0.468985	0.38661	0.379364	0.415612	0.403238	0.411489	0.393522
YDR295C	HDA2	0.395576	0.384068	0.436642	0.434916	0.424852	0.414271	0.41429	0.413202	0.436217	0.433871	0.430855	0.437194
YPR179C	HDA3	0.43507	0.438149	0.41194	0.424396	0.435635	0.434334	0.399307	0.408132	0.410947	0.429411	0.410344	0.41728
YDR014W-A	HED1	0.29837	0.302247	0.310811	0.306909	0.298417	0.29881	0.298988	0.299348	0.301851	0.313809	0.310465	0.30196
YNL014W	HEF3	0.371841	0.466002	0.467665	0.451291	0.478043	0.487162	0.325054	0.324428	0.379158	0.370693	0.366022	0.373263
YDR458C	HEH2	0.482797	0.490346	0.485102	0.491746	0.455071	0.467769	0.507366	0.50296	0.526445	0.541314	0.520756	0.533021
YBL032W	HEK2	0.638323	0.645707	0.609713	0.610318	0.571212	0.59199	0.662993	0.670575	0.655931	0.640355	0.663648	0.646878
YKR017C	HEL1	0.416877	0.450841	0.414109	0.410121	0.455224	0.448657	0.358298	0.376149	0.39598	0.391966	0.387256	0.383387
YDR266C	HEL2	0.457781	0.431994	0.428982	0.427726	0.478057	0.498839	0.423779	0.421236	0.441649	0.465726	0.447642	0.434675
YDR232W	HEM1	0.790466	0.770665	0.753989	0.778252	0.690629	0.704921	0.776909	0.714731	0.851504	0.730711	0.771248	0.748527
YDR047W	HEM12	0.70178	0.688424	0.758933	0.797486	0.634133	0.654561	0.882204	0.899334	0.827323	0.788052	0.826599	0.816597
YDR044W	HEM13	0.716419	0.694255	1.00861	0.96113	0.949232	0.917966	0.638356	0.626445	0.954971	0.743794	0.809635	0.863437
YER014W	HEM14	0.516741	0.573923	0.511898	0.523823	0.716364	0.653787	0.407276	0.403159	0.504083	0.474728	0.492056	0.500288
YOR176W	HEM15	0.638715	0.635156	0.579956	0.565763	0.62354	0.570902	0.713876	0.756746	0.617615	0.696885	0.679967	0.710672
YGL040C	HEM2	0.880991	0.994412	0.902867	0.900896	0.847172	0.83149	1.18563	1.02818	1.15234	1.0259	1.09113	1.13219
YDL205C	HEM3	0.883128	0.845147	0.542618	0.541205	0.682929	0.715442	0.673369	0.674804	0.667719	0.641676	0.627597	0.645026
YOR278W	HEM4	0.452502	0.453734	0.429324	0.438659	0.456372	0.472576	0.427481	0.431479	0.452471	0.445889	0.450318	0.450449
YOR227W	HER1	0.482428	0.53751	0.445526	0.447237	0.536708	0.550945	0.388834	0.398913	0.429086	0.426148	0.436305	0.426413
YMR293C	HER2	0.406043	0.410006	0.439922	0.427872	0.395269	0.413908	0.439288	0.435154	0.438199	0.425472	0.444829	0.428679
YOR237W	HES1	1.43828	1.38493	0.830052	0.819231	0.984183	1.01775	1.03	0.865644	0.816379	0.825898	0.850613	0.881979
YMR207C	HFA1	0.349788	0.358347	0.326117	0.328076	0.357578	0.344448	0.318654	0.321274	0.323237	0.325321	0.320756	0.323375
YMR110C	HFD1	0.842135	1.12805	1.27385	1.25232	1.09662	1.12712	0.763017	0.705621	1.03425	0.95678	1.04325	1.041
YPL254W	HFI1	0.419543	0.408704	0.445429	0.439568	0.393895	0.419726	0.439604	0.459668	0.439408	0.461935	0.442572	0.446573
YGL251C	HFM1	0.325519	0.324646	0.306843	0.305923	0.315463	0.316984	0.321322	0.306822	0.305986	0.300823	0.301275	0.302302
YGR187C	HGH1	0.539812	0.482811	0.487938	0.500035	0.495591	0.464648	0.529198	0.573953	0.525434	0.553895	0.521191	0.542683
YBR009C	HHF1	4.80309	4.60029	8.65022	8.735	4.57947	4.75236	7.38053	6.06043	8.00033	7.46219	7.29591	7.50889
YNL030W	HHF2	3.43128	3.58044	4.93807	5.20154	3.34758	3.06851	6.43059	6.95824	6.16341	6.78106	5.99813	5.88031
YPL127C	HHO1	0.998212	1.08617	1.06768	1.08328	1.02094	1.0466	1.01965	0.939242	1.10263	1.05739	1.017	1.03558
YBR010W	HHT1	2.96253	3.40124	6.1324	6.33506	3.17445	2.63557	6.01518	5.02769	6.02455	5.27265	5.45733	5.69466
YNL031C	HHT2	8.96534	9.07476	5.21583	5.34236	10.3761	8.68308	6.61457	6.63053	5.99452	6.68012	6.29069	6.23975
YEL059W	HHY1	0.297856	0.304113	0.32569	0.332942	0.311211	0.317363	0.297519	0.304691	0.313672	0.317883	0.321161	0.324689
YLL022C	HIF1	0.645753	0.649515	0.490593	0.514524	0.612488	0.587651	0.50365	0.489185	0.48512	0.483067	0.477065	0.48026
YMR072W	HIM1	0.301603	0.303346	0.351902	0.357421	0.333596	0.327568	0.312552	0.314231	0.348313	0.364678	0.348071	0.350863
YGR191W	HIP1	0.639803	0.624601	0.619252	0.616011	0.536356	0.53965	0.619471	0.6019	0.562363	0.545128	0.521878	0.527095
YBL008W	HIR1	0.423185	0.410929	0.374273	0.370202	0.412137	0.392944	0.394526	0.402009	0.387499	0.39429	0.384862	0.375804
YOR038C	HIR2	0.39628	0.392429	0.362285	0.361296	0.39239	0.395145	0.365056	0.374251	0.370418	0.374766	0.369777	0.364013
YJR140C	HIR3	0.331344	0.328917	0.331753	0.330237	0.334499	0.329169	0.326225	0.324136	0.32254	0.326615	0.325492	0.323837
YER055C	HIS1	1.44099	1.18562	0.810008	0.858134	0.904568	0.831903	1.39459	1.50619	0.99923	1.08685	1.06469	1.03086
YFR025C	HIS2	0.600174	0.613297	0.606254	0.615669	0.576264	0.581044	0.684998	0.6826	0.629723	0.632041	0.61517	0.594414
YOR202W	HIS3	0.869223	0.815114	0.573631	0.586036	0.697212	0.658551	0.65817	0.670802	0.604557	0.610359	0.578629	0.600299
YCL030C	HIS4	0.638997	0.647255	1.21035	1.29384	0.804987	0.848993	0.87827	1.00519	1.41296	1.48441	1.54905	1.54836
YIL116W	HIS5	0.997165	0.93014	0.75582	0.775138	0.853933	0.784788	0.79985	0.864193	0.74901	0.842616	0.806549	0.777154
YIL020C	HIS6	0.359724	0.314259	0.309689	0.306563	0.382862	0.379578	0.296006	0.297585	0.296873	0.298169	0.296767	0.301886
YBR248C	HIS7	0.764639	0.723758	0.501018	0.516938	0.594735	0.612018	0.588391	0.633309	0.543989	0.602543	0.573936	0.552847
YDL125C	HIT1	0.365876	0.338835	0.396207	0.377556	0.375777	0.356983	0.384899	0.410403	0.399395	0.40157	0.396618	0.394939
YDR420W	HKR1	0.417747	0.411823	0.35442	0.35625	0.399536	0.412025	0.351673	0.363065	0.355046	0.360472	0.346494	0.345821
YMR161W	HLJ1	0.725103	0.716988	0.590714	0.591579	0.752196	0.733987	0.570904	0.605322	0.599403	0.641718	0.6015	0.61765
YDR528W	HLR1	0.514818	0.460192	0.507097	0.501077	0.626067	0.59476	0.472039	0.508987	0.562183	0.598018	0.569986	0.557825
YER057C	HMF1	2.24899	2.2671	1.77508	1.773	2.19327	2.21618	1.73835	1.62677	1.71822	1.71043	1.83335	1.78967
YML075C	HMG1	0.625183	0.674488	0.503406	0.506693	0.462909	0.461713	0.692549	0.658986	0.525465	0.531817	0.52813	0.528502
YLR450W	HMG2	0.398927	0.408382	0.349355	0.342081	0.375566	0.373508	0.358298	0.352066	0.351648	0.358805	0.357818	0.357983
YOL095C	HMI1	0.322341	0.325144	0.334082	0.335356	0.326197	0.325712	0.329328	0.334858	0.343629	0.351476	0.33993	0.341718
YCL067C	HMLALPHA2	0.536805	0.557517	0.646142	0.632696	0.722454	0.677822	0.453857	0.473716	0.645877	0.711857	0.649978	0.646878
YDR174W	HMO1	0.871945	0.834465	1.11933	1.14939	0.84945	0.798886	1.13737	1.29616	1.13937	1.21039	1.16234	1.10717
YCR097W	HMRA1	1.1635	1.29494	1.59014	1.51097	1.84071	1.87888	0.859342	0.892271	1.70128	1.68291	1.79389	1.75226
YCR096C	HMRA2	0.630405	0.662326	0.747704	0.732947	0.886737	0.839003	0.501394	0.541662	0.760109	0.832017	0.760871	0.748283
YOR032C	HMS1	0.295494	0.29584	0.352723	0.352949	0.37578	0.373761	0.303707	0.296537	0.358976	0.344398	0.333048	0.338647
YJR147W	HMS2	0.51886	0.448622	0.320876	0.332642	0.372976	0.383176	0.390558	0.390241	0.368155	0.347647	0.359639	0.360649
YBR034C	HMT1	0.620301	0.550518	0.65618	0.651161	0.530754	0.487705	0.694401	0.750233	0.682567	0.711568	0.662801	0.639339
YLR205C	HMX1	2.13121	2.02262	1.13591	1.14544	1.69855	2.22977	2.03759	2.41866	1.10405	1.34791	1.22865	1.21064
YGL077C	HNM1	0.816712	0.64769	1.30473	1.22553	0.667319	0.637722	1.71151	1.65016	1.46542	1.66128	1.62745	1.52924
YDL125C	HNT1	2.00452	1.9762	2.34054	2.28772	1.5482	1.60626	3.05696	3.27084	2.43559	2.4038	2.45076	2.39085
YDR305C	HNT2	0.772552	0.810736	0.715427	0.655817	0.829723	0.816983	0.632057	0.607178	0.702842	0.660465	0.686476	0.650007
YOR258W	HNT3	0.394912	0.381726	0.371554	0.375322	0.355243	0.360319	0.365968	0.356241	0.364378	0.362462	0.359166	0.358314
YDL227C	HO	0.891967	0.736087	0.994731	1.03371	1.00302	1.00363	0.960088	0.843168	1.01769	0.93775	0.926736	0.923972
YJR075W	HOC1	0.898795	0.774326	0.836244	0.849989	0.816951	0.782921	1.1666	1.29832	0.978895	1.09243	1.0244	0.956252
YMR032W	HOF1	0.398236	0.393104	0.389921	0.393558	0.429348	0.398304	0.400731	0.416193	0.439507	0.447962	0.42661	0.428895
YLR113W	HOG1	0.916922	0.889755	0.943221	0.958921	0.91829	0.87931	1.11854	1.14918	1.01551	1.01222	1.04377	1.0368
YNR055C	HOL1	0.375199	0.358889	0.461115	0.45824	0.395849	0.389434	0.446269	0.447663	0.486513	0.527651	0.500081	0.478975
YDR158W	HOM2	0.832427	0.805934	1.12183	1.15169	0.787614	0.782405	1.0995	1.19262	1.2916	1.26854	1.3356	1.33254
YER052C	HOM3	0.628009	0.602669	0.523774	0.500126	0.517553	0.497241	0.5591	0.673027	0.535234	0.57834	0.591657	0.559166
YJR139C	HOM6	0.882398	0.806984	1.69942	1.68494	0.895189	0.88942	1.71714	1.65634	1.61201	1.54791	1.69581	1.68329
YGL033W	HOP2	0.296757	0.291702	0.428087	0.434137	0.365472	0.370601	0.299115	0.296439	0.412813	0.446247	0.449865	0.444213
YMR251W-A	HOR7	10.4265	13.1517	16.5773	15.9023	16.7905	13.9805	8.61649	7.6256	15.7024	13.5769	15.1171	15.8847
YPR068C	HOS1	0.365117	0.353591	0.384634	0.380247	0.366329	0.371364	0.376504	0.393552	0.384454	0.394216	0.38891	0.390419
YGL194C	HOS2	0.345113	0.333848	0.352541	0.345558	0.344099	0.355639	0.338039	0.337166	0.349508	0.344483	0.341269	0.343565
YPL116W	HOS3	0.520055	0.538308	0.514121	0.508691	0.580094	0.56953	0.477607	0.490171	0.519599	0.527488	0.525761	0.518402
YIL112W	HOS4	0.428862	0.418426	0.433701	0.434357	0.42391	0.445153	0.40719	0.406821	0.428659	0.430872	0.421192	0.420613
YMR172W	HOT1	0.580058	0.562054	0.465576	0.465041	0.584466	0.584497	0.429992	0.437199	0.461546	0.457181	0.456257	0.461054
YKL084W	HOT13	1.06411	1.09093	1.00531	0.984036	1.25637	1.36153	0.885164	0.888739	1.0905	1.05171	0.989292	1.05643
YPR193C	HPA2	0.631005	0.741226	0.47399	0.513326	0.689305	0.592707	0.410686	0.370246	0.465716	0.453488	0.486607	0.516869
YEL066W	HPA3	0.837037	0.723809	1.21385	1.18926	0.768273	0.737797	1.03768	0.817985	1.18413	0.929331	1.0319	1.07367
YBR215W	HPC2	0.451325	0.432971	0.427644	0.423019	0.473344	0.497768	0.408544	0.429111	0.456707	0.469512	0.446715	0.452857
YOL155C	HPF1	3.50649	4.54222	0.970662	1.05198	0.964285	1.0523	1.01758	0.842435	0.467563	0.412527	0.408983	0.399734
YIL110W	HPM1	0.419058	0.388338	0.396641	0.403797	0.371555	0.37216	0.458398	0.447967	0.412568	0.416474	0.416183	0.397404
YDR138W	HPR1	0.402923	0.402815	0.369889	0.366895	0.411862	0.403119	0.373435	0.39387	0.376452	0.392218	0.380509	0.379056
YDR399W	HPT1	1.43433	1.17666	2.31279	2.45433	1.26429	1.16263	2.1502	2.21065	2.58413	2.59312	2.56328	2.61437
YNL004W	HRB1	1.22061	1.16419	0.720822	0.709297	0.982429	0.968452	0.874562	0.889406	0.775548	0.825603	0.774416	0.779375
YOL013C	HRD1	0.481616	0.486897	0.536536	0.508994	0.49678	0.493642	0.533411	0.572969	0.53719	0.587593	0.572182	0.528995
YLR207W	HRD3	0.510227	0.494823	0.429666	0.419579	0.493199	0.489704	0.458383	0.474926	0.452645	0.48334	0.458014	0.455272
YLR301W	HRI1	0.626472	0.516314	0.837599	0.826965	0.498085	0.497124	1.14017	1.2426	0.905085	0.975609	0.945332	0.942408
YOR267C	HRK1	0.625902	0.614705	0.461252	0.470178	0.628573	0.659793	0.467904	0.459926	0.450675	0.466082	0.451093	0.446791
YOL123W	HRP1	0.838709	0.896207	1.04152	1.04923	1.01751	1.03374	0.924886	0.899524	1.04449	1.04564	1.00174	0.978942
YDR291W	HRQ1	0.351514	0.350854	0.346898	0.354891	0.36958	0.360718	0.337943	0.338522	0.344961	0.349979	0.343334	0.339787
YPL204W	HRR25	1.51503	1.40913	0.834367	0.860419	1.48276	1.57353	0.843096	0.901264	0.87303	0.897706	0.851452	0.86285
YOL133W	HRT1	0.790006	0.719317	0.794177	0.777114	0.698791	0.735966	0.772411	0.74744	0.74145	0.721953	0.713725	0.74325
YLR097C	HRT3	0.422459	0.413631	0.522104	0.525996	0.450171	0.448787	0.452244	0.471671	0.493868	0.504062	0.50659	0.508896
YMR186W	HSC82	4.20437	3.73131	3.49984	3.42211	3.48136	3.59867	4.40211	4.01893	3.27153	3.65099	3.90137	3.82652
YHL002W	HSE1	0.665439	0.710615	0.662143	0.65281	0.67312	0.72607	0.619301	0.619871	0.630597	0.684154	0.626596	0.636782
YGL073W	HSF1	0.617197	0.599071	0.451206	0.444497	0.605041	0.627474	0.470948	0.492076	0.46576	0.48342	0.480863	0.474319
YMR288W	HSH155	0.345004	0.341524	0.340818	0.341884	0.336849	0.339136	0.339526	0.342489	0.347815	0.351209	0.340523	0.345826
YOR319W	HSH49	0.47718	0.463392	0.507823	0.505796	0.477592	0.47337	0.495951	0.538878	0.473631	0.464512	0.48698	0.470838
YKL138C-A	HSK3	1.28984	1.3454	2.17274	1.92938	1.08986	1.25567	2.12259	1.87269	2.0482	2.18871	2.14374	2.1153
YKL101W	HSL1	0.692504	0.691637	0.454242	0.46381	0.788738	0.708827	0.50228	0.538771	0.497766	0.540133	0.490871	0.486341
YBR133C	HSL7	0.464707	0.462922	0.400619	0.413608	0.491585	0.490882	0.414977	0.43436	0.416378	0.432342	0.412147	0.415062
YBR272C	HSM3	0.443387	0.445473	0.466492	0.466326	0.487882	0.456402	0.444343	0.425384	0.456256	0.470502	0.465877	0.473606
YOR020C	HSP10	3.38065	3.45111	6.0765	5.6356	2.85712	2.591	9.46358	9.02162	7.03444	7.20314	7.49319	7.46048
YLL026W	HSP104	1.1587	1.46067	1.94288	1.96006	1.41634	1.54177	1.0915	0.982518	1.42914	1.41392	1.62034	1.58902
YFL014W	HSP12	6.57412	14.4431	7.36211	6.90805	8.55584	7.25786	2.57407	1.96366	6.83043	8.36525	9.69232	9.166
YJL159W	HSP150	3.6143	3.51373	3.02677	3.30853	3.94412	4.04301	2.57902	2.93702	2.51902	2.79256	2.35635	2.29909
YBR072W	HSP26	4.87119	9.27761	22.3207	21.8476	12.3637	15.2869	3.03708	1.36445	5.49692	3.62618	6.32485	6.20478
YCR021C	HSP30	0.570574	0.557106	0.654024	0.707632	0.718492	0.829501	0.422239	0.500964	0.580927	0.742381	0.779904	0.764826
YDR533C	HSP31	0.592146	0.636226	0.731403	0.721451	0.900077	0.900822	0.606499	0.64361	0.723435	0.794736	0.753538	0.764519
YPL280W	HSP32	0.371908	0.418172	0.432687	0.427654	0.422506	0.429512	0.326767	0.31533	0.374517	0.358101	0.377252	0.371255
YOR391C	HSP33	0.383788	0.425498	0.455731	0.461904	0.434017	0.437778	0.335776	0.324064	0.385088	0.38004	0.404673	0.391139
YDR171W	HSP42	1.81858	2.99026	1.80946	1.78997	2.73992	3.09135	0.925948	0.855953	1.22658	1.38542	1.44881	1.38414
YLR259C	HSP60	3.30458	3.6473	2.16998	2.17464	2.87124	2.97575	3.15566	2.83985	2.52116	2.46845	2.59583	2.60368
YDR258C	HSP78	1.0878	1.37561	1.27962	1.29421	1.22058	1.3143	0.964825	0.882839	1.06272	0.964786	1.1422	1.1601
YPL240C	HSP82	2.60318	3.03463	3.6087	3.51701	3.90374	4.23244	2.25512	2.01379	2.65657	2.70879	2.96829	2.91944
YOL068C	HST1	0.590047	0.57546	0.64545	0.64061	0.60517	0.631995	0.612644	0.635162	0.628854	0.669089	0.643375	0.645323
YPL015C	HST2	0.583497	0.619629	0.552086	0.571985	0.755153	0.747703	0.474554	0.495031	0.517971	0.511146	0.494754	0.502761
YOR025W	HST3	0.540572	0.522405	0.498729	0.489813	0.552451	0.549717	0.504136	0.543589	0.536575	0.564521	0.52935	0.554347
YDR191W	HST4	0.370539	0.369407	0.377449	0.383588	0.378924	0.374566	0.35976	0.357201	0.372605	0.369915	0.373644	0.365182
YGR223C	HSV2	0.459078	0.478618	0.471806	0.483432	0.479591	0.46201	0.41712	0.429155	0.47532	0.496656	0.470688	0.481685
YDR225W	HTA1	1.92025	2.0211	3.46306	3.54168	1.78484	1.82291	3.42671	3.47809	3.39193	3.31801	3.38401	3.24674
YBL003C	HTA2	0.837633	0.780116	2.30307	2.31457	0.954625	0.832688	2.58749	2.12565	2.5103	2.44631	2.58528	2.46353
YDR224C	HTB1	2.58666	2.57095	6.4429	6.71576	2.42751	2.63042	5.66226	5.3523	6.23466	5.94144	5.8965	5.74188
YBL002W	HTB2	2.56602	2.39131	3.77775	3.90547	2.62826	2.77859	4.71531	4.22076	4.64973	4.74471	4.43145	4.32462
YHR067W	HTD2	0.532922	0.510299	0.534914	0.519306	0.465058	0.499577	0.721675	0.790348	0.572652	0.630849	0.620651	0.628845
YCR020W-B	HTL1	0.391216	0.402275	0.916652	0.942743	0.44378	0.515474	0.689854	0.715752	0.969151	1.11351	0.968558	0.959704
YPR033C	HTS1	0.613382	0.551172	0.716272	0.725585	0.602063	0.586312	0.764856	0.758385	0.786682	0.754894	0.778314	0.795075
YOL012C	HTZ1	0.599428	0.601953	0.798026	0.826478	0.550373	0.52421	0.875599	0.877495	0.876802	0.858519	0.878112	0.900829
YGR268C	HUA1	0.99295	1.05941	0.615427	0.610077	0.947667	0.981225	0.550574	0.568552	0.599579	0.648079	0.554805	0.55384
YOR284W	HUA2	0.53199	0.497353	0.45567	0.446129	0.525859	0.53182	0.476842	0.48525	0.448982	0.460657	0.451056	0.459279
YNR032C-A	HUB1	0.424967	0.434869	0.816272	0.686093	0.497134	0.42263	0.641415	0.641225	0.680541	0.693502	0.785509	0.796909
YML058W-A	HUG1	0.313407	0.332291	1.46507	1.47278	1.51679	1.21211	0.327795	0.335399	1.51279	1.56574	1.4746	1.38133
YJR036C	HUL4	0.332857	0.344226	0.318502	0.318448	0.324831	0.328088	0.309953	0.313502	0.310465	0.310962	0.317613	0.310009
YGL141W	HUL5	0.485854	0.485992	0.409768	0.406945	0.573777	0.553455	0.375018	0.375848	0.390705	0.401359	0.394956	0.395123
YGL168W	HUR1	0.295152	0.292345	0.301269	0.297645	0.293167	0.294371	0.302259	0.299977	0.301082	0.302881	0.30382	0.295589
YPL244C	HUT1	1.03649	0.895119	0.575998	0.578664	0.796285	0.751867	0.875519	0.899736	0.699104	0.778058	0.747998	0.714683
YER039C	HVG1	0.454092	0.486244	0.546205	0.528932	0.479931	0.515015	0.457737	0.443384	0.461938	0.464622	0.484768	0.474541
YFR053C	HXK1	1.54132	4.59081	4.22151	4.0702	2.58121	2.89303	1.03648	0.877245	5.4663	3.22408	5.5271	5.77395
YGL253W	HXK2	1.23289	0.990906	1.32184	1.23467	1.06457	1.05774	1.96773	2.44771	1.87483	1.94633	1.93388	1.96474
YHR094C	HXT1	0.30556	0.298505	0.475856	0.451363	0.452016	0.434488	0.314906	0.319384	0.375061	0.511493	0.452985	0.452888
YFL011W	HXT10	0.389875	0.558573	0.926338	0.891056	0.961243	1.02138	0.307653	0.301624	0.826048	0.607931	0.681112	0.693881
YOL156W	HXT11	0.295102	0.293012	0.295375	0.292491	0.294981	0.293079	NA	NA	NA	NA	NA	NA
YIL170W	HXT12	0.291999	0.291857	0.292927	0.292582	0.291642	0.291096	0.291945	0.291552	0.292252	0.292413	0.291884	0.291596
YEL069C	HXT13	NA	NA	NA	NA	NA	NA	0.291621	0.291329	0.339548	0.324107	0.338669	0.337989
YNL318C	HXT14	0.292534	0.292799	0.293938	0.292652	0.295024	0.292084	0.294942	0.293171	0.293991	0.29387	0.292976	0.293773
YDL245C	HXT15	0.29147	0.293126	0.31916	0.3169	0.306744	0.304776	0.291471	0.291595	0.304219	0.298332	0.301922	0.301503
YJR158W	HXT16	0.29147	0.29253	0.310793	0.309196	0.302471	0.302226	0.291249	0.291131	0.300192	0.296151	0.298022	0.2986
YNR072W	HXT17	NA	NA	NA	NA	NA	NA	0.291487	0.291145	0.314231	0.30658	0.312712	0.312756
YMR011W	HXT2	1.44778	1.22475	3.08898	2.76457	1.43303	1.32132	1.93077	2.43304	4.50192	3.8917	4.31516	4.51985
YDR345C	HXT3	0.423182	0.388436	2.78261	2.53251	3.34526	2.93547	1.44556	1.78214	2.84086	3.5301	3.70152	3.67918
YHR092C	HXT4	0.44543	0.402243	1.58632	1.5343	1.25076	1.14951	0.804537	0.980757	2.43975	2.33696	2.81889	2.81058
YHR096C	HXT5	0.806989	1.34377	1.5648	1.45892	1.06108	1.09311	0.545448	0.483939	0.698615	0.698506	0.783279	0.777994
YDR343C	HXT6	2.75925	4.87838	1.77889	1.76244	0.881577	1.03774	1.67264	1.44328	1.73396	0.809512	1.32341	1.43128
YDR342C	HXT7	3.15363	5.52646	2.11361	2.06303	0.995172	1.19894	1.90036	1.61448	2.03518	0.93775	1.61813	1.66249
YEL069C	HXT8	0.300921	0.299704	0.341203	0.344944	0.34086	0.338845	0.295442	0.295617	0.348253	0.338917	0.347885	0.350859
YNL318C	HXT9	0.299153	0.302525	0.298003	0.297125	0.297749	0.297144	0.29841	0.296367	0.296986	0.29785	0.295705	0.299708
YKL189W	HYM1	0.386293	0.401077	0.469471	0.469303	0.406632	0.408077	0.429266	0.424213	0.512781	0.48272	0.483312	0.490112
YEL034W	HYP2	13.9293	13.3139	12.3763	12.5415	8.11528	8.21824	16.8771	17.5574	12.6074	13.4948	12.7832	13.0666
YIR037W	HYR1	0.98097	1.12223	2.10917	2.04981	1.18027	1.21024	1.54493	1.38531	1.86823	1.63438	1.84149	1.83601
YOR126C	IAH1	0.434111	0.428423	0.487233	0.476782	0.40771	0.406699	0.507193	0.520609	0.494518	0.454099	0.461919	0.486117
YJR122W	IBA57	0.733442	0.844324	0.500005	0.492382	0.703674	0.6764	0.579405	0.550916	0.554964	0.550145	0.575071	0.577584
YNL164C	IBD2	0.515082	0.472255	0.464053	0.452811	0.480818	0.477799	0.4417	0.456394	0.445922	0.46457	0.43828	0.449015
YIL090W	ICE2	0.489082	0.444652	0.466146	0.471431	0.469866	0.46753	0.46105	0.466329	0.474257	0.481264	0.474502	0.462291
YER065C	ICL1	0.445975	0.569832	5.20151	5.30352	2.77197	2.59586	0.491272	0.479982	0.658087	0.796665	0.765115	0.816911
YPR006C	ICL2	0.79728	1.1342	0.545649	0.513055	0.610174	0.58129	0.437228	0.405908	0.537362	0.540226	0.525723	0.547283
YER078C	ICP55	0.442246	0.437498	0.441281	0.435293	0.437695	0.420189	0.606165	0.661449	0.447434	0.459219	0.466844	0.473406
YNCI0012	ICR1	0.309175	0.310225	0.30972	0.309319	0.308458	0.306745	0.307522	0.304359	0.310615	0.309667	0.309689	0.306808
YBR157C	ICS2	0.827566	0.99112	0.834585	0.854647	0.825747	0.863727	0.603818	0.596999	0.683324	0.593581	0.680243	0.733758
YJL077C	ICS3	0.299883	0.30987	0.313439	0.317974	0.298957	0.310215	0.306872	0.301734	0.305979	0.31053	0.307715	0.318399
YLR099C	ICT1	0.777429	0.770085	0.467306	0.493375	0.723457	0.711664	0.48896	0.558722	0.49355	0.524052	0.477897	0.491547
YMR195W	ICY1	1.01736	0.915884	0.970239	0.899171	0.953768	0.903571	0.981268	0.885257	0.729537	0.666813	0.665613	0.657613
YPL250C	ICY2	1.6966	1.62031	1.93094	1.8367	1.2814	1.50776	2.02087	2.09015	1.06989	0.85317	0.862239	0.911502
YNL037C	IDH1	1.40376	1.25835	3.54373	3.62485	1.62342	1.77943	3.02233	2.85671	2.89348	2.68534	2.7779	2.82499
YOR136W	IDH2	2.47353	2.18108	4.26518	4.4222	3.21819	3.55854	4.19621	3.84462	3.3606	3.309	3.27304	3.12335
YPL117C	IDI1	1.64877	1.57922	1.26356	1.25958	1.2043	1.14533	1.31269	1.30962	1.19563	1.22469	1.20046	1.1839
YDL066W	IDP1	1.12257	1.09232	1.08392	1.08181	1.10181	1.14158	1.10792	1.20803	1.11848	1.08441	1.15046	1.1535
YLR174W	IDP2	0.769403	0.931571	1.5606	1.49926	1.05782	1.0312	0.793368	0.615428	0.922267	0.946892	1.07232	1.09683
YNL009W	IDP3	0.423798	0.495917	0.348507	0.343277	0.3307	0.325932	0.347214	0.341324	0.344556	0.347563	0.355426	0.352908
YJL146W	IDS2	0.512851	0.49452	0.43824	0.437448	0.498006	0.501295	0.445828	0.455006	0.450571	0.450191	0.436355	0.44168
YFL013C	IES1	0.786901	0.791265	0.562421	0.588814	0.718198	0.718537	0.570333	0.602129	0.586439	0.577997	0.570035	0.577302
YNL215W	IES2	1.03517	1.10008	0.76762	0.768756	1.15536	1.13463	0.631989	0.693815	0.74244	0.727058	0.727869	0.725936
YLR052W	IES3	1.02068	0.972561	0.547766	0.55598	1.02288	0.974822	0.550068	0.580943	0.584314	0.614695	0.593605	0.581508
YOR189W	IES4	0.91896	0.89597	1.02579	1.01617	0.948335	0.929932	0.989755	1.00977	1.05422	1.03827	0.954017	1.02215
YER092W	IES5	1.05337	1.08846	0.715775	0.738557	0.858468	0.846025	0.805176	0.889963	0.708062	0.755551	0.67647	0.713303
YEL044W	IES6	1.00185	1.01566	0.835923	0.814348	0.825496	0.789336	0.813014	0.808094	0.783155	0.767369	0.703187	0.753751
YBR159W	IFA38	0.865526	0.779454	0.826177	0.817809	0.753881	0.707185	1.16677	1.21118	1.06224	1.12499	1.10495	1.11415
YLR223C	IFH1	0.418341	0.417968	0.296102	0.298236	0.405604	0.375795	0.293102	0.293193	0.292793	0.293566	0.293225	0.292741
YOL023W	IFM1	0.415162	0.431412	0.433088	0.415231	0.415349	0.404901	0.467478	0.464832	0.456209	0.454815	0.474782	0.457288
YFR017C	IGD1	0.826804	1.41768	0.700862	0.675214	1.22953	1.35348	0.398376	0.386111	0.584974	0.563133	0.565776	0.573623
YNL157W	IGO1	1.77388	1.91067	1.32127	1.33721	1.84637	1.63154	1.17183	1.31991	1.1586	1.27109	1.12542	1.14909
YHR132W-A	IGO2	1.23168	1.63129	0.890814	0.852461	0.980705	0.873059	0.808044	0.807554	0.868459	0.825659	0.859977	0.900201
YHR187W	IKI1	0.708621	0.683579	0.537449	0.544262	0.637554	0.621906	0.532126	0.571527	0.55513	0.543778	0.527844	0.549742
YLR384C	IKI3	0.440384	0.412473	0.400115	0.403595	0.425018	0.42003	0.396957	0.400986	0.390858	0.403206	0.396878	0.396331
YJL057C	IKS1	0.491669	0.511985	0.582882	0.582036	0.68029	0.697237	0.422408	0.415867	0.532068	0.534702	0.541209	0.548769
YJR118C	ILM1	0.615908	0.570187	0.631426	0.622938	0.570797	0.557742	0.73251	0.766665	0.75395	0.833234	0.789897	0.746867
YBL076C	ILS1	0.564789	0.523211	0.578303	0.575531	0.511759	0.503749	0.643812	0.680922	0.62418	0.666071	0.653301	0.635549
YER086W	ILV1	0.58983	0.531411	0.766284	0.790619	0.625051	0.656869	0.719857	0.782612	0.833812	0.829919	0.827617	0.82782
YMR108W	ILV2	0.801984	0.779971	0.670986	0.674419	0.719069	0.731351	0.707754	0.726089	0.694196	0.688889	0.716474	0.696962
YJR016C	ILV3	0.605425	0.541336	0.60833	0.632024	0.601417	0.549558	0.589853	0.619571	0.691723	0.704306	0.716992	0.707549
YLR355C	ILV5	1.61652	1.37959	2.10472	2.19846	1.13026	1.1765	2.99609	3.0662	2.38416	2.24248	2.34564	2.28167
YCL009C	ILV6	2.1698	2.23843	2.1313	2.24312	3.70696	3.86634	1.33491	1.31126	2.46978	2.18929	2.31638	2.33267
YGR287C	IMA1	0.353127	0.352396	0.652647	0.609015	0.497633	0.53923	0.372666	0.36456	0.58617	0.514199	0.640618	0.656404
YOL157C	IMA2	0.32529	0.335253	0.360843	0.36445	0.347726	0.349539	0.32433	0.318662	0.349388	0.339986	0.351845	0.358148
YIL172C	IMA3	0.321768	0.328971	0.369585	0.368208	0.365937	0.364788	0.313581	0.308325	0.351602	0.342131	0.351369	0.352468
YJL221C	IMA4	0.32242	0.329131	0.369597	0.368322	0.365937	0.366359	0.313581	0.308325	0.351757	0.342274	0.351577	0.352531
YJL216C	IMA5	0.31026	0.31978	0.50303	0.476295	0.445465	0.459189	0.316567	0.319337	0.504958	0.401159	0.498706	0.502341
YHR216W	IMD2	0.32274	0.315728	0.39827	0.386008	0.342962	0.343956	0.33576	0.330597	0.375699	0.398041	0.381932	0.389886
YLR432W	IMD3	0.752574	0.65027	1.05651	1.13221	0.833646	0.807112	0.849439	0.773659	0.987255	0.914116	0.950292	0.95187
YML056C	IMD4	0.36629	0.346164	0.562877	0.582145	0.386845	0.388677	0.607865	0.676425	0.695476	0.764566	0.704157	0.678858
YJR094C	IME1	0.386137	0.401031	0.382492	0.39907	0.47436	0.500234	0.319622	0.31165	0.344806	0.333127	0.342491	0.342499
YJL106W	IME2	0.317793	0.322754	0.330182	0.333362	0.326302	0.318375	0.316505	0.322313	0.317322	0.324697	0.314913	0.318343
YGL192W	IME4	0.291741	0.29124	0.291662	0.291848	0.291492	0.291638	NA	NA	NA	NA	NA	NA
YCR046C	IMG1	1.63555	1.6956	1.40847	1.43654	2.22578	2.30271	1.11885	1.11676	1.6872	1.58191	1.61027	1.65761
YCR071C	IMG2	1.55993	1.63449	1.66998	1.56375	2.6061	2.25854	1.20329	1.11347	1.89694	1.89748	1.9002	2.00252
YLR309C	IMH1	0.441412	0.474553	0.466449	0.464862	0.501245	0.496245	0.436318	0.432804	0.444266	0.466778	0.455525	0.456897
YJR138W	IML1	0.360613	0.363251	0.337702	0.336626	0.378398	0.376582	0.323784	0.325982	0.333426	0.335159	0.332989	0.330713
YJL082W	IML2	0.560411	0.575964	0.658188	0.641338	0.705032	0.747485	0.509409	0.528543	0.609083	0.633267	0.610361	0.606816
YBR107C	IML3	0.390339	0.371463	0.37162	0.362679	0.360315	0.369042	0.358255	0.364181	0.348279	0.339536	0.345024	0.346138
YGR031W	IMO32	0.719193	0.764263	0.49161	0.501503	0.627804	0.599062	0.511352	0.514113	0.516617	0.487408	0.501383	0.520119
YLR081W	IMP1	0.599516	0.626141	0.690634	0.672276	0.575687	0.542039	0.670071	0.731979	0.694528	0.706064	0.721204	0.723674
YIL154C	IMP2	0.418558	0.428028	0.528177	0.546253	0.412994	0.397064	0.508223	0.508753	0.44636	0.446425	0.466261	0.43723
YIL154C	IMP2'	1.12777	1.09299	0.583201	0.577433	0.910256	0.910909	0.624075	0.568883	0.538896	0.499054	0.510013	0.525953
YHR148W	IMP3	0.517625	0.459142	0.428401	0.435091	0.463287	0.443364	0.467182	0.489278	0.501384	0.524731	0.473127	0.485599
YNL075W	IMP4	0.75937	0.635159	0.496766	0.50082	0.653936	0.549096	0.559042	0.592266	0.542924	0.555555	0.537191	0.53605
YLR413W	INA1	0.400017	0.363453	0.533022	0.553731	0.41854	0.439704	0.360626	0.324912	0.521754	0.452726	0.458768	0.459599
YPL099C	INA17	0.641471	0.727413	0.630042	0.6158	0.630962	0.578593	0.574493	0.563491	0.646459	0.661319	0.645112	0.649184
YIR024C	INA22	0.554909	0.592248	0.550498	0.525859	0.552265	0.524634	0.549241	0.549145	0.54118	0.523067	0.533889	0.558164
YDL181W	INH1	2.18575	2.44573	3.02638	3.12776	2.27193	2.26159	2.99631	2.87561	3.22442	2.85875	2.95204	3.16152
YHR046C	INM1	0.634197	0.513273	0.448505	0.449375	0.510134	0.509352	0.454101	0.462438	0.484821	0.481923	0.481048	0.477774
YDR287W	INM2	0.559697	0.59475	0.659637	0.610669	0.66397	0.652457	0.49289	0.52505	0.5909	0.608202	0.592335	0.591783
YNL152W	INN1	0.526801	0.511818	0.440805	0.439351	0.488399	0.49549	0.451494	0.473067	0.448307	0.463097	0.453891	0.43379
YJL153C	INO1	4.7134	2.9931	9.11206	6.72432	8.09465	9.5379	7.23563	12.4008	7.7061	12.6827	11.7231	11.2796
YDR123C	INO2	0.817763	0.656516	0.497362	0.486587	0.551216	0.533767	0.716398	0.805316	0.539017	0.620946	0.531447	0.514082
YOL108C	INO4	1.12535	1.07634	0.615912	0.618017	0.830074	0.756958	0.834928	0.90107	0.612069	0.70191	0.646132	0.634664
YGL150C	INO80	0.417225	0.411123	0.359843	0.363046	0.400586	0.398027	0.380841	0.393633	0.38453	0.39957	0.382372	0.386131
YMR204C	INP1	0.41436	0.413701	0.408581	0.402453	0.466007	0.471606	0.366711	0.382341	0.394494	0.405582	0.393068	0.387708
YMR163C	INP2	0.318733	0.324206	0.361891	0.363209	0.334019	0.340419	0.349047	0.357083	0.365004	0.360024	0.366426	0.368839
YIL002C	INP51	0.508394	0.508496	0.414569	0.412361	0.550327	0.515331	0.383184	0.39331	0.404046	0.403333	0.400644	0.398223
YNL106C	INP52	0.365869	0.365876	0.336108	0.327801	0.3717	0.381387	0.326429	0.325074	0.333743	0.338937	0.32883	0.330942
YOR109W	INP53	0.389764	0.385201	0.378479	0.372553	0.410982	0.405506	0.369924	0.373634	0.375859	0.387456	0.382516	0.381668
YOL065C	INP54	0.411645	0.42053	0.482042	0.470328	0.39638	0.414591	0.425947	0.401052	0.442356	0.43275	0.43325	0.442085
YLR095C	IOC2	0.720429	0.655604	0.440664	0.442284	0.679626	0.674384	0.470972	0.495908	0.481808	0.498122	0.48245	0.476462
YFR013W	IOC3	0.404587	0.402152	0.395967	0.390373	0.405835	0.396405	0.405106	0.403558	0.415248	0.420702	0.408184	0.417529
YMR044W	IOC4	0.539938	0.527593	0.521723	0.513247	0.518163	0.50563	0.5224	0.518369	0.527159	0.559832	0.531051	0.534858
YHR085W	IPI1	0.366601	0.339238	0.387705	0.384946	0.345383	0.332413	0.406893	0.426641	0.391513	0.395948	0.394106	0.395428
YNL182C	IPI3	0.415224	0.375397	0.390593	0.398162	0.391576	0.382947	0.427336	0.442643	0.422427	0.423925	0.413289	0.409086
YDR315C	IPK1	0.365971	0.350814	0.398645	0.373391	0.339418	0.347705	0.410558	0.422025	0.385344	0.387285	0.389355	0.375104
YPL209C	IPL1	0.360238	0.375973	0.354801	0.357126	0.365089	0.366068	0.350668	0.3584	0.349686	0.35061	0.353384	0.355441
YBR011C	IPP1	7.06922	6.19848	4.749	4.69524	9.49539	9.84333	3.35653	3.3529	3.77406	3.38513	3.54615	3.55517
YDR072C	IPT1	0.59088	0.595459	0.525687	0.516507	0.421405	0.417068	0.631695	0.648151	0.542299	0.558418	0.515919	0.519387
YPL242C	IQG1	0.380877	0.380089	0.35633	0.351365	0.376014	0.36292	0.360041	0.381177	0.362937	0.382685	0.36784	0.370322
YBR140C	IRA1	0.327878	0.328964	0.328501	0.324337	0.337673	0.338079	0.313064	0.315126	0.318852	0.319462	0.318246	0.315854
YOL081W	IRA2	0.332561	0.340055	0.326645	0.327654	0.345262	0.34077	0.311107	0.310724	0.321571	0.325626	0.32051	0.32129
YOL015W	IRC10	0.307342	0.302825	0.31452	0.320426	0.31639	0.316283	0.304003	0.307625	0.311171	0.314744	0.312276	0.311183
YOR013W	IRC11	0.328464	0.322984	0.366533	0.35244	0.347617	0.34356	0.310719	0.322217	0.342522	0.330957	0.34017	0.334214
YOR235W	IRC13	NA	NA	NA	NA	NA	NA	0.295196	0.295555	0.29162	0.29241	0.295082	0.293534
YPL017C	IRC15	0.376537	0.424166	0.436326	0.429716	0.449213	0.440612	0.315691	0.311998	0.370882	0.383881	0.382342	0.387354
YPR038W	IRC16	0.298208	0.303449	0.292026	0.292851	0.298163	0.299482	NA	NA	NA	NA	NA	NA
YJL037W	IRC18	0.313259	0.315084	0.404298	0.38923	0.41387	0.415466	0.309295	0.306042	0.336115	0.355876	0.348507	0.350167
YLL033W	IRC19	0.344774	0.330151	0.374036	0.362679	0.339704	0.33227	0.383542	0.389917	0.364256	0.365748	0.371351	0.374479
YDR112W	IRC2	0.29155	0.292087	0.292285	0.294166	0.294167	0.292287	NA	NA	NA	NA	NA	NA
YLR247C	IRC20	0.420785	0.422852	0.395294	0.401197	0.438744	0.427857	0.375191	0.387098	0.379837	0.391919	0.380552	0.383584
YMR073C	IRC21	0.702185	0.735761	0.812019	0.799009	0.760989	0.796218	0.653146	0.654899	0.780814	0.73574	0.766135	0.717896
YEL001C	IRC22	1.87613	1.70135	1.2384	1.23787	1.85229	1.651	1.62113	1.69498	1.66699	1.73902	1.70628	1.68957
YOR044W	IRC23	0.420134	0.412409	0.518098	0.520536	0.529249	0.51922	0.385777	0.363897	0.474298	0.485932	0.482227	0.479785
YIR036C	IRC24	0.722004	0.754195	0.695322	0.698499	0.681608	0.67425	0.625298	0.603902	0.616634	0.600466	0.60933	0.63937
YLR021W	IRC25	0.452034	0.469943	0.535849	0.525817	0.423638	0.429441	0.571784	0.556788	0.531963	0.570244	0.528724	0.565335
YDR332W	IRC3	0.361149	0.359333	0.376791	0.367503	0.386676	0.373024	0.351463	0.362011	0.377185	0.386715	0.391156	0.388381
YDR540C	IRC4	0.46062	0.40749	0.428341	0.432688	0.435267	0.434632	0.484483	0.51283	0.45476	0.464596	0.446015	0.442748
YFR038W	IRC5	0.488509	0.480409	0.373554	0.376905	0.494891	0.478761	0.383896	0.389519	0.391959	0.39243	0.381216	0.377152
YFR043C	IRC6	0.562694	0.61379	0.51636	0.533937	0.581504	0.547439	0.49181	0.46488	0.517201	0.510632	0.525889	0.503685
YFR055W	IRC7	0.42822	0.368926	0.392905	0.382616	0.456293	0.437964	0.476685	0.546977	0.395341	0.431541	0.456135	0.448142
YJL051W	IRC8	0.401781	0.388589	0.346357	0.347411	0.37758	0.375095	0.357061	0.375952	0.369906	0.385554	0.366587	0.366553
YJL142C	IRC9	0.299085	0.296731	0.306449	0.304478	0.296141	0.298281	0.30217	0.302975	0.302658	0.299106	0.303266	0.30175
YHR079C	IRE1	0.37148	0.373071	0.355826	0.360332	0.373337	0.374707	0.352508	0.365529	0.36595	0.371863	0.364049	0.361463
YIL026C	IRR1	0.381901	0.381449	0.388075	0.387579	0.42418	0.413658	0.36718	0.366345	0.391471	0.391574	0.387692	0.387694
YKR019C	IRS4	0.358707	0.360318	0.351511	0.35031	0.359775	0.352579	0.351878	0.347665	0.354321	0.352059	0.351858	0.348515
YLL027W	ISA1	1.1333	1.05498	0.960585	0.970787	1.07151	0.904161	0.855582	0.851133	0.808588	0.86498	0.82526	0.788052
YPR067W	ISA2	0.587475	0.603783	0.647965	0.664852	0.554239	0.532631	0.669428	0.710534	0.660791	0.727235	0.701047	0.69442
YER019W	ISC1	0.527207	0.489081	0.430399	0.444335	0.497864	0.489638	0.475082	0.495736	0.450285	0.448703	0.448733	0.46329
YER180C	ISC10	0.440294	0.43756	0.413342	0.415811	0.444584	0.411351	0.415687	0.43301	0.412871	0.430319	0.418227	0.400451
YER048W-A	ISD11	0.945119	0.939437	1.53583	1.45342	0.889248	0.870409	1.54744	1.69173	1.73399	1.96843	1.7502	1.78153
YMR081C	ISF1	0.432674	0.900128	0.447782	0.45804	0.503437	0.547473	0.305159	0.308668	0.449962	0.372321	0.423991	0.44972
YPL040C	ISM1	0.371047	0.378364	0.37214	0.371312	0.37551	0.377325	0.393705	0.394048	0.392623	0.386891	0.381723	0.393458
YOR155C	ISN1	0.500759	0.50753	0.562842	0.558288	0.506791	0.522935	0.501913	0.499834	0.53395	0.542162	0.545425	0.537656
YPR106W	ISR1	0.342036	0.345646	0.413687	0.417955	0.389596	0.37393	0.347454	0.356781	0.399409	0.399461	0.399576	0.39331
YNL265C	IST1	0.5866	0.584669	0.706182	0.683996	0.62448	0.593396	0.6467	0.642979	0.710793	0.699779	0.707506	0.714266
YBR086C	IST2	0.77546	0.773537	0.599735	0.603774	0.78682	0.824546	0.607089	0.615379	0.631531	0.651912	0.623985	0.623624
YIR005W	IST3	0.43073	0.411054	0.500261	0.511873	0.391989	0.407909	0.457996	0.467105	0.47879	0.513973	0.484187	0.485626
YPL135W	ISU1	2.60991	2.59358	2.6292	2.57382	2.4267	2.40071	2.50481	2.84009	1.92993	2.29486	1.95513	1.94543
YOR226C	ISU2	0.443334	0.429746	0.535062	0.504559	0.462276	0.513877	0.530261	0.559301	0.483073	0.509464	0.477891	0.474373
YBR245C	ISW1	0.440812	0.428564	0.379878	0.383663	0.422774	0.433311	0.393798	0.406687	0.38913	0.400842	0.390381	0.395967
YOR304W	ISW2	0.460538	0.454227	0.407033	0.403077	0.502645	0.482225	0.386331	0.402438	0.406873	0.409851	0.407037	0.40467
YJR050W	ISY1	0.545311	0.506004	0.460938	0.443297	0.530441	0.529409	0.471764	0.487658	0.460627	0.480139	0.465301	0.477766
YGL133W	ITC1	0.406832	0.390766	0.40568	0.404096	0.418641	0.42067	0.393363	0.384724	0.403337	0.414282	0.399546	0.398732
YDR497C	ITR1	6.06427	4.56926	4.20483	3.57246	3.20507	3.02092	10.0868	12.1155	6.23432	9.60629	8.21667	7.93496
YOL103W	ITR2	0.489378	0.455826	0.463136	0.472752	0.475131	0.479771	0.470003	0.474819	0.5079	0.516666	0.494791	0.49957
YML068W	ITT1	0.36498	0.362512	0.395111	0.391655	0.365437	0.366368	0.365385	0.378762	0.383443	0.392292	0.399512	0.386396
YDL115C	IWR1	0.813306	0.87993	0.619589	0.63708	0.760282	0.702976	0.63726	0.702529	0.639971	0.695176	0.665674	0.670174
YDR229W	IVY1	0.640778	0.656776	0.487949	0.478063	0.579224	0.615582	0.489356	0.508876	0.474581	0.498287	0.476516	0.481784
YKL032C	IXR1	1.0657	1.06059	0.586744	0.625207	0.89422	0.976728	0.646149	0.658008	0.667476	0.674334	0.608105	0.607934
YDR492W	IZH1	1.43665	1.28198	1.36841	1.37066	1.26311	1.11518	0.997967	0.897272	0.955382	0.80551	0.827494	0.829158
YOL002C	IZH2	0.567672	0.54464	0.623149	0.639092	0.442551	0.424805	0.71337	0.716457	0.51129	0.53539	0.514337	0.517699
YLR023C	IZH3	0.681045	0.703102	0.61977	0.592678	0.51126	0.504424	0.664096	0.607088	0.681461	0.641835	0.678579	0.67814
YOL101C	IZH4	0.416032	0.428511	0.419821	0.416188	0.371086	0.347862	0.353736	0.315441	0.344358	0.348738	0.339811	0.344589
YGL018C	JAC1	0.504825	0.504944	0.589443	0.604984	0.494686	0.476657	0.568704	0.561724	0.567511	0.592599	0.558645	0.568561
YJL073W	JEM1	0.725332	0.666436	0.452315	0.460126	0.706301	0.692636	0.624479	0.684795	0.570434	0.639505	0.593202	0.574639
YKL217W	JEN1	2.2007	6.13366	1.87291	1.69214	1.60366	1.91981	0.733712	0.666171	1.20469	1.02819	1.335	1.44551
YER051W	JHD1	0.417149	0.412984	0.418319	0.416035	0.423248	0.43468	0.400984	0.399326	0.420041	0.416336	0.412837	0.420128
YJR119C	JHD2	0.402919	0.396046	0.38372	0.391914	0.387246	0.395279	0.368646	0.368778	0.387172	0.382137	0.384272	0.384566
YPR061C	JID1	0.378669	0.389953	0.513282	0.480299	0.429857	0.432682	0.408041	0.40384	0.458438	0.436882	0.469763	0.458423
YDR475C	JIP4	0.495589	0.498372	0.424715	0.431498	0.524702	0.547108	0.398002	0.396322	0.4107	0.398758	0.405034	0.399531
YPR169W	JIP5	0.498944	0.542068	0.564271	0.588228	0.518093	0.517198	0.603123	0.650332	0.593927	0.646502	0.599307	0.601646
YNL227C	JJJ1	0.490902	0.473688	0.465347	0.45374	0.457734	0.446633	0.470378	0.495536	0.471263	0.494101	0.455712	0.451605
YJL162C	JJJ2	0.355288	0.346021	0.356409	0.354338	0.357374	0.352336	0.348393	0.351192	0.363914	0.355284	0.353166	0.355292
YJR097W	JJJ3	0.736381	0.673047	0.490752	0.473563	0.652844	0.549478	0.536364	0.546957	0.4927	0.52491	0.485232	0.472284
YLL057C	JLP1	0.301366	0.305999	0.3738	0.385372	0.3131	0.305803	0.300718	0.299313	0.304112	0.333152	0.301888	0.304754
YMR132C	JLP2	0.479	0.461703	0.523519	0.530339	0.503328	0.475477	0.49527	0.48596	0.538759	0.535412	0.515781	0.519226
YMR294W	JNM1	0.513462	0.504703	0.439562	0.446521	0.459538	0.440806	0.461802	0.456693	0.441338	0.446042	0.443343	0.458279
YJR091C	JSN1	0.710515	0.715067	0.454467	0.458777	0.643655	0.666186	0.448173	0.475108	0.453501	0.471579	0.44468	0.449834
YKR038C	KAE1	0.847165	0.783785	0.697653	0.724558	0.860595	0.815392	0.698339	0.747074	0.698784	0.706053	0.676426	0.695273
YBR017C	KAP104	0.483512	0.45371	0.474922	0.470475	0.508682	0.501326	0.444246	0.44923	0.475121	0.471515	0.469825	0.466338
YGL241W	KAP114	0.396625	0.387401	0.400962	0.395245	0.405863	0.40929	0.389688	0.384577	0.386405	0.380313	0.385674	0.38612
YPL125W	KAP120	0.455557	0.468774	0.41382	0.407013	0.498658	0.477921	0.395359	0.402945	0.420383	0.427781	0.414586	0.416749
YGL016W	KAP122	0.342613	0.340651	0.346779	0.347485	0.370956	0.362692	0.336944	0.342689	0.349951	0.356272	0.353215	0.353995
YER110C	KAP123	0.529562	0.469671	0.537994	0.548138	0.568406	0.546649	0.51087	0.514796	0.568502	0.530891	0.531163	0.541637
YLR347C	KAP95	0.463685	0.431833	0.462642	0.467814	0.464205	0.481495	0.45265	0.471843	0.476027	0.483848	0.471156	0.458979
YNL188W	KAR1	0.44017	0.430396	0.410175	0.409549	0.407648	0.411144	0.434495	0.443518	0.43557	0.438477	0.427931	0.438036
YJL034W	KAR2	3.06693	2.64968	2.03043	2.11045	2.51246	2.63982	5.10267	6.81234	3.52035	4.53957	4.22529	3.85317
YPR141C	KAR3	0.35774	0.355657	0.381812	0.382625	0.395664	0.396496	0.372414	0.380693	0.399537	0.406393	0.392031	0.388714
YCL055W	KAR4	0.534839	0.512377	1.60167	1.55913	1.02456	1.10246	0.88858	0.656592	1.96088	1.55134	1.79496	1.82523
YMR065W	KAR5	0.337189	0.327465	0.361533	0.365215	0.329123	0.340137	0.374657	0.352215	0.389683	0.375348	0.382736	0.38202
YPL269W	KAR9	0.353276	0.342486	0.34486	0.335959	0.341066	0.360103	0.343379	0.343266	0.356446	0.365064	0.363656	0.360488
YCL024W	KCC4	0.371417	0.375716	0.475597	0.474169	0.613279	0.589404	0.357343	0.350385	0.479544	0.464253	0.457722	0.470279
YJR054W	KCH1	0.451493	0.423031	0.368409	0.383129	0.423198	0.407679	0.432005	0.446246	0.406438	0.406169	0.396893	0.394743
YDR017C	KCS1	0.418724	0.415913	0.420439	0.417572	0.434182	0.417394	0.407617	0.428516	0.419187	0.430654	0.416342	0.421558
YKL161C	KDX1	0.429735	0.445161	0.400183	0.405066	0.442223	0.423044	0.392929	0.439345	0.38124	0.452693	0.400354	0.397444
YFR042W	KEG1	0.52663	0.541815	0.533335	0.523328	0.481963	0.454175	0.741	0.802295	0.651094	0.737972	0.679473	0.65006
YDR367W	KEI1	0.425097	0.395767	0.539329	0.545266	0.4501	0.428873	0.528617	0.503757	0.581515	0.571841	0.622065	0.60698
YHR158C	KEL1	0.444845	0.440763	0.388852	0.396065	0.447199	0.471694	0.383451	0.392678	0.397993	0.402844	0.395664	0.393814
YGR238C	KEL2	0.384912	0.394949	0.373715	0.371146	0.419839	0.419214	0.372492	0.378862	0.363287	0.361876	0.36427	0.361537
YPL263C	KEL3	0.54964	0.500457	0.459339	0.470233	0.504737	0.482999	0.538677	0.545566	0.495308	0.488607	0.488588	0.47389
YPL145C	KES1	0.99462	0.941501	1.05001	1.06338	0.955637	1.00899	1.02017	1.07563	1.05801	1.04481	1.02849	1.039
YGL203C	KEX1	0.667174	0.639767	0.561429	0.572506	0.834317	0.781813	0.50471	0.518617	0.589988	0.619351	0.587442	0.590584
YNL238W	KEX2	0.497879	0.474082	0.45325	0.448157	0.515987	0.521508	0.463529	0.475283	0.49538	0.51592	0.489324	0.485702
YIL125W	KGD1	0.949287	1.22522	1.13914	1.15047	1.06402	1.08655	1.01498	0.935789	1.0256	0.918436	1.02559	1.02081
YDR148C	KGD2	1.67496	2.23123	2.25643	2.25811	1.97103	1.94356	1.70899	1.411	1.96638	1.5122	1.88838	1.88556
YJL094C	KHA1	0.483505	0.468817	0.530144	0.542577	0.58423	0.59644	0.449993	0.485921	0.502929	0.550996	0.51863	0.507249
YHR102W	KIC1	0.507007	0.485003	0.389554	0.394492	0.502227	0.500815	0.382119	0.407019	0.399348	0.411782	0.396662	0.394733
YDR122W	KIN1	0.504237	0.511655	0.542954	0.549062	0.532729	0.542664	0.490205	0.488806	0.492298	0.487656	0.477697	0.472789
YLR096W	KIN2	0.449528	0.442871	0.374758	0.378425	0.440024	0.437961	0.368063	0.371326	0.377453	0.388887	0.378141	0.37708
YDL108W	KIN28	0.49392	0.474243	0.459693	0.456248	0.459488	0.470974	0.461882	0.456898	0.443207	0.476467	0.460112	0.452215
YAR018C	KIN3	0.418818	0.400774	0.407078	0.410082	0.425663	0.41163	0.401059	0.426096	0.44132	0.440894	0.43071	0.425765
YOR233W	KIN4	0.413387	0.403692	0.405118	0.411822	0.407677	0.41167	0.397608	0.421569	0.411979	0.425367	0.417259	0.412502
YCR091W	KIN82	0.34912	0.387542	0.497231	0.49219	0.540481	0.53634	0.327184	0.329245	0.49044	0.454085	0.472893	0.484769
YBL063W	KIP1	0.314609	0.336819	0.324698	0.335124	0.349377	0.345683	0.325105	0.322139	0.338845	0.344607	0.337625	0.339113
YPL155C	KIP2	0.413191	0.374581	0.373017	0.376842	0.393947	0.38139	0.375579	0.395388	0.385971	0.392571	0.373258	0.377673
YGL216W	KIP3	0.380423	0.377157	0.367929	0.3689	0.401062	0.385079	0.355266	0.365747	0.367715	0.377657	0.365498	0.360605
YKL168C	KKQ8	0.385291	0.398057	0.363126	0.366215	0.411465	0.413646	0.341532	0.346537	0.358076	0.359195	0.361563	0.36199
YDL049C	KNH1	0.77812	0.901634	0.54003	0.522043	0.431947	0.444426	0.762436	0.662967	0.512971	0.539708	0.58103	0.567623
YLL019C	KNS1	1.51795	1.66525	1.01131	1.01677	1.27161	1.34693	0.900377	0.877222	0.780016	0.700864	0.69463	0.708124
YHR186C	KOG1	0.37114	0.373137	0.345843	0.348505	0.407228	0.39236	0.338567	0.347056	0.351443	0.359926	0.351881	0.352507
YNL322C	KRE1	1.88439	1.83721	1.21884	1.2453	1.74782	1.93717	1.27224	1.35837	1.33846	1.43917	1.3041	1.30239
YDR483W	KRE2	1.34978	1.36701	1.2399	1.24651	1.07632	1.08258	1.48299	1.58856	1.26885	1.40364	1.33102	1.33022
YDR532C	KRE28	0.559568	0.592032	0.436812	0.430401	0.570709	0.539673	0.421907	0.428917	0.436327	0.444452	0.441635	0.433815
YER038C	KRE29	0.321252	0.319536	0.343883	0.3373	0.318063	0.318257	0.33764	0.336053	0.339594	0.334465	0.343511	0.336923
YNL132W	KRE33	0.369058	0.340386	0.350287	0.348902	0.347948	0.34632	0.357198	0.364428	0.358921	0.364674	0.362262	0.354475
YOR336W	KRE5	0.360996	0.362458	0.354329	0.355163	0.358627	0.3586	0.357198	0.368393	0.364622	0.373929	0.362758	0.357324
YPR159W	KRE6	0.812061	0.735551	0.75632	0.750379	0.784792	0.764047	0.93943	1.08906	0.805025	0.942082	0.852434	0.811983
YJL174W	KRE9	2.03093	1.96511	1.98506	2.0269	2.12476	2.25921	1.8279	1.81674	1.96553	2.06291	2.02138	2.01585
YNL308C	KRI1	1.0963	0.881684	0.64934	0.663997	0.90373	0.861885	0.766008	0.813899	0.738508	0.731462	0.710715	0.687669
YCL059C	KRR1	0.434373	0.405043	0.75411	0.818192	0.546713	0.543294	0.578401	0.626739	0.905116	0.921257	0.863519	0.882707
YDR037W	KRS1	0.437741	0.421284	0.392724	0.397124	0.403612	0.390182	0.431878	0.431971	0.414165	0.392913	0.403926	0.391421
YNL024C-A	KSH1	0.827965	0.722974	1.10264	1.01165	0.708681	0.709983	1.138	1.09817	0.951904	0.942353	0.981407	1.07588
YHR082C	KSP1	0.461652	0.467446	0.437823	0.435282	0.468081	0.486534	0.412949	0.440967	0.437795	0.452051	0.454589	0.445017
YGR040W	KSS1	0.49094	0.449766	0.445785	0.434462	0.446693	0.439723	0.512124	0.55525	0.451468	0.49648	0.467204	0.466125
YBL071W-A	KTI11	0.782598	0.672695	0.672857	0.673493	0.61776	0.63767	0.784215	0.764478	0.672581	0.775005	0.669303	0.713919
YKL110C	KTI12	1.12688	0.986891	0.99497	1.01117	0.985963	0.964208	1.00932	1.00963	0.928002	0.862355	0.880842	0.880649
YOR099W	KTR1	0.931843	0.867961	1.23329	1.25273	0.938281	0.861192	1.51247	1.53605	1.49582	1.56769	1.50913	1.4658
YKR061W	KTR2	0.593789	0.631302	0.536793	0.516421	0.7831	0.707648	0.482235	0.520981	0.504101	0.53391	0.502806	0.500933
YBR205W	KTR3	0.68496	0.655655	0.637371	0.616859	0.591867	0.572413	0.799808	0.831105	0.748096	0.79327	0.776997	0.767017
YBR199W	KTR4	0.982657	1.00733	1.07087	1.08099	1.00457	0.966855	1.06718	1.07033	1.09856	1.24768	1.13684	1.10655
YNL029C	KTR5	0.402542	0.410166	0.373206	0.37581	0.419696	0.400732	0.367323	0.372121	0.382436	0.388239	0.388055	0.391873
YPL053C	KTR6	1.0779	0.968896	1.09027	1.03873	1.00547	0.905756	1.29665	1.26258	1.1116	1.11004	1.07491	1.04587
YIL085C	KTR7	0.588899	0.537706	0.519424	0.524089	0.585959	0.565334	0.505174	0.547925	0.54113	0.579727	0.550242	0.547469
YGL079W	KXD1	0.485688	0.455782	0.498753	0.499612	0.438049	0.461762	0.452654	0.463632	0.504734	0.475177	0.49686	0.487105
YJL207C	LAA1	0.332944	0.330372	0.332569	0.329422	0.348263	0.341415	0.32133	0.327759	0.329529	0.333021	0.332976	0.328268
YKL008C	LAC1	0.364698	0.369097	0.441648	0.458591	0.356328	0.341027	0.445789	0.416973	0.419402	0.416748	0.426114	0.413101
YHL003C	LAG1	0.523291	0.483115	0.577381	0.577281	0.466557	0.447586	0.683263	0.646739	0.653955	0.648653	0.643426	0.624736
YOL025W	LAG2	0.393837	0.401657	0.392232	0.383516	0.404996	0.404611	0.361263	0.363362	0.37739	0.371088	0.381006	0.377554
YNL045W	LAP2	0.446346	0.453452	0.49115	0.485722	0.566902	0.566531	0.415369	0.415454	0.520919	0.517366	0.537375	0.546319
YNL239W	LAP3	1.25151	1.21008	1.77441	1.66363	0.949533	1.03719	2.03412	1.78744	1.37504	1.08059	1.2595	1.2405
YKR063C	LAS1	0.407248	0.401741	0.411949	0.408353	0.430805	0.423098	0.386545	0.392738	0.418542	0.415961	0.415526	0.406609
YOR181W	LAS17	0.639294	0.622911	0.376188	0.378642	0.597245	0.630988	0.40548	0.411823	0.435005	0.430785	0.429277	0.407242
YJL062W	LAS21	0.423102	0.414491	0.378881	0.382959	0.423254	0.419502	0.412981	0.412746	0.407705	0.42231	0.410328	0.400786
YNL071W	LAT1	1.3075	1.37516	1.79132	1.80037	1.44993	1.4817	1.57267	1.50534	1.74828	1.63043	1.81305	1.81344
YMR296C	LCB1	0.937319	0.804122	0.570254	0.589078	0.693669	0.692903	0.79598	0.839414	0.658991	0.757369	0.674785	0.655518
YDR062W	LCB2	0.712934	0.697963	0.76906	0.758208	0.755161	0.757711	0.732827	0.749059	0.794124	0.82118	0.813134	0.798365
YJL134W	LCB3	0.311177	0.299767	0.325455	0.363954	0.330452	0.302924	0.292532	0.292266	0.292486	0.292338	0.458315	0.292348
YOR171C	LCB4	0.560581	0.564318	0.536308	0.535506	0.577362	0.579102	0.513956	0.51788	0.510328	0.502803	0.497497	0.507316
YLR260W	LCB5	0.414488	0.419104	0.452444	0.449086	0.399607	0.407267	0.462635	0.481809	0.437861	0.454765	0.447099	0.442416
YDR499W	LCD1	0.469089	0.459669	0.378173	0.383101	0.457225	0.447721	0.385988	0.388535	0.376296	0.387837	0.382899	0.383526
YPL056C	LCL1	0.605535	0.647623	0.374629	0.377113	0.617828	0.685325	0.365334	0.361244	0.354473	0.351579	0.362959	0.357295
YLR104W	LCL2	1.25946	1.24239	0.881133	0.846223	1.16589	1.15237	1.19252	1.3416	1.04922	1.18335	1.1357	1.06397
YGL085W	LCL3	0.510001	0.512843	0.538555	0.515999	0.499444	0.489883	0.497328	0.491882	0.491047	0.497968	0.500291	0.48884
YER127W	LCP5	0.626276	0.547874	0.500066	0.482587	0.561425	0.538314	0.542741	0.558166	0.527507	0.517572	0.504828	0.516891
[truncated: 4,444 more rows]
