# Supplementary material for: Improving recombinant protein production by yeast through genome-scale modeling using proteome constraints
Source: Nat Commun. 2022 May 27;13:2969. doi: 10.1038/s41467-022-30689-7 (PMC9142503; doi:10.1038/s41467-022-30689-7)
Supplement: Supplementary file 23 — Source Data [file 41467_2022_30689_MOESM23_ESM.xlsx]

## Sheet: Figure 1
For Figure 1c
Subsystems	Machinery protein number	Client protein number
OG	10	2
HDSV	12	16
DSB	3	29
GPI	12	23
ALP	10	30
CPY	20	20
LDSV	12	150
NG	23	157
COPI	18	189
COPII	38	485
ERAD	39	485
Translocation	40	485

## Sheet: Figure 2
For Figure 2a
glc concentration[mM]	0.001	0.005	0.01	0.05	0.1	0.15	0.2	0.25	0.3	0.35	0.4	0.45	0.5	1	10	20	30	40	50	100
mu[h-1]	0.057002	0.172725	0.227656	0.309688	0.329463	0.342646	0.352168	0.358027	0.363154	0.366084	0.369014	0.371211	0.373408	0.384951	0.39752	0.399453	0.40042	0.401387	0.401387	0.40332
qglc[[mmol gCDW-1 h-1]]	0.674474	1.97438	2.57679	4.17559	5.04201	11.1433	11.3242	11.3306	11.2645	11.3483	11.505	11.458	12.1589	15.6105	16.0037	16.0735	16.1077	16.1438	16.1399	16.2161
qetoh[mmol gCDW-1 h-1]	0	0	0	1.60123	3.0612	16.3523	16.5664	16.4821	16.2644	16.4162	16.6524	16.5199	17.8832	24.5318	25.1033	25.2097	25.2619	25.3182	25.3105	25.4295
For Figure 2b
glc concentration[mM]	0.001	0.005	0.01	0.05	0.1	0.15	0.2	0.25	0.3	0.35	0.4	0.45	0.5	1	10	20	30	40	50	100
qglc_HXT1[mmol gCDW-1 h-1]	0	0	0	0	0	0	0	0	0	0	0	0	0	0	0	0	0	16.1438	16.1399	16.2161
qglc_HXT3[mmol gCDW-1 h-1]	0	0	0	0	0	0	0	0	0	0	0	0	0	0	0	16.0735	16.1077	0	0	0
qglc_HXT7[mmol gCDW-1 h-1]	0.674474	1.97438	2.57679	4.17559	5.04201	11.1433	11.3242	11.3306	11.2645	11.3483	11.505	11.458	12.1589	15.6105	16.0037	0	0	0	0	0
For Figure 2c
glc concentration[mM]	0.001	0.005	0.01	0.05	0.1	0.15	0.2	0.25	0.3	0.35	0.4	0.45	0.5	1	10	20	30	40	50	100
HXT1_secretory_cost [mmol glucose]	61.1471	35.8004	23.3629	7.57447	4.57515	6.74404	5.14248	4.11818	3.41336	2.94884	2.61703	2.31781	2.21462	1.42808	0.158276	0.0861069	0.061952	0.0498944	0.0425662	0.0280659
HXT3_secretory_cost [mmol glucose]	37.6348	22.0362	14.382	4.66657	2.82157	4.16337	3.17787	2.54745	2.11358	1.82778	1.62374	1.43953	1.37681	0.896638	0.11556	0.0712208	0.0563931	0.049013	0.0444982	0.0356602
HXT7_secretory_cost [mmol glucose]	7.33232	4.29963	2.81136	0.925658	0.569822	0.855716	0.664512	0.541761	0.456997	0.401672	0.362565	0.326499	0.317108	0.237491	0.0869547	0.0786004	0.0758506	0.0745586	0.0736635	0.0722491

## Sheet: Figure 3
For Figure 3b	1x					25x
	No misfold	45% misfold_ERAD	100% misfold_ERAD	100% misfold_retension	100% misfold_retension_longer time	No misfold	45% misfold_ERAD	100% misfold_ERAD	100% misfold_retension	100% misfold_retension_longer time
maximal growth rate reduction ratio	4.3801e-05	4.3801e-05	4.3801e-05	0.00253249	0.00303023	0.0269217	0.0328945	0.0388674	0.0657453	0.098596
For Figure 3c_maximal growth rate [1/h]		misfold_ratio
		0.1	0.3	0.5	0.7	0.9	1
CPY expression rate[mmol gCDW-1 h-1]	3.875e-07	0.392383	0.392383	0.392383	0.392383	0.392383	0.392383
	3.906e-05	0.38418	0.383008	0.381836	0.381836	0.371289	0.379492
	7.7733e-05	0.375977	0.373633	0.372461	0.370117	0.368945	0.367773
	0.0001164	0.367773	0.36543	0.361914	0.35957	0.354883	0.352539
	0.00015508	0.35957	0.356055	0.352539	0.345508	0.338477	0.334961
	0.00019375	0.351367	0.34668	0.339648	0.329102	0.32207	0.305664
For Figure 3c_degraded misfolded CPY [mmol gCDW-1 h-1]		misfold_ratio
		0.1	0.3	0.5	0.7	0.9	1
CPY expression rate [mmol gCDW-1 h-1]	3.875e-07	0	0	0	0	0	0
	3.906e-05	3.9e-06	1.17e-05	1.95e-05	2.73e-05	3.51e-05	3.9e-05
	7.7733e-05	7.8e-06	2.34e-05	3.9e-05	5.46e-05	7.02e-05	7.8e-05
	0.0001164	1.16e-05	3.48e-05	5.8e-05	7.72928e-05	7.51521e-05	7.41229e-05
	0.00015508	1.55e-05	4.65e-05	7.52222e-05	7.30844e-05	7.06993e-05	6.97665e-05
	0.00019375	1.94e-05	5.82e-05	7.18634e-05	7.07746e-05	6.78623e-05	7.26834e-05
For Figure 3c_accumulated_misfolded CPY [mmol gCDW-1 h-1]		misfold_ratio
		0.1	0.3	0.5	0.7	0.9	1
CPY expression rate[mmol gCDW-1 h-1]	3.875e-07	0	0	0	0	0	0
	3.906e-05	0	0	0	0	0	0
	7.7733e-05	0	0	0	0	0	0
	0.0001164	0	0	0	3.90722e-06	2.92479e-05	4.18771e-05
	0.00015508	0	0	2.27784e-06	3.54156e-05	6.88007e-05	8.52335e-05
	0.00019375	0	0	2.51366e-05	6.50254e-05	0.000106738	0.000121317

## Sheet: Figure 4
For Figure 4b
mu [h-1]	0.04	0.06	0.08	0.1	0.14	0.16	0.18	0.24	0.26	0.27	0.29	0.29	0.3	0.3	0.32	0.34	0.36	0.38
Amylase [mmol/gCDW/h]	0.000694616	0.000877323	0.000990856	0.00105399	0.00107493	0.00104744	0.00100057	0.000783885	0.000670613	0.000646755	0.000573185	0.000548054	0.000522646	0.00049698	0.000391977	0.000283809	0.000172309	5.94182e-05
mu [h-1]	0.04	0.06	0.08	0.12	0.14	0.16	0.18	0.24	0.25	0.27	0.27	0.3	0.3	0.32	0.34	0.36	0.38
Insulin [mmol/gCDW/h]	0.00250399	0.00306565	0.00337876	0.00353946	0.00347238	0.00334091	0.0031592	0.00240002	0.00217922	0.00187392	0.00195123	0.00155936	0.00147964	0.00115762	0.00083213	0.000502881	0.00017199
mu [h-1]	0.02	0.04	0.06	0.08	0.1	0.16	0.18	0.22	0.26	0.28	0.3	0.3	0.32	0.34	0.36	0.38
HSA [mmol/gCDW/h]	0.00035636	0.000556583	0.000667889	0.000724564	0.000745339	0.000684906	0.000642217	0.00053783	0.000418226	0.000355523	0.000307769	0.000291759	0.000227438	0.000162927	9.77947e-05	3.3348e-05
mu [h-1]	0.02	0.04	0.06	0.08	0.1	0.12	0.27	0.28	0.29	0.3	0.32	0.36
Hemoglobincomplex [mmol/gCDW/h]	0.000629169	0.00107881	0.00139508	0.00160886	0.00174141	0.00180815	0.00118277	0.0010994	0.0010128	0.000968358	0.000735739	0.000329704
mu [h-1]	0.04	0.06	0.08	0.1	0.16	0.18	0.26	0.27	0.27	0.29	0.3	0.3	0.34	0.36
Humantransferin [mmol/gCDW/h]	0.000485471	0.000584067	0.000634612	0.000653646	0.000603413	0.000566206	0.000369313	0.000327992	0.000341846	0.000286045	0.000271959	0.000257835	0.000144057	8.65079e-05
mu [h-1]	0.02	0.04	0.1	0.12	0.14	0.18	0.2	0.22	0.25	0.27	0.28	0.3	0.32	0.34	0.36
BGL [mmol/gCDW/h]	0.000533555	0.000918179	0.00148698	0.00154593	0.00156118	0.00149178	0.00141783	0.0013234	0.00114979	0.00101589	0.000944121	0.000831234	0.000630746	0.000460411	0.000282251
mu [h-1]	0.02	0.04	0.06	0.08	0.1	0.12	0.14	0.16	0.24	0.26	0.27	0.27	0.28	0.29	0.3	0.32	0.36	0.38
PHO [mmol/gCDW/h]	0.000411537	0.000642106	0.000770698	0.000835588	0.000859445	0.000855367	0.0008317	0.000793932	0.000558977	0.00048854	0.000434257	0.000452466	0.000415947	0.000397547	0.000360512	0.000266966	0.000115244	3.93666e-05
mu [h-1]	0.02	0.06	0.08	0.1	0.12	0.16	0.18	0.2	0.24	0.25	0.25	0.26	0.26	0.27	0.27	0.28	0.29	0.32	0.36
HGCSF [mmol/gCDW/h]	0.00100963	0.00206227	0.00230316	0.00242755	0.00246465	0.00235979	0.00224488	0.00210003	0.00173858	0.00158617	0.0016378	0.00148063	0.00153376	0.00137236	0.00142682	0.0013173	0.00126167	0.000859081	0.000376045
For Figure 4c, check the Souce data for Supplementary Figure 7

## Sheet: Figure 5
For Figure 5b	DSB	ERAD	ER_Golgi transport	NG	OG	Sorting	Translocation	metabolic
α-amylase	3	2	22	22	0	9	16	7
IP	3	2	27	20	0	9	16	4
HSA	3	6	28	22	0	9	16	6
Hemoglobin	0	0	21	0	0	9	12	8
HTF	3	2	27	21	7	9	14	5
BGL	0	0	23	0	0	9	12	1
PHO	3	6	27	22	0	9	16	8
HGCSF	3	2	21	15	8	9	14	4
For Figure 5c
BGL HGCSF HSA HTF Hemoglobin IP PHO α-amylase	41	YDR292C;YJR010C-A;YML077W;YPR181C;YKL122C;YKL135C;YKR001C;YPL085W;YLR208W;YDL099W;YPR088C;YDR166C;YML055W;YPL259C;YML105C;YOR036W;YBR254C;YDR246W;YPR029C;YPL243W;YDL092W;YLR066W;YPL218W;YIR022W;YNR026C;YGL206C;YFL038C;YKR068C;YDL058W;YDR472W;YGR167W;YOR115C;YBL050W;YKL154W;YPL210C;YLR170C;YCR067C;YDL192W;YDR320C;YIL109C;YLR078C
BGL HGCSF HSA HTF IP PHO α-amylase	1	YIL004C
HGCSF HSA HTF IP PHO α-amylase	25	YGL022W;YCL043C;YOR085W;YGL038C;YBR229C;YBR015C;YGL226C-A;YML019W;YHR079C;YPL096W;YGL027C;YJL183W;YDR245W;YPR037C;YOR103C;YML130C;YEL036C;YJL186W;YER001W;YBR243C;YHR204W;YKL073W;YPL050C;YBL020W;YOL031C
HSA HTF IP PHO α-amylase	5	YJR131W;YMR149W;YJR075W;YDL232W;YEL002C
HGCSF HSA HTF IP α-amylase	1	YGR155W
HSA IP PHO α-amylase	2	YDR086C;YER087C-B
HSA HTF PHO α-amylase	2	YOR067C;YJL002C
HSA HTF IP PHO	6	YBL040C;YCL001W;YJR031C;YFR051C;YEL022W;YPL010W
HSA PHO α-amylase	2	YGR227W;YML115C
BGL Hemoglobin Î±-amylase	1	YDL195W
HSA PHO	4	YBR170C;YBR201W;YLR207W;YOL013C
HGCSF HTF	7	YDR483W;YDL093W;YAL023C;YGR199W;YOR321W;YBR205W;YOR099W
α-amylase	1	YOR348C
HSA	1	YIL076W
Hemoglobin	8	YDR232W;YDR044W;YER014W;Q0130;Q0080;Q0085;YOR176W;YDL205C
BGL	2	YBR069C;YGR284C
PHO	3	YGL225W;YBR070C;YOR002W
HGCSF	1	YDL095W

## Sheet: Figure 6
	amylase [U L-1 OD-1 h-1] fold change
overexpression gene	Sample 1	Sample 2	Sample 3
Control	0.991106	1.03027	0.978622
PCM1	0.922946	0.89194	0.905617
GNA1	1.0171	0.994554	1.01674
CRS1	1.06594	1.03186	1.01214
CYS4	1.80969	2.30743	2.31432
Control	1.04853	0.971348	0.980119
OCH1	0.898356	0.93761	1.1712
MNS1	1.38779	1.56992	1.51114
USO1	1.22587	1.008	1.1621
SEC65	2.30005	2.13139	2.14528
ERV2	1.4353	1.30306	1.41537
IRE1	0.815929	0.867257	0.886843
ERO1	2.02334	2.25253	1.82564
SWA2	1.24281	1.39942	1.31565
PEP12	0.96084	0.884688	0.911088
VPS1	1.01676	0.951721	1.02509

## Sheet: Supplementary Figure 1
	HXT1	HXT2	HXT3	HXT4	HXT7
qglc [mmol gCDW-1 h-1]	11.7402	0	0	0	0

## Sheet: Supplementary Figure 2
For Supplementary Figure 2a	Standard Name	Systematic Name	Direct cost (mol glucose/mol protein)	Unit secretory cost (mol glucose/mol protein)		For Supplementary Figure 2b	Unit secretory cost in log10 scale [mol glucose/mol protein]	mRNA abundance in log10 scale [fmol/mgCDW]		For Supplementary Figure 2c	correlation	P value	protein points
	MID1	YNL291C	1387.69	4231.49			3.62649	-0.39318		AAC	-0.2799	8.82157e-10	463
	PMP1	YCR024C-A	36.7429	203.185			2.92583	-0.525149		AAC	-0.281612	6.89598e-10	463
	PMP2	YEL017C-A	40.7648	218.206			3.57143	-0.107728		MH34	-0.31139	7.21533e-12	463
	ANS1	YHR126C	186.173	843.005			3.53298	-0.087702		MH35	-0.30725	1.40404e-11	463
	DCW1	YKL046C	1227.49	3727.59			3.55452	0.636515		B184	-0.29528	9.07691e-11	463
	DFG5	YMR238W	1062.14	3411.79			3.65963	-0.376663		B184	-0.292468	1.39002e-10	463
	ECM33	YBR078W	1208.56	3585.27			3.96399	-0.528593		AAC	-0.265918	5.74669e-09	465
	EXG2	YDR261C	1526.93	4567.01			3.60186	0.426713		AAC	-0.257515	1.76738e-08	465
	FLO1	YAR050W	2543.77	9204.36			3.47462	-0.51375		MH34	-0.292895	1.18892e-10	465
	GAS1	YMR307W	1211.42	3998.18			3.42027	-0.509608		MH35	-0.293692	1.05355e-10	465
	GAS2	YLR343W	752.161	2982.8			3.19166	0.0859452		B184	-0.293774	1.04047e-10	465
	GAS4	YOL132W	711.023	2631.92			2.76687	-0.426399		B184	-0.295841	7.58737e-11	465
	KRE1	YNL322C	354.988	1554.76			3.60482	-0.413975
	LCL1	YPL056C	142.871	584.613			3.74343	-0.0805055
	MKC7	YDR144C	1216.08	4025.54			3.70495	-0.26551
	PLB1	YMR008C	1853.71	5539.03			3.59332	0.318654
	PLB3	YOL011W	1612	5069.29			3.25722	-0.481831
	PST1	YDR055W	1349.17	3920.26			3.51937	-0.500199
	SPS22	YCL048W	749.598	1808.09			3.09433	-0.374458
	SPS2	YDR522C	986.483	3306.49			3.09433	-0.331464
	YAR066W	YAR066W	338.51	1242.58			3.52086	-0.170103
	YCL048W-A	YCL048W-A	319.223	920.365			3.14002	0.196414
	YDR524C-B	YDR524C-B	357.309	974.353			3.59907	-0.383818
	YHR214W	YHR214W	338.51	1242.58			3.57986	-0.33478
	YJL171C	YJL171C	1096.71	3317.9			3.59815	-0.409059
	NCW2	YLR194C	340.816	1380.44			3.63639	-0.50763
	YPS1	YLR120C	1227.78	3972.6			3.56262	-0.452489
	YPS3	YLR121C	1229.48	3800.7			3.72896	-0.273255
	YPS6	YIR039C	1264.3	3964.16			2.93732	-0.407723
	FRE4	YNR060W	1267.45	4329.07			3.06712	-0.443445
	FRE5	YOR384W	970.898	3652.71			2.42693	0.78568
	YLR413W	YLR413W	1802.47	5357.44			3.16908	-0.462456
	FHN1	YGR131W	204.521	865.607			3.81942	-0.442319
	RIM9	YMR063W	290.665	1167.13			3.58359	-0.209387
	PMP3	YDR276C	55.5576	267.26			3.61476	-0.477187
	PUG1	YER185W	380.47	1475.97			3.60289	-0.477419
	SLN1	YIL147C	1802.44	6598.05			3.41057	-0.215294
	FRE1	YLR214W	1058.79	3833.45			3.21586	-0.207892
	FRE2	YKL220C	1188.05	4118.68			3.21516	0.687457
	FRE3	YOR381W	1138.92	4007.67			2.92947	0.933879
	FEN2	YCR028C	654.227	2573.75			3.18043	-0.1893
	FMP45	YDL222C	427.971	1643.83			3.70924	-0.2731
	MRH1	YDR033W	412.364	1641.21			3.68765	-0.376785
	NCE102	YPR149W	198.871	850.104			3.18606	0.123954
	PGA3	YML125C	381.281	1515.05			3.30663	-0.322921
	PHM7	YOL084W	1380.5	5119.66			3.25286	-0.439318
	PRM1	YNL279W	1590.75	4871.35			3.36614	-0.26592
	PUN1	YLR414C	433.968	1534.83			3.21448	0.105414
	RSB1	YOR049C	567.15	2025.96			3.24746	-0.253361
	SFK1	YKL051W	450.959	1790.02			3.15468	0.0697579
	SSU1	YPL092W	601.766	2323.48			3.07048	-0.432804
	SUR7	YML052W	423.609	1638.64			3.18004	-0.148533
	YDR090C	YDR090C	498.173	1767.9			3.62125	-0.128003
	YGR026W	YGR026W	376.759	1427.83			3.83507	-0.299518
	YHL044W	YHL044W	292.582	1176.21			3.37676	-0.236909
	YNL194C	YNL194C	369.431	1513.71			2.90502	-0.521336
	FET5	YFL041W	1283.61	4180.68			3.17701	-0.520658
	MSB2	YGR014W	1790.06	6840.23			3.17766	-0.518893
	WSC2	YNL283C	534.363	2381.01			3.95818	-0.450482
	YFL051C	YFL051C	182.908	803.564			3.77016	-0.339296
	YNL019C	YNL019C	389.955	1503.18			3.67655	0.160089
	YNL033W	YNL033W	391.24	1505.44			3.30161	-0.128605
	HKR1	YDR420W	2310.47	9081.98			4.08015	-0.432248
	AXL2	YIL140W	1869.7	5890.61			3.28369	-0.0178243
	FET3	YMR058W	1516.1	4748.46			3.62563	-0.374819
	MID2	YLR332W	508.485	2002.69			3.43683	-0.358035
	RAX2	YLR084C	4372.1	12026.9			3.24191	-0.159831
	SLG1	YOR008C	455.176	1921.74			3.51001	-0.525657
	TRE1	YPL176C	1148.84	4223.14			3.32457	-0.339544
	YEH2	YLR020C	689.98	2734.2			3.7546	-0.186159
	SKG1	YKR100C	411.211	1745.47			3.26984	-0.40503
	RRT12	YCR045C	989.278	3236.04			2.83644	0.0728429
	CRR1	YLR213C	517.158	2111.38			3.00264	0.288568
	ADP1	YCR011C	1576.54	5683.28			2.91513	-0.290137
	ERD1	YDR414C	492.649	1861.38			2.98315	0.165637
	ERV14	YGL054C	170.566	686.185			3.39856	-0.365922
	YET1	YKL065C	244.204	1006.09			3.70595	-0.316969
	YET2	YMR040W	204.96	822.489			3.21497	0.426187
	YET3	YDL072C	238.749	961.952			3.52387	-0.211437
	SAY1	YGR263C	703.549	2503.55			3.00323	0.0948648
	NVJ2	YPR091C	1559.23	5080.97			3.13806	-0.324361
	ERG25	YGR060W	413.024	1640.49			3.61772	-0.121295
	NCP1	YHR042W	841.103	3340.93			3.46453	-0.168758
	VPS21	YOR089C	237.571	1007.47			3.00121	-0.514763
	LPP1	YDR503C	344.94	1374.22			3.307	-0.51254
	KRE6	YPR159W	1143.73	4146.91			3.50206	-0.382033
	MNT2	YGL257C	769.216	2914.26			3.58327	-0.31051
	DCV1	YFR012W	247.81	1002.8			3.16597	-0.50542
	ARR3	YPR201W	524.914	2027.7			3.30011	0.372513
	DFG16	YOR030W	801.701	3177.32			2.9581	-0.473104
	FAT1	YBR041W	1084.58	3830.6			3.19636	-0.436143
	FIG1	YBR040W	371.927	1465.46			2.87171	0.255261
	FTR1	YER145C	507.519	1995.77			3.31531	0.327198
	YAR023C	YAR023C	219.55	908.027			3.55249	-0.439424
	YBR219C	YBR219C	155.54	654.318			3.34201	-0.366834
	YHL026C	YHL026C	395.473	1571.66			3.21236	-0.184406
	YLL053C	YLL053C	177.437	744.24			3.60833	-0.460475
	ZRT2	YLR130C	516.395	2066.85			3.38353	-0.256185
	DUR3	YHL016C	918.056	3568.57			3.408	-0.343413
	ECM7	YLR443W	542.167	2197.9			3.38157	-0.391813
	HSP30	YCR021C	412.645	1630.64			3.27412	-0.332945
	IRC8	YJL051W	982.594	4058.2			3.44476	0.0273363
	MEP1	YGR121C	606.228	2418.38			3.18914	-0.485152
	MEP2	YNL142W	661.239	2558.6			3.42665	-0.28185
	MEP3	YPR138C	603.409	2407.52			3.37528	-0.466886
	PFA5	YDR459C	471.469	1879.82			3.81014	-0.228008
	PHO89	YBR296C	702.645	2784.58			3.90297	-0.369567
	RTA1	YGR213C	398.368	1545.74			3.44529	-0.34421
	SGE1	YPR198W	682.156	2670.87			3.46754	-0.534721
	STE3	YKL178C	601.37	2372.93			3.33067	-0.392359
	STE6	YKL209C	1675.23	6458.62			3.40924	-0.186264
	TRK1	YJL129C	2372.74	7997.75			2.76299	-0.458255
	YBR220C	YBR220C	718.719	2787.95			2.76299	-0.4275
	YFL040W	YFL040W	808.188	2934.54			2.76599	-0.510906
	YFL067W	YFL067W	163.12	780			2.76522	-0.441939
	RCH1	YMR034C	544.629	2141.28			3.24612	-0.25628
	FUS1	YCL027W	627.58	2565.88			3.43671	-0.484116
	PAU12	YGR294W	131.463	579.419			3.41539	-0.321897
	PAU20	YOL161C	133.206	583.351			3.55712	-0.37365
	PAU2	YEL049W	131.463	579.419			3.65814	-0.267617
	PAU3	YCR104W	137.436	595.996			2.779	-0.43347
	PAU4	YLR461W	133.005	583.426			3.17435	0.183307
	PAU5	YFL020C	131.908	582.397			3.1334	-0.482767
	PIN2	YOR104W	498.089	1762.46			3.27773	0.48098
	TDA6	YPR157W	761.045	2733.41			3.13646	0.297774
	MTL1	YGR023W	586.619	2602.51			2.76671	-0.492767
	SLP1	YOR154W	1059.33	3606.77			3.38032	-0.515664
	SKN1	YGR143W	1262.71	4551.4			3.48954	-0.383816
	PAU23	YLR037C	136.856	601.171			3.44647	-0.459275
	PIR3	YKL163W	341.628	1494			3.38341	0.242147
	PIR5	YJL160C	320.136	1359.56			3.6065	-0.288508
	HSP150	YJL159W	428.776	1895.54			3.54804	0.0234888
	KRE9	YJL174W	317.387	1369.18			3.24256	0.753422
	PAU24	YBR301W	132.734	584.394			3.11298	1.56781
	SPR1	YOR190W	620.303	2400.58			3.15489	0.250202
	CTS2	YDR371W	859.575	3087.04			3.45229	0.468942
	THI22	YPR121W	696.668	2795.57			3.53252	0.0133108
	TOS1	YBR162C	613.155	2417.75			2.92371	-0.0714844
	YBL008W-A	YBL008W-A	144.141	533.929			3.75054	-0.457608
	YBR200W-A	YBR200W-A	62.1285	276.701			3.20075	0.191631
	YOR389W	YOR389W	1199.35	4041.06			3.86142	-0.133175
	SIM1	YIL123W	560.389	2333.08			3.81843	-0.362265
	AGA1	YNR044W	790.404	3532.13			3.39759	0.644172
	BGL2	YGR282C	469.777	1748.06			3.9775	-0.324219
	CCW12	YLR110C	398.93	1297.11			3.45744	-0.467604
	CCW14	YLR390W-A	304.941	1279.53			2.95643	0.506544
	CIS3	YJL158C	371.118	1428.54			3.01359	0.348907
	CRH1	YGR189C	739.375	2833.28			3.85046	-0.458387
	UTR2	YEL040W	1043.92	3408.19			3.77826	-0.465527
	CWP1	YKL096W	265.315	838.904			3.92664	-0.521324
	CWP2	YKL096W-A	103.531	501.927			3.52145	-0.25522
	DAN1	YJR150C	328.746	1450.86			3.49165	0.177208
	DAN4	YJR151C	1286.27	5630.47			3.70689	-0.012932
	DSE2	YHR143W	359.463	1587.63			3.12709	-0.267582
	EGT2	YNL327W	2247.65	7268.06			3.82954	0.277274
	DSE4	YNR067C	1872.44	6583.08			3.20625	0.376102
	EXG1	YLR300W	664.516	2497.99			3.81036	-0.319986
	FIG2	YCR089W	2644.35	9495.22			3.62617	-0.402571
	FIT1	YDR534C	735.085	2867.07			3.70409	-0.413665
	FIT2	YOR382W	230.474	904.544			3.28494	0.305812
	FIT3	YOR383C	220.698	1031.78			3.40874	-0.109189
	FLO10	YKR102W	1979.55	7087.01			3.28401	0.297576
	FLO5	YHR211W	1560.01	6001.49			3.40311	1.30669
	FLO9	YAL063C	2411.43	8445.88			3.00882	0.0341064
	GAS3	YMR215W	961.442	3322.4			3.05982	-0.521729
	GAS5	YOL030W	902.467	3102.04			3.17258	0.363759
	HPF1	YOL155C	1285.52	5091.96			3.32177	-0.151374
	KNH1	YDL049C	316.713	1339.96			3.09011	-0.0999471
	FLO11	YIR019C	1576.25	6753.69			3.07729	-0.412526
	PIR1	YKL164C	366.343	1607.85			3.15152	0.127238
	PLB2	YMR006C	2229.12	6461.85			3.45268	-0.472117
	PRY3	YJL078C	955.246	4228.29			2.83542	0.187633
	SAG1	YJR004C	1541.29	5059.35			3.1898	-0.139679
	SCW10	YMR305C	478.171	1927.25			3.07852	-0.299668
	SCW11	YGL028C	593.503	2562.95			3.23047	-0.529336
	SCW4	YGR279C	477.424	1923.15			3.59496	0.0235789
	SED1	YDR077W	774.463	2529.92			3.00339	0.0730341
	SPI1	YER150W	286.383	1020.5			3.57484	-0.407916
	SPO19	YPL130W	278.145	1147.68			2.98048	0.556608
	SRL1	YOR247W	449.109	1487.92			3.6253	0.309649
	SUN4	YNL066W	507.833	2097.83			3.52125	0.634856
	TIP1	YBR067C	231.435	1025.53			3.31789	-0.315324
	TIR1	YER011W	276.598	1230.59			3.31789	-0.273852
	TIR2	YOR010C	271.141	1194.8			3.31789	-0.273396
	TIR3	YIL011W	340.377	1417.48			3.31789	-0.314323
	TIR4	YOR009W	791.399	2835.81			3.44515	0.40697
	TOS6	YNL300W	178.404	684.574			3.60109	-0.370305
	AFB1	YLR040C	439.44	1548.1			3.37565	-0.215174
	YLR042C	YLR042C	355.683	1198.18			3.16271	0.153247
	YOR214C	YOR214C	521.551	1700.09			3.35	0.0335373
	BAR1	YIL015W	1188.1	3935.15			2.8848	0.110589
	CPR2	YHR057C	236.074	1007.84			3.48481	-0.475828
	PHO5	YBR093C	1239.89	3756.96			3.43172	-0.232356
	PST2	YDR032C	221.26	956.052			3.96873	-0.32842
	SUC2	YIL162W	1387.1	4219.89			2.91655	0.869471
	YGP1	YNL160W	1182.69	3320.89			2.76466	-0.476698
	ASP3-1	YLR155C	578.196	2079.19			2.76417	-0.532316
	ASP3-2	YLR157C	578.196	2079.19			2.76504	-0.437783
	ASP3-3	YLR158C	578.196	2079.19			2.77414	-0.521017
	ASP3-4	YLR160C	578.196	2079.19			2.77451	-0.447595
	CTS1	YLR286C	680.385	2787.06			2.76504	-0.437571
	FRE6	YLL051C	1105.07	3991.03			2.4127	-0.455098
	AVT7	YIL088C	611.088	2374.93			2.76466	-0.523764
	DPP1	YDR284C	369.766	1454.48			3.29416	-0.534715
	FTH1	YBR207W	562.613	2238.74			3.54553	-0.35075
	VMA11	YPL234C	184.253	767.001			3.54536	-0.357935
	VBA5	YKR105C	840.345	3053.56			3.46995	-0.441847
	YOL019W	YOL019W	653.591	2702.24			3.69984	-0.47805
	ATH1	YPR026W	3067.13	9305.24			3.40916	0.27958
	MF(ALPHA)1	YPL187W	195.827	825.174			3.67409	-0.379221
	PAU11	YGL261C	132.8	581.651			3.02624	0.194225
	PAU13	YHL046C	129.355	580.997			2.98962	0.0347604
	PAU14	YIL176C	132.821	582.154			3.70873	-0.322761
	PAU15	YIR041W	137.582	594.489			3.28646	-0.0842873
	PAU16	YKL224C	135.633	589.822			3.32061	-0.431444
	PAU17	YLL025W	136.02	594.984			3.29565	-0.165152
	PAU18	YLL064C	133.921	584.062			3.48487	-0.394188
	PAU19	YMR325W	137.866	595.596			3.47868	-0.365244
	PAU1	YJL223C	132.821	582.154			3.98187	-0.47129
	PAU6	YNR076W	133.921	584.062			2.96992	0.131468
	PAU7	YAR020C	51.302	258.643			3.37386	-0.129011
	PAU8	YAL068C	132.8	581.651			3.43515	-0.205348
	PAU9	YBL108C-A	34.5635	199.03			3.44168	-0.251408
	PGU1	YJR153W	512.456	1968.6			3.43625	-0.295774
	PHO11	YAR071W	1130.04	3511.78			2.27817	0.991735
	PHO12	YHR215W	1129.3	3510.41			2.30514	1.25959
	SPS100	YHR139C	1035.27	2950.86			3.17807	-0.285825
	CSS1	YIL169C	1257.14	5010.08			3.19122	0.039135
	MSC1	YML128C	641.189	2565.42			3.0021	0.477512
	YEL043W	YEL043W	1136.84	4721.64			2.97613	-0.18043
	YNL190W	YNL190W	235.043	1062.29			3.05691	-0.10272
	FRQ1	YDR373W	249.819	976.372			3.15964	-0.297859
	KCC4	YCL024W	1286.65	5113.58			3.2176	0.230311
	GIC2	YDR309C	466.893	1934			3.12127	-0.11506
	PSR1	YLL010C	512.638	2092.24			3.53703	-0.371932
	PSR2	YLR019W	481.89	1975.38			2.99805	0.182141
	MPH2	YDL247W	789.999	3053.97			2.9903	-0.225564
	MPH3	YJR160C	777.663	3010.77			3.05406	0.199759
	BNI1	YNL271C	2404.7	9591.08			3.0394	-0.332902
	CDC42	YLR229C	243.637	933.075			3.03161	-0.160969
	GPA1	YHR005C	599.322	2365.15			4.01745	-0.501426
	YCK1	YHR135C	675.944	2723.62			3.55119	-0.159132
	YCK2	YNL154C	678.065	2764.89			3.70393	-0.454319
	YCK3	YER123W	666.203	2730.54			3.53872	-0.321447
	MFA1	YDR461W	46.7683	189.743			2.87968	-0.139829
	MFA2	YNL145W	49.6105	201.903			3.14316	-0.0848153
	RAS1	YOR101W	364.775	1506.84			3.49775	0.0709095
	RAS2	YNL098C	370.21	1553.16			3.49984	-0.187038
	RHO1	YPR165W	257.876	1004.84			3.90333	-0.481209
	RHO2	YNL090W	243.45	946.511			3.89531	-0.391838
	RHO3	YIL118W	278.627	1140.03			3.73241	-0.300988
	RHO4	YKR055W	361.141	1444.24			3.73117	-0.340036
	RHO5	YNL180C	404.046	1650.44			3.73082	-0.339331
	RSR1	YGR152C	335.352	1322.12			3.14603	-0.095785
	SKT5	YBL061C	846.16	3443.71			3.13617	-0.340709
	YKT6	YKL196C	254.056	995.515			3.77232	-0.472711
	YPT10	YBR264C	247.052	977.912			3.48009	-0.534318
	YPT52	YKR014C	283.977	1132.57			3.48606	-0.093037
	YPT53	YNL093W	272.313	1094.96			3.4625	-0.408811
	YPT6	YLR262C	271.191	1075.49			3.59559	-0.406794
	CCH1	YGR217W	2689.06	10410.1			3.58173	-0.427085
	APL2	YKL135C	918.483	3557.88			3.76191	-0.18111
	APL3	YBL037W	1298.77	5057.43			3.50061	-0.280213
	APL1	YJR005W	911.591	3457.18			2.88718	-0.221282
	APS2	YJR058C	199.42	758.024			3.49124	-0.529245
	ADY2	YCR010C	356.707	1390.47			3.49196	-0.474673
	AGP1	YCL025C	803.119	3145.95			3.69728	-0.34609
	ARN1	YHL040C	826.841	3161.13			3.67682	-0.22204
	DNF2	YDR093W	2036.42	8004.34			3.49836	-0.334292
	DNF1	YER166W	1993.84	7858.01			3.45108	-0.29264
	ENA1	YDR040C	1356.21	5400.2			3.4708	-0.400316
	ENA2	YDR039C	1353.91	5384.85			3.49037	-0.341994
	ENA5	YDR038C	1353.02	5380.45			3.6385	-0.426586
	ATO2	YNR002C	357.946	1399.68			3.43113	-0.308402
	ATO3	YDR384C	346.945	1368.26			3.88767	-0.375708
	PCA1	YBR295W	1473.2	5920.04			3.89325	-0.322149
	AZR1	YGR224W	786.538	3020.54			3.64565	0.672984
	BAP2	YBR068C	786.179	3062.38			3.65698	-0.423395
	BOR1	YNL275W	756.524	2900.7			3.45674	-0.118232
	BUD8	YLR353W	1169.3	3940.86			3.18894	-0.418771
	BUD9	YGR041W	1172.45	3817.09			3.44439	-0.455296
	CHS1	YNL192W	1456.24	5779.83			3.42499	-0.449062
	FRE7	YOL152W	824.197	3166.73			3.53495	-0.267106
	FYV5	YCL058C	208.87	771.218			3.34533	-0.442661
	GEX1	YCL073C	802.662	3099.1			3.30022	-0.297047
	GEX2	YKR106W	802.701	3104.31			3.45139	-0.478618
	GPR1	YDL035C	1236.88	4980.6			3.65075	-0.407326
	IST2	YBR086C	1205.97	4751.39			3.6338	-0.436027
	ITR2	YOL103W	825.163	3150.34			3.66622	-0.194761
	LEM3	YNL323W	868.864	2825.43			3.76546	-0.303881
	MCH5	YOR306C	833.684	2956.64			3.76342	-0.360963
	NRT1	YOR071C	785.819	3092.96			3.88033	-0.398401
	OPT1	YJL212C	1187.48	4350.15			3.465	-0.35587
	RIM21	YNL294C	695.068	2698.57			3.48235	-0.180843
	PDR12	YPL058C	1997.11	7720.9			3.48703	-0.219366
	PDR5	YOR153W	2047.67	7820.74			3.51657	-0.332306
	PMA1	YGL008C	1129.06	4422.3			3.4895	0.555501
	PMA2	YPL036W	1154.16	4539.25			3.43838	-0.121817
	PNS1	YOR161C	759.844	2862.49			3.41139	-0.491369
	PRM9	YAR031W	402.844	1545.04			3.76967	-0.465824
	QDR1	YIL120W	710.567	2782.23			3.32967	-0.35065
	QDR2	YIL121W	693.625	2660.66			3.437	-0.480895
	QDR3	YBR043C	877.602	3427.27			3.45721	-0.415293
	RAX1	YOR301W	567.495	2214.75			3.24216	-0.153454
	SHO1	YER118C	512.971	1996.29			3.89328	-0.461121
	SMF1	YOL122C	727.922	2827.43			3.49237	-0.270585
	SNF3	YDL194W	1135.3	4474.57			3.49327	-0.338563
	SSY1	YDR160W	1091.47	4303.26			3.19162	-0.142054
	SYG1	YIL047C	1187.66	4636.83			3.56059	-0.226539
	TCB1	YOR086C	1504.76	5827.2			3.80469	-0.399676
	TCB2	YNL087W	1501.67	5799.87			3.39503	-0.172766
	TCB3	YML072C	1909.57	7591.59			3.85692	-0.358374
	TPO1	YLL028W	755.028	2917.42			3.53659	-0.394914
	TPO2	YGR138C	782.529	3036.32			2.92899	0.0741824
	TPO3	YPR156C	787.624	3069.25			3.01499	-0.172847
	TPO4	YOR273C	846.538	3285.27			3.24718	0.224514
	VHT1	YGR065C	804.95	3086.76			3.53424	-0.297074
	YCT1	YLL055W	745.225	2743.94			3.53965	-0.296045
	AMF1	YOR378W	662.111	2578.64			3.42056	-0.15683
	AVO1	YOL078W	1425.51	5884			3.43197	-0.23201
	AVO2	YMR068W	524.379	2136.33			3.60373	-0.387059
	BIT61	YJL058C	669.701	2735.25			4.09024	-0.496485
	BSP1	YPR171W	716.358	2865.57			4.09168	-0.496294
	END3	YNL084C	443.938	1746.45			3.85772	-0.483884
	KOG1	YHR186C	1986.64	7821.33			2.73271	0.0421164
	LCB4	YOR171C	780.811	3107.17			2.57407	0.198349
	LSB6	YJL100W	787.215	3113.68			2.73306	1.07751
	LST8	YNL006W	375.217	1554.61			3.47813	0.200392
	MSC3	YLR219W	868.404	3635.75			3.31024	-0.420059
	OSH2	YDL019C	1609.23	6378.04			3.29296	0.0536232
	PAL1	YDR348C	586.484	2483.3			3.67587	-0.211483
	PAN1	YIR006C	1742.87	7193.11			3.49263	-0.460022
	PTR3	YFR029W	846.864	3440.24			3.77611	-0.396517
	RGI1	YER067W	213.486	849.161			3.27724	-0.497187
	RHB1	YCR027C	261.408	1035.13			3.16443	-0.532105
	MDG1	YNL173C	444.244	1766.77			2.75158	-0.0549089
	SLM1	YIL105C	849.67	3421.71			3.2488	-0.182688
	SLM2	YNL047C	825.87	3301.52			3.47803	-0.180368
	SSY5	YJL156C	866.108	3464.58			3.43661	-0.382511
	STP1	YDR463W	640.054	2633.65			3.45476	-0.441807
	STP2	YHR006W	668.993	2703.76			3.6338	-0.364783
	TCO89	YPL180W	947.786	4015.38			3.63429	-0.448542
	TOR1	YJR066W	3182.55	12309.4			3.47019	-0.186262
	TOR2	YKL203C	3179.12	12350.3			3.77593	-0.183129
	TSC11	YER093C	1838.65	7206.46			3.47115	-0.309808
	YBL029C-A	YBL029C-A	129.844	513.143			3.84581	-0.455349
	YDL012C	YDL012C	131.541	540.391			3.48172	-0.162835
	YDR210W	YDR210W	94.2109	375.037			3.45283	-0.00293159
	ZEO1	YOL109W	134.573	540.831			3.76936	-0.413843
	HXT4	YHR092C	798.956	3006.99			3.47388	-0.255476
	SPO20	YMR017W	505.155	2042.87			3.6503	-0.116831
	OPY2	YPR075C	522.139	1963.2			3.7185	-0.374003
	SLA2	YNL243W	1192.15	4741			3.76818	-0.298212
	TOS2	YGR221C	757.982	3109.04			3.29335	-0.331482
	VID22	YLR373C	1807.54	5971.83			3.36406	0.295926
	SSP2	YOR242C	480.461	1893.4			3.51	-0.514936
	OSW1	YOR255W	370.312	1460.27			3.43482	-0.420227
	STE18	YJR086W	139.115	564.391			3.4823	-0.251486
	PDR16	YNL231C	466.209	1773.39			3.41828	-0.462536
	AGP2	YBR132C	781.628	3006.29			3.42267	0.195666
	AGP3	YFL055W	713.467	2732.79			3.44728	-0.10974
	ALP1	YNL270C	748.714	2849.41			3.98559	-0.14782
	ALR1	YOL130W	1054.24	4303.25			3.43933	-0.438865
	ALR2	YFL050C	1056.39	4308.19			3.52976	-0.2963
	AQR1	YNL065W	758.974	2952.53			3.51023	-0.292172
	SPF1	YEL031W	1546.79	5969.34			3.51026	-0.419035
	ATR1	YML116W	817.681	2959.02			3.4574	-0.486574
	AUS1	YOR011W	1807.26	7011.45			3.47328	-0.164761
	BAP3	YDR046C	779.494	3031.94			3.59061	-0.410649
	BIO5	YNR056C	735.115	2836.83			3.4339	-0.331658
	BRE4	YDL231C	1538.57	5879.77			3.47298	-0.208133
	CAN1	YEL063C	773.089	2977.66			3.5203	0.115521
	CHO2	YGR157W	1167.84	4469.92			3.47206	-0.336191
	CHS2	YBR038W	1413.22	5229.99			3.45623	-0.0332307
	CHS3	YBR023C	1486.9	5863.75			3.48938	-0.529626
	COS3	YML132W	530.415	1964.96			3.44132	-0.531744
	CTR1	YPR124W	609.176	2312.37			3.4517	-0.495991
	DAL4	YIR028W	842.395	3235.91			3.45145	-0.507529
	DAL5	YJR152W	708.039	2721.57			3.47749	-0.322524
	DIP5	YPL265W	796.667	3036			3.45177	0.489815
	FCY21	YER060W	678.803	2619.86			3.48894	0.444452
	FCY22	YER060W-A	668.608	2607.71			3.50693	0.194459
	FCY2	YER056C	679.846	2646.5			3.4872	0.250148
	FET4	YMR319C	715.961	2800.81			3.48742	0.325026
	GSC2	YGR032W	2477.67	9673.66			3.38187	-0.366129
	FLR1	YBR008C	721.634	2749.96			3.47597	0.623748
	FPS1	YLL043W	819.345	3386.55			3.21039	-0.205408
	FUI1	YBL042C	838.361	3237.64			3.48859	0.272516
	FUR4	YBR021W	837.5	3237.88			3.48561	-0.0971151
	GAL2	YLR081W	739.842	2866.79			3.49982	0.00847134
	GAP1	YKR039W	769.721	2973.6			3.48511	0.0497105
	GEF1	YJR040W	1010.82	3895.96			3.41739	-0.281848
	GIT1	YCR098C	721.378	2715.81			3.46369	-0.265018
	HIP1	YGR191W	761.476	2971.54			3.45292	0.556117
	HNM1	YGL077C	950.224	3313.58			3.43298	-0.333208
	HOL1	YNR055C	757.071	2965.22			3.68573	-0.309887
	HXT10	YFL011W	767.601	2859.14			3.68144	-0.45823
	HXT11	YOL156W	842.04	3085.86			3.90242	-0.438084
	HXT13	YEL069C	733.956	2816.51			3.8819	-0.427176
	HXT14	YNL318C	718.408	2762.63			3.89961	-0.399793
	HXT15	YDL245C	738.053	2829.41			3.02081	0.585888
	HXT16	YJR158W	737.388	2827.79			3.46752	-0.388582
	HXT17	YNR072W	735.4	2820.52			3.69126	-0.293318
	HXT1	YHR094C	791.425	3002.55			3.63613	-0.395385
	HXT2	YMR011W	754.61	2829.9			3.26062	-0.521316
	HXT3	YDR345C	839.133	3082.73			3.08026	-0.177979
	HXT5	YHR096C	875.076	3213.12			3.48722	-0.293254
	HXT6	YDR343C	842.734	3070.41			3.52724	0.154822
	HXT7	YDR342C	843.04	3072.02			3.60248	-0.433995
	HXT8	YJL214W	902.962	3216.34			3.67624	-0.178538
	HXT9	YJL219W	841.797	3085.38			3.49531	0.122206
	ISC1	YER019W	608.973	2409.19			3.79315	-0.455219
	ITR1	YDR497C	790.307	2992.03			3.43968	-0.389638
	IZH2	YOL002C	430.367	1623.26			3.91608	-0.394016
	JEN1	YKL217W	803.144	3080.27			3.37674	0.354229
	LYP1	YNL268W	791.071	3059.2			3.49089	-0.316326
	MAL11	YGR289C	830.927	3160.99			3.64686	-0.358258
	MAL31	YBR298C	783.665	3055.72			3.48757	0.03488
	MCH4	YOL119C	695.965	2614.49			3.47251	-0.294333
	MMP1	YLL061W	746.883	2908.62			3.48934	-0.509796
	MUP1	YGR055W	738.494	2837.42			3.48827	0.319636
	MUP3	YHL036W	723.309	2710.06			3.43086	0.229671
	NHA1	YLR138W	1218.26	4849.88			3.53954	-0.379646
	OPT2	YPR194C	1302.07	4802.15			3.46462	-0.203095
	PDR10	YOR328W	2057.31	7987.7			3.68713	-0.435356
	PDR11	YIL013C	2060.39	7618.96			3.07578	-0.387502
	PDR15	YDR406W	2064.26	7936.18			3.08325	-0.286979
	PDR18	YNR070W	2158.43	7652.48			3.38515	-0.335475
	OPI3	YJR073C	271.02	1049.08			3.5379	-0.356885
	PHO84	YML123C	738.742	2934.4			3.44056	-0.3656
	PHO87	YCR037C	1343.02	4911.99			3.50711	-0.228332
	PHO90	YJL198W	1125.22	4326.4			3.36075	-0.238548
	PRM6	YML047C	483.831	1822.29			3.5513	-0.336858
	PRM8	YGL053W	310.593	1202.98			3.49453	-0.47228
	PTR2	YKR093W	793.91	3070.58			3.41952	-0.455476
	PUT4	YOR348C	909.669	3366.99			3.43688	-0.444348
	RGT2	YDL138W	1052.22	4003.91			3.13915	-0.321572
	RSN1	YMR266W	1243.66	4744.99			3.09387	-0.23284
	SAM3	YPL274W	857.597	3128.33			3.43125	-0.52941
	SEO1	YAL067C	794.096	3043.26			3.87581	-0.487245
	SIP3	YNL257C	1622.11	6210.86			3.40107	-0.448172
	SNG1	YGR197C	701.173	2752.18			3.88808	-0.426898
	SNQ2	YDR011W	2256.26	8242.89			3.40106	-0.4708
	STE2	YFL026W	656.341	2380.88			3.2429	0.26135
	STL1	YDR536W	839.406	3096.62			3.27229	1.48614
	SUL1	YBR294W	1487.09	5089.43			3.33293	-0.428798
	SUL2	YLR092W	1136.14	4434.68			3.61727	-0.409268
	TAT1	YBR069C	793.36	3073.06			3.90197	-0.326612
	TAT2	YOL020W	767.513	2968.32			3.43242	0.391
	THI72	YOR192C	786.45	3085.64			3.55908	-0.338851
	THI7	YLR237W	781.436	3078.04			3.15192	0.0459443
	TNA1	YGR260W	698.195	2696.88			3.16188	-0.0657703
	TOK1	YJL093C	892.414	3463.71			3.48744	0.567454
	TPN1	YGL186C	757.112	2914.86			2.63933	0.729687
	TRK2	YKR050W	1320.06	4865.51			3.54098	-0.27918
	YAR028W	YAR028W	303.849	1190.63			3.48152	-0.00450973
	YCR007C	YCR007C	315.256	1211.29			3.48199	-0.0205859
	SRF1	YDL133W	666.733	2427.46			3.5735	0.318853
	YDL199C	YDL199C	889.387	3450.68			3.56248	-0.402484
	YDR387C	YDR387C	714.753	2757.79			3.93627	-0.436876
	AQY3	YFL054C	788.937	3214.51			3.80655	-0.449761
	GPC1	YGR149W	601.36	2294.81			3.977	-0.460904
	YGL114W	YGL114W	925.386	3558.75			3.38882	-0.219534
	YHL008C	YHL008C	788.569	3122.71			2.83922	0.144935
	YHK8	YHR048W	682.831	2627.38			3.74721	-0.29594
	YIL166C	YIL166C	716.457	2734.48			3.05959	-0.333008
	YLR046C	YLR046C	367.987	1377.69
	YLR326W	YLR326W	312.179	1241.29
	YMR279C	YMR279C	701.847	2699.29
	YOL075C	YOL075C	2153.29	7513.01
	FEX1	YOR390W	774.95	2518.1
	YOR1	YGR281W	2065.64	7728.32
	FEX2	YPL279C	774.769	2518.01
	YRO2	YBR054W	457.065	1749.46
	ZRT1	YGL255W	480.989	1871.93
	AST1	YBL069W	551.704	2152.45
	ROD1	YOR018W	1013.26	4142.61
	CDC25	YLR310C	1977.72	7979.42
	ERG11	YHR007C	699.471	2706.56
	NAG1	YGR031C-A	200.702	819.516
	SKG6	YHR149C	871.881	3623.08
	SSO1	YPL232W	359.448	1418.8
	SSO2	YMR183C	361.786	1451.72
	SSA2	YLL024C	762.99	3072.11
	ACB1	YGR037C	113.176	435.847
	FAA3	YIL009W	895.044	3475.22
	MAL12	YGR292W	768.416	3030.55
	MAL32	YBR299W	769.239	3033.81
	MET6	YER091C	966.386	3745.41
	SEC1	YDR164C	940.51	3651.61
	SPO14	YKR031C	2160.8	8635.23
	SPO71	YDR104C	1622.54	6405.52
	STT4	YLR305C	2439.04	9484.29
	WHI2	YOR043W	609.77	2448.08
	YBR016W	YBR016W	155.162	690.586
	SEG2	YKL105C	1336.49	5587.45
	YMR147W	YMR147W	291.915	1147.08

## Sheet: Supplementary Figure 3&4
		1x					25x
		No misfold	45% misfold_ERAD	100% misfold_ERAD	100% misfold_retension	100% misfold_retension_longer time	No misfold	45% misfold_ERAD	100% misfold_ERAD	100% misfold_retension	100% misfold_retension_longer time
For Supplementary Figure 3	Kar2 abundance [mmol gCDW-1]	4.4138e-06	4.47548e-06	4.5501e-06	5.89728e-06	7.23912e-06	4.74051e-06	6.18008e-06	7.93596e-06	4.14792e-05	7.5048e-05
For Supplementary Figure 3	Pdi1 abundance [mmol gCDW-1]	9.62474e-07	1.04564e-06	1.13829e-06	2.1639e-06	3.38477e-06	5.35551e-06	7.4191e-06	9.92472e-06	3.54356e-05	6.54089e-05
For Supplementary Figure 4	Flux of transport GSSG(ER to Cytosol) CPY expression rate[mmol gCDW-1 h-1]	9.57955e-06	1.41137e-05	1.94931e-05	0.000110456	0.00021169	1.54588e-05	0.000128623	0.000266646	0.00253932	0.00506193

## Sheet: Supplementary Figure 5
		Secretory machinery constraint					ER membrane constraint					ERAD capacity					ER volume constraint					No extra constraint
For Supplementary Figure 5_maximal growth rate [h-1]		misfold_ratio					misfold_ratio					misfold_ratio					misfold_ratio					misfold_ratio
		0.1	0.3	0.5	0.7	0.9	0.1	0.3	0.5	0.7	0.9	0.1	0.3	0.5	0.7	0.9	0.1	0.3	0.5	0.7	0.9	0.1	0.3	0.5	0.7	0.9
CPY expression rate[mmol gCDW-1 h-1]	3.875e-07	0.392969	0.392969	0.392969	0.392969	0.392969	0.392969	0.392969	0.392969	0.392969	0.392969	0.392969	0.392969	0.392969	0.392969	0.392969	0.392969	0.392969	0.386719	0.392969	0.392969	0.392969	0.392969	0.392969	0.392969	0.392969
	3.906e-05	0.383594	0.383594	0.382031	0.382031	0.380469	0.383594	0.383594	0.382031	0.382031	0.374219	0.383594	0.383594	0.382031	0.382031	0.380469	0.383594	0.383594	0.382031	0.382031	0.380469	0.383594	0.383594	0.382031	0.382031	0.380469
	7.7733e-05	0.375781	0.374219	0.372656	0.371094	0.367969	0.364844	0.364844	0.364844	0.364844	0.364844	0.375781	0.374219	0.372656	0.371094	0.367969	0.375781	0.372656	0.372656	0.371094	0.361719	0.375781	0.374219	0.372656	0.371094	0.367969
	0.0001164	0.367969	0.364844	0.361719	0.360156	0.357031	0.325781	0.325781	0.327344	0.328906	0.328906	0.367969	0.364844	0.361719	0.341406	0.291406	0.367969	0.364844	0.361719	0.360156	0.357031	0.367969	0.364844	0.361719	0.360156	0.357031
	0.00015508	0.358594	0.355469	0.352344	0.349219	0.346094	0.283594	0.285156	0.286719	0.286719	0.291406	0.358594	0.355469	0.314844	0.239844	0.135156	0.358594	0.355469	0.352344	0.349219	0.346094	0.358594	0.355469	0.352344	0.349219	0.324219
	0.00019375	0.350781	0.346094	0.342969	0.338281	0.333594	0.235156	0.241406	0.244531	0.247656	0.250781	0.350781	0.319531	0.228906	0.0882813	0	0.350781	0.346094	0.342969	0.338281	0.333594	0.350781	0.346094	0.342969	0.338281	0.333594
For Supplementary Figure 5_accumulated_misfolded CPY [mmol gCDW-1 h-1]		misfold_ratio					misfold_ratio					misfold_ratio					misfold_ratio					misfold_ratio
		0.1	0.3	0.5	0.7	0.9	0.1	0.3	0.5	0.7	0.9	0.1	0.3	0.5	0.7	0.9	0.1	0.3	0.5	0.7	0.9	0.1	0.3	0.5	0.7	0.9
CPY expression rate[mmol gCDW-1 h-1]	3.875e-07	0	0	0	0	0	0	0	0	0	0	0	0	0	0	0	0	0	0	0	0	0	0	0	0	0
	3.906e-05	0	0	0	0	0	0	0	0	0	0	0	0	0	0	0	0	0	0	0	0	0	0	0	0	0
	7.7733e-05	0	0	0	0	0	0	0	0	0	0	0	0	0	0	0	0	0	0	0	0	0	0	0	0	0
	0.0001164	0	0	0	0	0	0	0	0	0	0	0	0	0	0	0	0	0	0	0	0	0	0	0	0	0
	0.00015508	0	0	0	0	0	0	0	0	0	0	0	0	0	0	0	0	0	0	0	0	0	0	0	0	0
	0.00019375	0	0	0	0	0	0	0	0	0	0	0	0	0	0	0	0	0	0	0	0	0	0	0	0	0
For Supplementary Figure 5_degraded misfolded CPY [mmol gCDW-1 h-1]		misfold_ratio					misfold_ratio					misfold_ratio					misfold_ratio					misfold_ratio
		0.1	0.3	0.5	0.7	0.9	0.1	0.3	0.5	0.7	0.9	0.1	0.3	0.5	0.7	0.9	0.1	0.3	0.5	0.7	0.9	0.1	0.3	0.5	0.7	0.9
CPY expression rate[mmol gCDW-1 h-1]	3.875e-07	0	0	0	0	0	0	0	0	0	0	0	0	0	0	0	0	0	0	0	0	0	0	0	0	0
	3.906e-05	3.9e-06	1.17e-05	1.95e-05	2.73e-05	3.51e-05	3.9e-06	1.17e-05	1.95e-05	2.73e-05	3.51e-05	3.9e-06	1.17e-05	1.95e-05	2.73e-05	3.51e-05	3.9e-06	1.17e-05	1.95e-05	2.73e-05	3.51e-05	3.9e-06	1.17e-05	1.95e-05	2.73e-05	3.51e-05
	7.7733e-05	7.8e-06	2.34e-05	3.9e-05	5.46e-05	7.02e-05	7.8e-06	2.34e-05	3.9e-05	5.46e-05	7.02e-05	7.8e-06	2.34e-05	3.9e-05	5.46e-05	7.02e-05	7.8e-06	2.34e-05	3.9e-05	5.46e-05	7.02e-05	7.8e-06	2.34e-05	3.9e-05	5.46e-05	7.02e-05
	0.0001164	1.16e-05	3.48e-05	5.8e-05	8.12e-05	0.0001044	1.16e-05	3.48e-05	5.8e-05	8.12e-05	0.0001044	1.16e-05	3.48e-05	5.8e-05	8.12e-05	0.0001044	1.16e-05	3.48e-05	5.8e-05	8.12e-05	0.0001044	1.16e-05	3.48e-05	5.8e-05	8.12e-05	0.0001044
	0.00015508	1.55e-05	4.65e-05	7.75e-05	0.0001085	0.0001395	1.55e-05	4.65e-05	7.75e-05	0.0001085	0.0001395	1.55e-05	4.65e-05	7.75e-05	0.0001085	0.0001395	1.55e-05	4.65e-05	7.75e-05	0.0001085	0.0001395	1.55e-05	4.65e-05	7.75e-05	0.0001085	0.0001395
	0.00019375	1.94e-05	5.82e-05	9.7e-05	0.0001358	0.0001746	1.94e-05	5.82e-05	9.7e-05	0.0001358	0.0001746	1.94e-05	5.82e-05	9.7e-05	0.0001358	0	1.94e-05	5.82e-05	9.7e-05	0.0001358	0.0001746	1.94e-05	5.82e-05	9.7e-05	0.0001358	0.0001746

[truncated: 4 more sheets: Supplementary Figure 6, Supplementary Figure 7, Supplementary Figure 8, Supplementary Figure 12]
